# Supplementary material for: Genetic Diversity and Population Structure of Cannabis Based on the Genome-Wide Development of Simple Sequence Repeat Markers
Source: Front Genet. 2020 Sep 11;11:958. doi: 10.3389/fgene.2020.00958 (PMC7518120; doi:10.3389/fgene.2020.00958)
Supplement: Supplementary file 1 [file Data_Sheet_1.zip]

Archive with 8 entries (6 files):
- Data Sheet 1/
- Data Sheet 1/Supplementary Material/
- Data Sheet 1/Supplementary Material/Supplementary Figures.docx
- Data Sheet 1/Supplementary Material/table S1 The Sheet1 was the Selected Primers, Sheet2 Validated primers, Sheet3 SSR information.xlsx
- Data Sheet 1/Supplementary Material/Table S2 The origins of testing materials.xlsx
- Data Sheet 1/Supplementary Material/Table S3 The distance of each two varities.xlsx
- Data Sheet 1/Supplementary Material/Table S5 The number of each Origin.xlsx
- Data Sheet 1/Supplementary Material/Tables S6, S7, S8.xlsx
