# Supplementary material for: Genetic Diversity and Population Structure of Cannabis Based on the Genome-Wide Development of Simple Sequence Repeat Markers
Source: Front Genet. 2020 Sep 11;11:958. doi: 10.3389/fgene.2020.00958 (PMC7518120; doi:10.3389/fgene.2020.00958)
Supplement: Supplementary file 1 [file Data_Sheet_1.zip › Data Sheet 1/Supplementary Material/table S1 The Sheet1 was the Selected Primers, Sheet2 Validated primers, Sheet3 SSR information.xlsx]

## Sheet: Selected primers
ID	SSR nr.	SSR type	SSR	size	start	end	Sequence	FORWARD PRIMER1 (5'-3')	size	Tm	REVERSE PRIMER1 (5'-3')	size	Tm	start (bp)	end (bp)	PRODUCT1 size (bp)
Chromosome 1	5677	p2	(TC)7	14	48693641	48693654	actaattttaattattttattattatttgtgaattaatttaattgtggaccccaatatttagaaatactattagagttataatttctcaattctggattttattaaactctaggggtattatctagcttatatgtgtaatatgtttatttttgtaatttttgttcggcgacaacggaaaatgcgatggatggctagattgatcacatgggtaagtttagaaccttatttcatagagggaaatatgttagagaaaataaattatcggatTTGAGCGGGGtatgggatttgaccattttacccctagcttttgaaaatacctaagtttgatgtaaagggcattttagtctttatGGGGGGGATTAGGTGGCTAATTTTTATGGTTGACACCTAGCCATTTT…	ggatttgaccattttacccctagc	24	59.659	AAAACCAAAGAAATCCCAGCCCTT	24	61.436	283	561	279
Chromosome 1	2201	p2	(AG)35	70	13394671	13394740	gacacagagtcaaacaaacagaaaactataaaataagactaacaaaaaagaaaaacatgcaagaaaaaaaaataagaaatataatcaacttgaaaaaactCTTAAAACAACACAAGATCAATAGAAAAAAACTTTATCAGATTTGTGAGACTTTTGAACTTTCTTTCGGCTGTTTGCAACAAAcagaaaactataaaataagattaacaaaaaaaataggaaatataatcaacttgaaaaaactattaaaacaacacaagaacaatagaaaaaaaaccTTATCAGATTTGGGAGACTTTTGAACTTTCTTTCGGCTATTTGCATCTTTTATATACATGCTTGTCTATCTTCACTGATCAAAAGAAAAACCAATGTCaaattaagtttttcttttaAACC…	TACTACAGCAAAAGGACAgtcgaa	24	59.962	AAAACCCACCTCCTAAACTCTCTC	24	59.958	454	611	158
Chromosome 1	6351	p2	(TA)8	16	55183412	55183427	tgataatcagagaaaacAAACTgctctgatttagagatctagggaggaagacttagttgatagtatgcACTATcaaaattggagtaactgctgtggatcaatcagagataattgttaggatcaatcaggtacacatacctaattattatatattactatgtgttctatgttatatacaaatagatcttgggtatattattaatttttctaacattttGGCCTAAAGTATtcatcattaaaaaaatataaagatgaGATGAGACAAATAAAATAACGTTGCAAAAGCCAATGCGAACTTGATCTCGTTTTCCTTGTTTGGTGGTGTTAACGTAGTAACAGACAACAATAGTGAGGTTTCGGTGACACACGGATAATTATATATCGTTGAGTCTCTTCTTA…	AGTCTCTTCTTACGAATGTCAGCT	24	59.539	AACAAGAAAAGGGAACAGAGAACG	24	59.664	388	669	282
Chromosome 1	1963	p3	(TAT)8	24	10956676	10956699	atgaaaatataagaaaaatattagatttaTTTTAGCATATAATGGTATGTAAAAGTGGAATTTTCCCCTATATCTCTTGGCTATATCTCACTTTTGGAGACCTTTTATGGCCTAGAAAGCCTAGGTCAAAGTGGACCATAGATAAAGGGAGAAATCCATTAGAACAAAAGAAAAGATTGAGAGTGGAGAGCATAAAAAATAGAGATTTTTACCTATCACTTACTGTGTAGAAATTTTTGAAGATGACAATTTTGTGTACAAAGCCTTCTCTCTTTCTTGTTTTCTCTCCTGTTTCACTCTTAcgtttaattctaaaattactaaaaaaatccTCTATTATTTGCTTCTCTTCCTTTGTTATAggaactctttttttttttattttttttattattttaa…	ACTCTCATCTTGACTgatcctctt	24	58.728	AACCAAGATGTTAGAGCATGCATG	24	59.903	460	732	273
Chromosome 1	2624	p3	(TAT)11	33	18510627	18510659	TTATACTATAGCTTGACACCTCTTTGGTCAtgatatttctttttttattaaaaaattattagtgcTGTCTACTTTAAGGGAGAATACATGATACACTGtcatttgtatatataaataataatatgtcaATCTgttcaaaaccaaaaaataatagTAATCGCATCGTGaccttttatttaaatattgctAGCTAGATAAATAGGTACATATTTTAATAAGAGTACGCCCGAAAGCACTACTCTAAATATGGGTGAGTTTTTTTGACACCACGAAATTGGTATGAGCTCGAGTGGCACATACACAACCAGGTATGAAAAAACATGGACTTGGACATGCTACACATTAGCACGATCTCAAAAATTTGAGCTGCACATTTATACGATAAATACGAATAACATA…	AAACACGACACGAGACAAACTT	22	59.002	aaaagtgtgacCAAAAGCTAGG	22	57.081	427	653	227
Chromosome 1	8847	p4	(ATTA)5	20	73419134	73419153	aaggcattttataaaatttaaaaaattttaaaaaaattaatatgccaaaaaagaaaattcaaaccatttgttctaaattttttaaatttaatttcttaaatatCTACATCGTAAatgatgattaaaaaattacaaaaaatattttactaaaGAACTTTGCTATTAGGCACCAAAGGTGTCTAGCACTCTCTCAACATATCGCATTGCGATTGGCTAGCAATAcccctaaaagctattatattaaattatatgagagcCGATACTTAATAaacaatagcgatattgacacataaaaaaaaaattaacatttctCTTTACTAAATGCAAACATTTGCATTGGTGGGTccattgtaaatttttttttattgaaaagtGAGGTGAGAGAGGGGAGCATTCATT…	CCCAAACCCACTCTTTAACAACTC	24	59.962	AACGAGGTtgaggaagaagatgaa	24	59.96	405	619	215
Chromosome 1	5597	p5	(AAAAT)5	25	47969648	47969672	tttaaaagaatTACTAATGATAATATACTTGAAACAACAGTGAGTAGTGCtgatttcataaatatatatatatatatactgtatAATAATTATGCTGTGTATATCCAAACAATAAACATACAATATCAATGAAAATGTATGTGGTTGTATTTTAATTGAGGTGATAAAATATAAGAGAGGGGATATGGAAAGGAAATGTGGGTCCACTGAGAAAGAAAATATGCGAACCAACAAAAATAGGAGGTGTATTGACCACGTCTCTACAACGAAGATTAGCAATGCAATGCAATGCCATGCATTGTGCAGTatggtttttgtttttgtttgtgttgtgttctgttttattttttttcttgtggcAGAAAATTAATTACAATATGCAATGCCATCGTTTGTTTA…	ACCCGTGTCTAACTTTTATGGTGA	24	59.959	AGTTCTATCCAGGGTCATTTTAGGA	25	59.029	442	685	244
Chromosome 1	7172	p6	(ATCAAT)5	30	63322725	63322754	AGGGGTTTGGTTGAGAGAGAACCGAGAGAgatagaggaagagagagaatttGGGTATTGTTATGAGAGAGGTATGTTGGGTTTTTGATAAAGTGGTCatatgttttcaattttaaaatgtaatttagaCATAAATATTAGAGTATTTTATACATagtttttttcaaatttgagaatatattattacaaatatctcaatttttcgtactataaattatttttaattaatattttaaaaatttgcaagaaatatcttaattaatacttataatatacaatatatatgatcattataaaaaaataaattataactaTATGAATAAAGAATGATACATGTTATTGATATACTTTATTTTGTAAGTGCATTGTATATTAATGAGTATATGctttattttcttag…	acattttcgGGTAAGTGATTGC	22	57.565	gatgCCACTTAAGATCttttgtgc	24	58.902	470	572	103
Chromosome 2	109	p2	(AT)8	16	474794	474809	CTCGCTCCAGTACAGAATCTGAATATCGAGCATTAGCATCCACTGCAACAGAAATTGTTTGGATTAGCTCTCTGCTTGGTGAACTTGGTGTCACACTTCACAAAACTCCACCAGTATTACGGTGCGACAATCAAAGTGCACAGGCTCTTGCATTAAATCCAGTCTTCCACACTAGAACAAAACATATCGAATTAGATGTACACTACATCCGAGAACAAATTGCAGAAAAACGGATTGAAATCTGCTACATCCCTACTCATGAACAGACTGCTGACATCTTTACAAAACCTTTGTCTTCACCAAGGTTCCAATTTTTATGTAACAAGCTCAATTTGGTTAATACCAAACATAGCTTGAGGGGGGGTATTAGGCCAGACAGTTAGAGTTAGTTTACTCTGT…	GGGTATTAGGCCAGACAGTTAGAG	24	59.961	TGGGTAGCTCAACAACTTCCTTAT	24	59.711	362	651	290
Chromosome 2	1379	p2	(AT)9	18	5596407	5596424	CTGATAcattaactttattttttatattttcaatgGTGGATTTTGTTAGTGCCTTAATtagatataaaatatgtatGGATCTTAAACTCATGTTAGAATATCAAAGTTACTCTATATGAATCAATAAGATGGATGACATACATGATTCTATAATATTGGATATGAGATGAGATAGTGGGTACGTATATGATCTCTTACAACTAATCTTCTCTCTATGGGTTCTTAGAGTAGAAGAGTAGTTGAGATTAGCCTTGAGGACCACTCTTATGTTCTTTATATAGCAAACTAATTAGAGCTCCATAAACCCTAATGTAGGATTTTTGTTCCCAACTTGTCCCTACACACAACACAAGATTAATCAAAAAGCCAAGGTCAAAACTGACCTTTACCCAGTCAAAG…	CATTAAACCCAACGACATCCCTTT	24	59.78	TGGGTATTTAGTTGTGGTTGTTGC	24	59.962	421	614	194
Chromosome 2	284	p2	(AT)13	26	1310863	1310888	TTGGCCTGAACCTGAGATTTTTAAACCCGAAAGGTTCTTAGATGATAATAATTGTATCGACTCGAAATTAGGTAACAACTTTGAATATCTTCCATTTGGTGGTGGAAGGAGAATGTGTGTTGGTATGTCTTTTGGTCTCCTCAGTGTTGAGCTTTCTCTTGCATTGTTGCTATATCACTTTGATTGGATGCTTCCCAATGGAGTGAAAAATGAAGATTTGGACATGACTGAGTCTTTTAGAGCAACCCTTCAAAGAAAAAATGTTCTACAAGTTATTCCTATCACTTATGAACTGTCAACTACGGCCAGTTCAAAATAACAGGAAAGACTAACTAAATATATGTGTCTTGGTGACATTgataatgtaaaataataataacaatatctGTATTTTATGGA…	ATAGTCCTAGGCCAATGTGCTTTT	24	60.325	TGGGTCCACGTATCAACTATGTAC	24	59.902	450	715	266
Chromosome 2	1388	p3	(ATA)16	48	5629782	5629829	actaaaaaagattaagaaattaaaagtttgtgtcttttcttttaatattattagaaaattaatatatattatatattataattgtttaaaaatatataattaagtgcggattggattggatcggttactttttgaggtcaaacaacatccaatccgcacaagtgcggattttagatttttcaatccaattcaatccacgcaagtgcggatatccgcattttgcggatttaatttgattggatcgtgcggattagATTAGATTAGATACTTAATGAACACTCCTACTTGTTATGGATTGTTGTAAATAACTTGAGCTTGGAATTTATTGAACACGTTGGATGTAACAATGGTGTTTAATCACTCTTGTTTGTTGTAACATTTGATTTTGGCCCTTTTTGT…	TTGGTCATCTCCTTTTAACCCCTT	24	59.893	TGGGTGACTTTAGTTAGTGCCAAT	24	60.203	445	704	260
Chromosome 2	5435	p3	(GAA)5	15	39368414	39368428	TGAATCCAATCAGGCTCTTCACACAAAATATAGACTCACATGGATATTTATAAGTAACTACTTCCTAGTACTCTGTATGTAAAATTGGGGAACATAAAATGTACCTTCGATTTTCAGCAATCTGTGAATCAAACCTTGTTCATGAAGCAGATTTAAAGCCTGTACAAAGGATTAAAATTACTCAATAAGCCAAAATggaaacaaaaaacaaaattaaatgcACATACGGTTGAAGAACAACACTTctctttacaaaagttaaatctTCTTTAACAATGTTAGACAATTTTTCACATACCCAAACTAAAGAACGAACAAACATGCAAAGAAGAATAAAATTGGTGCATTCGGAGACACTTACTTGTACAAACCCACCGAGGTCAGAGACGGAGCCGGAGA…	GACACTTACTTGTACAAACCCACC	24	59.726	TGGGTTCATTTGTATTAGGGCAGA	24	60.018	353	644	292
Chromosome 2	2264	p4	(TTAT)5	20	10648387	10648406	TGCCACAATTAattctataaataataataaaaaataattacagattTTATATTAATCTTAGATATTAATGTGCAAATATTTGTGTAAAATTttgatataaatatttttcaaatttagatggaaaatacatttttagtattatatattatacttTTAGAGCTAATTAATtgagtatttattatttaaataatatcattattttaataagTTTGTGTATGCTGATTAAAAATTgtctatttttatttgttttggcaagaaatttatgaataaattgttaattattttatggGAAATGatttcatatactattttttttttttttttttctttttaaatttacagtttgggtttttaaagtggtttctatgtgggttgctGTACGATTTttggttgcgattt…	tctatgtgggttgctGTACGATTT	24	60.323	TGGTAGTCAGGGAATCTCAATTGT	24	59.464	363	612	250
Chromosome 2	9956	p5	(AACCC)6	30	84943495	84943524	TTAGGAGTTCTTTGAGCCCTAAAATGGTGGAGGCATTAGTTTGCACTCAAAATTGGATGAAAGGAAATCATGAGGGGATTCAAATGAGGGAGTATTTGGATGAAATTCAAGCTTATGATTTTCTTGAACAAGGTAATTTTCTTGACAAAAATTGAATATGGTCTTtgttttattatgtttgtatatttataataatttgattgatttgattttttattattgtagaAAATAAAGTTGACCTCAAGGCTACATCACCAAAACCAAAGAGTATTATTGACATTGTTGATTGAGGCCTACATGagaacttattttattttgttcaaGTTTGTTATGGATCATTTTAATGTTTTAAGACTTTGGATGACTGTAATTTCAATGTTTTAAGACTTGGATATttta…	TGATTGAGGCCTACATGagaactt	24	59.774	TCAACCCAATGACATCCTGAAT	22	57.679	284	583	300
Chromosome 2	8294	p6	(TTGACT)5	30	71560990	71561019	aaatcgagtttatatagtgtttgataaaaactagccgtttatagccgttagcacgtttcccgaggtgggtcagccatgaaccggaagtccggatgggaaccggaattccggattgattacaaccggaattccggttgccaaccggaattccggatggctgaccagtggcaaaagtgccattttcgggacttaaacgcgcataacttcttactcgattatccgatttcagaaattccaactttgttctcttagttaaacaaaatgtatttagaaattcaatcaaaaaattttttgaactatcgtgtgagaaaacttgttgcacaagttagtgaatgggccaaaattcaaatttataaaaacttagtgtgctatgcaaatcactttaacaagactaaagta…	cctcctagcttgatttgcatgttt	24	59.841	ggactcaacaagcatatcaagagc	24	59.965	442	636	195
Chromosome 3	4926	p2	(CT)8	16	35749019	35749034	TTTATGACATTTAAAGTTCTCTTCAAGAATTGCAGCGATAAGAATCTTTATTCTGCATTCTAGATTGATTATCAAGCTCTGATTTGTGAAAAAATTACGACTAATAGTGCAGAATCAAAACAACTAAACTTTAAACAATAAAACAATTAGCAATGAcaagattaaaaaaatcataaaccaTAATCGGATTAAAAATTGGGGTGAATAGAGtgagaaaaaccaaaaaactaATAAGATAGAAAATAAAGATATAAACACAAAGATATATATTGGTTCAAGTTTGATAGATCGATGTGATCTATGGCTCTACTCTAGTTTTGGAATACCATCAAATTTTCTTTACTGATTGAGCAAGAATAAGTACAATACAATCATGAAGGATTCTCTGTTGAGTTCTCT…	ACAAAACCGAAACcaaatctctctc	25	59.991	ACTTCACAACTTCAATCTTCCAGC	24	59.723	463	651	189
Chromosome 3	11063	p2	(TA)18	36	90091953	90091988	ttattacatatataaatcatattcataattttcattttcttttacttttattGGTTTGATtggaatatatatattacttaacTTAATACGTCAAGTAAgctagtttttatttattattttactaagaAACAATACAACAGCAAAAGCTGAATTTGACTTCATATATATTAGCTATATATAGGCAAAAGAGTCAAGCACATAATAATGTATTATAGCTATATATAGGCATAATTATTGATGCTTTTTTATGACCAGTTCTATACCAATGAATAATATATCATTACGTGTATTTTACATTCGATTAATCCAGCATTTATTTTATGATCATTTAGTCgttgttattatatatagatagatcagtcaaattattataaatttcaatTTGATTCTGTCGAGTTT…	CGTGCTCAATTAATGTTTGGGAGT	24	60.083	acTTCGTCTTTTGTAGCTAgaatgg	25	59.13	442	560	119
Chromosome 3	9230	p2	(AG)6	12	78657582	78657593	CTATGGCGTCTTCATCATCACTATAAATAATGAAATCATCTAAATCTCGACAATCAGGCTGCTCACGGCCCCTGCTGGTCACTTCAGTTGGGTCGACATCATCACGGACATATTTGACATTGTCCAATAGTGGAAGTTGTACAActaactgttggaaatttattttaccaggatcttagatctacccacaagtatgttgattaacaccctaaatatgaactttctaaaacgatgaaataaacacatataaagtttaggaaaccttacattgggtgcagcggaatataatgactcctttcgttcagatatctagcccttgattcctttctatagcagagcattatcaatatctgaacctggatctctttctctgaatctttgatgctgaaacctccttct…	gctgaaacctccttcttgaatgtc	24	60.083	ACTTCTCTCttcctatctttggcc	24	59.837	384	542	159
Chromosome 3	825	p3	(AAT)16	48	3606086	3606133	AAACTTCATAGTTTCATCCGTACTCTTTCCTCTTACAACTATCAAAACAAGattatacaagaaaaataataaaaataagaacaaaatatataaaatttaaaatgcaaaagaaaaaattgatgGTACATCTTATAAGAAAACAACACCATATAAAACTTTAAAGATTTTCTTCATATATTTTGACATTGATTAGAACAGAAGAAACTACACCATTTATTGatgaaaaaatgacaaaaagacTAAAGAGAACTTAACTCTAATCTTATTAAAGAGAACAAGATAAAAGAATGCCAGAATGAAGTCCGGTGCTAGTGAAAGGAGTAATTTGATTGAGAGTCTTAGGAAAACTAAAGCCAACTATATCAACCACGACTGATTCAAGTATACTTGATATTATAC…	CAATCAACGGAGAACTCTTtgctt	24	60.024	aCTTGACTCTTCTGCAACTACTGT	24	59.9	432	702	271
Chromosome 3	6409	p3	(TCT)9	27	51351460	51351486	ATTCTTGGCCAAATTTCTGGTGGAATAGTCTGATTTTTCTCAAATAATCTTTTGGAGATCTCTGTACTCTGCATCTTGCTCTCTGAAAGGTGCTTCCTGGGATCCGTATAGTTCAAAAGTGGGATTGCAAACTATTTTCTTGTTCTCGTCCAATTTTGCATTAAGACTGATAAAGAAGACCGTATAGCAATCCATCATGTTGGCTACATGTGGTCCTGATGGATAGACAAAGACGTGTCGATTGTTGCGAACCTTTTCCCATTCATCCCGGAGTATTTTTTGCCACTCCTCTAGAGGAGCGTACCAAGACAAAATGTCCATTTGGATTTCGTAGGCTGGTTTATTTTTGTCTTGTTCGAGGAAAGCCTAGACAAAGAGCCAAAGAAATTCTCCTCCACG…	GCCCAACATAATCCTATTTCTGCC	24	60.022	ACTTTTGACAATAGGCTCGGTTTG	24	60.023	440	700	261
Chromosome 3	11757	p4	(TAAT)6	24	92659809	92659832	ACTGATcaatatttgaaaataattagtttttttgagtttttttttttttttggataataattaatttgttgaGTTGTATAAGTTTGAGCATTTATTATTAATACCAACCGAATTACGTACAGCTTAATTCCTAAATccttttctctctcaaaaaaaaaaaaactaagtcaAGAAAAGAAAATGTCAAATATTATgaaccttaattattattactaatattGGATTTGGGACCAATAAGAAGTAAAGAAGGACGTGTGGAATTGTATATTTAAATAGACTTTGTCttaaattaattagataatattatttttgttttaaaaatgtGAATTGTAAAAAagcaattaattattaatgatgaTAATTTGAATTTACTTTGTTATTATTTAGATCCATTTCGAT…	GACAGACAACATTTGCAAGAAGAC	24	59.028	CCATGGCGTAGAGTTAGGTAATCA	24	59.961	412	672	261
Chromosome 3	10985	p5	(AACCA)5	25	89763823	89763847	tttagttaatcaTACCAATCACTAAATAATGCCATGTTATTGGATATTGAATCATTGATGAGGGCATTTGTcacttaatatatatgtaacaatgcagatatataaataatatataagttgatatattatatatatatatatattatgtgtgtGTGACAATTCAAGCAAAACATTCAATAATGATCTAAACACTAAttgaatataaatattaagaagaagaagaagaagataaatGAAATAGAATATCTCAAATGATAATAAGATAAGaatgaaatagaaatatatatatatatatatatatttttaatttgattcataaatattaatttgtattaattCCTCTTAATCAACATGAGCTCGAGTATAGTGAAAGTGATACTAAATAATTACTAATTACTA…	tCCTCTTAATCAACATGAGCTCGA	24	59.598	TATGTTAGTGATCCTTCGAGCTGG	24	59.962	338	623	286
Chromosome 3	11492	p6	(TTGACT)5	30	91817622	91817651	tcatttttgagtgaaaagagtttatatagtgtaggaatgaaaactagccgtttatagccgttagcacatttttcgaggccacttcagccgtgatccggaattccggattggttacaaccggaattccggttggcaaccggaattccggatgggaaccggaattccagatgcaaaaggttcatttttttgaactaaaacgtgcataactttttactcgtttatccgatttcaaaaattccagttgcgttctcttagttaaatgatatgtgatcttaaaaatcaatttagaaaatttagatatcattttttgtgaaataacttgtcgcacaagttagtgagccaaacttttaaacttataaatcctagtgtactatgcaaatcactttaacaagactaaag…	gcttgatttgcatgttttgatccc	24	59.906	ttgcaagcaagttcacagagtatc	24	59.786	451	715	265
Chromosome 4	10269	p2	(AT)8	16	86874353	86874368	CAAATAAACAAACAAGTATCACTACAACAAACTAAATGTCAAAAACAATATATACCATGTTGTAAAGCAATGCAATTAATTCTTCAGGCACAAATCAATTCTAtttatatgtatctatattagaAGCAATGTTCCTAGAAAAAATGAGATACCTATTTAGAGATCAACAACAATTTCATGTCCCTAATGCAAATCAAATCTAAAAATGTTCAAACAACACATTTTCATACATGTGTAACATGCTGGAGCATAAAAATACTCTTTAAATTGTGTAACATTTTAATTACACAAATTAGCTTGACTGACAAGAGCTATGTGCTTGCAGAGGGGGAAAGGAGATTAACTATGAAACTCCCTTTTCGGgctaaggaaaaaaaaatgaaaaataagcTTTAAAAC…	GCAAAAGGACTGTAGGGATagcta	24	59.899	ATGCTTTGACAGTTGACACTTGAC	24	60.202	409	708	300
Chromosome 4	4484	p2	(TC)7	14	33125894	33125907	attaataattgctTTTGTCACGTATACAAATgaacatattttatatatatacctatagtatatatataagatgaCTATACAGTCATCGTATAATTGAATCACtacatttatatatgtatatgacttGGCATGTCGAAAGCTCTAGCATGGATGATAATAGAGTTCATATACAATCAattattgaaatatatttaCGTAGTATATATTATTATCTCATCATAATTATTACTTTTGAGCAGACTTTGGATTCTTTTGtgtctagagagagagagaaagagagagtaaAATCCTTGCTTAGAGTTGAGAGGGTCCAATAGTGTCCTGTTGGATTTGTTATGATGGAAGTTCTCTCATCTCTCTCTattattaatcaaaaaaaaaaataaaatataaagtttt…	ACTTATgccttctctctcctctct	24	60.079	ATGGACCTTTCTTCACATTAGCCT	24	60.018	435	699	265
Chromosome 4	4975	p2	(AT)6	12	37479354	37479365	tattgaattgtattttatataaaactatatgtggtattaactttattgatacctaaatatataatattttagtataaattaaaattaacatagtattatataaaaatatgatatatacttcaatttaatataatataatacaatacgacttaatACGACGTTTCAAGCAAGTCCTATTAGTTACATAAGAgagttttgtatttattttatctagtttatagatatttaacatcatttaaaaagttttcaaaaaatcactatatacatttgtaatttttctatacttttacaattttattttattttatattattacaatttctttctttttttttattttaaaattcttcttttttattcatttttacggcaagattttttttcttctataaGCTTTCA…	ACCATCAAAGATCAGGCCATAAGT	24	60.08	ATGGAGATAAAGATGGGCAATGGT	24	60.141	406	652	247
Chromosome 4	1574	p3	(TGA)6	18	7503773	7503790	GAGCCTTACTGATTTTTTTCTCTGGTGAGACTACTCCCGATGCtgtcaaattcaaaattaaaggtGGTTCCAAGCCTACAGGTCAACCTGGCTTGATGGGTGCTTCTTCATCATCTGCTCATGAGAATGTCTCCCGAGTTGAGTTTGAGGAATTAAAAAAGAGTCTATCTGTTGTTGTCAGCCAGCAAGGGATACttatgaaatctgttgctgagATGAACAAGAAGTTGGACATTCTTATTGAGGTGTTTTTTTAATTGTCTTTacttttttctgttatttttttagtagtgtttttatgttgttttatacagtaaattaattttttaagttttttttgttCTCAGTCATCCCAAGGTGGTCATACTCACAATGGATCTCAGTCTGAAGATGCTCTTC…	TCGAGGATGACAAAGGAGATGAAC	24	60.382	ATGGCCAAACAAGAAATACACCTG	24	60.021	460	707	248
Chromosome 4	8614	p3	(AAG)6	18	75661776	75661793	AACTAGTTTCACTCAATGCTTGAATTTCACATAACCTATTAATAACAAATTCTGTAGAATACGAGTACACAAAGATAATGAAAgtttttattcttctttattttttattttatgcagCAAGAGCACCAATCCAACACTCttacacaaataataaaaaaaaacaatctaaCACTCTTATACAAAGTGAGCAATTCCCAATTATCATACAACACAAGTGAAACCATAAAAATctacagaaaaaaaaagtaaccacAAAAATTGAACTAACCTTGTTGATCAACTTGTCTTCTCTTTAGAGTTTAGATCCAGACTAAtttcattctaaatttaaacttaattaaagtaaatcaaaaaatttaaaagaccAATTCATAAATCGATAAGAGTTATAAATAATCA…	TCACATTGAACAATATGCAGGAGAC	25	59.645	ATGGCTCCTTACTCTGTGCTTATC	24	60.202	397	561	165
Chromosome 4	8951	p4	(TTTC)5	20	78625640	78625659	TTAGTCCACTGAAGAAGAAATCTTCAGAAGTAGTTTCTGAGACAGATTTGCAAGGATATCCATTGATAGAGAAAGTGGCATTAAGATTTGCTACACAAAAGTCCTGCAAAGGATCAGGGTCGGCTAAATGAGAAGGGAGATGGGTAAGCAGTAAGCCTAGTAGGCAAAATAGAAGGTAATAACCTGAGCTTGATAGGCTAACCATGGCTTCTTTGGGATTTTCTCTTCAATAAACTAAAAAGGCTGATAAAAGATTGTATTGTGATAATTTGCTGCTTGAATAtcgtagtatatatatataatgtatctTCTGCATACTAAACTTGACAATGTCACAATTAATAGAAATACCTCATTTTTTATTATAGCATTTGAGTCATAACCAGCAACAATAAATAG…	AGCATTTGAGTCATAACCAGCAAC	24	60.083	catattatcAATGGCCGTCTAAACC	25	58.158	367	582	216
Chromosome 4	7805	p5	(CACAC)5	25	68197399	68197423	attattttttagtaaagcattaattaaaatgttgaattcacattaaattatatttggTAAACTTTTATGAACATATAAAACACTAAGGGCCAGTTTAACATAGTTGTGCTGTGGGAAAAAGCAGTTGTAcctgtgctgtgagaaaaaacaattgtagctgtgctgtgagaaaaaactacttagtgtttggtaaatataattttaaaacgaGGAGTGCTTGCACTCTCTAGTTAATTTAATGACAAATGTCATCTTTTCAACAAGGTTTAATTTTACTTAATAACTAGCCATAATATATACTTTATGTCAACCATGCCATTCCCATTAATTTACTCaaataatttttgatttattgaaaattaaatattttaaagaaagtaatgataaaataaataaata…	GTCAACCATGCCATTCCCATTAAT	24	59.899	ATACTAATGTGAGGTGTGGTGTAC	24	58.026	306	576	271
Chromosome 4	9334	p6	(AAAAAT)5	30	81540506	81540535	TTCATTATCTTCATTTCCATTGGAAAAATACCCAAATCGTTcaacaacacaaaaaaacaaaacaaattaagTCATTAAAAAAGAAGATAAGAATTGACTTAATATTGAGTTAAGAGTATTAAAAAATCTTTGCTGTAAGCCTGTAAATGGAATAGAACATAACTAAAGAAATTGAACCAAAATTATGACTCcgtttaaaaaattataaattacatcATCTAACTCAGAGTCCATTAAAAAAAGCAAATAattacaacaacaacaacaacaacattatcTAATTAACAATAATGGACCAGAGTTGGAAATTAGATTGAAAAATGGCACCTACTGCATTAATAAACTAGATGAAATGGTGTGAAAGGACCACATGCGTTGTTTTTTCttcctttctttctc…	CTATTATCTTTGAGCCCAGCCCAG	24	61.046	ACTCGACATGCACAAAATTCCT	22	58.851	452	749	298
Chromosome 5	12370	p2	(AG)7	14	80741887	80741900	TAAATACTAAAACAGAGTCTAAATGTACTCGGCAACAAAGAAGAAAAgcattgtttatttttttttctactttcACTTTTTACAAAGGAGAAAGTTATTTCCTTTTTTAggcagaatttttttttttcggttttgGCGGTTTGAACCGACCAAACCGCGGTTCACAATGGTCGGTTTTAAGAAAGTTCCTGGATTGGTCGGTCGGTTTTCGGATTGCACCAATCCAAACCGAAAACCGAAATTTggatttttatatagaaaaaaaccgaccaaaccgaccgatgaTCAACCCTAATACAAACCCAATTCTAAATTTAATTGCTTTAGCTCTAAATCATGAAAAGATAAAACGAAGttaaaaattcatgaaaaaaattAGGGATTACCTATGACGAAGAT…	cgaccgatgaTCAACCCTAATACA	24	60.262	tttgtaaaaccCCATTCTACCCCT	24	59.892	276	550	275
Chromosome 5	6218	p2	(AT)6	12	45635274	45635285	tgtcaaattTAGCAACCATtagaataatatttttctaactaTGCTAAAATATAGCAATACACCATTTTTATAGCACTCGGTGGAGATACTCAAAAGTAGTACCTCTTACTTTATCGTCTTTCGTTTCTTGGTCTTCAAATTGAAGCCTTTTCTAtataaataataagatataTCAACATCAGCAAAAATCATTTTGACTAAATCAACATAACGACAAACATTTAATATGTATAGTAGGTAAATGAAAACAGGGATCCATCGTATGTTAGAAGCTGCTTAGAAAAATGTATTACTAATAGTTTTATAAATAAAGCAGATTAATAAGTCCAAGACCTCATTATAAGTCTTACTTAATTGACATAATTAATacataaaaaacttaaaatatagTCTGTTAGT…	ACTAAATGTAAACAGAAGCATGGCC	25	60.106	TTTGTGGTACTCTTGATCTGCTCA	24	59.96	404	643	240
Chromosome 5	9241	p2	(AG)10	20	64473323	64473342	ATCTACAATCAATCATCAAAGCCATTATTCCTCTTCTTCgagaagagagaaaaagagaaaaggaaaaaagaggaaaagaaaaaagaaaaaagaaaagaaaaaaaaaataaatttaaaaaattatatatatataaagaaaggaaaaaaagaggAAACACCATAACAGTTCTCAATCCCTTCAAAGAGACAACACTAGTCTTCTCACTCTTTTATGGTCAGGTCCTCGTAATTGGCGGACGACCATTCCTTAGCTTTATATCATTCCCTTTCTCTTTTccgttttatttttttttctttttcttttctctagCTGCCACAATCTGGGTTTTTGAGTTTATTCTTCCAAAACACATTACTCTTGATTTTTATAAAGAAGTAAAAGTGATTATTCCCCTTCAT…	tcttttctctagCTGCCACAATCT	24	60.02	TTTGTGTATGTGAAAGTGGACTGC	24	59.964	299	570	272
Chromosome 5	12273	p3	(ATT)5	15	80202813	80202827	ttctcaCACATATATACGTAcgtattatttatatttataggtTACTCTGGAGCCTTACCTGGTTAACGAGAATAAAAATTGCAATTGGAGCTGCGAAAGGCCTGAGTTTCCTACACGAGGAAGAAAAGCCAGTCATATATCGAGATTTCAAAGCTTCAAATATCTTACTAGATTCTGTACGTAACTTATTTTACTTTTGTCTTATTTTTTCTCTTATCCTTGTCTTATCATGTaccaaacatatatataatattaataataaataaattcttttttatataattgatgtatacaaataaataatttacttttattattattttattacagGATTTTACTGCTAAGCTTTCTGATTTTGGCTTAGCCATAGATGGTCCACAAGGAGATGAAACGCACATT…	CTATGCTGCTCCGGAGTACATAAT	24	60.082	CTTAGCCCAATCAACAAGGTTCTG	24	60.083	426	708	283
Chromosome 5	7329	p3	(TGT)6	18	53970141	53970158	TTGTTGTAAATGTGTAGGCTGTTGCGGCTGCTGTTGCTTTTGAAAGAGATTTGATTGCAACTCCATTTGTTGCTGATACTGCGAGTCCATTGGAACTGATGTCGACTGAACTGAATTCTTGCTAGAGTACCCACTTTGCTGAGATTGGGCATTGCCTGTGCCTAACTGTTGTTGTTGATGCTGAGAGAACATAGTTGGTTGCTGTAAATTTTGATTAGGAATCTGACTAGTTGCACCAACACCATTACTAACAAGTGGTTGACATATCTGTTGCTGGTTTGACTGCTGCTGCTGTTGCTGAAGCTGTTGATGCTGTGGAGGTTCTTGATGCTGCTGCCGCTGCTGCGGCAACTGCTGGTGTTGTGCGTGATTCTGCAGTTGTTGGTTTGGAGGAGTCTG…	GAGTAATTTGGCTGCTGTTGGTTA	24	59.782	CTTAGTTTTCAAGCCCCTGTCATG	24	60.083	425	669	245
Chromosome 5	5405	p4	(ATTT)6	24	39742047	39742070	CCAAATTTTTATCATATTATAACAAATTTATGAATATTCAAATTTGCTATTATGATAATAACTGCCTATGACATCATATAAGAGTATGTATAAGAACAAAATTAAAACTCTCCCAATTGATAAACGCATAGTGAGACCAAACAATAAGTCTCTTATTCGGTCCAAAAAGAATAAGATTTCATGTGTTGTTTATATCAAAATCGTCACTGCAACTATTACAATcccagagagagagagattttaCTTGTTGAATAACTCATGCCATGGAATAATTTGAGCTCTGAAGAGGAAATGAGCAAGAAAGAAAGAAGCAAAAGAGAAAATATGTTTTTAAAATCAACATAaatctattttcaaaatttattcaattttgattttaaattaaaaaaaacaaaaaat…	TGCCATGGAATAATTTGAGCTCTG	24	59.66	ACAAATTCCAACGACTACctctca	24	59.96	260	547	288
Chromosome 5	528	p5	(GGATT)5	25	3571850	3571874	atatccgcacttgtgcggattggatgtttgacctcaaaaactaaccgatccaatccaatccgcacttaattaatatatttttaaaaaaattataatatgtaatatatattaataaaaaaaagacacaaacttctaatttcttaatttttttagtaatatattgagtttgtGCATTtgatttatttgtaaaaaaaacacaagaaaaataattcttattaaatagacacatacacataaagtttaaatatatatatactagcttattttagtaattagatacatatatattttagtgtaaatctaaagataagtatatatacattgatatatatatgtatatgtttttaatttgtatataaatagagatggaaatagattattattagagattaaaaaaca…	taaccgtccaaaataaccgatcca	24	60.323	TAGTATGCAGCTACAGTGTAGTGC	24	60.202	462	727	266
Chromosome 5	8521	p6	(TTTGCC)5	30	60731457	60731486	CTTTTTTGTGGTATCAACTTGCTTTGCTTCTTCTTTCACGGAATTGTCTTCACATGAGATTTGATCCAATGAAAGCAACTGTAAATCAGTTTTCTCCCCATGCTCCTCAATGGATGTATCACCTAAAGACTTTGGGAGATCAATATTCTCTACTTGCTTTTCCAGGGGCATATTTTCATGTAAGATTCCTTCCACTGCAATCTTTTGAGTATCAATCTGCTCTTGTGTAGAGTTATCACTACACAAGGCTTTATCTTCACACATATGTTCGTCTCCTGCAGATTTTCGAGGATCAAATTTATCTCCTTGCTCATTTGTGAACTCATCCACGCACATAGGTTCAGCACCTAAAGACTTTCTGGGCTTAGGTTTTTCCATTTGTTCCTCAATGGAATTATC…	CCTAAAGACTTTCTGGGCTTAGGT	24	60.019	ACTAGTACATGAAGCAGCAAAGGA	24	60.02	347	568	222
Chromosome 6	6748	p2	(AT)16	32	60617573	60617604	AACATATTTCAAGAAGTTCTTGGGCAAGTATATATGGTAAGGTTTTAGATAtggaaagagaaagaagaagccTATTGGAATGACCTTGAAGGATTCCTCAGCCGCCATATTGTTAAGCACTATGATCTCGTATTGAGACCTCATCAATAGCACAACATCTTTATCATTGCCAGAGGCTGatcaattttcgaaatcttaTTGTTTAAGAAACGATTTCAACTGCTCCGAATTATGATTATGAaacattatttatattattagttaatGTATTTTCTTGCAACTTTTTGAAGAGtcacaatttgttttatttatgaGTTGTGTGAATGAATTGGTATCGTGCAAATGAGGAAAGGTTGTCtgtataatattttgtaaataaaattggTTTACTTATTAATT…	TGAATTGGTATCGTGCAAATGAGG	24	59.904	GTACTAGAAGGACAAAGCCACTGT	24	60.263	325	568	244
Chromosome 6	7054	p2	(AT)6	12	62856310	62856321	TACCAAGAGGAGCAAAGGTTACTAGCCCATGTTCACAATATACTCTGAATTGGTGGAGACACAAGAAATCATATATGTGGCAAACAAACATAGGGTAGCCTTTCGGATACCTAAACCTTTGAAGGGAAATCGTGCGAAGAAGGATCCAACCAAGTATTGCCAATACCATAAAGACATCAAGCATACAACTAATGAGTGGTTGAACTTGAGAGATGAGATAGAGACTCTCCTATGTAATGGGCCTCTTGCCCACTATGCAAGGAATCAATGCAACCCACAAGGGGCCGGTGCATAACAACCTATAGTCCTACGTGCCAATGTGAATCCACACGTGGCACTAGGAAATAATGCTCTTGTTGGGTTtcgtgccctaaataaaacccatttccaTATAATtgg…	GTTtcgtgccctaaataaaaccca	24	60.022	gtactgACAAATCGTGGGACTtaa	24	58.768	361	593	233
Chromosome 6	4047	p2	(AT)7	14	33279102	33279115	CTAATAGCAATAAATCGCCGGAtgggcatttttttttttttttgccattaTTAAAGAATTACCACAAATGTAAGGACAGAATAATGTACTGCCTTAATCAATTCATCTCTACTTCGGTGCTAACATAAGATTCTGTCccgatcaacttaaaatagcttctTGATCTAATGAAATATGGTCAATATCGATCTGACCAATTGGATTAACCTGCAGCTTCGTCTTTCTAACACATTTTCTTTTCCAACTGaataattaaactataaatTCTACTTGGCTGAACAATTTTCAAGGTATCACGCAgcttaaaagaaaaaacaaaattaaccCAAAGCACATTATAATTTGCATAAGATTTATATCGGTTAGATAGATCTAGATATGTAACAAACAAAAATGGTT…	CGTGAGTGATCGATTTGAAAGCAT	24	60.202	GTACTTTATTACCATTCTCGCCgt	24	58.954	412	641	230
Chromosome 6	9433	p3	(CCA)5	15	75636688	75636702	cttATTGTTTTTTATTGGCAGGGGAACCTTTTATTAACGGCCAAGCGGTTCCATATGACCCCAAGTACCATGAGGAATGGATAAGGAACAATGCTAGAGCAAATGAGAGAAATAGGCGTAATGACAGACCTCGTAATTTTGATAGATCAAGGAACTTTGAGAGGACGGGAAAATGTGCAAAGCCGAGATTTTCAGAGGGGACCACCTCCTCCCAATGCTGGGCCAAACATGGGTCCACCACCGCCCAACATGGGTCCACCTTCCCCCAACATGGGCCTCCACCACCCAACAGAGGTCCACCACCTCCTCACATGGGcccccaccaccaccacctcacATGGGCTCGCCACCACCACCCAACATGGGTCCGCCACCTCCCAACATGGGCGGTTATCCTCC…	CCCAATAACTACGGTGGTGGAat	23	60.371	GTTATTACCCTGATGCTGCATTCC	24	60.023	476	625	150
Chromosome 6	8767	p3	(GGT)5	15	72930003	72930017	tctctctttaGATCGCATCGCACACCctttctctctatctctctatctctctctctctctctctatctctatctctctctctctctctctctctctctctcccgtTCTGGATTTCTCCTCCGTCTTCTTCGTCTTTTCTCGCTCCTATTCTTCTCCGTGGGTAGCACTGACGAACGGAATCAATGGCTCTAGTGTTGATAGATGTAGGTTCGTTTTTgaatttgagatttttttttcaatctggGTTTGTTACTTTGTTTCTTCCATGGATTTGAGATGCATGTATTTGTTTGTTTGAGTTTATGTGATATgggtttgtttaattttttttagatattttcaGATCTGGGTTTGGAGCttgatatgtatatatgtgtgtttgtttgtttgttagATTGG…	TTCGGTACTTGTATTGATGGTGgt	24	60.02	GTTCATAACATCACCACCACCAT	23	58.984	475	557	83
Chromosome 6	2802	p4	(CACT)5	20	17128795	17128814	aaatgtgtaaaaaagagaattgcttaattttttccaactATCCAACATAGATGATTCcagaatgaaaattctattatttttcataaaaattttgaCAAGCATCAATCagtcatcaaataacacacagatcaacatgaaaccatccaaatcacacacaaatcgttttaagtcaaaattttttgaaagtgaatcaattaccatggctatgAGGCAAgttgttgaaattatttttacaaggatcttagatttactaacaagtatgttgtttaacatctaaatatgaacttctaaaacgatatgaaataaacacatataaagtataagaaacctttcAGTGattgtagcggaatataatgtctcctttcgCTCAGATCTGTAACCCTTCTATCATTTTTATCA…	tctcctttcgCTCAGATCTGTAAC	24	60.142	cttcctcactTCTGAAACCAAAcc	24	59.963	357	547	191
Chromosome 6	486	p5	(TCTTT)6	30	2079693	2079722	TTTGAGAAGAGAGAAGTTGTTTGATTTCAGATTGAATTTGATTTTCAATTTTTCGATAGTTTTAGCATTTAGTTGAATTATTAAACATCTTCTTAATTGGTTTATCATTTACATTTATTTATGAAAGGCAATAATGTCATTAATTGGTTTTGGTTGCAGTagtaatttgataattatatgTTGTTAGACTAATAGACATGGATGTGATGTGACTAAAATGAGAAAGCTTTGGATTCATATTGTTTTCTGACTCTGAATTCACTGACTTAAAAGGTTTTTCTGTGTGTTTCCTTGTGTTTTTCTTGCTTAGTATCTAAACTAAATTTGGTTCTTTTCTTTGTTTCTGGTGTTGAAAGTGGTTGCTTGCttgtttttgtgtgtgtgtgtgtgtattggtca…	gtgtgtgtgtgtgtattggtcatt	24	59.964	CAACCAACAGCCCAAAATCAAAAG	24	59.965	378	574	197
Chromosome 6	5072	p6	(AAAGTC)5	30	44435258	44435287	cactgggatgaagtaggtgaaagaaagttcttgggtcccgaagttattcagagaacaagtgaggcagtggataagattagagcgcgaatgctcacggctcagagtagacagaagagttatgctaATCTAAAGCAACGggatattgattttcaggttGGGGACaaggtatttctccgaatatctccgatgaaaggcattaaACGCTTTGGGAAAAAAAGGGAAGCTTAGCCCAAGGTTCATtgtgttaactcaaacttttcgatctccttgttttgatgattagcaaatatttgattattatttgttactaatgatttattgactttgtagcaaatttaaaagagaaaataaatattttggtatttttaccaaacttttaaaagcaacactaaatggact…	ggactcaacaagcatatcaagagc	24	59.965	cctcctagcttgatttgcatgttt	24	59.841	395	589	195
Chromosome 7	6712	p2	(TA)16	32	51345108	51345139	aatataccatgggtaatgcatggtcaaatccctaggtgctgtagggtctttatgtggaatgtccttattgccttttgattgacgtgactcttcacagtgtagccgtcgctagacttaaatgaccATTACTGtgccgctgctggttggagattgtgccgtcagactttattgcgtgtagcagtcccaacacgcttcctcccatgcggcatttaatgcgacttgattgctcaggagaagcctgacacctcgcggagatgccttagcgctattcgagcttccgggagcatataaaattccatgtgccttctccgggggctacgtcctggacgctaccttatggcataaagacttagcaaatattgtgaattgcttgatccacgtgtccttatctggttggtc…	cacgtatattgggcaaaatcaggg	24	60.262	CTCGCCACGTAACTCTCATCtag	23	60.303	400	564	165
Chromosome 7	7491	p2	(TA)9	18	57316796	57316813	CTCACTTTTTGTTTATTTGGGTGTAATATTCAGTGTTCTATTAACGAGTTATCCTTTGTTGCtcaagtaattatttatttgagtaaGTCTTCTATTCCCTTGCTATATTGTTTTACTTTTAAACAGCTTTGGGATATGCAAAATAATGTCATCCGTTAGAGAGTTTGTTGGGCACACCAAAAGTAACAAGATATCCTTTTCAATTTAATCCTTGAATTTTTGATGATGCTCATTTTGAAAGGCTAGGTGTAATTGTAATGTCGGAGTAGCTAGATTTTTCCCAGAAGATAAAACTCACATCAGCACCGCCATTGCTGGCACCCATTCTAACGAATACTATTCTTCTAAGCTCATATCTAACACACAATCCTATGGGAACAACATAAAATTGGGTTGAAC…	AAGATAAAACTCACATCAGCACCG	24	59.607	ctcgccacgtaactctcatctag	23	60.303	285	540	256
Chromosome 7	2380	p2	(AT)6	12	13348305	13348316	GTTAGTTTTAACAGAAGCTATTAATTATTAAGGTGCCTCTCGTCGAGAGATtgcaaaaaaatataactaacttATAACCAATACGATTAAGTTATGTTTCTACAAAAAGTTGCAAAGAAATATAACCaatttgtaaatgattttataagcTTGAAAACTGATATCTACCATTAGGAAAGACGCTGAAAATTCTTGTGCGATAGATTGCAGAAGGTAATGCATATATTGTTTATTTGGTTCAAGCCGTAAGGATTGATTAGGTGCTAATcttttgaagaagatgatgGCCAAACATATCCTTTTTCATTCTTAAAAAGTATGTTTTGAGAACATAGAAGAGTaaagttatttttattagttttgtcTAAATATTAATTAGGGGTCTTACTCTAATATTGC…	gaagatgatgGCCAAACATATCCT	24	58.925	ctcgccacgtaactttcatctagt	24	60.675	277	535	259
Chromosome 7	10953	p3	(AGA)8	24	74828914	74828937	CCGTCCCAATCTTTTCATTTTTCTGTACACGTGTCTCTATTATAAATGCCACTGAACTGCTTGGCTGCTTTTATGTacagaaatttcaaatttccaaatgattaatatttcatttatggGATTGGCGGCGGCCATTGCGGGACtgctttttttgtttttgtttttgtttgttagGGCAacgttattattattttgttttcaattttcaattaattaatatctTAGTAGTCTTGATTCAAGTTAGTATCAGGTACTTAATTGTTGTACGTGTTACTTTTCTGGGTTAGTGGTTGAGAATTATATCTTTTGTCTTATGTATGTGTACTATGTACTAACACAGAGTTAGAACTAATTAGCGGGTGCAATAATTGCTTAGCTGCCAAAAAGTAAGGAAGGCTT…	GAAATAGAAAAGCTGAAAGGgttgg	25	58.841	TCAAAGCACTCAAGTATCTACCCT	24	59.222	475	652	178
Chromosome 7	8232	p3	(TAT)6	18	62758144	62758161	TGTTCTTTGTTGCTCTGTTTCTTTACTTCCTTTGGTTATGCTtctcttctttctgcaacaatGTCAAGGAGATACAAGTCTCCTAACAAGCCTGAACTAATAATCAatgttttcttctttctttctttcttttctttctctgaTCTAAAGCTGCAATGTCTATTATATCTTCCACTTCTTTGTATCTTTGTGTAGTACTTTATTACTACTGCCATTTCTCTGCTGCTGCATTAAAAAACAGtgacaattaattaatatatacccaaattgtattaattatatatatattacataaatataatatgcttagttgttgttgttatgACCACTTCTAATTAAAACTGGTTTAATCACCACACACTAGTTCAACAAAATTAGTGACCacagaaaaaagaaata…	gcttagttgttgttgttatgACCAC	25	59.087	tcaaaGTAACCACAGACTACCAAG	24	58.393	305	572	268
Chromosome 7	9419	p4	(TAAA)5	20	68622958	68622977	AAACATAATTATTGATGATCCCTAAGAAAACATCAAATGTTTTATTTCCATCTCCACTACCACTTTCCACACGCTTGTGTCTCagttttatactttttttatatatgtaatttaaagagttATCTAAAGTGggcaaaaaaaaagtttgagaAATTATTGATATATATCCCTAATATGTATGTATAGGACATAGTGTTAGCTTTTTTAAAGATTGACATCATCCTATAATTTtcaaagggtttttttttttttcttctacatAAGAACTAGAGATTATTTTGGTGATTGAGAATTGTCTAGTACAATTGACcattgaattaaaaaaaaaaaaaaaaatacagttgAAGACCAGTGAAAGAAGTCCATCCAAAGGTTTAAAAAGAATTATGTATTGTCATA…	ttgAAGACCAGTGAAAGAAGTCCA	24	60.081	ATCAAACCTTGTTCTATGCATGCC	24	60.142	342	631	290
Chromosome 7	10223	p4	(TCAA)5	20	71958776	71958795	TTTGCAAGGTACACTATATGATATGCTTGACACAATAGATTCAAACATATTATTAGATCACAACAAATCCAAAAGAACCAAACATTACACAGTTGAAACATCCAAACAAAAAGAAACAAATCAAATTCCAATCAATCCTTGCTAAAAATCTAACATTAATATCATAAAAACAAAGATTAAAAAAGCAGAGAAATGTAAGAGAACAGACCTAACACCGGCATCACCGACGATACCAATAGCCATACCAGCAGAAAGACCAGCAAGACCACAAGCGAGACCAGAAGATAGATGTGCATAACCATCAAAGAGATAATAGGATTTGGCTTTAGGGTTAATTCCAGTACTGATAATAACAGCAATAATCAACCCATAAATACCTAAAACTCCAGCCATTACAAC…	GCCATTACAACAGGAACAATCGAT	24	59.904	ATGTCTTCTACTTTCAGTGGCGAT	24	60.081	389	658	270
Chromosome 7	867	p5	(AGAAG)5	25	3898775	3898799	GTTTTCAGAGAGAGATGAAAACGACGGGACGAGGAAAACCCAGGAGGCTTCGAACGGTCACCTCCGCGTCGTCCGTCAACCGCCTGAGAATGGGGAGACGCCCGAGCTTTGAATTTCTGAGATGGAGCCATCAGACCACGGGCCATAACCGGTTCAAACTCTGAAAACATATCACCATAGGCAGAGGACGGGGAAAGCCAAGGTCCGAACAACGGAACCGGCTTGTCCTCACTATTCATGATCATCACAGGTGAGGCAAGACTGCAACCTCTTCTTTGAAAGGCCAAGAACACCACACATAGAGCAGAAAGCACCCACTTTCTCAAACTTGAAATAAAGCTACTGAAAAAAAACTAAGTACAATCACCAGACAAACACGACATCACACACTGAAAAACA…	GAACACTAAACACATAACCGCACA	24	60.025	ATTTTGATGGGGTTTAGGGTCAGA	24	59.955	446	588	143
Chromosome 8	871	p6	(GTTTGT)6	36	3927372	3927407	tttttttaaaaaaaggaaagGAGTTGCAAGAGAATGGGCGGTTTCCTTTTGTGTTCTTGGGCTGGTAGTTTctctttttaagttggtttcctCTTTTGATCCTCTCTCACATGCTTATATAAACCAACttcctttattttttataacataGCTACCCGATCCCCATTTTTTGTGTTCTTGCTTCTTTGTTTCTCATTTTACTTTCAGAAATTCATTGCTACAACTAAGAACCTAGGGCATCCAAGGAAAATGGTGGAATCCGATCAAGCCCCCTCACATGCTCCTCTTGCTGCTCCAATGTCTTGCTGCCTCggaggaggttcagcaagagatgtccaagcagctgtcctcattgatcaagctttatggggcataagttttctttctttttgtttttgt…	cattgatcaagctttatggggcat	24	59.96	cctgagaagcacaacattaaacca	24	59.722	351	591	241
Chromosome 8	973	p2	(TA)8	16	3922128	3922143	aatttaacattCTTATTTCCATCAATCTAAATCCggtaataatttttcaaaattaaaaattgctTTTCAATGATTCatctttgtcaaaaaaaaaaaaaaaaagctaggGAGATGAACATTCAGTTATATGGTGATGTGTGTATGTGGTGGGTGTTTGAGATAAGTGAGGTGAGGTGTCACCTTTGGTATTATATGACTTTAATGggtttatttttctaaatggagatcatataaatatattgtgtttctttttttttttttcactattgtagctgaatttttTATGATGAAGAGATATCACTTTTATTAATGAATAATTTGCACCACCACCAGCTTATTCATGGCAGCAGTTATggtgaagaagaaagaatatTGAAAAAGGGAAAAAGTAGAAGAGAA…	TGATGTGTATTGTGAGGTGGTGAA	24	60.202	CCAAGCTATAAACCTATCCCACCA	24	59.896	419	684	266
Chromosome 8	6858	p2	(TC)12	24	43524398	43524421	ctaatgcctaggattcctcaacttaaattttaaatttaaataaaatattcaaatttaagttagatattaaaaatcagttaaaataactaatttataacttaaagaggaatatttaattaaataatctccagaaagaatctaggcCCCGTTTGGTTGATGGTAATGGGCCAGAAAAGAATGGAATAGAATACTAATGGGCCtgattcttttgtttggttggaaaataacaattttagaaaataattcCATAGTAATGCTATTCTCCCAAACTAATGGAATTGCTTTCCATTTTTCATTTGGTGGAATTATAATTCCATTCCACTACTTTGGCATATCAACAAATTATCTCTCTTCTACTCCAGCCATGGCCCAAGCCCAACAAACCCTAACCCTAGCAAA…	TGAGGACTGTCTTCTTCGATCATC	24	59.903	CCAAGCTTAATGACTCGCACATAA	24	59.667	427	726	300
Chromosome 8	8737	p3	(CTT)5	15	66299153	66299167	agactcatgtaattggttttgattaatcaattatattctcaaactagactatgtctatttgtgaaattttcactaagtaagggcgaaattgtaaagaaagagtttataggggcatatttgttaattatgatactctgtattgttcaattaataaatatgataaatgaaaatattatttaataattatttatagttattaaatagttagaattggcatttatggttgaattagaaaattggcgtttttggaaaatcagatgcagaaaggtaaaactgcaaaattgcaaaaagtgaggccccaaatccactagtatagggcctgccacttttgtaggaaatttaaactgatattttcattattttaatgccaaataattcaaacctaacactagtggaatg…	gccttctctctccctatctttagc	24	60.021	ttggttgcagcggaataatatgac	24	59.964	471	738	268
Chromosome 8	2836	p3	(TTA)6	18	15209519	15209536	TGAATGTGTGGGTCACGGACTACAGAATAATCTCTATTATTACTTTATTTCAAAGCCACCATATATGAATTGTGATGGTCCCCTCAATCCACGGTGAATatataatagtaaaaaaaaagttacatattttattttgaatattaattatcaaatatgtCTCTGTTTGATTTGTCTGGTTAAATACCTTTCCAAGAAAGTAATTATACAAATCTTTTGGAAAGATCtgttttttcttagttttttttttggttagtACTACTGATCATATATCTCATTCATTGGCAAGTGATGGCTTTGACTATATATAGGaatattgtgtatatatatattatttaagacttttttaattagtcctttataaaaaaatattaggacAATTAATACTGGGTGCTATAGGTG…	GGGTGCTATAGGTGATCATGGTAG	24	60.081	ttgtaGCTAGCTAGACcaccaaaa	24	59.715	386	632	247
Chromosome 8	5692	p4	(TTTG)5	20	33707200	33707219	ATCATGGTCACCAACGACGACGGGATCGACGCGCCGGGCCTACGAGCTTTGGTTCAGGTTCTGGTCTCAACTTCTCGCTACATTGTTCAAGTCTGCGCCCCTGACTCGTACGTATTTCAATTTCACTATCATTCAGCTaatatatttattcttgatcGTTTTGTATTCGTTTTCAGTCTACAATAGAATTGTTTGATGAGATAAGGGTGTAGTTTTCTTAATCTAGTATTGTTTGATTAGAAATGGCTCGAATGTGTTTACAGTGAAAAGTCAGCTGTTAGTCACAGCATCACTTGGCGCCACCCACTTGCTGTTAACAAAGTAGAAATTGAAGGAACCACTGCCTTTGCAGTCTCTGGTTTGCCTCGAAAGACCTGTCTTTActttattacattaaat…	GTAGAAATTGAAGGAACCACTGCC	24	60.083	ATAATGCTTTCGAGAGGCCAATTG	24	59.963	322	610	289
Chromosome 8	6112	p5	(TTGTA)7	35	36851251	36851285	catttatttttaagaattttaGGTAATTAGAtgaatattatgatattttaacaaaataataaaaaaatttcagttttctcttattagttttaataagaaaataacttcTTAACCTAATTATGTAGCGCTTAGGTGACAATGATTCAGTCATATACCACTTTAGATAAACTTATTGTTTTTAATTCGGCAATTTTAACacagaataataatataatttggagtaataataatttaaagtcaaaaatcttaaataatttttttttcgctATTCTGATTTGTAATATCTGAACTTTTTATTCTTCACAACAATTAACcctatatttaaaataaattataaagtaataaatataaaataaaatagtaaagaAATACTTTAGTTGATtggttaattattattat…	AGACACTAAGGCTCGTACGC	20	59.549	CCGTGGTTAGTGTTGGGATCAa	22	60.551	460	639	180
Chromosome 8	6587	p6	(CTCAGC)5	30	41037435	41037464	GCCAGATGTTGGTGGCCCAGACTCCTTAGACTTGGCAGATTGGGGAGTAGAAGGATTTGCAGCAGCCAGCTCCTCAGAAAGGTCAATGACCTCTCCAAAAGGCCTCTTCTCTAAAGACCCCTCTCCGACCTtggacttcttggccggaggggaggcgctagagcttccgctCATCCTCTTCCTTAAGGCGTCTgtcatctgccgagacatgtctgcacaagAGCAAAAATAGCATGGTTagcaaaaaccaacaaaaaatacaaagtatggAAGCCAAGGAGCTGAAAAAGAAGTAAAGCGCAAAGTGACTGCCCGCCAAGAaagtcagaagtccatcatcacctgacatcgacTTTATCTCAGCCATAacagccttcccttttccagcATAAGGATGgg…	tgacatcgacTTTATCTCAGCCAT	24	59.9	CAGTACGCTCAGGAGTCTATGAAT	24	59.723	344	565	222
Chromosome 9	851	p2	(TA)9	18	3505792	3505809	tataccTATTCTAAGAGTTAGATTTCTTATATATGTTAATATAGGTTATGGTGAAAACgtagtctttttctttttcttacatAGTGGAAGAGATTCAATGGCTCTAAATTGGGGTAAACTGTTGAGCTTATGATCAGTTACAGCTAAATAGTATACTGGTCTTATCTTACAATTTAATATGCAATTATTTGCTCAATACTCATCACTTTTGAACATTTTTTCATGTTTTGAAACACCCTTTTTATGATAAAAGATAAAGACTCTTACATACTCAATATACAATGCATCTATAGGTGTGTAAGCCTTATTATGGACTCACACATATAATATAAGGCTTACTAATTAAGATTTCTAATAAATTTCTAACACTTGTTTTTGCATTTGTTGTTCAAAGCAGCA…	GTCAAAACACTTGAACGGTACCAA	24	60.143	ACATCCAGGTGTAAGGTTTACAAGT	25	60.163	402	620	219
Chromosome 9	5889	p2	(TG)10	20	34427568	34427587	AAGTTAAATCTCATACATCATGAAAACAAACATTGGGCTAACCACTCTAAAAAACCTTGTGGAAAACACTTACTTAATCCTTAAtataatttatcaatttttacGTGATGTTTTCGATATTGATGTTGGATTGTACTAGAAGATTGAAACAGAAAGTATGGAATCAACACAACCTTCACATACTTTCTTTGCTGAACGTACCCTGACATTTCTCTAAAAGATGCTAGTCTCAGATAATGGAGTATGATAGTGTATTTTATGgtctgacactcatttgaatgCAGAGTTTATGTTCATAACTTCACTCACTTGAATGCAGAGTTTATGTCTATTTAACTTCACTCACTTGAATGCAGTGTTTATGCCTATTTAACTTCACTCATTTGAATGCAGAGTTTA…	AAAGAAGAGTGTGTAGTGACGACA	24	59.903	ACATCTTTCTCCAGTCAAGCTCAT	24	60.02	416	571	156
Chromosome 9	685	p2	(GA)6	12	2758910	2758921	AAGTGTGATATCGATTgattgtcgacatcatgtcgatagTGTGTCAACAATTTTGTGTcgacaaattctcaaataaattatgtatgttaatttgctttttaatcgacatgatatcgacaaactgtcgacaacatgtcgataaTGGTCATCCCTGACCTTTCTTAGCATGATATCGACATAGCATCGATATTCTATCGATAAACTGTCGATAACTTCTGCAAAACCCAAATTTCGACAGAAAACTAGATCCGCAAGATATCTACCATTTCAAACCAAAAAATACCAGTTTCAACAAATACGACACATATAACGAACACAAACTACATAAAAtctaacaaaatgcttaaaacacaACTTATCCATTATAATGGTGTTAGATTTGAGTGATTGGGGTGTGCT…	atatagagagagaggtgcacgaga	24	59.959	acatgaacttcccactttaccctt	24	60.141	474	601	128
Chromosome 9	1529	p3	(TAT)6	18	6864673	6864690	ttattatattattattattattattattattattattattattattattattattattattattattatattatattattattatgtgtatgtgttttttaaGATGTGTGCTATATTATTGTGTACATTTTAGTGTTTAATAAGTTGtaactattattttttattttttaggataactattattatttatatacttatatatataaaaatttgtttGAAAGAGCTTAGCATATTTTTACAAGTACTCATGACcctctaaataaaaaaaaaaaaatactgcgTGATTGTCGCATAAAACCATATAAATTTGGCTTTAAAACACATTAactataatgtatatatatacgtgaagtgaaagaataaaaatacatatatttattatatatatgttcataCGCA…	GCGAGCAGTTGAAAATTAAGccta	24	60.143	TTCTTCACTCATTCCTAGTCACGg	24	60.082	474	657	184
Chromosome 9	5279	p3	(AAG)6	18	30849487	30849504	CAAGTGCAGGCGGAAAAAGAACTTTGCCACCTTACAGAGGGACAGGCAAATGGCACATGGGAATTACATGTAGACGGTTCAAGCAATGTAAGAGGAAGCGGATTAGGACTTGTTCTAACCTCACCCCAAGGCGAGAAGATCGAGCAAGCAATCAGATGTGGGTTTAAAGCTACAAACAATGAGGCAGAGTATGAGGCTATGATTGCTGGACTCGGACTGGCCAAAGAAATGGGAGCCAAAAGAATCAACGTCTTTAGCGATTCACAACTTGTAGTCAACCAAATGCAAGGTAGCTATCAGGCCCGAGATAGCAAAATGACAGCTTATCTTGAGAAAACAAAAGAGTTGCAATCGACCTTCGACGAGTTCACAGTCAGTCAGGTGCCTAGGGAAAATAAT…	ACAAAAGAGTTGCAATCGACCTTC	24	60.261	TTGACTCTTCGGGCTTCATTCTTA	24	60.021	337	617	281
Chromosome 9	5906	p4	(GTGA)5	20	34468581	34468600	CAATAGTTGCATAATATTAGGTAGAAACTAGACCAAGTGCAATGGTTTTTAAAACAAgtgaaaaaaagaataatagcAAAGATCAATCATGCTGACactacttttattattattattcgttTGGTTTTGTAATGTGGAAGAATGGAAAGTGTTAGGACAGCCAACCCCACATAGAGAATAACATATACAGTCGAATGTTTGTTAGTAACAATAGTAAAACACATAATTGATTGATTGGTCATTccttttctcaaaaatatcaaAGAGAAATTTGGAGATGAGTAGAATTAATGATATCCTTTTTTTAAATCTTAACGAAAAGTTAAGAACTTGATTGTTATTGTTAGATAGGTTGGAAAAAGTTGGATGGAGAAAGAAAGATAATAAGGGTAGGAGATG…	CCAAAGTTGAAGAATGAGTTGGCA	24	60.202	GAGGAAATGGTGCATGTGTTTGTA	24	60.022	440	589	150
Chromosome 9	7698	p5	(TATTT)5	25	48740006	48740030	ACAGTGATGAGAACGAATGAGATATTATGAGACAACGGGTAAGATACAATGATGACAACGAGTGACATACGATGATGACAGTGGGTGAGAGACAGTGATGACTACGACGTGAAGCAATGTGAGATAATAGGTGAGACAATGAGTGAGATGGAAcaatcatagaaaaaaaataatgtatttatagagAACACTCCATATTTTTCAACACcacactatttatttattttttgaataataattttttaataaaataatttaaaatttcatatatgtaaataataaaatataaattttaaaataaataaataatagaacacatccataatttttgataataatatgtatgtaatttcaatattatttatattaaaataatttttaagttattatgtatttatt…	gAAGAGCGGCCATATTACCTAGTA	24	59.538	AGTCGTATGGGGTATTTTGGTTGA	24	60.019	445	671	227
Chromosome 9	5319	p6	(GTATGT)6	36	31045816	31045851	aatttgtttttttttcctatttttcaaATGTACCGACCGAAAAAAaccgtcgctaaaaaaattcaaaaacgaAACCAGCATATAAGGCACgttttaaaaccgtcgcctataactgggtataggcgacggttttaaaacCGTGCCTAatactataggcgacggttttaaaccgtcgcctatagtattaggcacggtttaaaaccgtcgcctatacccagttataggcgacggttttaaaccgtcgggaatCCCAGATTAGCGACGGTTTTGAACCGTCGCCTATTTTGCCCAATTTACGACGGCCGAATAGGCGACGGTTATAGAAACCGACGACAATACTTTAAACGACTGTTTAAAAGCGTCGGGAAAacccatttttgtagtagtgtatgcatatat…	aagtgtatgtgagtgtgtgtgagt	24	60.142	CGGTCGAACACGGATCTAattcc	23	61.337	461	659	199
Chromosome 10	5199	p2	(TA)7	14	31061539	31061552	agagcAACAATAATATTAGTGCAAAAAACTGTGAAGATTTACATATGAgagaatttaataaaaaataataattcaaattaaaaattaatcgtttttaattattaatattattttatttttaaaataaatatataattaaattataatatgtataaagttttaattgtatataaGCAGTCCTATCGTAAGAGTATACACCTTATATCTTAATAACcacatgatctaaaatcaatgATCAAAAAAGCTTCCCTACCGGTAGGAAACTTATGTTAAGTCCTACTATAATCTTGCcctatatatatagggatatgattttgtcccgttgttgtactttcacggattgtaatccgtgatgtacggcagccgtcagattgatctaggggtaattagggttaaaag…	aagtagaaacgtaccctgacactc	24	60.023	caacAATTTCAACATCACTCTCCAC	25	59.083	397	678	282
Chromosome 10	317	p2	(TC)16	32	1963031	1963062	GGATTCTCCAAAATGGGTGTTGGTGGTGTTGTGTTGAGCTGTGTTTGTGTTTGGTTGATTGTGGTTGGAGTTGAGGCATACCCAGTTGAGGATCTGGTGGTGGGATTACCAGGACAGCCCAAAGTTGGGTTTAGACAATATGCAGGGTATGTTGATGTGGATGTCAAAGCTGGAAGGAGCTTGTTTTATTACTTTGTTGAAGCAGATAAGGTGCCTGATAAAAAGCCCCTTACACTCTGGCTCAATGGAGGTTTGATTTTTCTTCCTCCTGTTCAATTGAATTTCATGCCTTTTCAACTAGTTTCAAATCTGAATAGGCAAAAAAGAAAAGGGGAGTTTTTGGTTTTTGTTTCTTTTGGACCTTGGTTGTGGAGTTATTGGTTCCTTTCattcttcatt…	CTTGGTTGTGGAGTTATTGGTTCC	24	60.022	CAACCACCCAAAATTAGCtccatt	24	60.02	362	622	261
Chromosome 10	1085	p2	(AT)6	12	8480260	8480271	taatgtgtagataccataagttaatttataatttgttgaggggccaaattataaatacccaagagttattctaagatgactctataaataggtagtggtccccaagaaacctagggtttctgtattctctccttccccatcagagaaaatactctagaaaatagtgtattcttggaagatcaaaaccttctctgcaatctccaacaatagcttcaggttagtgcttccgctcatattttatcatcttctccttctttaatttagcaaaggctttatagatttatgatttagggttttctatattaaagcaccttaagaatatgtttagatctgtgatttatatatttcttaagtATTTTATAAATCCTAATAAGTGGTACCAGAGCCACCTTTGTTGAA…	CCAGAGCCACCTTTGTTGAATTAA	24	59.719	CAACCACGAAACATTCAGATCACA	24	60.024	380	577	198
Chromosome 10	782	p3	(CAT)8	24	6727290	6727313	GTATCAGAGACAGTATCCTCAGTTTCTTCATCAGTATGAAGGGCATCTGACTTTTCACCAACAACATCTGGATTGGGTGCGGGGacctaaaaaataaagaatgcaTTAAAACAGTTGCAAAACATACTAGAAACTAATgagcaaccaaaaagaaacctagtttttttgaaaacaattaaaagtaaactTACATTGATTTTAGCAACAGCCTCCAAGCCAGCCAACACAACTTGATCATCATCTATTACAAGCTGGCTCAACCCATCAAAGAAATCGTCCCCCTTCAATCGAGACTCATCGCCCTTCGGCTTCTCAACATCCTTAACATTTTTATCACTCCCTCCAACATCCTCAGAAGGATTCACATCAGCAGAAGGAACAGCAGTAACAGCCTTGTCA…	CTTCGGCTTCTCAACATCCTTAAC	24	59.906	tgttggttgatacagggaaagtca	24	60.141	303	586	284
Chromosome 10	2545	p3	(CAT)10	30	16144250	16144279	GTATCAGAGACAGTATCCTCAGTTTCTTCATCAGTATGAAGGGCATCTGACTTTTCACCAACAACATCTGGATTGGGTGCGGGGacctaaaaaataaagaatgcaTTAAAACAGTTGCAAAACATACTAGAAACTAATgagcaaccaaaaagaaacctagtttttttgaaaacaattaaaagtaaactTACATTGATTTTAGCAACAGCCTCCAAGCCAGCCAACACAACTTGATCATCATCTATTACAAGCTGGCTCAACCCATCAAAGAAATCGTCCCCCTTCAATCGAGACTCATCGCCCTTCGGCTTCTCAACATCCTTAACATTTTTATCACTCCCTCCAACATCCTCAGAAGGATTCACATCAGCAGAAGGAACAGCAGTAACAGCCTTGTCA…	CTTCGGCTTCTCAACATCCTTAAC	24	59.906	tgttggttgatacagggaaagtca	24	60.141	303	593	291
Chromosome 10	2688	p4	(ATTT)5	20	16897267	16897286	CACCACATTATGGTAAAGATatgatatgattgaaataattattatatgttattactatgattgtgctatgagtatgatgtcagggttgtgatccctacatatatgtaatggtttcTTTTAGTACAAATATATGGTATATGATATAGCTTTCCATGTCTGGAGTTATTTAAGTTACAATTATGAGCTAAGGTATATAATATTGTTAAGACTGGATACGTTAATATTATAAAGAATCGTATTATTGTGAATTTTAAGATATGTTTAGTGTATTGAATGCTATTGTATGTTAATCATTTTcttactgggcttttagctcacccccttactttccccctacaggcaatagacagagaacattgaatgtaagtttgatgagttgggtcagttctggtatgtata…	ggtggagccttggttttgtttt	22	60.093	gtaacgccccaatatttgccttat	24	59.72	439	681	243
Chromosome 10	2140	p5	(TTATT)5	25	14107646	14107670	AACAAGTCAACTCACAAAATTCTCAACGAATAACTGATATCCAAGCTTGTTAAAATGAAACCCTAAACAAGATTAACTATTATTAAACACAATCAAGCTAATAAAACCCGcaataaataaagaattaaacttttttttcaaaagaaataaaaatatataatcaactcaaaattaacaacaaaacaaaattaatagaTCTAAAAACATACTCAACTCCAAGAAAGAATTCAAGAAACACAAAAAGCCCTAAAATTTAACCACAATTCCACAAAATCTTAAAGATCCagtgaaaaattacaaaccttTACGAATCAAATCAAAGGATCCATGGACTATGATTAAACCCCAATTAAGAAAAGATCAGAGGAATCtgataagagagagagagagaggaagaaa…	ggaagaaaatTAAAGGTTGGGGCT	24	59.714	GTGAAGGGTTTGCTgtcttttgta	24	59.903	392	621	230
Chromosome 10	2409	p6	(CCAAGC)5	30	15451740	15451769	attaaaaaaaagttcACTACTTAGCGCttcttttgaaatgatatttctaatttataaaatatcttttaatctttacatggtatcagagcgtaCAGCTTGGCTCATGCCAAAACAATGTCAATAGGAAATAGCCGAATTCAATCAATATCGACAACAATAAGAACACATGCATTTGCTGTCTTTGCTACTAACAATGTTAATATGCAACATTATCATATAAAAGTTTTACacccttttaatttttttttttgtaattaacagtaaaaagattaattatattataaatatactGCATAATTTTATAAATCTGTAATAATTGATTAGACaaataaaaattgtgtttttgtgacaatatccataataattcgttcttttgtaaacaaaattATATGTAACATT…	AAACCCCAAAATTCAGGCTCTAAC	24	59.717	AATGGAGTGGAGAAGAAGAACGAA	24	59.96	431	593	163

## Sheet: Validated primers
ID	Primers	Amplified	Allele umbers	Validated numbers	SSR nr.	SSR type	SSR	size	start	end	Sequence	FORWARD PRIMER1 (5'-3')	size	Tm	REVERSE PRIMER1 (5'-3')	size	Tm	start (bp)	end (bp)	PRODUCT1 size (bp)
Chromosome 1	SSRhemp-1	*	1	*	5677	p2	(TC)7	14	48693641	48693654	actaattttaattattttattattatttgtgaattaatttaattgtggaccccaatatttagaaatactattagagttataatttctcaattctggattttattaaactctaggggtattatctagcttatatgtgtaatatgtttatttttgtaatttttgttcggcgacaacggaaaatgcgatggatggctagattgatcacatgggtaagtttagaaccttatttcatagagggaaatatgttagagaaaataaattatcggatTTGAGCGGGGtatgggatttgaccattttacccctagcttttgaaaatacctaagtttgatgtaaagggcattttagtctttatGGGGGGGATTAGGTGGCTAATTTTTATGGTTGACACCTAGCCATTTT…	ggatttgaccattttacccctagc	24	59.659	AAAACCAAAGAAATCCCAGCCCTT	24	61.436	283	561	279
Chromosome 1	SSRhemp-2	*	1	*	2201	p2	(AG)35	70	13394671	13394740	gacacagagtcaaacaaacagaaaactataaaataagactaacaaaaaagaaaaacatgcaagaaaaaaaaataagaaatataatcaacttgaaaaaactCTTAAAACAACACAAGATCAATAGAAAAAAACTTTATCAGATTTGTGAGACTTTTGAACTTTCTTTCGGCTGTTTGCAACAAAcagaaaactataaaataagattaacaaaaaaaataggaaatataatcaacttgaaaaaactattaaaacaacacaagaacaatagaaaaaaaaccTTATCAGATTTGGGAGACTTTTGAACTTTCTTTCGGCTATTTGCATCTTTTATATACATGCTTGTCTATCTTCACTGATCAAAAGAAAAACCAATGTCaaattaagtttttcttttaAACC…	TACTACAGCAAAAGGACAgtcgaa	24	59.962	AAAACCCACCTCCTAAACTCTCTC	24	59.958	454	611	158
Chromosome 1	SSRhemp-3	*	2	*	6351	p2	(TA)8	16	55183412	55183427	tgataatcagagaaaacAAACTgctctgatttagagatctagggaggaagacttagttgatagtatgcACTATcaaaattggagtaactgctgtggatcaatcagagataattgttaggatcaatcaggtacacatacctaattattatatattactatgtgttctatgttatatacaaatagatcttgggtatattattaatttttctaacattttGGCCTAAAGTATtcatcattaaaaaaatataaagatgaGATGAGACAAATAAAATAACGTTGCAAAAGCCAATGCGAACTTGATCTCGTTTTCCTTGTTTGGTGGTGTTAACGTAGTAACAGACAACAATAGTGAGGTTTCGGTGACACACGGATAATTATATATCGTTGAGTCTCTTCTTA…	AGTCTCTTCTTACGAATGTCAGCT	24	59.539	AACAAGAAAAGGGAACAGAGAACG	24	59.664	388	669	282
Chromosome 1	SSRhemp-4				1963	p3	(TAT)8	24	10956676	10956699	atgaaaatataagaaaaatattagatttaTTTTAGCATATAATGGTATGTAAAAGTGGAATTTTCCCCTATATCTCTTGGCTATATCTCACTTTTGGAGACCTTTTATGGCCTAGAAAGCCTAGGTCAAAGTGGACCATAGATAAAGGGAGAAATCCATTAGAACAAAAGAAAAGATTGAGAGTGGAGAGCATAAAAAATAGAGATTTTTACCTATCACTTACTGTGTAGAAATTTTTGAAGATGACAATTTTGTGTACAAAGCCTTCTCTCTTTCTTGTTTTCTCTCCTGTTTCACTCTTAcgtttaattctaaaattactaaaaaaatccTCTATTATTTGCTTCTCTTCCTTTGTTATAggaactctttttttttttattttttttattattttaa…	ACTCTCATCTTGACTgatcctctt	24	58.728	AACCAAGATGTTAGAGCATGCATG	24	59.903	460	732	273
Chromosome 1	SSRhemp-5	*	1	*	2624	p3	(TAT)11	33	18510627	18510659	TTATACTATAGCTTGACACCTCTTTGGTCAtgatatttctttttttattaaaaaattattagtgcTGTCTACTTTAAGGGAGAATACATGATACACTGtcatttgtatatataaataataatatgtcaATCTgttcaaaaccaaaaaataatagTAATCGCATCGTGaccttttatttaaatattgctAGCTAGATAAATAGGTACATATTTTAATAAGAGTACGCCCGAAAGCACTACTCTAAATATGGGTGAGTTTTTTTGACACCACGAAATTGGTATGAGCTCGAGTGGCACATACACAACCAGGTATGAAAAAACATGGACTTGGACATGCTACACATTAGCACGATCTCAAAAATTTGAGCTGCACATTTATACGATAAATACGAATAACATA…	AAACACGACACGAGACAAACTT	22	59.002	aaaagtgtgacCAAAAGCTAGG	22	57.081	427	653	227
Chromosome 1	SSRhemp-6	*	2	*	8847	p4	(ATTA)5	20	73419134	73419153	aaggcattttataaaatttaaaaaattttaaaaaaattaatatgccaaaaaagaaaattcaaaccatttgttctaaattttttaaatttaatttcttaaatatCTACATCGTAAatgatgattaaaaaattacaaaaaatattttactaaaGAACTTTGCTATTAGGCACCAAAGGTGTCTAGCACTCTCTCAACATATCGCATTGCGATTGGCTAGCAATAcccctaaaagctattatattaaattatatgagagcCGATACTTAATAaacaatagcgatattgacacataaaaaaaaaattaacatttctCTTTACTAAATGCAAACATTTGCATTGGTGGGTccattgtaaatttttttttattgaaaagtGAGGTGAGAGAGGGGAGCATTCATT…	CCCAAACCCACTCTTTAACAACTC	24	59.962	AACGAGGTtgaggaagaagatgaa	24	59.96	405	619	215
Chromosome 1	SSRhemp-7	*	2	*	5597	p5	(AAAAT)5	25	47969648	47969672	tttaaaagaatTACTAATGATAATATACTTGAAACAACAGTGAGTAGTGCtgatttcataaatatatatatatatatactgtatAATAATTATGCTGTGTATATCCAAACAATAAACATACAATATCAATGAAAATGTATGTGGTTGTATTTTAATTGAGGTGATAAAATATAAGAGAGGGGATATGGAAAGGAAATGTGGGTCCACTGAGAAAGAAAATATGCGAACCAACAAAAATAGGAGGTGTATTGACCACGTCTCTACAACGAAGATTAGCAATGCAATGCAATGCCATGCATTGTGCAGTatggtttttgtttttgtttgtgttgtgttctgttttattttttttcttgtggcAGAAAATTAATTACAATATGCAATGCCATCGTTTGTTTA…	ACCCGTGTCTAACTTTTATGGTGA	24	59.959	AGTTCTATCCAGGGTCATTTTAGGA	25	59.029	442	685	244
Chromosome 1	SSRhemp-8	*	1		7172	p6	(ATCAAT)5	30	63322725	63322754	AGGGGTTTGGTTGAGAGAGAACCGAGAGAgatagaggaagagagagaatttGGGTATTGTTATGAGAGAGGTATGTTGGGTTTTTGATAAAGTGGTCatatgttttcaattttaaaatgtaatttagaCATAAATATTAGAGTATTTTATACATagtttttttcaaatttgagaatatattattacaaatatctcaatttttcgtactataaattatttttaattaatattttaaaaatttgcaagaaatatcttaattaatacttataatatacaatatatatgatcattataaaaaaataaattataactaTATGAATAAAGAATGATACATGTTATTGATATACTTTATTTTGTAAGTGCATTGTATATTAATGAGTATATGctttattttcttag…	acattttcgGGTAAGTGATTGC	22	57.565	gatgCCACTTAAGATCttttgtgc	24	58.902	470	572	103
Chromosome 2	SSRhemp-9				109	p2	(AT)8	16	474794	474809	CTCGCTCCAGTACAGAATCTGAATATCGAGCATTAGCATCCACTGCAACAGAAATTGTTTGGATTAGCTCTCTGCTTGGTGAACTTGGTGTCACACTTCACAAAACTCCACCAGTATTACGGTGCGACAATCAAAGTGCACAGGCTCTTGCATTAAATCCAGTCTTCCACACTAGAACAAAACATATCGAATTAGATGTACACTACATCCGAGAACAAATTGCAGAAAAACGGATTGAAATCTGCTACATCCCTACTCATGAACAGACTGCTGACATCTTTACAAAACCTTTGTCTTCACCAAGGTTCCAATTTTTATGTAACAAGCTCAATTTGGTTAATACCAAACATAGCTTGAGGGGGGGTATTAGGCCAGACAGTTAGAGTTAGTTTACTCTGT…	GGGTATTAGGCCAGACAGTTAGAG	24	59.961	TGGGTAGCTCAACAACTTCCTTAT	24	59.711	362	651	290
Chromosome 2	SSRhemp-10	*	1	*	1379	p2	(AT)9	18	5596407	5596424	CTGATAcattaactttattttttatattttcaatgGTGGATTTTGTTAGTGCCTTAATtagatataaaatatgtatGGATCTTAAACTCATGTTAGAATATCAAAGTTACTCTATATGAATCAATAAGATGGATGACATACATGATTCTATAATATTGGATATGAGATGAGATAGTGGGTACGTATATGATCTCTTACAACTAATCTTCTCTCTATGGGTTCTTAGAGTAGAAGAGTAGTTGAGATTAGCCTTGAGGACCACTCTTATGTTCTTTATATAGCAAACTAATTAGAGCTCCATAAACCCTAATGTAGGATTTTTGTTCCCAACTTGTCCCTACACACAACACAAGATTAATCAAAAAGCCAAGGTCAAAACTGACCTTTACCCAGTCAAAG…	CATTAAACCCAACGACATCCCTTT	24	59.78	TGGGTATTTAGTTGTGGTTGTTGC	24	59.962	421	614	194
Chromosome 2	SSRhemp-11	*	1	*	284	p2	(AT)13	26	1310863	1310888	TTGGCCTGAACCTGAGATTTTTAAACCCGAAAGGTTCTTAGATGATAATAATTGTATCGACTCGAAATTAGGTAACAACTTTGAATATCTTCCATTTGGTGGTGGAAGGAGAATGTGTGTTGGTATGTCTTTTGGTCTCCTCAGTGTTGAGCTTTCTCTTGCATTGTTGCTATATCACTTTGATTGGATGCTTCCCAATGGAGTGAAAAATGAAGATTTGGACATGACTGAGTCTTTTAGAGCAACCCTTCAAAGAAAAAATGTTCTACAAGTTATTCCTATCACTTATGAACTGTCAACTACGGCCAGTTCAAAATAACAGGAAAGACTAACTAAATATATGTGTCTTGGTGACATTgataatgtaaaataataataacaatatctGTATTTTATGGA…	ATAGTCCTAGGCCAATGTGCTTTT	24	60.325	TGGGTCCACGTATCAACTATGTAC	24	59.902	450	715	266
Chromosome 2	SSRhemp-12	*	1	*	1388	p3	(ATA)16	48	5629782	5629829	actaaaaaagattaagaaattaaaagtttgtgtcttttcttttaatattattagaaaattaatatatattatatattataattgtttaaaaatatataattaagtgcggattggattggatcggttactttttgaggtcaaacaacatccaatccgcacaagtgcggattttagatttttcaatccaattcaatccacgcaagtgcggatatccgcattttgcggatttaatttgattggatcgtgcggattagATTAGATTAGATACTTAATGAACACTCCTACTTGTTATGGATTGTTGTAAATAACTTGAGCTTGGAATTTATTGAACACGTTGGATGTAACAATGGTGTTTAATCACTCTTGTTTGTTGTAACATTTGATTTTGGCCCTTTTTGT…	TTGGTCATCTCCTTTTAACCCCTT	24	59.893	TGGGTGACTTTAGTTAGTGCCAAT	24	60.203	445	704	260
Chromosome 2	SSRhemp-13	*	1	*	5435	p3	(GAA)5	15	39368414	39368428	TGAATCCAATCAGGCTCTTCACACAAAATATAGACTCACATGGATATTTATAAGTAACTACTTCCTAGTACTCTGTATGTAAAATTGGGGAACATAAAATGTACCTTCGATTTTCAGCAATCTGTGAATCAAACCTTGTTCATGAAGCAGATTTAAAGCCTGTACAAAGGATTAAAATTACTCAATAAGCCAAAATggaaacaaaaaacaaaattaaatgcACATACGGTTGAAGAACAACACTTctctttacaaaagttaaatctTCTTTAACAATGTTAGACAATTTTTCACATACCCAAACTAAAGAACGAACAAACATGCAAAGAAGAATAAAATTGGTGCATTCGGAGACACTTACTTGTACAAACCCACCGAGGTCAGAGACGGAGCCGGAGA…	GACACTTACTTGTACAAACCCACC	24	59.726	TGGGTTCATTTGTATTAGGGCAGA	24	60.018	353	644	292
Chromosome 2	SSRhemp-14	*	1	*	2264	p4	(TTAT)5	20	10648387	10648406	TGCCACAATTAattctataaataataataaaaaataattacagattTTATATTAATCTTAGATATTAATGTGCAAATATTTGTGTAAAATTttgatataaatatttttcaaatttagatggaaaatacatttttagtattatatattatacttTTAGAGCTAATTAATtgagtatttattatttaaataatatcattattttaataagTTTGTGTATGCTGATTAAAAATTgtctatttttatttgttttggcaagaaatttatgaataaattgttaattattttatggGAAATGatttcatatactattttttttttttttttttctttttaaatttacagtttgggtttttaaagtggtttctatgtgggttgctGTACGATTTttggttgcgattt…	tctatgtgggttgctGTACGATTT	24	60.323	TGGTAGTCAGGGAATCTCAATTGT	24	59.464	363	612	250
Chromosome 2	SSRhemp-15	*	1	*	9956	p5	(AACCC)6	30	84943495	84943524	TTAGGAGTTCTTTGAGCCCTAAAATGGTGGAGGCATTAGTTTGCACTCAAAATTGGATGAAAGGAAATCATGAGGGGATTCAAATGAGGGAGTATTTGGATGAAATTCAAGCTTATGATTTTCTTGAACAAGGTAATTTTCTTGACAAAAATTGAATATGGTCTTtgttttattatgtttgtatatttataataatttgattgatttgattttttattattgtagaAAATAAAGTTGACCTCAAGGCTACATCACCAAAACCAAAGAGTATTATTGACATTGTTGATTGAGGCCTACATGagaacttattttattttgttcaaGTTTGTTATGGATCATTTTAATGTTTTAAGACTTTGGATGACTGTAATTTCAATGTTTTAAGACTTGGATATttta…	TGATTGAGGCCTACATGagaactt	24	59.774	TCAACCCAATGACATCCTGAAT	22	57.679	284	583	300
Chromosome 2	SSRhemp-16	*	1		8294	p6	(TTGACT)5	30	71560990	71561019	aaatcgagtttatatagtgtttgataaaaactagccgtttatagccgttagcacgtttcccgaggtgggtcagccatgaaccggaagtccggatgggaaccggaattccggattgattacaaccggaattccggttgccaaccggaattccggatggctgaccagtggcaaaagtgccattttcgggacttaaacgcgcataacttcttactcgattatccgatttcagaaattccaactttgttctcttagttaaacaaaatgtatttagaaattcaatcaaaaaattttttgaactatcgtgtgagaaaacttgttgcacaagttagtgaatgggccaaaattcaaatttataaaaacttagtgtgctatgcaaatcactttaacaagactaaagta…	cctcctagcttgatttgcatgttt	24	59.841	ggactcaacaagcatatcaagagc	24	59.965	442	636	195
Chromosome 3	SSRhemp-17	*	1	*	4926	p2	(CT)8	16	35749019	35749034	TTTATGACATTTAAAGTTCTCTTCAAGAATTGCAGCGATAAGAATCTTTATTCTGCATTCTAGATTGATTATCAAGCTCTGATTTGTGAAAAAATTACGACTAATAGTGCAGAATCAAAACAACTAAACTTTAAACAATAAAACAATTAGCAATGAcaagattaaaaaaatcataaaccaTAATCGGATTAAAAATTGGGGTGAATAGAGtgagaaaaaccaaaaaactaATAAGATAGAAAATAAAGATATAAACACAAAGATATATATTGGTTCAAGTTTGATAGATCGATGTGATCTATGGCTCTACTCTAGTTTTGGAATACCATCAAATTTTCTTTACTGATTGAGCAAGAATAAGTACAATACAATCATGAAGGATTCTCTGTTGAGTTCTCT…	ACAAAACCGAAACcaaatctctctc	25	59.991	ACTTCACAACTTCAATCTTCCAGC	24	59.723	463	651	189
Chromosome 3	SSRhemp-18	*	2	*	11063	p2	(TA)18	36	90091953	90091988	ttattacatatataaatcatattcataattttcattttcttttacttttattGGTTTGATtggaatatatatattacttaacTTAATACGTCAAGTAAgctagtttttatttattattttactaagaAACAATACAACAGCAAAAGCTGAATTTGACTTCATATATATTAGCTATATATAGGCAAAAGAGTCAAGCACATAATAATGTATTATAGCTATATATAGGCATAATTATTGATGCTTTTTTATGACCAGTTCTATACCAATGAATAATATATCATTACGTGTATTTTACATTCGATTAATCCAGCATTTATTTTATGATCATTTAGTCgttgttattatatatagatagatcagtcaaattattataaatttcaatTTGATTCTGTCGAGTTT…	CGTGCTCAATTAATGTTTGGGAGT	24	60.083	acTTCGTCTTTTGTAGCTAgaatgg	25	59.13	442	560	119
Chromosome 3	SSRhemp-19	*	1		9230	p2	(AG)6	12	78657582	78657593	CTATGGCGTCTTCATCATCACTATAAATAATGAAATCATCTAAATCTCGACAATCAGGCTGCTCACGGCCCCTGCTGGTCACTTCAGTTGGGTCGACATCATCACGGACATATTTGACATTGTCCAATAGTGGAAGTTGTACAActaactgttggaaatttattttaccaggatcttagatctacccacaagtatgttgattaacaccctaaatatgaactttctaaaacgatgaaataaacacatataaagtttaggaaaccttacattgggtgcagcggaatataatgactcctttcgttcagatatctagcccttgattcctttctatagcagagcattatcaatatctgaacctggatctctttctctgaatctttgatgctgaaacctccttct…	gctgaaacctccttcttgaatgtc	24	60.083	ACTTCTCTCttcctatctttggcc	24	59.837	384	542	159
Chromosome 3	SSRhemp-20	*	1	*	825	p3	(AAT)16	48	3606086	3606133	AAACTTCATAGTTTCATCCGTACTCTTTCCTCTTACAACTATCAAAACAAGattatacaagaaaaataataaaaataagaacaaaatatataaaatttaaaatgcaaaagaaaaaattgatgGTACATCTTATAAGAAAACAACACCATATAAAACTTTAAAGATTTTCTTCATATATTTTGACATTGATTAGAACAGAAGAAACTACACCATTTATTGatgaaaaaatgacaaaaagacTAAAGAGAACTTAACTCTAATCTTATTAAAGAGAACAAGATAAAAGAATGCCAGAATGAAGTCCGGTGCTAGTGAAAGGAGTAATTTGATTGAGAGTCTTAGGAAAACTAAAGCCAACTATATCAACCACGACTGATTCAAGTATACTTGATATTATAC…	CAATCAACGGAGAACTCTTtgctt	24	60.024	aCTTGACTCTTCTGCAACTACTGT	24	59.9	432	702	271
Chromosome 3	SSRhemp-21				6409	p3	(TCT)9	27	51351460	51351486	ATTCTTGGCCAAATTTCTGGTGGAATAGTCTGATTTTTCTCAAATAATCTTTTGGAGATCTCTGTACTCTGCATCTTGCTCTCTGAAAGGTGCTTCCTGGGATCCGTATAGTTCAAAAGTGGGATTGCAAACTATTTTCTTGTTCTCGTCCAATTTTGCATTAAGACTGATAAAGAAGACCGTATAGCAATCCATCATGTTGGCTACATGTGGTCCTGATGGATAGACAAAGACGTGTCGATTGTTGCGAACCTTTTCCCATTCATCCCGGAGTATTTTTTGCCACTCCTCTAGAGGAGCGTACCAAGACAAAATGTCCATTTGGATTTCGTAGGCTGGTTTATTTTTGTCTTGTTCGAGGAAAGCCTAGACAAAGAGCCAAAGAAATTCTCCTCCACG…	GCCCAACATAATCCTATTTCTGCC	24	60.022	ACTTTTGACAATAGGCTCGGTTTG	24	60.023	440	700	261
Chromosome 3	SSRhemp-22	*	1	*	11757	p4	(TAAT)6	24	92659809	92659832	ACTGATcaatatttgaaaataattagtttttttgagtttttttttttttttggataataattaatttgttgaGTTGTATAAGTTTGAGCATTTATTATTAATACCAACCGAATTACGTACAGCTTAATTCCTAAATccttttctctctcaaaaaaaaaaaaactaagtcaAGAAAAGAAAATGTCAAATATTATgaaccttaattattattactaatattGGATTTGGGACCAATAAGAAGTAAAGAAGGACGTGTGGAATTGTATATTTAAATAGACTTTGTCttaaattaattagataatattatttttgttttaaaaatgtGAATTGTAAAAAagcaattaattattaatgatgaTAATTTGAATTTACTTTGTTATTATTTAGATCCATTTCGAT…	GACAGACAACATTTGCAAGAAGAC	24	59.028	CCATGGCGTAGAGTTAGGTAATCA	24	59.961	412	672	261
Chromosome 3	SSRhemp-23				10985	p5	(AACCA)5	25	89763823	89763847	tttagttaatcaTACCAATCACTAAATAATGCCATGTTATTGGATATTGAATCATTGATGAGGGCATTTGTcacttaatatatatgtaacaatgcagatatataaataatatataagttgatatattatatatatatatatattatgtgtgtGTGACAATTCAAGCAAAACATTCAATAATGATCTAAACACTAAttgaatataaatattaagaagaagaagaagaagataaatGAAATAGAATATCTCAAATGATAATAAGATAAGaatgaaatagaaatatatatatatatatatatatttttaatttgattcataaatattaatttgtattaattCCTCTTAATCAACATGAGCTCGAGTATAGTGAAAGTGATACTAAATAATTACTAATTACTA…	tCCTCTTAATCAACATGAGCTCGA	24	59.598	TATGTTAGTGATCCTTCGAGCTGG	24	59.962	338	623	286
Chromosome 3	SSRhemp-24	*	1	*	11492	p6	(TTGACT)5	30	91817622	91817651	tcatttttgagtgaaaagagtttatatagtgtaggaatgaaaactagccgtttatagccgttagcacatttttcgaggccacttcagccgtgatccggaattccggattggttacaaccggaattccggttggcaaccggaattccggatgggaaccggaattccagatgcaaaaggttcatttttttgaactaaaacgtgcataactttttactcgtttatccgatttcaaaaattccagttgcgttctcttagttaaatgatatgtgatcttaaaaatcaatttagaaaatttagatatcattttttgtgaaataacttgtcgcacaagttagtgagccaaacttttaaacttataaatcctagtgtactatgcaaatcactttaacaagactaaag…	gcttgatttgcatgttttgatccc	24	59.906	ttgcaagcaagttcacagagtatc	24	59.786	451	715	265
Chromosome 4	SSRhemp-25	*	1	*	10269	p2	(AT)8	16	86874353	86874368	CAAATAAACAAACAAGTATCACTACAACAAACTAAATGTCAAAAACAATATATACCATGTTGTAAAGCAATGCAATTAATTCTTCAGGCACAAATCAATTCTAtttatatgtatctatattagaAGCAATGTTCCTAGAAAAAATGAGATACCTATTTAGAGATCAACAACAATTTCATGTCCCTAATGCAAATCAAATCTAAAAATGTTCAAACAACACATTTTCATACATGTGTAACATGCTGGAGCATAAAAATACTCTTTAAATTGTGTAACATTTTAATTACACAAATTAGCTTGACTGACAAGAGCTATGTGCTTGCAGAGGGGGAAAGGAGATTAACTATGAAACTCCCTTTTCGGgctaaggaaaaaaaaatgaaaaataagcTTTAAAAC…	GCAAAAGGACTGTAGGGATagcta	24	59.899	ATGCTTTGACAGTTGACACTTGAC	24	60.202	409	708	300
Chromosome 4	SSRhemp-26	*	2	*	4484	p2	(TC)7	14	33125894	33125907	attaataattgctTTTGTCACGTATACAAATgaacatattttatatatatacctatagtatatatataagatgaCTATACAGTCATCGTATAATTGAATCACtacatttatatatgtatatgacttGGCATGTCGAAAGCTCTAGCATGGATGATAATAGAGTTCATATACAATCAattattgaaatatatttaCGTAGTATATATTATTATCTCATCATAATTATTACTTTTGAGCAGACTTTGGATTCTTTTGtgtctagagagagagagaaagagagagtaaAATCCTTGCTTAGAGTTGAGAGGGTCCAATAGTGTCCTGTTGGATTTGTTATGATGGAAGTTCTCTCATCTCTCTCTattattaatcaaaaaaaaaaataaaatataaagtttt…	ACTTATgccttctctctcctctct	24	60.079	ATGGACCTTTCTTCACATTAGCCT	24	60.018	435	699	265
Chromosome 4	SSRhemp-27	*	1	*	4975	p2	(AT)6	12	37479354	37479365	tattgaattgtattttatataaaactatatgtggtattaactttattgatacctaaatatataatattttagtataaattaaaattaacatagtattatataaaaatatgatatatacttcaatttaatataatataatacaatacgacttaatACGACGTTTCAAGCAAGTCCTATTAGTTACATAAGAgagttttgtatttattttatctagtttatagatatttaacatcatttaaaaagttttcaaaaaatcactatatacatttgtaatttttctatacttttacaattttattttattttatattattacaatttctttctttttttttattttaaaattcttcttttttattcatttttacggcaagattttttttcttctataaGCTTTCA…	ACCATCAAAGATCAGGCCATAAGT	24	60.08	ATGGAGATAAAGATGGGCAATGGT	24	60.141	406	652	247
Chromosome 4	SSRhemp-28	*	1	*	1574	p3	(TGA)6	18	7503773	7503790	GAGCCTTACTGATTTTTTTCTCTGGTGAGACTACTCCCGATGCtgtcaaattcaaaattaaaggtGGTTCCAAGCCTACAGGTCAACCTGGCTTGATGGGTGCTTCTTCATCATCTGCTCATGAGAATGTCTCCCGAGTTGAGTTTGAGGAATTAAAAAAGAGTCTATCTGTTGTTGTCAGCCAGCAAGGGATACttatgaaatctgttgctgagATGAACAAGAAGTTGGACATTCTTATTGAGGTGTTTTTTTAATTGTCTTTacttttttctgttatttttttagtagtgtttttatgttgttttatacagtaaattaattttttaagttttttttgttCTCAGTCATCCCAAGGTGGTCATACTCACAATGGATCTCAGTCTGAAGATGCTCTTC…	TCGAGGATGACAAAGGAGATGAAC	24	60.382	ATGGCCAAACAAGAAATACACCTG	24	60.021	460	707	248
Chromosome 4	SSRhemp-29	*	1	*	8614	p3	(AAG)6	18	75661776	75661793	AACTAGTTTCACTCAATGCTTGAATTTCACATAACCTATTAATAACAAATTCTGTAGAATACGAGTACACAAAGATAATGAAAgtttttattcttctttattttttattttatgcagCAAGAGCACCAATCCAACACTCttacacaaataataaaaaaaaacaatctaaCACTCTTATACAAAGTGAGCAATTCCCAATTATCATACAACACAAGTGAAACCATAAAAATctacagaaaaaaaaagtaaccacAAAAATTGAACTAACCTTGTTGATCAACTTGTCTTCTCTTTAGAGTTTAGATCCAGACTAAtttcattctaaatttaaacttaattaaagtaaatcaaaaaatttaaaagaccAATTCATAAATCGATAAGAGTTATAAATAATCA…	TCACATTGAACAATATGCAGGAGAC	25	59.645	ATGGCTCCTTACTCTGTGCTTATC	24	60.202	397	561	165
Chromosome 4	SSRhemp-30	*	1	*	8951	p4	(TTTC)5	20	78625640	78625659	TTAGTCCACTGAAGAAGAAATCTTCAGAAGTAGTTTCTGAGACAGATTTGCAAGGATATCCATTGATAGAGAAAGTGGCATTAAGATTTGCTACACAAAAGTCCTGCAAAGGATCAGGGTCGGCTAAATGAGAAGGGAGATGGGTAAGCAGTAAGCCTAGTAGGCAAAATAGAAGGTAATAACCTGAGCTTGATAGGCTAACCATGGCTTCTTTGGGATTTTCTCTTCAATAAACTAAAAAGGCTGATAAAAGATTGTATTGTGATAATTTGCTGCTTGAATAtcgtagtatatatatataatgtatctTCTGCATACTAAACTTGACAATGTCACAATTAATAGAAATACCTCATTTTTTATTATAGCATTTGAGTCATAACCAGCAACAATAAATAG…	AGCATTTGAGTCATAACCAGCAAC	24	60.083	catattatcAATGGCCGTCTAAACC	25	58.158	367	582	216
Chromosome 4	SSRhemp-31				7805	p5	(CACAC)5	25	68197399	68197423	attattttttagtaaagcattaattaaaatgttgaattcacattaaattatatttggTAAACTTTTATGAACATATAAAACACTAAGGGCCAGTTTAACATAGTTGTGCTGTGGGAAAAAGCAGTTGTAcctgtgctgtgagaaaaaacaattgtagctgtgctgtgagaaaaaactacttagtgtttggtaaatataattttaaaacgaGGAGTGCTTGCACTCTCTAGTTAATTTAATGACAAATGTCATCTTTTCAACAAGGTTTAATTTTACTTAATAACTAGCCATAATATATACTTTATGTCAACCATGCCATTCCCATTAATTTACTCaaataatttttgatttattgaaaattaaatattttaaagaaagtaatgataaaataaataaata…	GTCAACCATGCCATTCCCATTAAT	24	59.899	ATACTAATGTGAGGTGTGGTGTAC	24	58.026	306	576	271
Chromosome 4	SSRhemp-32	*	1	*	9334	p6	(AAAAAT)5	30	81540506	81540535	TTCATTATCTTCATTTCCATTGGAAAAATACCCAAATCGTTcaacaacacaaaaaaacaaaacaaattaagTCATTAAAAAAGAAGATAAGAATTGACTTAATATTGAGTTAAGAGTATTAAAAAATCTTTGCTGTAAGCCTGTAAATGGAATAGAACATAACTAAAGAAATTGAACCAAAATTATGACTCcgtttaaaaaattataaattacatcATCTAACTCAGAGTCCATTAAAAAAAGCAAATAattacaacaacaacaacaacaacattatcTAATTAACAATAATGGACCAGAGTTGGAAATTAGATTGAAAAATGGCACCTACTGCATTAATAAACTAGATGAAATGGTGTGAAAGGACCACATGCGTTGTTTTTTCttcctttctttctc…	CTATTATCTTTGAGCCCAGCCCAG	24	61.046	ACTCGACATGCACAAAATTCCT	22	58.851	452	749	298
Chromosome 5	SSRhemp-33				12370	p2	(AG)7	14	80741887	80741900	TAAATACTAAAACAGAGTCTAAATGTACTCGGCAACAAAGAAGAAAAgcattgtttatttttttttctactttcACTTTTTACAAAGGAGAAAGTTATTTCCTTTTTTAggcagaatttttttttttcggttttgGCGGTTTGAACCGACCAAACCGCGGTTCACAATGGTCGGTTTTAAGAAAGTTCCTGGATTGGTCGGTCGGTTTTCGGATTGCACCAATCCAAACCGAAAACCGAAATTTggatttttatatagaaaaaaaccgaccaaaccgaccgatgaTCAACCCTAATACAAACCCAATTCTAAATTTAATTGCTTTAGCTCTAAATCATGAAAAGATAAAACGAAGttaaaaattcatgaaaaaaattAGGGATTACCTATGACGAAGAT…	cgaccgatgaTCAACCCTAATACA	24	60.262	tttgtaaaaccCCATTCTACCCCT	24	59.892	276	550	275
Chromosome 5	SSRhemp-34	*	2	*	6218	p2	(AT)6	12	45635274	45635285	tgtcaaattTAGCAACCATtagaataatatttttctaactaTGCTAAAATATAGCAATACACCATTTTTATAGCACTCGGTGGAGATACTCAAAAGTAGTACCTCTTACTTTATCGTCTTTCGTTTCTTGGTCTTCAAATTGAAGCCTTTTCTAtataaataataagatataTCAACATCAGCAAAAATCATTTTGACTAAATCAACATAACGACAAACATTTAATATGTATAGTAGGTAAATGAAAACAGGGATCCATCGTATGTTAGAAGCTGCTTAGAAAAATGTATTACTAATAGTTTTATAAATAAAGCAGATTAATAAGTCCAAGACCTCATTATAAGTCTTACTTAATTGACATAATTAATacataaaaaacttaaaatatagTCTGTTAGT…	ACTAAATGTAAACAGAAGCATGGCC	25	60.106	TTTGTGGTACTCTTGATCTGCTCA	24	59.96	404	643	240
Chromosome 5	SSRhemp-35	*	2	*	9241	p2	(AG)10	20	64473323	64473342	ATCTACAATCAATCATCAAAGCCATTATTCCTCTTCTTCgagaagagagaaaaagagaaaaggaaaaaagaggaaaagaaaaaagaaaaaagaaaagaaaaaaaaaataaatttaaaaaattatatatatataaagaaaggaaaaaaagaggAAACACCATAACAGTTCTCAATCCCTTCAAAGAGACAACACTAGTCTTCTCACTCTTTTATGGTCAGGTCCTCGTAATTGGCGGACGACCATTCCTTAGCTTTATATCATTCCCTTTCTCTTTTccgttttatttttttttctttttcttttctctagCTGCCACAATCTGGGTTTTTGAGTTTATTCTTCCAAAACACATTACTCTTGATTTTTATAAAGAAGTAAAAGTGATTATTCCCCTTCAT…	tcttttctctagCTGCCACAATCT	24	60.02	TTTGTGTATGTGAAAGTGGACTGC	24	59.964	299	570	272
Chromosome 5	SSRhemp-36	*	2	*	12273	p3	(ATT)5	15	80202813	80202827	ttctcaCACATATATACGTAcgtattatttatatttataggtTACTCTGGAGCCTTACCTGGTTAACGAGAATAAAAATTGCAATTGGAGCTGCGAAAGGCCTGAGTTTCCTACACGAGGAAGAAAAGCCAGTCATATATCGAGATTTCAAAGCTTCAAATATCTTACTAGATTCTGTACGTAACTTATTTTACTTTTGTCTTATTTTTTCTCTTATCCTTGTCTTATCATGTaccaaacatatatataatattaataataaataaattcttttttatataattgatgtatacaaataaataatttacttttattattattttattacagGATTTTACTGCTAAGCTTTCTGATTTTGGCTTAGCCATAGATGGTCCACAAGGAGATGAAACGCACATT…	CTATGCTGCTCCGGAGTACATAAT	24	60.082	CTTAGCCCAATCAACAAGGTTCTG	24	60.083	426	708	283
Chromosome 5	SSRhemp-37	*	2	*	7329	p3	(TGT)6	18	53970141	53970158	TTGTTGTAAATGTGTAGGCTGTTGCGGCTGCTGTTGCTTTTGAAAGAGATTTGATTGCAACTCCATTTGTTGCTGATACTGCGAGTCCATTGGAACTGATGTCGACTGAACTGAATTCTTGCTAGAGTACCCACTTTGCTGAGATTGGGCATTGCCTGTGCCTAACTGTTGTTGTTGATGCTGAGAGAACATAGTTGGTTGCTGTAAATTTTGATTAGGAATCTGACTAGTTGCACCAACACCATTACTAACAAGTGGTTGACATATCTGTTGCTGGTTTGACTGCTGCTGCTGTTGCTGAAGCTGTTGATGCTGTGGAGGTTCTTGATGCTGCTGCCGCTGCTGCGGCAACTGCTGGTGTTGTGCGTGATTCTGCAGTTGTTGGTTTGGAGGAGTCTG…	GAGTAATTTGGCTGCTGTTGGTTA	24	59.782	CTTAGTTTTCAAGCCCCTGTCATG	24	60.083	425	669	245
Chromosome 5	SSRhemp-38				5405	p4	(ATTT)6	24	39742047	39742070	CCAAATTTTTATCATATTATAACAAATTTATGAATATTCAAATTTGCTATTATGATAATAACTGCCTATGACATCATATAAGAGTATGTATAAGAACAAAATTAAAACTCTCCCAATTGATAAACGCATAGTGAGACCAAACAATAAGTCTCTTATTCGGTCCAAAAAGAATAAGATTTCATGTGTTGTTTATATCAAAATCGTCACTGCAACTATTACAATcccagagagagagagattttaCTTGTTGAATAACTCATGCCATGGAATAATTTGAGCTCTGAAGAGGAAATGAGCAAGAAAGAAAGAAGCAAAAGAGAAAATATGTTTTTAAAATCAACATAaatctattttcaaaatttattcaattttgattttaaattaaaaaaaacaaaaaat…	TGCCATGGAATAATTTGAGCTCTG	24	59.66	ACAAATTCCAACGACTACctctca	24	59.96	260	547	288
Chromosome 5	SSRhemp-39	*	1		528	p5	(GGATT)5	25	3571850	3571874	atatccgcacttgtgcggattggatgtttgacctcaaaaactaaccgatccaatccaatccgcacttaattaatatatttttaaaaaaattataatatgtaatatatattaataaaaaaaagacacaaacttctaatttcttaatttttttagtaatatattgagtttgtGCATTtgatttatttgtaaaaaaaacacaagaaaaataattcttattaaatagacacatacacataaagtttaaatatatatatactagcttattttagtaattagatacatatatattttagtgtaaatctaaagataagtatatatacattgatatatatatgtatatgtttttaatttgtatataaatagagatggaaatagattattattagagattaaaaaaca…	taaccgtccaaaataaccgatcca	24	60.323	TAGTATGCAGCTACAGTGTAGTGC	24	60.202	462	727	266
Chromosome 5	SSRhemp-40	*	1	*	8521	p6	(TTTGCC)5	30	60731457	60731486	CTTTTTTGTGGTATCAACTTGCTTTGCTTCTTCTTTCACGGAATTGTCTTCACATGAGATTTGATCCAATGAAAGCAACTGTAAATCAGTTTTCTCCCCATGCTCCTCAATGGATGTATCACCTAAAGACTTTGGGAGATCAATATTCTCTACTTGCTTTTCCAGGGGCATATTTTCATGTAAGATTCCTTCCACTGCAATCTTTTGAGTATCAATCTGCTCTTGTGTAGAGTTATCACTACACAAGGCTTTATCTTCACACATATGTTCGTCTCCTGCAGATTTTCGAGGATCAAATTTATCTCCTTGCTCATTTGTGAACTCATCCACGCACATAGGTTCAGCACCTAAAGACTTTCTGGGCTTAGGTTTTTCCATTTGTTCCTCAATGGAATTATC…	CCTAAAGACTTTCTGGGCTTAGGT	24	60.019	ACTAGTACATGAAGCAGCAAAGGA	24	60.02	347	568	222
Chromosome 6	SSRhemp-41	*	1	*	6748	p2	(AT)16	32	60617573	60617604	AACATATTTCAAGAAGTTCTTGGGCAAGTATATATGGTAAGGTTTTAGATAtggaaagagaaagaagaagccTATTGGAATGACCTTGAAGGATTCCTCAGCCGCCATATTGTTAAGCACTATGATCTCGTATTGAGACCTCATCAATAGCACAACATCTTTATCATTGCCAGAGGCTGatcaattttcgaaatcttaTTGTTTAAGAAACGATTTCAACTGCTCCGAATTATGATTATGAaacattatttatattattagttaatGTATTTTCTTGCAACTTTTTGAAGAGtcacaatttgttttatttatgaGTTGTGTGAATGAATTGGTATCGTGCAAATGAGGAAAGGTTGTCtgtataatattttgtaaataaaattggTTTACTTATTAATT…	TGAATTGGTATCGTGCAAATGAGG	24	59.904	GTACTAGAAGGACAAAGCCACTGT	24	60.263	325	568	244
Chromosome 6	SSRhemp-42	*	1	*	7054	p2	(AT)6	12	62856310	62856321	TACCAAGAGGAGCAAAGGTTACTAGCCCATGTTCACAATATACTCTGAATTGGTGGAGACACAAGAAATCATATATGTGGCAAACAAACATAGGGTAGCCTTTCGGATACCTAAACCTTTGAAGGGAAATCGTGCGAAGAAGGATCCAACCAAGTATTGCCAATACCATAAAGACATCAAGCATACAACTAATGAGTGGTTGAACTTGAGAGATGAGATAGAGACTCTCCTATGTAATGGGCCTCTTGCCCACTATGCAAGGAATCAATGCAACCCACAAGGGGCCGGTGCATAACAACCTATAGTCCTACGTGCCAATGTGAATCCACACGTGGCACTAGGAAATAATGCTCTTGTTGGGTTtcgtgccctaaataaaacccatttccaTATAATtgg…	GTTtcgtgccctaaataaaaccca	24	60.022	gtactgACAAATCGTGGGACTtaa	24	58.768	361	593	233
Chromosome 6	SSRhemp-43	*	2	*	4047	p2	(AT)7	14	33279102	33279115	CTAATAGCAATAAATCGCCGGAtgggcatttttttttttttttgccattaTTAAAGAATTACCACAAATGTAAGGACAGAATAATGTACTGCCTTAATCAATTCATCTCTACTTCGGTGCTAACATAAGATTCTGTCccgatcaacttaaaatagcttctTGATCTAATGAAATATGGTCAATATCGATCTGACCAATTGGATTAACCTGCAGCTTCGTCTTTCTAACACATTTTCTTTTCCAACTGaataattaaactataaatTCTACTTGGCTGAACAATTTTCAAGGTATCACGCAgcttaaaagaaaaaacaaaattaaccCAAAGCACATTATAATTTGCATAAGATTTATATCGGTTAGATAGATCTAGATATGTAACAAACAAAAATGGTT…	CGTGAGTGATCGATTTGAAAGCAT	24	60.202	GTACTTTATTACCATTCTCGCCgt	24	58.954	412	641	230
Chromosome 6	SSRhemp-44				9433	p3	(CCA)5	15	75636688	75636702	cttATTGTTTTTTATTGGCAGGGGAACCTTTTATTAACGGCCAAGCGGTTCCATATGACCCCAAGTACCATGAGGAATGGATAAGGAACAATGCTAGAGCAAATGAGAGAAATAGGCGTAATGACAGACCTCGTAATTTTGATAGATCAAGGAACTTTGAGAGGACGGGAAAATGTGCAAAGCCGAGATTTTCAGAGGGGACCACCTCCTCCCAATGCTGGGCCAAACATGGGTCCACCACCGCCCAACATGGGTCCACCTTCCCCCAACATGGGCCTCCACCACCCAACAGAGGTCCACCACCTCCTCACATGGGcccccaccaccaccacctcacATGGGCTCGCCACCACCACCCAACATGGGTCCGCCACCTCCCAACATGGGCGGTTATCCTCC…	CCCAATAACTACGGTGGTGGAat	23	60.371	GTTATTACCCTGATGCTGCATTCC	24	60.023	476	625	150
Chromosome 6	SSRhemp-45				8767	p3	(GGT)5	15	72930003	72930017	tctctctttaGATCGCATCGCACACCctttctctctatctctctatctctctctctctctctctatctctatctctctctctctctctctctctctctctcccgtTCTGGATTTCTCCTCCGTCTTCTTCGTCTTTTCTCGCTCCTATTCTTCTCCGTGGGTAGCACTGACGAACGGAATCAATGGCTCTAGTGTTGATAGATGTAGGTTCGTTTTTgaatttgagatttttttttcaatctggGTTTGTTACTTTGTTTCTTCCATGGATTTGAGATGCATGTATTTGTTTGTTTGAGTTTATGTGATATgggtttgtttaattttttttagatattttcaGATCTGGGTTTGGAGCttgatatgtatatatgtgtgtttgtttgtttgttagATTGG…	TTCGGTACTTGTATTGATGGTGgt	24	60.02	GTTCATAACATCACCACCACCAT	23	58.984	475	557	83
Chromosome 6	SSRhemp-46	*	1	*	2802	p4	(CACT)5	20	17128795	17128814	aaatgtgtaaaaaagagaattgcttaattttttccaactATCCAACATAGATGATTCcagaatgaaaattctattatttttcataaaaattttgaCAAGCATCAATCagtcatcaaataacacacagatcaacatgaaaccatccaaatcacacacaaatcgttttaagtcaaaattttttgaaagtgaatcaattaccatggctatgAGGCAAgttgttgaaattatttttacaaggatcttagatttactaacaagtatgttgtttaacatctaaatatgaacttctaaaacgatatgaaataaacacatataaagtataagaaacctttcAGTGattgtagcggaatataatgtctcctttcgCTCAGATCTGTAACCCTTCTATCATTTTTATCA…	tctcctttcgCTCAGATCTGTAAC	24	60.142	cttcctcactTCTGAAACCAAAcc	24	59.963	357	547	191
Chromosome 6	SSRhemp-47	*	2	*	486	p5	(TCTTT)6	30	2079693	2079722	TTTGAGAAGAGAGAAGTTGTTTGATTTCAGATTGAATTTGATTTTCAATTTTTCGATAGTTTTAGCATTTAGTTGAATTATTAAACATCTTCTTAATTGGTTTATCATTTACATTTATTTATGAAAGGCAATAATGTCATTAATTGGTTTTGGTTGCAGTagtaatttgataattatatgTTGTTAGACTAATAGACATGGATGTGATGTGACTAAAATGAGAAAGCTTTGGATTCATATTGTTTTCTGACTCTGAATTCACTGACTTAAAAGGTTTTTCTGTGTGTTTCCTTGTGTTTTTCTTGCTTAGTATCTAAACTAAATTTGGTTCTTTTCTTTGTTTCTGGTGTTGAAAGTGGTTGCTTGCttgtttttgtgtgtgtgtgtgtgtattggtca…	gtgtgtgtgtgtgtattggtcatt	24	59.964	CAACCAACAGCCCAAAATCAAAAG	24	59.965	378	574	197
Chromosome 6	SSRhemp-48	*	1	*	5072	p6	(AAAGTC)5	30	44435258	44435287	cactgggatgaagtaggtgaaagaaagttcttgggtcccgaagttattcagagaacaagtgaggcagtggataagattagagcgcgaatgctcacggctcagagtagacagaagagttatgctaATCTAAAGCAACGggatattgattttcaggttGGGGACaaggtatttctccgaatatctccgatgaaaggcattaaACGCTTTGGGAAAAAAAGGGAAGCTTAGCCCAAGGTTCATtgtgttaactcaaacttttcgatctccttgttttgatgattagcaaatatttgattattatttgttactaatgatttattgactttgtagcaaatttaaaagagaaaataaatattttggtatttttaccaaacttttaaaagcaacactaaatggact…	ggactcaacaagcatatcaagagc	24	59.965	cctcctagcttgatttgcatgttt	24	59.841	395	589	195
Chromosome 7	SSRhemp-49	*	1	*	6712	p2	(TA)16	32	51345108	51345139	aatataccatgggtaatgcatggtcaaatccctaggtgctgtagggtctttatgtggaatgtccttattgccttttgattgacgtgactcttcacagtgtagccgtcgctagacttaaatgaccATTACTGtgccgctgctggttggagattgtgccgtcagactttattgcgtgtagcagtcccaacacgcttcctcccatgcggcatttaatgcgacttgattgctcaggagaagcctgacacctcgcggagatgccttagcgctattcgagcttccgggagcatataaaattccatgtgccttctccgggggctacgtcctggacgctaccttatggcataaagacttagcaaatattgtgaattgcttgatccacgtgtccttatctggttggtc…	cacgtatattgggcaaaatcaggg	24	60.262	CTCGCCACGTAACTCTCATCtag	23	60.303	400	564	165
Chromosome 7	SSRhemp-50				7491	p2	(TA)9	18	57316796	57316813	CTCACTTTTTGTTTATTTGGGTGTAATATTCAGTGTTCTATTAACGAGTTATCCTTTGTTGCtcaagtaattatttatttgagtaaGTCTTCTATTCCCTTGCTATATTGTTTTACTTTTAAACAGCTTTGGGATATGCAAAATAATGTCATCCGTTAGAGAGTTTGTTGGGCACACCAAAAGTAACAAGATATCCTTTTCAATTTAATCCTTGAATTTTTGATGATGCTCATTTTGAAAGGCTAGGTGTAATTGTAATGTCGGAGTAGCTAGATTTTTCCCAGAAGATAAAACTCACATCAGCACCGCCATTGCTGGCACCCATTCTAACGAATACTATTCTTCTAAGCTCATATCTAACACACAATCCTATGGGAACAACATAAAATTGGGTTGAAC…	AAGATAAAACTCACATCAGCACCG	24	59.607	ctcgccacgtaactctcatctag	23	60.303	285	540	256
Chromosome 7	SSRhemp-51	*	1		2380	p2	(AT)6	12	13348305	13348316	GTTAGTTTTAACAGAAGCTATTAATTATTAAGGTGCCTCTCGTCGAGAGATtgcaaaaaaatataactaacttATAACCAATACGATTAAGTTATGTTTCTACAAAAAGTTGCAAAGAAATATAACCaatttgtaaatgattttataagcTTGAAAACTGATATCTACCATTAGGAAAGACGCTGAAAATTCTTGTGCGATAGATTGCAGAAGGTAATGCATATATTGTTTATTTGGTTCAAGCCGTAAGGATTGATTAGGTGCTAATcttttgaagaagatgatgGCCAAACATATCCTTTTTCATTCTTAAAAAGTATGTTTTGAGAACATAGAAGAGTaaagttatttttattagttttgtcTAAATATTAATTAGGGGTCTTACTCTAATATTGC…	gaagatgatgGCCAAACATATCCT	24	58.925	ctcgccacgtaactttcatctagt	24	60.675	277	535	259
Chromosome 7	SSRhemp-52	*	1	*	10953	p3	(AGA)8	24	74828914	74828937	CCGTCCCAATCTTTTCATTTTTCTGTACACGTGTCTCTATTATAAATGCCACTGAACTGCTTGGCTGCTTTTATGTacagaaatttcaaatttccaaatgattaatatttcatttatggGATTGGCGGCGGCCATTGCGGGACtgctttttttgtttttgtttttgtttgttagGGCAacgttattattattttgttttcaattttcaattaattaatatctTAGTAGTCTTGATTCAAGTTAGTATCAGGTACTTAATTGTTGTACGTGTTACTTTTCTGGGTTAGTGGTTGAGAATTATATCTTTTGTCTTATGTATGTGTACTATGTACTAACACAGAGTTAGAACTAATTAGCGGGTGCAATAATTGCTTAGCTGCCAAAAAGTAAGGAAGGCTT…	GAAATAGAAAAGCTGAAAGGgttgg	25	58.841	TCAAAGCACTCAAGTATCTACCCT	24	59.222	475	652	178
Chromosome 7	SSRhemp-53	*	1	*	8232	p3	(TAT)6	18	62758144	62758161	TGTTCTTTGTTGCTCTGTTTCTTTACTTCCTTTGGTTATGCTtctcttctttctgcaacaatGTCAAGGAGATACAAGTCTCCTAACAAGCCTGAACTAATAATCAatgttttcttctttctttctttcttttctttctctgaTCTAAAGCTGCAATGTCTATTATATCTTCCACTTCTTTGTATCTTTGTGTAGTACTTTATTACTACTGCCATTTCTCTGCTGCTGCATTAAAAAACAGtgacaattaattaatatatacccaaattgtattaattatatatatattacataaatataatatgcttagttgttgttgttatgACCACTTCTAATTAAAACTGGTTTAATCACCACACACTAGTTCAACAAAATTAGTGACCacagaaaaaagaaata…	gcttagttgttgttgttatgACCAC	25	59.087	tcaaaGTAACCACAGACTACCAAG	24	58.393	305	572	268
Chromosome 7	SSRhemp-54	*	1	*	9419	p4	(TAAA)5	20	68622958	68622977	AAACATAATTATTGATGATCCCTAAGAAAACATCAAATGTTTTATTTCCATCTCCACTACCACTTTCCACACGCTTGTGTCTCagttttatactttttttatatatgtaatttaaagagttATCTAAAGTGggcaaaaaaaaagtttgagaAATTATTGATATATATCCCTAATATGTATGTATAGGACATAGTGTTAGCTTTTTTAAAGATTGACATCATCCTATAATTTtcaaagggtttttttttttttcttctacatAAGAACTAGAGATTATTTTGGTGATTGAGAATTGTCTAGTACAATTGACcattgaattaaaaaaaaaaaaaaaaatacagttgAAGACCAGTGAAAGAAGTCCATCCAAAGGTTTAAAAAGAATTATGTATTGTCATA…	ttgAAGACCAGTGAAAGAAGTCCA	24	60.081	ATCAAACCTTGTTCTATGCATGCC	24	60.142	342	631	290
Chromosome 7	SSRhemp-55	*	1	*	10223	p4	(TCAA)5	20	71958776	71958795	TTTGCAAGGTACACTATATGATATGCTTGACACAATAGATTCAAACATATTATTAGATCACAACAAATCCAAAAGAACCAAACATTACACAGTTGAAACATCCAAACAAAAAGAAACAAATCAAATTCCAATCAATCCTTGCTAAAAATCTAACATTAATATCATAAAAACAAAGATTAAAAAAGCAGAGAAATGTAAGAGAACAGACCTAACACCGGCATCACCGACGATACCAATAGCCATACCAGCAGAAAGACCAGCAAGACCACAAGCGAGACCAGAAGATAGATGTGCATAACCATCAAAGAGATAATAGGATTTGGCTTTAGGGTTAATTCCAGTACTGATAATAACAGCAATAATCAACCCATAAATACCTAAAACTCCAGCCATTACAAC…	GCCATTACAACAGGAACAATCGAT	24	59.904	ATGTCTTCTACTTTCAGTGGCGAT	24	60.081	389	658	270
Chromosome 7	SSRhemp-56	*	1	*	867	p5	(AGAAG)5	25	3898775	3898799	GTTTTCAGAGAGAGATGAAAACGACGGGACGAGGAAAACCCAGGAGGCTTCGAACGGTCACCTCCGCGTCGTCCGTCAACCGCCTGAGAATGGGGAGACGCCCGAGCTTTGAATTTCTGAGATGGAGCCATCAGACCACGGGCCATAACCGGTTCAAACTCTGAAAACATATCACCATAGGCAGAGGACGGGGAAAGCCAAGGTCCGAACAACGGAACCGGCTTGTCCTCACTATTCATGATCATCACAGGTGAGGCAAGACTGCAACCTCTTCTTTGAAAGGCCAAGAACACCACACATAGAGCAGAAAGCACCCACTTTCTCAAACTTGAAATAAAGCTACTGAAAAAAAACTAAGTACAATCACCAGACAAACACGACATCACACACTGAAAAACA…	GAACACTAAACACATAACCGCACA	24	60.025	ATTTTGATGGGGTTTAGGGTCAGA	24	59.955	446	588	143
Chromosome 8	SSRhemp-57	*	1	*	871	p6	(GTTTGT)6	36	3927372	3927407	tttttttaaaaaaaggaaagGAGTTGCAAGAGAATGGGCGGTTTCCTTTTGTGTTCTTGGGCTGGTAGTTTctctttttaagttggtttcctCTTTTGATCCTCTCTCACATGCTTATATAAACCAACttcctttattttttataacataGCTACCCGATCCCCATTTTTTGTGTTCTTGCTTCTTTGTTTCTCATTTTACTTTCAGAAATTCATTGCTACAACTAAGAACCTAGGGCATCCAAGGAAAATGGTGGAATCCGATCAAGCCCCCTCACATGCTCCTCTTGCTGCTCCAATGTCTTGCTGCCTCggaggaggttcagcaagagatgtccaagcagctgtcctcattgatcaagctttatggggcataagttttctttctttttgtttttgt…	cattgatcaagctttatggggcat	24	59.96	cctgagaagcacaacattaaacca	24	59.722	351	591	241
Chromosome 8	SSRhemp-58	*	1		973	p2	(TA)8	16	3922128	3922143	aatttaacattCTTATTTCCATCAATCTAAATCCggtaataatttttcaaaattaaaaattgctTTTCAATGATTCatctttgtcaaaaaaaaaaaaaaaaagctaggGAGATGAACATTCAGTTATATGGTGATGTGTGTATGTGGTGGGTGTTTGAGATAAGTGAGGTGAGGTGTCACCTTTGGTATTATATGACTTTAATGggtttatttttctaaatggagatcatataaatatattgtgtttctttttttttttttcactattgtagctgaatttttTATGATGAAGAGATATCACTTTTATTAATGAATAATTTGCACCACCACCAGCTTATTCATGGCAGCAGTTATggtgaagaagaaagaatatTGAAAAAGGGAAAAAGTAGAAGAGAA…	TGATGTGTATTGTGAGGTGGTGAA	24	60.202	CCAAGCTATAAACCTATCCCACCA	24	59.896	419	684	266
Chromosome 8	SSRhemp-59	*	2	*	6858	p2	(TC)12	24	43524398	43524421	ctaatgcctaggattcctcaacttaaattttaaatttaaataaaatattcaaatttaagttagatattaaaaatcagttaaaataactaatttataacttaaagaggaatatttaattaaataatctccagaaagaatctaggcCCCGTTTGGTTGATGGTAATGGGCCAGAAAAGAATGGAATAGAATACTAATGGGCCtgattcttttgtttggttggaaaataacaattttagaaaataattcCATAGTAATGCTATTCTCCCAAACTAATGGAATTGCTTTCCATTTTTCATTTGGTGGAATTATAATTCCATTCCACTACTTTGGCATATCAACAAATTATCTCTCTTCTACTCCAGCCATGGCCCAAGCCCAACAAACCCTAACCCTAGCAAA…	TGAGGACTGTCTTCTTCGATCATC	24	59.903	CCAAGCTTAATGACTCGCACATAA	24	59.667	427	726	300
Chromosome 8	SSRhemp-60	*	1	*	8737	p3	(CTT)5	15	66299153	66299167	agactcatgtaattggttttgattaatcaattatattctcaaactagactatgtctatttgtgaaattttcactaagtaagggcgaaattgtaaagaaagagtttataggggcatatttgttaattatgatactctgtattgttcaattaataaatatgataaatgaaaatattatttaataattatttatagttattaaatagttagaattggcatttatggttgaattagaaaattggcgtttttggaaaatcagatgcagaaaggtaaaactgcaaaattgcaaaaagtgaggccccaaatccactagtatagggcctgccacttttgtaggaaatttaaactgatattttcattattttaatgccaaataattcaaacctaacactagtggaatg…	gccttctctctccctatctttagc	24	60.021	ttggttgcagcggaataatatgac	24	59.964	471	738	268
Chromosome 8	SSRhemp-61	*	1	*	2836	p3	(TTA)6	18	15209519	15209536	TGAATGTGTGGGTCACGGACTACAGAATAATCTCTATTATTACTTTATTTCAAAGCCACCATATATGAATTGTGATGGTCCCCTCAATCCACGGTGAATatataatagtaaaaaaaaagttacatattttattttgaatattaattatcaaatatgtCTCTGTTTGATTTGTCTGGTTAAATACCTTTCCAAGAAAGTAATTATACAAATCTTTTGGAAAGATCtgttttttcttagttttttttttggttagtACTACTGATCATATATCTCATTCATTGGCAAGTGATGGCTTTGACTATATATAGGaatattgtgtatatatatattatttaagacttttttaattagtcctttataaaaaaatattaggacAATTAATACTGGGTGCTATAGGTG…	GGGTGCTATAGGTGATCATGGTAG	24	60.081	ttgtaGCTAGCTAGACcaccaaaa	24	59.715	386	632	247
Chromosome 8	SSRhemp-62	*	1	*	5692	p4	(TTTG)5	20	33707200	33707219	ATCATGGTCACCAACGACGACGGGATCGACGCGCCGGGCCTACGAGCTTTGGTTCAGGTTCTGGTCTCAACTTCTCGCTACATTGTTCAAGTCTGCGCCCCTGACTCGTACGTATTTCAATTTCACTATCATTCAGCTaatatatttattcttgatcGTTTTGTATTCGTTTTCAGTCTACAATAGAATTGTTTGATGAGATAAGGGTGTAGTTTTCTTAATCTAGTATTGTTTGATTAGAAATGGCTCGAATGTGTTTACAGTGAAAAGTCAGCTGTTAGTCACAGCATCACTTGGCGCCACCCACTTGCTGTTAACAAAGTAGAAATTGAAGGAACCACTGCCTTTGCAGTCTCTGGTTTGCCTCGAAAGACCTGTCTTTActttattacattaaat…	GTAGAAATTGAAGGAACCACTGCC	24	60.083	ATAATGCTTTCGAGAGGCCAATTG	24	59.963	322	610	289
Chromosome 8	SSRhemp-63	*	1	*	6112	p5	(TTGTA)7	35	36851251	36851285	catttatttttaagaattttaGGTAATTAGAtgaatattatgatattttaacaaaataataaaaaaatttcagttttctcttattagttttaataagaaaataacttcTTAACCTAATTATGTAGCGCTTAGGTGACAATGATTCAGTCATATACCACTTTAGATAAACTTATTGTTTTTAATTCGGCAATTTTAACacagaataataatataatttggagtaataataatttaaagtcaaaaatcttaaataatttttttttcgctATTCTGATTTGTAATATCTGAACTTTTTATTCTTCACAACAATTAACcctatatttaaaataaattataaagtaataaatataaaataaaatagtaaagaAATACTTTAGTTGATtggttaattattattat…	AGACACTAAGGCTCGTACGC	20	59.549	CCGTGGTTAGTGTTGGGATCAa	22	60.551	460	639	180
Chromosome 8	SSRhemp-64	*	1		6587	p6	(CTCAGC)5	30	41037435	41037464	GCCAGATGTTGGTGGCCCAGACTCCTTAGACTTGGCAGATTGGGGAGTAGAAGGATTTGCAGCAGCCAGCTCCTCAGAAAGGTCAATGACCTCTCCAAAAGGCCTCTTCTCTAAAGACCCCTCTCCGACCTtggacttcttggccggaggggaggcgctagagcttccgctCATCCTCTTCCTTAAGGCGTCTgtcatctgccgagacatgtctgcacaagAGCAAAAATAGCATGGTTagcaaaaaccaacaaaaaatacaaagtatggAAGCCAAGGAGCTGAAAAAGAAGTAAAGCGCAAAGTGACTGCCCGCCAAGAaagtcagaagtccatcatcacctgacatcgacTTTATCTCAGCCATAacagccttcccttttccagcATAAGGATGgg…	tgacatcgacTTTATCTCAGCCAT	24	59.9	CAGTACGCTCAGGAGTCTATGAAT	24	59.723	344	565	222
Chromosome 9	SSRhemp-65	*	1	*	851	p2	(TA)9	18	3505792	3505809	tataccTATTCTAAGAGTTAGATTTCTTATATATGTTAATATAGGTTATGGTGAAAACgtagtctttttctttttcttacatAGTGGAAGAGATTCAATGGCTCTAAATTGGGGTAAACTGTTGAGCTTATGATCAGTTACAGCTAAATAGTATACTGGTCTTATCTTACAATTTAATATGCAATTATTTGCTCAATACTCATCACTTTTGAACATTTTTTCATGTTTTGAAACACCCTTTTTATGATAAAAGATAAAGACTCTTACATACTCAATATACAATGCATCTATAGGTGTGTAAGCCTTATTATGGACTCACACATATAATATAAGGCTTACTAATTAAGATTTCTAATAAATTTCTAACACTTGTTTTTGCATTTGTTGTTCAAAGCAGCA…	GTCAAAACACTTGAACGGTACCAA	24	60.143	ACATCCAGGTGTAAGGTTTACAAGT	25	60.163	402	620	219
Chromosome 9	SSRhemp-66	*	1	*	5889	p2	(TG)10	20	34427568	34427587	AAGTTAAATCTCATACATCATGAAAACAAACATTGGGCTAACCACTCTAAAAAACCTTGTGGAAAACACTTACTTAATCCTTAAtataatttatcaatttttacGTGATGTTTTCGATATTGATGTTGGATTGTACTAGAAGATTGAAACAGAAAGTATGGAATCAACACAACCTTCACATACTTTCTTTGCTGAACGTACCCTGACATTTCTCTAAAAGATGCTAGTCTCAGATAATGGAGTATGATAGTGTATTTTATGgtctgacactcatttgaatgCAGAGTTTATGTTCATAACTTCACTCACTTGAATGCAGAGTTTATGTCTATTTAACTTCACTCACTTGAATGCAGTGTTTATGCCTATTTAACTTCACTCATTTGAATGCAGAGTTTA…	AAAGAAGAGTGTGTAGTGACGACA	24	59.903	ACATCTTTCTCCAGTCAAGCTCAT	24	60.02	416	571	156
Chromosome 9	SSRhemp-67	*	1		685	p2	(GA)6	12	2758910	2758921	AAGTGTGATATCGATTgattgtcgacatcatgtcgatagTGTGTCAACAATTTTGTGTcgacaaattctcaaataaattatgtatgttaatttgctttttaatcgacatgatatcgacaaactgtcgacaacatgtcgataaTGGTCATCCCTGACCTTTCTTAGCATGATATCGACATAGCATCGATATTCTATCGATAAACTGTCGATAACTTCTGCAAAACCCAAATTTCGACAGAAAACTAGATCCGCAAGATATCTACCATTTCAAACCAAAAAATACCAGTTTCAACAAATACGACACATATAACGAACACAAACTACATAAAAtctaacaaaatgcttaaaacacaACTTATCCATTATAATGGTGTTAGATTTGAGTGATTGGGGTGTGCT…	atatagagagagaggtgcacgaga	24	59.959	acatgaacttcccactttaccctt	24	60.141	474	601	128
Chromosome 9	SSRhemp-68	*	1	*	1529	p3	(TAT)6	18	6864673	6864690	ttattatattattattattattattattattattattattattattattattattattattattattatattatattattattatgtgtatgtgttttttaaGATGTGTGCTATATTATTGTGTACATTTTAGTGTTTAATAAGTTGtaactattattttttattttttaggataactattattatttatatacttatatatataaaaatttgtttGAAAGAGCTTAGCATATTTTTACAAGTACTCATGACcctctaaataaaaaaaaaaaaatactgcgTGATTGTCGCATAAAACCATATAAATTTGGCTTTAAAACACATTAactataatgtatatatatacgtgaagtgaaagaataaaaatacatatatttattatatatatgttcataCGCA…	GCGAGCAGTTGAAAATTAAGccta	24	60.143	TTCTTCACTCATTCCTAGTCACGg	24	60.082	474	657	184
Chromosome 9	SSRhemp-69	*	1	*	5279	p3	(AAG)6	18	30849487	30849504	CAAGTGCAGGCGGAAAAAGAACTTTGCCACCTTACAGAGGGACAGGCAAATGGCACATGGGAATTACATGTAGACGGTTCAAGCAATGTAAGAGGAAGCGGATTAGGACTTGTTCTAACCTCACCCCAAGGCGAGAAGATCGAGCAAGCAATCAGATGTGGGTTTAAAGCTACAAACAATGAGGCAGAGTATGAGGCTATGATTGCTGGACTCGGACTGGCCAAAGAAATGGGAGCCAAAAGAATCAACGTCTTTAGCGATTCACAACTTGTAGTCAACCAAATGCAAGGTAGCTATCAGGCCCGAGATAGCAAAATGACAGCTTATCTTGAGAAAACAAAAGAGTTGCAATCGACCTTCGACGAGTTCACAGTCAGTCAGGTGCCTAGGGAAAATAAT…	ACAAAAGAGTTGCAATCGACCTTC	24	60.261	TTGACTCTTCGGGCTTCATTCTTA	24	60.021	337	617	281
Chromosome 9	SSRhemp-70	*	1	*	5906	p4	(GTGA)5	20	34468581	34468600	CAATAGTTGCATAATATTAGGTAGAAACTAGACCAAGTGCAATGGTTTTTAAAACAAgtgaaaaaaagaataatagcAAAGATCAATCATGCTGACactacttttattattattattcgttTGGTTTTGTAATGTGGAAGAATGGAAAGTGTTAGGACAGCCAACCCCACATAGAGAATAACATATACAGTCGAATGTTTGTTAGTAACAATAGTAAAACACATAATTGATTGATTGGTCATTccttttctcaaaaatatcaaAGAGAAATTTGGAGATGAGTAGAATTAATGATATCCTTTTTTTAAATCTTAACGAAAAGTTAAGAACTTGATTGTTATTGTTAGATAGGTTGGAAAAAGTTGGATGGAGAAAGAAAGATAATAAGGGTAGGAGATG…	CCAAAGTTGAAGAATGAGTTGGCA	24	60.202	GAGGAAATGGTGCATGTGTTTGTA	24	60.022	440	589	150
Chromosome 9	SSRhemp-71				7698	p5	(TATTT)5	25	48740006	48740030	ACAGTGATGAGAACGAATGAGATATTATGAGACAACGGGTAAGATACAATGATGACAACGAGTGACATACGATGATGACAGTGGGTGAGAGACAGTGATGACTACGACGTGAAGCAATGTGAGATAATAGGTGAGACAATGAGTGAGATGGAAcaatcatagaaaaaaaataatgtatttatagagAACACTCCATATTTTTCAACACcacactatttatttattttttgaataataattttttaataaaataatttaaaatttcatatatgtaaataataaaatataaattttaaaataaataaataatagaacacatccataatttttgataataatatgtatgtaatttcaatattatttatattaaaataatttttaagttattatgtatttatt…	gAAGAGCGGCCATATTACCTAGTA	24	59.538	AGTCGTATGGGGTATTTTGGTTGA	24	60.019	445	671	227
Chromosome 9	SSRhemp-72	*	1	*	5319	p6	(GTATGT)6	36	31045816	31045851	aatttgtttttttttcctatttttcaaATGTACCGACCGAAAAAAaccgtcgctaaaaaaattcaaaaacgaAACCAGCATATAAGGCACgttttaaaaccgtcgcctataactgggtataggcgacggttttaaaacCGTGCCTAatactataggcgacggttttaaaccgtcgcctatagtattaggcacggtttaaaaccgtcgcctatacccagttataggcgacggttttaaaccgtcgggaatCCCAGATTAGCGACGGTTTTGAACCGTCGCCTATTTTGCCCAATTTACGACGGCCGAATAGGCGACGGTTATAGAAACCGACGACAATACTTTAAACGACTGTTTAAAAGCGTCGGGAAAacccatttttgtagtagtgtatgcatatat…	aagtgtatgtgagtgtgtgtgagt	24	60.142	CGGTCGAACACGGATCTAattcc	23	61.337	461	659	199
Chromosome 10	SSRhemp-73	*	1	*	5199	p2	(TA)7	14	31061539	31061552	agagcAACAATAATATTAGTGCAAAAAACTGTGAAGATTTACATATGAgagaatttaataaaaaataataattcaaattaaaaattaatcgtttttaattattaatattattttatttttaaaataaatatataattaaattataatatgtataaagttttaattgtatataaGCAGTCCTATCGTAAGAGTATACACCTTATATCTTAATAACcacatgatctaaaatcaatgATCAAAAAAGCTTCCCTACCGGTAGGAAACTTATGTTAAGTCCTACTATAATCTTGCcctatatatatagggatatgattttgtcccgttgttgtactttcacggattgtaatccgtgatgtacggcagccgtcagattgatctaggggtaattagggttaaaag…	aagtagaaacgtaccctgacactc	24	60.023	caacAATTTCAACATCACTCTCCAC	25	59.083	397	678	282
Chromosome 10	SSRhemp-74	*	2	*	317	p2	(TC)16	32	1963031	1963062	GGATTCTCCAAAATGGGTGTTGGTGGTGTTGTGTTGAGCTGTGTTTGTGTTTGGTTGATTGTGGTTGGAGTTGAGGCATACCCAGTTGAGGATCTGGTGGTGGGATTACCAGGACAGCCCAAAGTTGGGTTTAGACAATATGCAGGGTATGTTGATGTGGATGTCAAAGCTGGAAGGAGCTTGTTTTATTACTTTGTTGAAGCAGATAAGGTGCCTGATAAAAAGCCCCTTACACTCTGGCTCAATGGAGGTTTGATTTTTCTTCCTCCTGTTCAATTGAATTTCATGCCTTTTCAACTAGTTTCAAATCTGAATAGGCAAAAAAGAAAAGGGGAGTTTTTGGTTTTTGTTTCTTTTGGACCTTGGTTGTGGAGTTATTGGTTCCTTTCattcttcatt…	CTTGGTTGTGGAGTTATTGGTTCC	24	60.022	CAACCACCCAAAATTAGCtccatt	24	60.02	362	622	261
Chromosome 10	SSRhemp-75	*	1	*	1085	p2	(AT)6	12	8480260	8480271	taatgtgtagataccataagttaatttataatttgttgaggggccaaattataaatacccaagagttattctaagatgactctataaataggtagtggtccccaagaaacctagggtttctgtattctctccttccccatcagagaaaatactctagaaaatagtgtattcttggaagatcaaaaccttctctgcaatctccaacaatagcttcaggttagtgcttccgctcatattttatcatcttctccttctttaatttagcaaaggctttatagatttatgatttagggttttctatattaaagcaccttaagaatatgtttagatctgtgatttatatatttcttaagtATTTTATAAATCCTAATAAGTGGTACCAGAGCCACCTTTGTTGAA…	CCAGAGCCACCTTTGTTGAATTAA	24	59.719	CAACCACGAAACATTCAGATCACA	24	60.024	380	577	198
Chromosome 10	SSRhemp-76	*	1		782	p3	(CAT)8	24	6727290	6727313	GTATCAGAGACAGTATCCTCAGTTTCTTCATCAGTATGAAGGGCATCTGACTTTTCACCAACAACATCTGGATTGGGTGCGGGGacctaaaaaataaagaatgcaTTAAAACAGTTGCAAAACATACTAGAAACTAATgagcaaccaaaaagaaacctagtttttttgaaaacaattaaaagtaaactTACATTGATTTTAGCAACAGCCTCCAAGCCAGCCAACACAACTTGATCATCATCTATTACAAGCTGGCTCAACCCATCAAAGAAATCGTCCCCCTTCAATCGAGACTCATCGCCCTTCGGCTTCTCAACATCCTTAACATTTTTATCACTCCCTCCAACATCCTCAGAAGGATTCACATCAGCAGAAGGAACAGCAGTAACAGCCTTGTCA…	CTTCGGCTTCTCAACATCCTTAAC	24	59.906	tgttggttgatacagggaaagtca	24	60.141	303	586	284
Chromosome 10	SSRhemp-77	*	1		2545	p3	(CAT)10	30	16144250	16144279	GTATCAGAGACAGTATCCTCAGTTTCTTCATCAGTATGAAGGGCATCTGACTTTTCACCAACAACATCTGGATTGGGTGCGGGGacctaaaaaataaagaatgcaTTAAAACAGTTGCAAAACATACTAGAAACTAATgagcaaccaaaaagaaacctagtttttttgaaaacaattaaaagtaaactTACATTGATTTTAGCAACAGCCTCCAAGCCAGCCAACACAACTTGATCATCATCTATTACAAGCTGGCTCAACCCATCAAAGAAATCGTCCCCCTTCAATCGAGACTCATCGCCCTTCGGCTTCTCAACATCCTTAACATTTTTATCACTCCCTCCAACATCCTCAGAAGGATTCACATCAGCAGAAGGAACAGCAGTAACAGCCTTGTCA…	CTTCGGCTTCTCAACATCCTTAAC	24	59.906	tgttggttgatacagggaaagtca	24	60.141	303	593	291
Chromosome 10	SSRhemp-78	*	1	*	2688	p4	(ATTT)5	20	16897267	16897286	CACCACATTATGGTAAAGATatgatatgattgaaataattattatatgttattactatgattgtgctatgagtatgatgtcagggttgtgatccctacatatatgtaatggtttcTTTTAGTACAAATATATGGTATATGATATAGCTTTCCATGTCTGGAGTTATTTAAGTTACAATTATGAGCTAAGGTATATAATATTGTTAAGACTGGATACGTTAATATTATAAAGAATCGTATTATTGTGAATTTTAAGATATGTTTAGTGTATTGAATGCTATTGTATGTTAATCATTTTcttactgggcttttagctcacccccttactttccccctacaggcaatagacagagaacattgaatgtaagtttgatgagttgggtcagttctggtatgtata…	ggtggagccttggttttgtttt	22	60.093	gtaacgccccaatatttgccttat	24	59.72	439	681	243
Chromosome 10	SSRhemp-79	*	1	*	2140	p5	(TTATT)5	25	14107646	14107670	AACAAGTCAACTCACAAAATTCTCAACGAATAACTGATATCCAAGCTTGTTAAAATGAAACCCTAAACAAGATTAACTATTATTAAACACAATCAAGCTAATAAAACCCGcaataaataaagaattaaacttttttttcaaaagaaataaaaatatataatcaactcaaaattaacaacaaaacaaaattaatagaTCTAAAAACATACTCAACTCCAAGAAAGAATTCAAGAAACACAAAAAGCCCTAAAATTTAACCACAATTCCACAAAATCTTAAAGATCCagtgaaaaattacaaaccttTACGAATCAAATCAAAGGATCCATGGACTATGATTAAACCCCAATTAAGAAAAGATCAGAGGAATCtgataagagagagagagagaggaagaaa…	ggaagaaaatTAAAGGTTGGGGCT	24	59.714	GTGAAGGGTTTGCTgtcttttgta	24	59.903	392	621	230
Chromosome 10	SSRhemp-80	*	1	*	2409	p6	(CCAAGC)5	30	15451740	15451769	attaaaaaaaagttcACTACTTAGCGCttcttttgaaatgatatttctaatttataaaatatcttttaatctttacatggtatcagagcgtaCAGCTTGGCTCATGCCAAAACAATGTCAATAGGAAATAGCCGAATTCAATCAATATCGACAACAATAAGAACACATGCATTTGCTGTCTTTGCTACTAACAATGTTAATATGCAACATTATCATATAAAAGTTTTACacccttttaatttttttttttgtaattaacagtaaaaagattaattatattataaatatactGCATAATTTTATAAATCTGTAATAATTGATTAGACaaataaaaattgtgtttttgtgacaatatccataataattcgttcttttgtaaacaaaattATATGTAACATT…	AAACCCCAAAATTCAGGCTCTAAC	24	59.717	AATGGAGTGGAGAAGAAGAACGAA	24	59.96	431	593	163

## Sheet: SSR information
Makers	Major.Allele.Frquency	GenotypeNo	SampleSize	No. of obs.	AlleleNo	Availability	GeneDiversity	Heterozygosity	PIC
SSRhemp-1	0.798913	5	199	184	3	0.924623	0.340988	0.326087	0.314307
SSRhemp-2	0.659898	5	199	197	3	0.98995	0.503401	0.548223	0.448672
SSRhemp-3	0.485876	6	199	177	3	0.889447	0.630741	0.932203	0.55926
SSRhemp-4	0.580925	7	199	173	4	0.869347	0.509873	0.705202	0.406713
SSRhemp-5	0.692529	9	199	174	4	0.874372	0.476797	0.431034	0.434106
SSRhemp-6	0.761658	7	199	193	4	0.969849	0.393903	0.430052	0.363446
SSRhemp-7	0.762032	7	199	187	4	0.939698	0.400369	0.374332	0.378137
SSRhemp-8	0.502525	9	199	198	4	0.994975	0.625128	0.767677	0.559527
SSRhemp-9	0.691489	5	199	188	3	0.944724	0.461521	0.526596	0.403227
SSRhemp-10	0.387435	9	199	191	4	0.959799	0.713947	0.816754	0.66297
SSRhemp-11	0.484568	8	199	162	5	0.81407	0.57817	0.425926	0.488305
SSRhemp-12	0.817901	6	199	162	4	0.81407	0.318949	0.345679	0.302696
SSRhemp-13	0.801508	8	199	199	5	1	0.343198	0.346734	0.324611
SSRhemp-14	0.512626	9	199	198	4	0.994975	0.652421	0.727273	0.603749
SSRhemp-15	0.421296	9	199	108	4	0.542714	0.678712	0.25	0.617957
SSRhemp-16	0.344221	9	199	199	4	1	0.701232	0.663317	0.642444
SSRhemp-17	0.769231	6	199	169	3	0.849246	0.373184	0.266272	0.33148
SSRhemp-18	0.53866	3	199	194	2	0.974874	0.497011	0.541237	0.373501
SSRhemp-19	0.633333	8	199	195	4	0.979899	0.505286	0.610256	0.429817
SSRhemp-20	0.692771	3	199	166	2	0.834171	0.425679	0.481928	0.335077
SSRhemp-21	0.507538	5	199	199	3	1	0.561034	0.703518	0.465724
SSRhemp-22	0.561538	6	199	195	3	0.979899	0.588521	0.630769	0.523264
SSRhemp-23	0.718085	4	199	188	3	0.944724	0.420835	0.537234	0.355202
SSRhemp-24	0.482323	11	199	198	5	0.994975	0.625204	0.590909	0.555517
SSRhemp-25	0.378173	10	199	197	4	0.98995	0.706331	0.77665	0.6517
SSRhemp-26	0.816384	7	199	177	4	0.889447	0.316304	0.299435	0.293305
SSRhemp-27	0.825269	5	199	186	4	0.934673	0.291117	0.33871	0.253229
SSRhemp-28	0.494898	8	199	196	5	0.984925	0.614913	0.770408	0.540486
SSRhemp-29	0.545918	9	199	196	5	0.984925	0.588609	0.581633	0.518949
SSRhemp-30	0.515228	5	199	197	3	0.98995	0.604254	0.888325	0.5296
SSRhemp-31	0.579897	10	199	194	5	0.974874	0.602163	0.737113	0.558601
SSRhemp-32	0.562814	6	199	199	3	1	0.53433	0.547739	0.439101
SSRhemp-33	0.542929	3	199	198	2	0.994975	0.496314	0.651515	0.37315
SSRhemp-34	0.661972	6	199	142	3	0.713568	0.482345	0.605634	0.412109
SSRhemp-35	0.445946	8	199	185	5	0.929648	0.636231	0.983784	0.565936
SSRhemp-36	0.315657	10	199	198	4	0.994975	0.7343	0.823232	0.684725
SSRhemp-37	0.524457	9	199	184	4	0.924623	0.642678	0.472826	0.593651
SSRhemp-38	0.615183	4	199	191	3	0.959799	0.479387	0.759162	0.371766
SSRhemp-39	0.425641	9	199	195	4	0.979899	0.665444	0.923077	0.603682
SSRhemp-40	0.40201	8	199	199	4	1	0.660147	0.854271	0.587989
SSRhemp-41	0.30102	8	199	196	4	0.984925	0.745887	0.984694	0.698573
SSRhemp-42	0.51105	9	199	181	4	0.909548	0.627347	0.458564	0.563287
SSRhemp-43	0.690722	7	199	194	4	0.974874	0.484709	0.587629	0.447486
SSRhemp-44	0.364583	10	199	192	5	0.964824	0.716119	0.942708	0.664411
SSRhemp-45	0.574324	5	199	148	3	0.743719	0.497375	0.682432	0.383359
SSRhemp-46	0.550761	6	199	197	4	0.98995	0.580832	0.329949	0.507235
SSRhemp-47	0.436869	12	199	198	5	0.994975	0.726074	0.858586	0.689466
SSRhemp-48	0.275773	10	199	194	4	0.974874	0.748711	0.824742	0.701682
SSRhemp-49	0.395722	20	199	187	7	0.939698	0.729918	0.727273	0.68761
SSRhemp-50	0.372222	8	199	180	4	0.904523	0.688997	0.638889	0.626536
SSRhemp-51	0.846405	11	199	153	5	0.768844	0.276859	0.150327	0.267175
SSRhemp-52	0.257576	23	199	198	8	0.994975	0.809458	0.858586	0.78296
SSRhemp-53	0.574866	18	199	187	8	0.939698	0.615374	0.374332	0.578662
SSRhemp-54	0.751269	3	199	197	3	0.98995	0.40461	0.497462	0.369157
SSRhemp-55	0.662983	7	199	181	4	0.909548	0.496078	0.414365	0.438588
SSRhemp-56	0.708543	8	199	199	4	1	0.448057	0.371859	0.397465
SSRhemp-57	0.270992	14	199	131	5	0.658291	0.788183	0.603053	0.754243
SSRhemp-58	0.450521	8	199	192	4	0.964824	0.648315	0.40625	0.577452
SSRhemp-59	0.721311	8	199	183	5	0.919598	0.439831	0.508197	0.398022
SSRhemp-60	0.635204	6	199	196	3	0.984925	0.527241	0.336735	0.469304
SSRhemp-61	0.695431	8	199	197	4	0.98995	0.468409	0.431472	0.421386
SSRhemp-62	0.428571	5	199	196	4	0.984925	0.633837	0.877551	0.557611
SSRhemp-63	0.653061	6	199	196	3	0.984925	0.485787	0.454082	0.410428
SSRhemp-64	0.696532	6	199	173	5	0.869347	0.451552	0.554913	0.389952
SSRhemp-65	0.635638	5	199	188	4	0.944724	0.477903	0.702128	0.382418
SSRhemp-66	0.734211	6	199	190	3	0.954774	0.425443	0.205263	0.386561
SSRhemp-67	0.431818	7	199	198	4	0.994975	0.648633	0.868687	0.577446
SSRhemp-68	0.625641	8	199	195	5	0.979899	0.522196	0.528205	0.453928
SSRhemp-69	0.77665	6	199	197	4	0.98995	0.367286	0.416244	0.331497
SSRhemp-70	0.617801	8	199	191	4	0.959799	0.53177	0.591623	0.464427
SSRhemp-71	0.566667	8	199	165	5	0.829146	0.566979	0.430303	0.492607
SSRhemp-72	0.517766	9	199	197	5	0.98995	0.620642	0.619289	0.558508
