# Supplementary material for: Genetic Diversity and Population Structure of Cannabis Based on the Genome-Wide Development of Simple Sequence Repeat Markers
Source: Front Genet. 2020 Sep 11;11:958. doi: 10.3389/fgene.2020.00958 (PMC7518120; doi:10.3389/fgene.2020.00958)
Supplement: Supplementary file 1 [file Data_Sheet_1.zip › Data Sheet 1/Supplementary Material/Table S2 The origins of testing materials.xlsx]

## Sheet: Sheet1
Varieties number	Varieties origin	Dotes
1	Heilongjiang China	Monoecious
2	Jilin China	Monoecious
3	Jilin China	Monoecious
4	Shanxi China	Monoecious
5	Heilongjiang China	Monoecious
6	Ukraine	Monoecious
7	Ukraine	Monoecious
8	Ukraine	Monoecious
9	Russia	Monoecious
10	Ningxia China	Monoecious
11	Heilongjiang China	Monoecious
12	Heilongjiang China	Monoecious
13	Gansu China	Monoecious
14	Ukraine	Monoecious
15	Heilongjiang China	Monoecious
16	Shandong China	Monoecious
17	Jiangsu China	Monoecious
18	Gansu China	Monoecious
19	Ukraine	Monoecious
20	Yunnan China	Monoecious
21	Yunnan China	Monoecious
22	Gansu China	Monoecious
23	Yunnan China	Monoecious
24	Yunnan China	Monoecious
25	Xinjiang China	Monoecious
26	Shandong China	Monoecious
27	Yunnan China	Monoecious
28	Jilin China	Monoecious
29	Inner Mongolia	Monoecious
30	Inner Mongolia	Monoecious
31	Yunnan China	Monoecious
32	Yunnan China	Monoecious
33	Yunnan China	Monoecious
34	Ningxia China	Monoecious
35	Jiangsu China	Monoecious
36	Liaoning China	Monoecious
37	Heilongjiang China	Monoecious
38	Gansu China	Monoecious
39	Gansu China	Monoecious
40	Heilongjiang China	Monoecious
41	Heilongjiang China	Monoecious
42	Gansu China	Dioecism
43	Heilongjiang China	Monoecious
44	Heilongjiang China	Monoecious
45	Shanxi China	Monoecious
46	Shanxi China	Monoecious
47	Zhejiang China	Monoecious
48	Heilongjiang China	Monoecious
49	Heilongjiang China	Monoecious
50	Heilongjiang China	Monoecious
51	Heilongjiang China	Monoecious
52	Inner Mongolia	Monoecious
53	Inner Mongolia	Monoecious
54	Shandong China	Monoecious
55	Gansu China	Monoecious
56	Heilongjiang China	Monoecious
57	Shaanxi China	Monoecious
58	Shaanxi China	Dioecism
59	Shaanxi China	Monoecious
60	Hebei China	Monoecious
61	Bosnia and Herzegovina	Monoecious
62	Yunnan China	Monoecious
63	Henan China	Dioecism
64	Unkown	Monoecious
65	Heilongjiang China	Monoecious
66	Heilongjiang China	Monoecious
67	Heilongjiang China	Monoecious
68	Heilongjiang China	Monoecious
69	Heilongjiang China	Monoecious
70	Jilin China	Monoecious
71	Jilin China	Monoecious
72	Jilin China	Monoecious
73	Jilin China	Monoecious
74	Liaoning China	Dioecism
75	Yunnan China	Monoecious
76	Shaanxi China	Monoecious
77	Ningxia China	Monoecious
78	China Chongqing	Dioecism
79	Yunnan China	Monoecious
80	Anhui China	Monoecious
81	Shanxi China	Monoecious
82	Henan China	Monoecious
83	Shandong China	Monoecious
84	Xinjiang China	Monoecious
85	Heilongjiang China	Monoecious
86	Shandong China	Monoecious
87	Gansu China	Monoecious
88	Heilongjiang China	Monoecious
89	Inner Mongolia	Monoecious
90	Henan China	Monoecious
91	Heilongjiang China	Monoecious
92	Shaanxi China	Monoecious
93	Henan China	Monoecious
94	Henan China	Monoecious
95	Yunnan China	Monoecious
96	Inner Mongolia	Monoecious
97	Yunnan China	Monoecious
98	Heilongjiang China	Monoecious
99	Henan China	Monoecious
100	Heilongjiang China	Monoecious
101	Heilongjiang China	Monoecious
102	Gansu China	Monoecious
103	Heilongjiang China	Monoecious
104	Heilongjiang China	Monoecious
105	Shaanxi China	Monoecious
106	Liaoning China	Monoecious
107	Zhejiang China	Monoecious
108	Gansu China	Monoecious
109	Henan China	Monoecious
110	Zhejiang China	Dioecism
111	Shandong China	Monoecious
112	Guizhou China	Monoecious
113	Xinjiang China	Monoecious
114	Heilongjiang China	Monoecious
115	Qinghai China	Monoecious
116	Yunnan China	Monoecious
117	Henan China	Monoecious
118	Poland	Dioecism
119	Poland	Dioecism
120	Poland	Dioecism
121	Poland	Dioecism
122	Poland	Dioecism
123	Poland	Dioecism
124	Poland	Dioecism
125	Unkown	Monoecious
126	Yunnan China	Monoecious
127	Yunnan China	Monoecious
128	Heilongjiang China	Monoecious
129	Unkown	Monoecious
130	Guangxi China	Monoecious
131	Shanxi China	Monoecious
132	Unkown	Monoecious
133	Henan China	Monoecious
134	Anhui China	Monoecious
135	Anhui China	Monoecious
136	Anhui China	Monoecious
137	Yunnan China	Monoecious
138	Shanxi China	Monoecious
139	Yunnan China	Monoecious
140	Yunnan China	Monoecious
141	Yunnan China	Monoecious
142	Yunnan China	Monoecious
143	Yunnan China	Monoecious
144	Yunnan China	Monoecious
145	Yunnan China	Monoecious
146	Yunnan China	Monoecious
147	Yunnan China	Monoecious
148	Lithuania	Monoecious
149	Shandong China	Monoecious
150	American	Monoecious
151	Yunnan China	Monoecious
152	Yunnan China	Monoecious
153	Shanxi China	Monoecious
154	Poland	Monoecious
155	Poland	Monoecious
156	Poland	Monoecious
157	Russia	Monoecious
158	Hungary	Monoecious
159	Russia	Monoecious
160	Gansu China	Monoecious
161	Poland	Monoecious
162	Russia	Monoecious
163	Poland	Monoecious
164	Poland	Monoecious
165	Germany	Monoecious
166	Uzbekistan	Monoecious
167	Poland	Monoecious
168	Poland	Monoecious
169	Russia	Monoecious
170	Russia	Dioecism
171	Poland	Monoecious
172	Ukraine	Monoecious
173	Russia	Monoecious
174	Inner Mongolia	Monoecious
175	Russia	Monoecious
176	Poland	Monoecious
177	Russia	Dioecism
178	Russia	Monoecious
179	Russia	Monoecious
180	Ukraine	Monoecious
181	Ukraine	Monoecious
182	Poland	Monoecious
183	Poland	Monoecious
184	Kazakhstan	Monoecious
185	Ukraine	Monoecious
186	Russia	Monoecious
187	Poland	Monoecious
188	Russia	Monoecious
189	Russia	Monoecious
190	Russia	Monoecious
191	Kazakhstan	Monoecious
192	Russia	Monoecious
193	Russia	Monoecious
194	Russia	Monoecious
195	Russia	Monoecious
196	Russia	Monoecious
197	Russia	Monoecious
198	Russia	Monoecious
199	Russia	Monoecious
