# Supplementary material for: Genetic Diversity and Population Structure of Cannabis Based on the Genome-Wide Development of Simple Sequence Repeat Markers
Source: Front Genet. 2020 Sep 11;11:958. doi: 10.3389/fgene.2020.00958 (PMC7518120; doi:10.3389/fgene.2020.00958)
Supplement: Supplementary file 1 [file Data_Sheet_1.zip › Data Sheet 1/Supplementary Material/Table S3 The distance of each two varities.xlsx]

## Sheet: Sheet1
OTU	1	2	3	4	5	6	7	8	9	10	11	12	13	14	15	16	17	18	19	20	21	22	23	24	25	26	27	28	29	30	31	32	33	34	35	36	37	38	39	40	41	42	43	44	45	46	47	48	49
1
2	0.303926
3	0.324077	0.335423
4	0.30537	0.299236	0.354828
5	0.487319	0.486145	0.331994	0.450797
6	0.485475	0.420325	0.356475	0.297775	0.385054
7	0.382533	0.29236	0.296684	0.284506	0.370374	0.403732
8	0.438721	0.41825	0.514268	0.468728	0.519991	0.335101	0.483429
9	0.391465	0.527423	0.399845	0.607511	0.564387	0.400271	0.44276	0.428484
10	0.488521	0.466634	0.379875	0.549542	0.484863	0.428876	0.417792	0.343893	0.301062
11	0.38397	0.488622	0.348464	0.428725	0.4526	0.473653	0.352441	0.522055	0.416242	0.446479
12	0.522678	0.54047	0.522448	0.490633	0.542412	0.430725	0.469819	0.453257	0.576801	0.4526	0.337026
13	0.82018	0.652123	0.62902	0.626931	0.46067	0.520023	0.58203	0.622322	0.892745	0.86429	0.530436	0.53185
14	0.668587	0.525286	0.485508	0.404216	0.525495	0.548504	0.395863	0.433322	0.512311	0.475409	0.52905	0.544585	0.554382
15	0.674037	0.379875	0.54407	0.442991	0.649035	0.477503	0.47179	0.514055	0.588773	0.502197	0.455164	0.457833	0.457142	0.494553
16	0.566315	0.4479	0.431679	0.440657	0.399279	0.373526	0.304958	0.489776	0.440867	0.486069	0.418611	0.457534	0.500203	0.393693	0.379962
17	0.620914	0.481855	0.488968	0.521107	0.528895	0.446287	0.463729	0.498783	0.377509	0.425616	0.657745	0.588235	0.555929	0.449306	0.585933	0.382322
18	0.505388	0.415068	0.343921	0.462295	0.467001	0.325952	0.45151	0.406693	0.445333	0.514194	0.390803	0.391189	0.539702	0.441606	0.462326	0.306586	0.460066
19	0.565704	0.543533	0.613845	0.410949	0.728282	0.448239	0.519588	0.523122	0.559564	0.626276	0.581526	0.598915	1.01415	0.456758	0.612616	0.361252	0.507403	0.375452
20	0.526444	0.453845	0.485683	0.346142	0.601827	0.417994	0.429344	0.505206	0.560828	0.498157	0.339231	0.485852	0.632413	0.424642	0.49281	0.336264	0.466042	0.307569	0.417722
21	0.503811	0.49166	0.53764	0.518368	0.466964	0.395104	0.442049	0.433718	0.536683	0.546607	0.529902	0.475615	0.673252	0.460814	0.521596	0.350809	0.402922	0.287623	0.440292	0.381356
22	0.64132	0.506511	0.552935	0.634902	0.531345	0.529498	0.523083	0.522448	0.550519	0.530809	0.58706	0.627015	0.582281	0.549503	0.541083	0.369458	0.371454	0.424642	0.448802	0.494684	0.395613
23	0.426592	0.378136	0.470968	0.316741	0.592791	0.357874	0.426133	0.575905	0.407628	0.515702	0.449847	0.497646	0.729527	0.568792	0.517306	0.418893	0.534515	0.353287	0.454551	0.383537	0.464238	0.407299
24	0.459686	0.496912	0.393607	0.484521	0.405435	0.429213	0.399574	0.489427	0.508998	0.578333	0.4426	0.654665	0.5058	0.501362	0.591677	0.381502	0.497401	0.337596	0.576032	0.310142	0.41058	0.526478	0.490117
25	0.61351	0.401789	0.42282	0.549251	0.504722	0.439332	0.485898	0.415254	0.461488	0.459214	0.48124	0.620809	0.585942	0.372119	0.403769	0.410687	0.443876	0.325361	0.457364	0.469954	0.395452	0.413174	0.484881	0.454241
26	0.44085	0.506274	0.497022	0.468574	0.412015	0.410469	0.425758	0.482973	0.51951	0.436272	0.556395	0.475706	0.761213	0.491488	0.633566	0.388874	0.485819	0.322185	0.529469	0.485942	0.435189	0.424031	0.428991	0.447778	0.505169
27	0.505388	0.44629	0.451934	0.405008	0.397299	0.431161	0.382443	0.446806	0.49712	0.503851	0.377175	0.45368	0.298559	0.381921	0.407518	0.312571	0.405414	0.352901	0.450492	0.456909	0.473885	0.365251	0.357874	0.35431	0.418167	0.353762
28	0.526668	0.516442	0.442459	0.451744	0.565904	0.430246	0.483957	0.540422	0.477014	0.589505	0.465196	0.528247	0.460619	0.522055	0.433729	0.39721	0.466708	0.283691	0.408702	0.397027	0.427638	0.440656	0.429977	0.343221	0.407414	0.416203	0.361253
29	0.564121	0.324193	0.491197	0.459428	0.540973	0.440048	0.39279	0.459713	0.482342	0.466512	0.550106	0.642914	0.778846	0.423878	0.457196	0.355064	0.42282	0.318389	0.366659	0.347399	0.392448	0.404977	0.408365	0.40804	0.394698	0.448746	0.439461	0.410698
30	0.487204	0.559496	0.543677	0.478095	0.45449	0.439417	0.485389	0.494958	0.512115	0.612711	0.426288	0.553619	0.559701	0.436598	0.564625	0.410813	0.486781	0.340865	0.469927	0.35269	0.426287	0.489976	0.520482	0.296506	0.470936	0.374693	0.332568	0.402666	0.402691
31	0.402221	0.384732	0.461067	0.435526	0.59418	0.354533	0.430596	0.385042	0.382992	0.423069	0.353489	0.503036	0.585783	0.547395	0.360196	0.364515	0.358063	0.435576	0.489271	0.344222	0.445562	0.430295	0.334297	0.392739	0.449593	0.46411	0.335423	0.377085	0.384067	0.439066
32	0.650016	0.490154	0.533973	0.446579	0.677508	0.479954	0.480275	0.465722	0.509093	0.551609	0.561572	0.583156	0.635231	0.543615	0.583459	0.439066	0.398233	0.456809	0.611945	0.400589	0.513907	0.494589	0.44582	0.454774	0.480805	0.427823	0.417919	0.403965	0.409571	0.555184	0.459521
33	0.538911	0.507378	0.451985	0.459112	0.491941	0.380223	0.477597	0.453474	0.449593	0.491885	0.42033	0.532974	0.610241	0.604301	0.457625	0.454258	0.494589	0.407222	0.522329	0.434587	0.528406	0.460872	0.379387	0.492017	0.412349	0.398743	0.382637	0.415969	0.416999	0.532349	0.263338	0.427432
34	0.399355	0.516159	0.455674	0.405305	0.464372	0.445094	0.305486	0.433928	0.449593	0.482324	0.420784	0.524543	0.50717	0.507134	0.505631	0.351637	0.464675	0.500063	0.538779	0.382717	0.459749	0.511887	0.48488	0.364192	0.536107	0.403655	0.347824	0.405435	0.436169	0.449847	0.350058	0.465897	0.325371
35	0.479905	0.550258	0.45393	0.460994	0.535815	0.462909	0.44172	0.457625	0.492425	0.500571	0.571674	0.522448	0.710423	0.458833	0.532714	0.461937	0.476912	0.418199	0.529601	0.388091	0.505497	0.522137	0.623732	0.415347	0.512075	0.393667	0.418302	0.44536	0.417323	0.389092	0.48179	0.470968	0.400428	0.285914
36	0.611906	0.492815	0.434867	0.497667	0.5937	0.515645	0.47005	0.509173	0.537387	0.568165	0.446909	0.530436	0.383917	0.512509	0.513907	0.424747	0.473606	0.406975	0.582897	0.407426	0.466576	0.539123	0.532423	0.370969	0.394828	0.494151	0.412633	0.398308	0.42183	0.414264	0.44582	0.45056	0.429668	0.379069	0.453917
37	0.442714	0.456275	0.49937	0.499447	0.527949	0.425356	0.492652	0.449563	0.52434	0.600945	0.572566	0.492753	0.52923	0.570374	0.475511	0.337344	0.488988	0.391101	0.467202	0.404596	0.407619	0.504862	0.462142	0.388472	0.407806	0.447178	0.406715	0.421726	0.448746	0.42221	0.363762	0.561876	0.406087	0.368874	0.427866	0.371186
38	0.442489	0.317194	0.434885	0.303819	0.469957	0.451923	0.3755	0.538564	0.575537	0.501986	0.491885	0.378429	0.637375	0.502547	0.526042	0.471402	0.488917	0.412526	0.497219	0.468337	0.462078	0.44276	0.358973	0.492493	0.473531	0.318913	0.370093	0.409987	0.476542	0.494756	0.482509	0.414042	0.513459	0.484042	0.455011	0.370319	0.473468
39	0.453961	0.526144	0.462647	0.601392	0.436996	0.418796	0.466519	0.463341	0.459014	0.451816	0.540977	0.494958	0.588601	0.491549	0.479889	0.394418	0.515889	0.297105	0.479223	0.392447	0.483553	0.37949	0.438385	0.400103	0.424551	0.333944	0.37895	0.372791	0.361833	0.370512	0.426287	0.505472	0.458333	0.418223	0.415868	0.430333	0.326808	0.383182
40	0.452819	0.520708	0.476815	0.425464	0.558481	0.542509	0.455124	0.473011	0.523872	0.566995	0.514964	0.458808	0.617532	0.521564	0.499172	0.440999	0.530047	0.355788	0.437997	0.431596	0.515267	0.397953	0.433593	0.397423	0.390043	0.383628	0.37872	0.405876	0.366131	0.424747	0.461408	0.396119	0.379478	0.427432	0.417511	0.382674	0.393435	0.332852	0.336003
41	0.689235	0.669272	0.62075	0.620048	0.535731	0.383694	0.552182	0.473929	0.466512	0.625922	0.617804	0.565972	0.463784	0.520081	0.6108	0.404254	0.435257	0.422262	0.599075	0.566707	0.457042	0.490379	0.584721	0.442772	0.428509	0.453385	0.345079	0.505423	0.499583	0.393728	0.561242	0.385208	0.476954	0.492753	0.487006	0.512224	0.413586	0.596409	0.443057	0.514307
42	0.400181	0.409155	0.426613	0.430299	0.497617	0.497268	0.408894	0.5558	0.478501	0.535812	0.548828	0.57349	0.630072	0.511944	0.469976	0.40545	0.424031	0.37681	0.450346	0.44583	0.493378	0.512595	0.483914	0.45355	0.397287	0.443745	0.410257	0.429989	0.38907	0.463222	0.503363	0.44527	0.514964	0.494772	0.404945	0.356327	0.443611	0.341931	0.461109	0.338507	0.427182
43	0.485261	0.504789	0.43542	0.445362	0.420119	0.529291	0.444222	0.462986	0.569717	0.542564	0.492642	0.528569	0.671132	0.475058	0.617446	0.466886	0.466912	0.408156	0.549405	0.491547	0.364434	0.473933	0.521125	0.491992	0.341548	0.407744	0.402842	0.432873	0.486594	0.434784	0.581729	0.470682	0.445077	0.464627	0.523872	0.383537	0.407414	0.344835	0.387156	0.321511	0.481021	0.316404
44	0.51354	0.405156	0.383014	0.454566	0.420966	0.412943	0.380795	0.470903	0.507502	0.555184	0.541082	0.463639	0.624922	0.41632	0.477836	0.341239	0.491594	0.31077	0.445562	0.443887	0.39814	0.454551	0.414543	0.415553	0.445368	0.312842	0.324661	0.384482	0.352374	0.425616	0.424883	0.439192	0.449222	0.445368	0.455464	0.382195	0.317768	0.35554	0.328095	0.337312	0.413487	0.339276	0.383854
45	0.453991	0.456237	0.390818	0.467674	0.436427	0.383213	0.299719	0.449004	0.449816	0.597837	0.404977	0.504198	0.465712	0.451012	0.425758	0.312441	0.497742	0.38797	0.449086	0.36357	0.352048	0.452658	0.405422	0.423728	0.470275	0.441718	0.36186	0.365644	0.442934	0.41792	0.38606	0.457453	0.430872	0.351095	0.409868	0.334471	0.404269	0.445328	0.345978	0.416787	0.411952	0.446979	0.357769	0.353383
46	0.739199	0.457875	0.459917	0.41053	0.50766	0.510709	0.490779	0.531617	0.512043	0.584497	0.628596	0.743723	0.46532	0.469927	0.475623	0.43849	0.49676	0.550105	0.531617	0.574196	0.558152	0.452117	0.479759	0.486435	0.445455	0.480738	0.370093	0.445756	0.460945	0.561338	0.470275	0.539675	0.476985	0.510242	0.501785	0.430617	0.516454	0.410204	0.43375	0.497349	0.605799	0.439445	0.537359	0.420508	0.393634
47	0.414411	0.437338	0.369862	0.508059	0.413694	0.475799	0.437394	0.529095	0.483501	0.571873	0.499428	0.543589	0.549709	0.519636	0.634998	0.47594	0.523443	0.336156	0.514009	0.453146	0.450911	0.421712	0.428626	0.397721	0.419847	0.340687	0.310549	0.491081	0.419003	0.379626	0.485996	0.582158	0.466237	0.420088	0.459521	0.46908	0.431354	0.430617	0.410187	0.4148	0.489406	0.494667	0.397907	0.391629	0.423442	0.413934
48	0.604588	0.589573	0.398091	0.51479	0.514666	0.45826	0.527006	0.625489	0.481646	0.62955	0.493963	0.625695	0.59595	0.554254	0.580831	0.500316	0.554739	0.41488	0.437527	0.457713	0.526418	0.479165	0.526354	0.477586	0.49084	0.455955	0.417628	0.458027	0.524816	0.504789	0.515475	0.545651	0.478479	0.504393	0.504393	0.567702	0.532171	0.516565	0.410111	0.462624	0.503925	0.491347	0.483773	0.431042	0.44208	0.569092	0.405455
49	0.601986	0.517942	0.437704	0.48881	0.435212	0.45393	0.461395	0.49508	0.474979	0.44132	0.506274	0.523178	0.686178	0.483792	0.494151	0.395035	0.482912	0.399744	0.420273	0.494684	0.471986	0.487986	0.484768	0.466886	0.380637	0.473027	0.461835	0.49166	0.423617	0.510604	0.445562	0.513907	0.425024	0.44629	0.485933	0.537752	0.404977	0.487722	0.343893	0.400198	0.473572	0.37895	0.427771	0.320073	0.460148	0.417195	0.473384	0.409665
50	0.499455	0.466514	0.465097	0.536622	0.503575	0.454774	0.486721	0.399571	0.495267	0.464341	0.517996	0.438428	0.566103	0.450175	0.427823	0.381328	0.471006	0.325175	0.436997	0.45413	0.428799	0.577634	0.489037	0.358931	0.311978	0.388944	0.348614	0.404596	0.438428	0.462273	0.371014	0.550923	0.407684	0.407195	0.473885	0.337019	0.318883	0.379246	0.40006	0.352899	0.512663	0.358932	0.358818	0.317786	0.459162	0.458438	0.435126	0.531661	0.344532
51	0.558382	0.492656	0.483281	0.397694	0.493758	0.43088	0.414431	0.53392	0.560254	0.60087	0.527997	0.490909	0.557561	0.503363	0.378775	0.432195	0.518343	0.320452	0.453757	0.448094	0.394844	0.486781	0.458438	0.402437	0.37612	0.441101	0.36781	0.466886	0.424551	0.381038	0.442803	0.541495	0.361041	0.381646	0.435124	0.471572	0.408216	0.42262	0.356724	0.28722	0.503363	0.453428	0.377607	0.391791	0.423863	0.458114	0.403489	0.482838	0.417833
52	0.5092	0.573276	0.466416	0.573532	0.381983	0.435659	0.412759	0.522304	0.546094	0.657957	0.579701	0.667572	0.555929	0.489317	0.597036	0.400286	0.480677	0.327676	0.450393	0.495077	0.412726	0.449905	0.553398	0.395351	0.385612	0.434041	0.361551	0.45241	0.402449	0.42064	0.546532	0.495032	0.439513	0.458115	0.364984	0.393634	0.430725	0.49285	0.353005	0.386595	0.403625	0.420996	0.410238	0.386728	0.305301	0.477346	0.481792	0.435894	0.442358
53	0.658688	0.578946	0.514308	0.500705	0.645155	0.558844	0.478503	0.582329	0.481199	0.531238	0.45965	0.567082	0.610671	0.511417	0.640804	0.493236	0.468691	0.44733	0.469917	0.400839	0.482973	0.52487	0.56435	0.43253	0.523181	0.493236	0.504407	0.402515	0.467443	0.419041	0.470057	0.418548	0.482949	0.381733	0.465707	0.459185	0.422416	0.513423	0.420625	0.447476	0.394292	0.443827	0.561382	0.457534	0.450331	0.534363	0.512598	0.493761	0.479889
54	0.475174	0.475615	0.372736	0.468399	0.37427	0.433953	0.408937	0.572097	0.458333	0.570962	0.481629	0.558604	0.380637	0.532428	0.557919	0.443603	0.407375	0.300936	0.452073	0.47179	0.446806	0.466912	0.475454	0.361188	0.421159	0.41099	0.338947	0.347665	0.402666	0.379064	0.492017	0.482417	0.422319	0.457042	0.472404	0.461756	0.508871	0.387858	0.341817	0.37058	0.451284	0.341937	0.390223	0.345693	0.415287	0.464232	0.385479	0.411792	0.392739
55	0.599471	0.474888	0.498243	0.466673	0.441208	0.444442	0.42054	0.485786	0.565659	0.622711	0.552017	0.526623	0.35515	0.408429	0.589505	0.429898	0.446726	0.336456	0.485942	0.430542	0.405136	0.514055	0.517391	0.415969	0.426521	0.421979	0.328884	0.38699	0.427444	0.383665	0.498157	0.527001	0.530329	0.432896	0.331181	0.419003	0.441218	0.452251	0.470728	0.461361	0.4242	0.465507	0.473625	0.336454	0.389706	0.430885	0.416294	0.431303	0.525889
56	0.563474	0.541708	0.574692	0.481553	0.578183	0.425657	0.448542	0.477196	0.539399	0.520708	0.529469	0.428251	0.635391	0.430783	0.493547	0.440999	0.393116	0.311644	0.499172	0.419672	0.390434	0.49233	0.459521	0.536472	0.429982	0.427866	0.413019	0.436049	0.470737	0.383726	0.452632	0.512332	0.445074	0.477986	0.36165	0.377294	0.403508	0.442078	0.371328	0.419854	0.474242	0.3808	0.359868	0.468955	0.333415	0.561088	0.493747	0.486084	0.526636
57	0.512954	0.445311	0.445257	0.325616	0.407518	0.412747	0.384732	0.507017	0.616648	0.486048	0.547577	0.59096	0.762565	0.451921	0.541253	0.392711	0.55145	0.39687	0.435576	0.39181	0.490093	0.595515	0.500395	0.454531	0.538028	0.369641	0.434618	0.555052	0.373515	0.417523	0.475841	0.576032	0.533651	0.486756	0.469515	0.619649	0.517996	0.496961	0.438657	0.519081	0.569094	0.436271	0.625491	0.443876	0.441262	0.508684	0.385042	0.390638	0.499428
58	0.638371	0.507795	0.539976	0.456412	0.535055	0.539902	0.465531	0.59276	0.536688	0.486707	0.559207	0.647603	0.459917	0.552834	0.514516	0.60108	0.518351	0.580188	0.645696	0.626667	0.633584	0.666055	0.591065	0.553203	0.594351	0.580027	0.337618	0.541275	0.612779	0.608262	0.616717	0.626667	0.625416	0.579701	0.464342	0.591391	0.693543	0.506322	0.612277	0.65406	0.659637	0.506309	0.749146	0.600947	0.649906	0.482909	0.487006	0.585741	0.525103
59	0.455355	0.458548	0.458548	0.460356	0.518393	0.481465	0.514512	0.389907	0.493758	0.632468	0.633564	0.597006	0.687692	0.520379	0.642158	0.508148	0.443876	0.39083	0.572506	0.448014	0.41261	0.448014	0.43527	0.410002	0.529239	0.403655	0.40012	0.534574	0.485017	0.396425	0.42292	0.509076	0.505936	0.467985	0.407822	0.507595	0.511552	0.363393	0.463052	0.379116	0.519186	0.455164	0.480501	0.432554	0.395711	0.419492	0.37688	0.525354	0.475623
60	0.640416	0.477836	0.37643	0.528976	0.497586	0.55102	0.406473	0.593762	0.57088	0.549147	0.495118	0.556487	0.625081	0.554311	0.672894	0.394495	0.45826	0.383181	0.591843	0.427579	0.498974	0.532311	0.467034	0.485179	0.427995	0.401789	0.407919	0.507304	0.436591	0.494453	0.50121	0.449905	0.502527	0.451163	0.464081	0.352595	0.451124	0.337827	0.431649	0.379478	0.55918	0.378122	0.460872	0.434867	0.463897	0.458604	0.47665	0.502875	0.510528
61	0.369542	0.479888	0.514194	0.457686	0.462893	0.39033	0.449268	0.435419	0.512157	0.491215	0.462129	0.496606	0.470157	0.477798	0.580099	0.393837	0.399019	0.396397	0.468387	0.415936	0.37751	0.545253	0.495518	0.461526	0.442838	0.350618	0.421284	0.425887	0.473585	0.417076	0.399129	0.435085	0.452815	0.391465	0.387364	0.439461	0.324961	0.394469	0.480735	0.358308	0.457374	0.446947	0.42216	0.421284	0.399567	0.450477	0.569701	0.512324	0.416311
62	0.451614	0.381631	0.523181	0.386941	0.693473	0.515291	0.5587	0.58043	0.600253	0.696837	0.545568	0.564442	0.886573	0.481331	0.593957	0.486226	0.620812	0.429401	0.396507	0.43496	0.523529	0.555455	0.41123	0.587725	0.474396	0.413833	0.506669	0.619757	0.439808	0.473422	0.517434	0.645992	0.500672	0.552256	0.489427	0.558313	0.499822	0.393988	0.539666	0.537638	0.62149	0.480446	0.540917	0.509938	0.50124	0.497545	0.416999	0.560583	0.454129
63	0.553405	0.613566	0.559814	0.629288	0.726196	0.650965	0.650321	0.55712	0.572776	0.670677	0.661467	0.788922	0.757793	0.617257	0.638694	0.554091	0.519137	0.524711	0.586017	0.522713	0.57414	0.570019	0.509232	0.583361	0.477504	0.661341	0.681789	0.554084	0.508892	0.633493	0.561552	0.520808	0.597641	0.577173	0.535452	0.623551	0.416273	0.621422	0.490183	0.446726	0.539601	0.434776	0.469949	0.604817	0.450145	0.644212	0.733169	0.564893	0.439491
64	0.480105	0.481405	0.465897	0.437309	0.525691	0.494684	0.378895	0.485933	0.53058	0.606519	0.471217	0.564097	0.669455	0.545037	0.580439	0.368224	0.474788	0.38903	0.470004	0.524911	0.479392	0.584752	0.538825	0.415315	0.476621	0.456999	0.364434	0.458642	0.440251	0.412253	0.469045	0.512399	0.523533	0.405273	0.420052	0.403068	0.386462	0.44978	0.423275	0.410105	0.504722	0.436073	0.484043	0.407783	0.371281	0.454682	0.444826	0.540266	0.449086
65	0.544395	0.523221	0.58697	0.490953	0.551531	0.47688	0.484839	0.488988	0.52989	0.546607	0.579931	0.510606	0.657083	0.50062	0.58271	0.348292	0.458808	0.425196	0.367396	0.544677	0.471006	0.529095	0.569599	0.54273	0.37949	0.44954	0.439066	0.360016	0.43496	0.454241	0.504051	0.542218	0.555184	0.584397	0.503805	0.451057	0.443259	0.343016	0.432364	0.462614	0.540132	0.341937	0.388017	0.492621	0.48199	0.441912	0.464612	0.658988	0.512506
66	0.499447	0.56631	0.46563	0.564863	0.453961	0.556547	0.490702	0.653799	0.427064	0.563098	0.535518	0.631839	0.567312	0.538945	0.600945	0.505114	0.513224	0.411049	0.559496	0.553801	0.537859	0.645784	0.567262	0.450797	0.399504	0.3907	0.377175	0.514455	0.39701	0.430721	0.625491	0.532663	0.514769	0.498146	0.436591	0.488745	0.512695	0.453961	0.407729	0.46192	0.38574	0.371299	0.503363	0.433953	0.480537	0.508925	0.455955	0.497572	0.396912
67	0.431523	0.582811	0.529518	0.564338	0.474636	0.463468	0.589369	0.62516	0.48254	0.575286	0.625923	0.617891	0.549306	0.648607	0.603972	0.472912	0.428786	0.440345	0.486654	0.59522	0.487463	0.48081	0.571168	0.520255	0.434473	0.34318	0.441348	0.410383	0.497074	0.415436	0.565759	0.459464	0.490761	0.487666	0.434541	0.545036	0.502922	0.499217	0.439922	0.547816	0.42813	0.482362	0.575415	0.470057	0.521063	0.494651	0.458249	0.456046	0.422216
68	0.40889	0.45017	0.427638	0.405201	0.487986	0.464053	0.390866	0.45312	0.46246	0.472478	0.449105	0.449593	0.591253	0.456411	0.49834	0.438865	0.517816	0.326168	0.487463	0.418002	0.418548	0.515484	0.394441	0.427115	0.401403	0.372025	0.339274	0.435117	0.356675	0.470122	0.466146	0.37912	0.446726	0.382006	0.343482	0.318695	0.422912	0.289245	0.39103	0.278421	0.463868	0.270874	0.326757	0.343015	0.385212	0.445074	0.406717	0.473988	0.457848
69	0.52772	0.605778	0.600947	0.57298	0.546225	0.637066	0.585674	0.533985	0.614403	0.620996	0.666264	0.664825	0.744405	0.498758	0.687332	0.507795	0.518631	0.515304	0.588416	0.508598	0.569715	0.490917	0.560032	0.503927	0.536454	0.473902	0.457196	0.55949	0.484964	0.494772	0.496434	0.545947	0.401981	0.497584	0.527442	0.593771	0.474211	0.570081	0.35718	0.383531	0.427444	0.438657	0.446246	0.484506	0.460433	0.568758	0.505666	0.49846	0.440782
70	0.495115	0.496491	0.546374	0.433466	0.573125	0.46886	0.412907	0.486322	0.58271	0.449848	0.658928	0.530809	0.972955	0.564722	0.514414	0.397466	0.469954	0.461917	0.428251	0.450586	0.575905	0.63165	0.553023	0.512509	0.540417	0.383902	0.46886	0.483429	0.459033	0.451012	0.440684	0.517306	0.474682	0.382006	0.393116	0.443933	0.431515	0.379353	0.40016	0.402732	0.547443	0.386793	0.478811	0.43748	0.478438	0.504114	0.539393	0.538027	0.412943
71	0.619734	0.456188	0.425657	0.474518	0.517306	0.47279	0.517112	0.62016	0.538128	0.560912	0.543788	0.54273	0.914904	0.495905	0.500503	0.432118	0.523178	0.410799	0.473625	0.424239	0.524253	0.575537	0.485462	0.422341	0.533029	0.404993	0.437455	0.467282	0.375851	0.436996	0.468424	0.635219	0.517123	0.405347	0.378137	0.431776	0.395271	0.370328	0.37044	0.387953	0.562839	0.392523	0.444201	0.349378	0.475799	0.536127	0.456577	0.494113	0.465479
72	0.49742	0.530512	0.465897	0.517664	0.476059	0.430392	0.396712	0.515702	0.469954	0.570479	0.460732	0.58651	0.674942	0.512481	0.593168	0.360016	0.37251	0.383902	0.487937	0.429576	0.45249	0.376787	0.443114	0.415315	0.456707	0.410002	0.364434	0.459705	0.414977	0.39977	0.461498	0.422112	0.48852	0.402922	0.424883	0.438159	0.523221	0.364214	0.348614	0.417172	0.465479	0.3662	0.449625	0.492034	0.393374	0.413339	0.391629	0.460658	0.483501
73	0.519675	0.587446	0.469173	0.567751	0.516971	0.419257	0.479295	0.59223	0.467202	0.465196	0.523244	0.530271	0.845838	0.586388	0.693373	0.473902	0.528151	0.399284	0.584295	0.511205	0.469927	0.645992	0.518958	0.480888	0.506322	0.421716	0.562171	0.455004	0.572125	0.461917	0.565461	0.570292	0.623467	0.499571	0.522564	0.541517	0.490853	0.486265	0.464023	0.484506	0.507134	0.44893	0.455371	0.442459	0.538207	0.631951	0.536866	0.557604	0.449417
74	0.434951	0.4626	0.563613	0.441736	0.651698	0.526855	0.455999	0.580546	0.537272	0.535905	0.529469	0.522304	0.826945	0.510811	0.554172	0.495905	0.52847	0.452559	0.435304	0.405248	0.52989	0.529619	0.457781	0.547395	0.58636	0.368001	0.387766	0.563506	0.434473	0.415936	0.524762	0.478372	0.533761	0.443603	0.397434	0.534626	0.470709	0.365398	0.399878	0.347824	0.594957	0.447979	0.463625	0.431161	0.512197	0.550792	0.451262	0.464877	0.490415
75	0.563392	0.525803	0.598688	0.56518	0.511103	0.477791	0.510707	0.554442	0.550551	0.619514	0.585387	0.577304	0.618617	0.409603	0.576067	0.44954	0.409571	0.425753	0.438214	0.449848	0.439066	0.361582	0.455276	0.474707	0.443259	0.394229	0.369803	0.427073	0.40545	0.3782	0.455371	0.50623	0.561876	0.41386	0.442457	0.413487	0.316321	0.378817	0.353562	0.319421	0.491921	0.416561	0.415649	0.347026	0.437586	0.466347	0.472895	0.502519	0.479223
76	0.577742	0.554789	0.45017	0.505206	0.49353	0.421213	0.412762	0.492935	0.491453	0.504413	0.381937	0.535495	0.562209	0.33459	0.561121	0.32435	0.436705	0.385516	0.474863	0.395261	0.43716	0.439544	0.491941	0.389703	0.389407	0.397202	0.324121	0.420725	0.43308	0.362669	0.428404	0.488968	0.526156	0.471217	0.496961	0.489374	0.420779	0.486218	0.427444	0.493846	0.385143	0.478878	0.514268	0.454774	0.334221	0.486435	0.390434	0.466416	0.531607
77	0.495119	0.53386	0.487297	0.478436	0.421387	0.405465	0.423216	0.453257	0.524472	0.530512	0.439235	0.472404	0.428349	0.388831	0.469975	0.263433	0.437997	0.351433	0.373311	0.400575	0.378623	0.453284	0.533332	0.402757	0.372632	0.404779	0.292655	0.431962	0.440999	0.399571	0.458308	0.405465	0.479905	0.336003	0.42307	0.419672	0.412298	0.41865	0.394938	0.472801	0.466751	0.405115	0.497646	0.410284	0.409665	0.436347	0.379808	0.456713	0.32949
78	0.630607	0.456191	0.550765	0.541438	0.620996	0.553621	0.403931	0.526243	0.508483	0.522681	0.603738	0.485014	0.60523	0.462981	0.510776	0.411179	0.394418	0.506745	0.552267	0.512417	0.569217	0.510764	0.520419	0.484658	0.476924	0.426199	0.335505	0.451727	0.487276	0.482638	0.443719	0.464181	0.470361	0.446479	0.424822	0.40145	0.450162	0.370003	0.495352	0.45223	0.473583	0.493003	0.479983	0.458833	0.513753	0.458562	0.428428	0.533473	0.454333
79	0.476346	0.640391	0.562263	0.523255	0.520616	0.44491	0.498352	0.553078	0.550067	0.554989	0.418938	0.619187	0.532568	0.750679	0.670137	0.512492	0.523048	0.412413	0.676949	0.563962	0.558252	0.694875	0.652439	0.551281	0.551913	0.482718	0.446249	0.534031	0.604687	0.551281	0.441848	0.721862	0.508598	0.344164	0.460119	0.488231	0.559415	0.5871	0.512252	0.57956	0.551069	0.482392	0.607904	0.580981	0.494662	0.578394	0.606445	0.475621	0.526515
80	0.615967	0.530196	0.384411	0.338179	0.491547	0.421317	0.335495	0.652721	0.506638	0.573351	0.387156	0.505699	0.395711	0.45312	0.457625	0.386383	0.470275	0.370151	0.500714	0.356361	0.504569	0.432247	0.390585	0.375126	0.525876	0.438495	0.36204	0.34199	0.457208	0.37604	0.412907	0.435827	0.485763	0.440999	0.489895	0.433145	0.564191	0.403088	0.504872	0.421425	0.595357	0.460424	0.511014	0.406196	0.450911	0.445995	0.442818	0.361492	0.429924
81	0.601466	0.496779	0.493509	0.445179	0.523462	0.476377	0.417404	0.649163	0.557981	0.588484	0.535041	0.557437	0.485389	0.615573	0.576855	0.514541	0.550273	0.479072	0.547162	0.503706	0.535905	0.599815	0.565279	0.519744	0.614351	0.576004	0.541575	0.444525	0.481051	0.521815	0.512252	0.555455	0.496129	0.468525	0.440425	0.535735	0.594443	0.49937	0.56641	0.530809	0.429923	0.495616	0.606122	0.612073	0.572112	0.669044	0.515732	0.593568	0.547395
82	0.538441	0.443711	0.485751	0.353643	0.396627	0.340285	0.283145	0.534657	0.491039	0.396456	0.429261	0.425846	0.463359	0.43473	0.481811	0.328675	0.456191	0.476198	0.479964	0.406315	0.503072	0.459983	0.435583	0.612161	0.604867	0.516269	0.326399	0.482659	0.425957	0.570586	0.419302	0.556639	0.505359	0.360467	0.454769	0.532631	0.573015	0.43584	0.517749	0.525487	0.59048	0.466005	0.558909	0.49341	0.429923	0.396286	0.49978	0.561552	0.51636
83	0.478931	0.503706	0.466634	0.491567	0.410324	0.469871	0.464877	0.590786	0.5058	0.543558	0.430536	0.646501	0.498612	0.536824	0.559616	0.544237	0.553405	0.33984	0.631682	0.50623	0.422848	0.644982	0.59913	0.463343	0.53575	0.532581	0.550965	0.45755	0.464841	0.526484	0.529927	0.803874	0.62849	0.461109	0.515696	0.593839	0.611515	0.58271	0.544477	0.603318	0.714548	0.537451	0.48646	0.492047	0.514169	0.60075	0.503964	0.508442	0.439235
84	0.533488	0.476858	0.425645	0.482332	0.419357	0.392842	0.48124	0.510756	0.633488	0.556497	0.461389	0.414057	0.440999	0.55475	0.608093	0.391671	0.572175	0.323504	0.550554	0.404078	0.529256	0.580813	0.488353	0.451084	0.538945	0.495886	0.393954	0.501959	0.442316	0.421406	0.494311	0.62639	0.616543	0.533008	0.490366	0.52991	0.507712	0.450175	0.485338	0.489702	0.585756	0.586898	0.535106	0.5045	0.548566	0.611402	0.520066	0.499589	0.526964
85	0.524253	0.522001	0.425758	0.59146	0.66339	0.476032	0.518068	0.567325	0.560675	0.550675	0.485475	0.592509	0.507139	0.586703	0.482714	0.43088	0.515702	0.507944	0.596919	0.483501	0.61135	0.625695	0.614115	0.512075	0.551252	0.646433	0.469007	0.449479	0.490379	0.516526	0.47179	0.405417	0.546045	0.4526	0.522608	0.517257	0.616812	0.587816	0.530271	0.535506	0.463005	0.471231	0.505503	0.623084	0.456577	0.56376	0.577463	0.523533	0.47824
86	0.637505	0.473572	0.494209	0.528417	0.545947	0.424434	0.466011	0.503363	0.463341	0.469871	0.654513	0.584295	0.657083	0.427064	0.475785	0.421668	0.493758	0.422791	0.469515	0.455621	0.536788	0.595029	0.469975	0.465757	0.517943	0.410868	0.445094	0.421115	0.375451	0.432733	0.397629	0.522713	0.545283	0.454541	0.434256	0.535343	0.540024	0.483677	0.399925	0.436389	0.542687	0.483427	0.558275	0.392532	0.421387	0.500071	0.532013	0.513562	0.456469
87	0.665544	0.495887	0.468965	0.587308	0.493732	0.449593	0.454511	0.575905	0.619442	0.519396	0.547818	0.48917	0.548379	0.550273	0.526042	0.49166	0.515503	0.382889	0.554628	0.454892	0.477309	0.576413	0.641359	0.488665	0.501726	0.492047	0.438305	0.451674	0.426585	0.483914	0.517112	0.59054	0.528686	0.509093	0.42292	0.610909	0.552954	0.516565	0.447364	0.507547	0.548291	0.565279	0.52156	0.493166	0.51851	0.614018	0.448626	0.456713	0.500427
88	0.623006	0.577123	0.55712	0.666963	0.491975	0.476817	0.581419	0.528895	0.579102	0.633618	0.577836	0.591391	0.727724	0.57303	0.587588	0.410856	0.524543	0.297105	0.471217	0.527949	0.455461	0.463625	0.60602	0.432733	0.421668	0.471094	0.43132	0.489976	0.413505	0.498001	0.548881	0.465097	0.554771	0.425928	0.498011	0.560867	0.462161	0.543268	0.410624	0.419456	0.466049	0.479983	0.536683	0.440656	0.497188	0.657761	0.480635	0.566103	0.439332
89	0.41928	0.503032	0.651699	0.686055	0.552909	0.617059	0.619623	0.675276	0.637206	0.593176	0.564338	0.468617	0.429203	0.508268	0.575043	0.470709	0.575074	0.434885	0.725353	0.477756	0.524641	0.516987	0.484191	0.589247	0.576599	0.552514	0.397521	0.533297	0.470391	0.627152	0.466254	0.670814	0.638216	0.543987	0.683726	0.697113	0.598626	0.498975	0.47793	0.533075	0.585335	0.506709	0.648913	0.492831	0.554864	0.637909	0.526751	0.635685	0.483891
90	0.399418	0.425616	0.410232	0.569197	0.540591	0.420491	0.458145	0.444029	0.395351	0.425657	0.487463	0.542876	0.688318	0.455004	0.500316	0.330712	0.449812	0.295335	0.430392	0.419772	0.405032	0.483501	0.475583	0.456404	0.377297	0.458645	0.412943	0.441397	0.310701	0.459749	0.395849	0.495032	0.435318	0.37594	0.43748	0.604551	0.443092	0.500516	0.405347	0.422112	0.468112	0.461488	0.510242	0.441787	0.475234	0.563006	0.443374	0.448626	0.395459
91	0.373818	0.429888	0.442316	0.47889	0.465601	0.578726	0.51065	0.705179	0.706543	0.700732	0.53895	0.476211	0.467748	0.694952	0.536439	0.57529	0.661614	0.540605	0.678567	0.617454	0.69216	0.620045	0.546203	0.529673	0.583992	0.690356	0.406151	0.48105	0.527191	0.661155	0.524005	0.620045	0.516272	0.511674	0.644315	0.629176	0.552909	0.402111	0.502166	0.441124	0.590188	0.513874	0.568996	0.547919	0.54836	0.509093	0.541208	0.569197	0.549246
92	0.414407	0.483754	0.425356	0.56749	0.419654	0.440142	0.4985	0.48646	0.528643	0.447534	0.520081	0.591065	0.597947	0.616867	0.750142	0.40545	0.547748	0.385516	0.567312	0.522713	0.546488	0.546488	0.509574	0.489317	0.501725	0.373189	0.392118	0.399934	0.479861	0.438787	0.550258	0.586298	0.536607	0.487022	0.460836	0.597511	0.46442	0.476954	0.372831	0.551252	0.558649	0.526093	0.500395	0.46229	0.466146	0.547919	0.445486	0.600441	0.55167
93	0.417627	0.433331	0.493223	0.491256	0.437694	0.476344	0.429401	0.567102	0.574992	0.441495	0.537204	0.512806	0.516764	0.524742	0.607123	0.357315	0.55644	0.478337	0.613587	0.430822	0.538347	0.521186	0.343606	0.447001	0.599642	0.379977	0.392339	0.416932	0.42319	0.469027	0.500723	0.505747	0.531069	0.41122	0.461482	0.48174	0.469027	0.275917	0.393837	0.423471	0.551263	0.40783	0.412545	0.425846	0.488951	0.352996	0.600475	0.572445	0.490568
94	0.363965	0.563884	0.570938	0.674435	0.692638	0.564925	0.579675	0.683762	0.6202	0.560688	0.570836	0.69153	0.702856	0.702649	0.825644	0.595215	0.645522	0.539924	0.586918	0.48851	0.624804	0.650757	0.573511	0.464231	0.822942	0.521707	0.568275	0.466186	0.506998	0.475295	0.582343	0.70039	0.755303	0.504861	0.478968	0.584753	0.58663	0.432778	0.447966	0.570938	0.678715	0.446592	0.570107	0.554262	0.617527	0.731417	0.611837	0.641174	0.764234
95	0.389075	0.45017	0.390427	0.484328	0.557369	0.495699	0.373285	0.585727	0.481855	0.53313	0.503927	0.586558	0.69903	0.583361	0.667501	0.545656	0.554481	0.399358	0.522608	0.420193	0.570479	0.540821	0.585857	0.42282	0.551121	0.56651	0.552069	0.482406	0.465273	0.469927	0.543779	0.560824	0.531118	0.524524	0.435659	0.584934	0.600635	0.511692	0.484351	0.504393	0.590572	0.459264	0.593168	0.492815	0.531897	0.581764	0.444483	0.486716	0.445837
96	0.510476	0.504067	0.449593	0.374888	0.529095	0.368688	0.381526	0.513866	0.514637	0.500181	0.465701	0.544178	0.583763	0.62762	0.478155	0.577123	0.583803	0.417661	0.547754	0.433933	0.53434	0.686685	0.517072	0.43275	0.701526	0.504248	0.544546	0.439931	0.469173	0.517813	0.449816	0.518024	0.452799	0.425024	0.409479	0.529864	0.542036	0.47656	0.507637	0.5231	0.59101	0.447196	0.588001	0.522675	0.479528	0.597299	0.555787	0.397939	0.470885
97	0.575859	0.465581	0.582255	0.475637	0.584889	0.496801	0.418547	0.501492	0.440075	0.5305	0.601527	0.606668	0.730009	0.499315	0.449306	0.375149	0.40012	0.441289	0.624102	0.500724	0.426287	0.517637	0.465657	0.475058	0.470936	0.57728	0.486162	0.492047	0.432148	0.429152	0.468965	0.459953	0.582607	0.512346	0.491992	0.566995	0.558649	0.487754	0.459608	0.519144	0.501299	0.447469	0.534626	0.546889	0.445077	0.564387	0.572996	0.649658	0.418382
98	0.431523	0.379633	0.454822	0.385152	0.532032	0.423288	0.459392	0.464341	0.5424	0.452559	0.535626	0.533936	0.594524	0.392711	0.502389	0.46041	0.481855	0.352585	0.521596	0.417488	0.465722	0.573558	0.456574	0.44583	0.440425	0.480815	0.407195	0.491885	0.405407	0.427444	0.405006	0.530107	0.526474	0.482852	0.473625	0.546232	0.567541	0.446787	0.435576	0.493045	0.625237	0.436308	0.578533	0.496895	0.578836	0.450064	0.456108	0.615907	0.441624
99	0.308484	0.46229	0.505472	0.35526	0.506015	0.466886	0.356883	0.524762	0.465878	0.488522	0.431679	0.541447	0.634256	0.48689	0.486322	0.415651	0.473011	0.39661	0.539702	0.463885	0.472708	0.525411	0.472801	0.429213	0.56947	0.39889	0.370018	0.472216	0.455371	0.426386	0.418095	0.467011	0.430783	0.387479	0.405453	0.540337	0.501988	0.500038	0.4242	0.357367	0.521792	0.431911	0.504051	0.437899	0.439282	0.542445	0.456713	0.557192	0.472708
100	0.468077	0.455999	0.440959	0.342669	0.453461	0.354533	0.365718	0.464877	0.43307	0.44629	0.411062	0.519991	0.549709	0.458167	0.467169	0.382322	0.458308	0.31286	0.450393	0.372049	0.43527	0.478811	0.445602	0.413069	0.470903	0.389472	0.286013	0.382321	0.394844	0.41282	0.440196	0.40536	0.412413	0.40264	0.45826	0.504378	0.446246	0.477938	0.397629	0.400406	0.455955	0.420996	0.452632	0.388732	0.420999	0.523083	0.49517	0.417103	0.372002
101	0.657962	0.515403	0.52108	0.498687	0.64743	0.478372	0.633671	0.470936	0.465878	0.607759	0.534128	0.608916	0.583116	0.541405	0.574876	0.429436	0.441781	0.37996	0.433928	0.444029	0.482116	0.460486	0.450537	0.456809	0.384185	0.46155	0.337514	0.427225	0.456412	0.443719	0.378286	0.459953	0.468965	0.566093	0.577634	0.49779	0.474239	0.484881	0.424339	0.390539	0.477202	0.4242	0.481007	0.444029	0.427001	0.482406	0.501071	0.448406	0.423275
102	0.438532	0.638691	0.475292	0.416932	0.641508	0.462498	0.529601	0.57997	0.484026	0.567312	0.511913	0.671426	1.023	0.572716	0.630106	0.552267	0.547965	0.504864	0.471048	0.461488	0.519581	0.593008	0.490811	0.537859	0.463341	0.508386	0.526912	0.520419	0.435575	0.549503	0.599238	0.510812	0.59913	0.465531	0.469949	0.760592	0.526144	0.565279	0.477715	0.527433	0.553716	0.52179	0.43716	0.624154	0.513562	0.641508	0.529601	0.514068	0.515952
103	0.555553	0.513158	0.415065	0.361582	0.426038	0.37321	0.392928	0.500571	0.575905	0.536156	0.44291	0.507867	0.589363	0.427208	0.443263	0.428694	0.518977	0.347165	0.52407	0.504393	0.432649	0.564482	0.559207	0.495596	0.385351	0.451012	0.392993	0.51481	0.508764	0.405248	0.506041	0.57044	0.513907	0.520335	0.442875	0.463177	0.503036	0.491684	0.429127	0.562925	0.531305	0.505423	0.422554	0.474697	0.362745	0.509805	0.472528	0.458346	0.502717
104	0.427945	0.450385	0.439004	0.340658	0.46602	0.425758	0.401225	0.510707	0.49712	0.482116	0.439461	0.486781	0.762329	0.466751	0.529291	0.44175	0.563287	0.404733	0.540417	0.451163	0.467526	0.601641	0.520429	0.483231	0.489757	0.504413	0.436186	0.469458	0.425928	0.47454	0.455368	0.538997	0.512506	0.477836	0.474979	0.554831	0.406425	0.484297	0.50187	0.468017	0.585741	0.472556	0.402337	0.461164	0.499138	0.535514	0.459521	0.507547	0.430583
105	0.531345	0.412866	0.407919	0.464028	0.431523	0.449812	0.401397	0.514068	0.40789	0.430583	0.44212	0.525276	0.584297	0.475409	0.522304	0.440251	0.429576	0.38903	0.602812	0.493166	0.486145	0.591253	0.480192	0.459494	0.451526	0.47411	0.393116	0.482838	0.42966	0.401932	0.482419	0.518748	0.530628	0.400278	0.349101	0.455297	0.510337	0.448542	0.487091	0.473784	0.483676	0.467013	0.44432	0.474697	0.343737	0.460148	0.351398	0.560796	0.483265
106	0.359152	0.340987	0.350621	0.453737	0.507792	0.341912	0.418012	0.454455	0.370825	0.492202	0.43542	0.590294	0.581575	0.436531	0.505548	0.428928	0.413561	0.396304	0.552516	0.450356	0.419546	0.380343	0.40433	0.408343	0.328488	0.435701	0.419707	0.495021	0.431706	0.522046	0.388689	0.410678	0.503285	0.51549	0.536824	0.515696	0.466022	0.435414	0.48689	0.51046	0.468229	0.530041	0.466604	0.476558	0.504413	0.418012	0.381039	0.391677	0.565314
107	0.541948	0.449563	0.515902	0.536542	0.61427	0.471231	0.496482	0.393094	0.504874	0.394772	0.653642	0.652239	0.862475	0.53957	0.56631	0.505114	0.436345	0.467641	0.522113	0.488256	0.505199	0.49834	0.512043	0.501492	0.444015	0.479072	0.479889	0.451971	0.411099	0.471094	0.487884	0.456999	0.463121	0.471489	0.455811	0.586984	0.501547	0.530527	0.382974	0.542058	0.519572	0.49555	0.442781	0.581007	0.511332	0.528132	0.538185	0.623551	0.432195
108	0.679742	0.595679	0.500187	0.440578	0.569031	0.465757	0.662109	0.633767	0.601656	0.566264	0.522109	0.528026	0.795297	0.60313	0.624384	0.499224	0.57414	0.393723	0.512563	0.550675	0.493212	0.546045	0.47291	0.48318	0.503592	0.439169	0.470004	0.412298	0.513509	0.469058	0.502302	0.415775	0.512563	0.651418	0.555676	0.492425	0.576848	0.424781	0.469422	0.58271	0.610084	0.499084	0.618178	0.41825	0.548057	0.511474	0.532509	0.560879	0.469949
109	0.462224	0.395823	0.38574	0.430489	0.433251	0.30295	0.442321	0.443344	0.396578	0.565113	0.352832	0.461124	0.395071	0.396397	0.458694	0.308285	0.397287	0.34065	0.462283	0.370168	0.465322	0.535497	0.394469	0.355725	0.322707	0.47508	0.278294	0.381958	0.471251	0.36267	0.287682	0.430783	0.38593	0.396617	0.52776	0.402666	0.410213	0.372269	0.518092	0.399925	0.549595	0.5275	0.486765	0.451172	0.442916	0.334294	0.384185	0.490853	0.431074
110	0.3608	0.289275	0.420491	0.299462	0.497586	0.405417	0.440698	0.446909	0.454568	0.591534	0.491197	0.542876	0.652439	0.427385	0.452389	0.440999	0.491547	0.406975	0.373311	0.432078	0.425024	0.500718	0.343913	0.465462	0.508684	0.41433	0.347366	0.509022	0.36781	0.387006	0.308733	0.567939	0.390866	0.359459	0.478811	0.486084	0.421754	0.429282	0.413091	0.451311	0.554915	0.499337	0.445077	0.436956	0.37741	0.442818	0.359374	0.436605	0.422553
111	0.553405	0.613568	0.470828	0.446122	0.475024	0.342772	0.527132	0.621938	0.506669	0.559467	0.587787	0.721677	0.644029	0.53442	0.602908	0.410856	0.511694	0.355852	0.44566	0.49508	0.539992	0.50167	0.51007	0.421621	0.494553	0.510764	0.458691	0.54273	0.46041	0.467748	0.49281	0.558313	0.488745	0.52487	0.43275	0.701394	0.479983	0.755701	0.430227	0.515742	0.440867	0.516228	0.702935	0.516765	0.5011	0.580427	0.558821	0.419003	0.510181
112	0.52852	0.427115	0.435414	0.453161	0.584992	0.396425	0.570429	0.500086	0.485819	0.555857	0.566346	0.559978	0.640259	0.518945	0.5174	0.426959	0.343972	0.391296	0.513224	0.402337	0.478155	0.434256	0.467548	0.508632	0.487807	0.498001	0.465581	0.523122	0.381157	0.480757	0.376658	0.478138	0.374094	0.466514	0.457581	0.525829	0.448025	0.560032	0.348214	0.524816	0.517406	0.486765	0.505472	0.518393	0.427667	0.565904	0.584348	0.478727	0.500181
113	0.563035	0.547818	0.521634	0.487575	0.536331	0.473153	0.468837	0.508545	0.467845	0.546811	0.444783	0.567751	0.617372	0.490183	0.610052	0.470972	0.454241	0.376539	0.494896	0.448239	0.349129	0.502037	0.465722	0.563753	0.344134	0.459858	0.505199	0.412747	0.441289	0.5666	0.491992	0.35431	0.479447	0.484351	0.494781	0.564383	0.468497	0.475615	0.472253	0.447098	0.471478	0.508702	0.389907	0.572401	0.364626	0.494563	0.592711	0.628921	0.478372
114	0.538339	0.506596	0.454774	0.460356	0.532612	0.425466	0.442556	0.505472	0.426032	0.39977	0.470071	0.543927	0.882474	0.580148	0.550258	0.443621	0.417723	0.394126	0.462035	0.407848	0.427579	0.45309	0.468955	0.460486	0.370433	0.44758	0.428455	0.548215	0.3788	0.444041	0.440196	0.440196	0.469007	0.444357	0.388287	0.47374	0.41195	0.483841	0.402757	0.417511	0.372192	0.394495	0.432363	0.424883	0.438653	0.489895	0.431458	0.456713	0.402922
115	0.672026	0.556791	0.473027	0.400909	0.591679	0.486756	0.514313	0.500503	0.458656	0.423458	0.512324	0.615736	0.648901	0.329875	0.587583	0.378991	0.415656	0.402204	0.410647	0.436033	0.428251	0.549405	0.459006	0.500187	0.3999	0.466049	0.387766	0.523221	0.401635	0.43496	0.420682	0.44408	0.439004	0.535182	0.526093	0.45249	0.542168	0.541926	0.525208	0.47488	0.484997	0.464181	0.494096	0.45826	0.457875	0.488073	0.574286	0.466042	0.561919
116	0.365864	0.329419	0.35554	0.280055	0.462581	0.339321	0.356675	0.506415	0.492166	0.513459	0.380637	0.577062	0.640802	0.476784	0.449625	0.408947	0.464345	0.401316	0.42934	0.391362	0.439368	0.567773	0.377781	0.488789	0.467748	0.507551	0.425491	0.398529	0.371776	0.453291	0.326183	0.408286	0.377173	0.451057	0.410666	0.490668	0.446934	0.428	0.526065	0.472612	0.601007	0.502859	0.544793	0.440603	0.385574	0.431127	0.567093	0.42922	0.449566
117	0.362427	0.39657	0.43912	0.426059	0.532113	0.364643	0.356127	0.605104	0.34782	0.481854	0.432823	0.489425	0.756793	0.393634	0.412845	0.436599	0.374199	0.301147	0.317096	0.376037	0.408072	0.469945	0.324896	0.433262	0.388689	0.506507	0.38919	0.426575	0.295927	0.393723	0.350549	0.535962	0.494781	0.447778	0.410915	0.471855	0.451456	0.398993	0.389703	0.387156	0.57219	0.456203	0.471925	0.386907	0.420325	0.481293	0.418382	0.459477	0.397167
118	0.606465	0.489876	0.614403	0.423896	0.588558	0.532951	0.48885	0.510187	0.56086	0.555737	0.489108	0.602908	0.715784	0.432767	0.572667	0.440866	0.541082	0.455538	0.529846	0.452116	0.488988	0.468645	0.460015	0.530211	0.372472	0.468746	0.470709	0.548963	0.396919	0.37173	0.583308	0.51934	0.567049	0.563098	0.609428	0.430643	0.514541	0.459392	0.518582	0.453063	0.521815	0.469422	0.423288	0.517182	0.459392	0.544668	0.542947	0.631031	0.460836
119	0.537221	0.44362	0.568116	0.469222	0.661132	0.455621	0.48097	0.642407	0.564837	0.631654	0.56631	0.640467	0.558909	0.495648	0.556998	0.508998	0.482912	0.570964	0.643177	0.481108	0.653538	0.620463	0.547998	0.594056	0.559602	0.650528	0.531447	0.493231	0.51951	0.494781	0.479905	0.52058	0.657599	0.590224	0.596715	0.683162	0.615287	0.615907	0.607004	0.682958	0.62493	0.540507	0.673095	0.668465	0.521127	0.656887	0.727257	0.635556	0.53313
120	0.529026	0.5171	0.452389	0.495438	0.565011	0.491992	0.450364	0.535735	0.509087	0.556526	0.481682	0.544967	0.739933	0.592945	0.533103	0.402782	0.552069	0.444525	0.512506	0.459006	0.620362	0.592711	0.538804	0.488143	0.397466	0.504874	0.517637	0.459222	0.412747	0.515696	0.531118	0.510826	0.514169	0.45017	0.477196	0.54963	0.485475	0.451923	0.457318	0.525605	0.586513	0.599283	0.535943	0.523808	0.371593	0.493676	0.542905	0.618854	0.541119
121	0.520727	0.609428	0.578333	0.431408	0.552909	0.442504	0.450064	0.665027	0.512252	0.653975	0.412744	0.599911	0.625081	0.510025	0.568481	0.459075	0.576298	0.448746	0.520808	0.444567	0.516061	0.517637	0.44172	0.538093	0.484143	0.482083	0.49834	0.568568	0.484026	0.373189	0.532714	0.629247	0.561552	0.516526	0.594178	0.677493	0.514219	0.569936	0.484026	0.552585	0.61887	0.602403	0.549306	0.573351	0.452327	0.634766	0.491941	0.592205	0.556961
122	0.539552	0.490712	0.583856	0.495757	0.590706	0.519159	0.527949	0.593612	0.51046	0.707021	0.540254	0.685604	0.761577	0.595235	0.669313	0.42186	0.487807	0.459515	0.586017	0.458333	0.52989	0.560912	0.494151	0.508632	0.483792	0.436308	0.562707	0.535735	0.521815	0.451047	0.499858	0.477503	0.527638	0.540628	0.558929	0.551582	0.459982	0.461695	0.501053	0.566048	0.608819	0.52776	0.524316	0.532349	0.418227	0.589687	0.574914	0.600028	0.512346
123	0.343171	0.504898	0.5376	0.514551	0.650052	0.491197	0.489355	0.588742	0.404682	0.640804	0.495432	0.618246	0.738543	0.615145	0.502719	0.453827	0.5058	0.44761	0.398628	0.434159	0.415971	0.467265	0.399848	0.495273	0.536382	0.45798	0.440562	0.436308	0.363199	0.436599	0.419769	0.439235	0.387395	0.343881	0.40338	0.494563	0.455109	0.581575	0.468387	0.454161	0.52991	0.504488	0.58491	0.495118	0.383653	0.586315	0.472925	0.495118	0.531858
124	0.471188	0.637626	0.658115	0.544446	0.642554	0.628596	0.51007	0.524543	0.512509	0.656862	0.478728	0.532349	0.981805	0.587725	0.681916	0.524746	0.629853	0.57849	0.564692	0.587736	0.564589	0.698071	0.702624	0.578182	0.550273	0.438428	0.613845	0.580585	0.522562	0.386564	0.663877	0.549702	0.633515	0.491885	0.583762	0.520429	0.610563	0.497784	0.47739	0.62658	0.614403	0.609234	0.497401	0.625489	0.533488	0.721533	0.650483	0.654258	0.643825
125	0.629463	0.583781	0.567312	0.647449	0.519939	0.50719	0.650368	0.57997	0.567922	0.552397	0.52536	0.598869	0.691106	0.752072	0.645784	0.464181	0.460802	0.445486	0.535962	0.464768	0.495104	0.500017	0.500571	0.48949	0.469767	0.465837	0.421726	0.494306	0.480888	0.378122	0.509087	0.466886	0.570128	0.523352	0.550385	0.464877	0.39033	0.561876	0.489976	0.472014	0.471424	0.580835	0.451012	0.512563	0.469203	0.569069	0.464877	0.514215	0.539403
126	0.609218	0.452815	0.539601	0.581512	0.493656	0.467567	0.549706	0.511928	0.5666	0.578067	0.486959	0.520364	0.542036	0.54334	0.556682	0.416686	0.473027	0.363199	0.532273	0.432849	0.465757	0.501842	0.5171	0.467808	0.340927	0.441029	0.391581	0.52492	0.433405	0.369536	0.523122	0.432195	0.454541	0.576848	0.523352	0.465097	0.410787	0.436996	0.508998	0.439417	0.429923	0.507012	0.449657	0.437376	0.548849	0.475511	0.447098	0.524214	0.501842
127	0.381793	0.449449	0.303479	0.541208	0.468691	0.413561	0.415988	0.477465	0.439305	0.441188	0.335831	0.429283	0.484844	0.554329	0.415436	0.37751	0.43716	0.405037	0.534341	0.435304	0.471048	0.502092	0.479888	0.444192	0.394339	0.431706	0.370046	0.374726	0.430435	0.372428	0.400103	0.442948	0.397434	0.418625	0.493378	0.336003	0.494558	0.393529	0.530614	0.405248	0.449655	0.42186	0.410813	0.459477	0.333399	0.543385	0.439332	0.474863	0.435753
128	0.447836	0.44053	0.47326	0.409878	0.60538	0.469804	0.593137	0.561121	0.531447	0.626334	0.533287	0.491649	0.791276	0.628053	0.509759	0.449749	0.571873	0.416203	0.427995	0.429989	0.425466	0.476912	0.366568	0.547965	0.524524	0.50187	0.433719	0.488665	0.49834	0.458548	0.388091	0.522137	0.476621	0.506596	0.540821	0.443933	0.467402	0.442049	0.476284	0.459917	0.569715	0.539746	0.559604	0.472801	0.353285	0.554166	0.532438	0.426718	0.48488
129	0.455141	0.432778	0.459608	0.454458	0.488101	0.428193	0.393529	0.482638	0.516228	0.584935	0.475866	0.576848	0.461704	0.466302	0.595192	0.436599	0.397546	0.476837	0.580148	0.451012	0.568568	0.442916	0.519581	0.465322	0.528643	0.47527	0.416686	0.501348	0.522681	0.38838	0.429549	0.496801	0.52847	0.459014	0.438255	0.496961	0.459918	0.389092	0.464181	0.423946	0.4249	0.545674	0.418796	0.463837	0.40264	0.479036	0.423671	0.505684	0.56603
130	0.610877	0.453183	0.46442	0.45117	0.492047	0.447297	0.357301	0.488829	0.594351	0.542605	0.513792	0.536284	0.43849	0.516674	0.429989	0.380799	0.384725	0.44893	0.59723	0.475185	0.486756	0.445942	0.479888	0.441772	0.42673	0.359964	0.306107	0.465581	0.407249	0.438428	0.442948	0.330187	0.462806	0.394469	0.347342	0.377296	0.401288	0.371537	0.477504	0.333172	0.463342	0.45223	0.376403	0.405452	0.387502	0.363224	0.462806	0.539399	0.457092
131	0.404779	0.45636	0.516061	0.369592	0.502077	0.460697	0.484768	0.541253	0.581323	0.612073	0.495905	0.586715	0.645492	0.573143	0.637704	0.558313	0.48779	0.536107	0.604404	0.521897	0.417134	0.547754	0.558368	0.533103	0.560062	0.422794	0.471855	0.447243	0.495257	0.475615	0.480805	0.533973	0.574239	0.390184	0.47917	0.502717	0.555857	0.337019	0.499734	0.535506	0.598125	0.626189	0.461235	0.613182	0.52026	0.508201	0.533471	0.541701	0.574187
132	0.397633	0.462273	0.487312	0.4965	0.523774	0.421979	0.499498	0.508991	0.525208	0.551892	0.476151	0.580835	0.530673	0.572716	0.588342	0.481366	0.538942	0.413065	0.551779	0.453257	0.428693	0.458333	0.375408	0.429989	0.529927	0.355129	0.345027	0.444538	0.509641	0.470361	0.405451	0.453474	0.514268	0.507012	0.551779	0.520914	0.452118	0.301848	0.418796	0.434363	0.418306	0.555177	0.469787	0.468965	0.412646	0.469458	0.446237	0.426084	0.528026
133	0.428536	0.512695	0.459982	0.410092	0.412747	0.432733	0.443953	0.448025	0.504864	0.602028	0.40754	0.484964	0.615385	0.520609	0.580886	0.387875	0.61224	0.412681	0.37069	0.340402	0.407455	0.460814	0.463784	0.3826	0.484541	0.355566	0.386297	0.35246	0.40353	0.317926	0.52145	0.462498	0.451971	0.402751	0.461286	0.547965	0.426608	0.389092	0.399709	0.389961	0.52637	0.506401	0.388472	0.407902	0.405347	0.485942	0.448239	0.400229	0.469472
134	0.373862	0.52387	0.532103	0.47434	0.415738	0.362523	0.562984	0.520401	0.544225	0.570827	0.575469	0.562663	0.782271	0.449888	0.651206	0.375871	0.372675	0.379978	0.481838	0.466604	0.333944	0.343203	0.430536	0.408134	0.438113	0.359522	0.405465	0.354942	0.432216	0.351095	0.431202	0.44614	0.530041	0.44761	0.408343	0.554091	0.480072	0.331599	0.443032	0.445585	0.50109	0.478935	0.405201	0.437251	0.490614	0.435271	0.397167	0.490436	0.512495
135	0.476621	0.509501	0.508702	0.543199	0.545756	0.433322	0.570962	0.554782	0.469939	0.653067	0.531861	0.760665	0.64784	0.473155	0.549883	0.448363	0.44895	0.422262	0.501842	0.41632	0.427208	0.419236	0.471589	0.391455	0.413577	0.468407	0.459014	0.341933	0.398765	0.47709	0.458167	0.427073	0.510811	0.522046	0.494416	0.484795	0.46897	0.457534	0.473153	0.432364	0.487021	0.515984	0.405331	0.523529	0.349377	0.400373	0.434041	0.408072	0.563631
136	0.383026	0.523234	0.431523	0.458145	0.443621	0.4466	0.412349	0.564893	0.450346	0.456469	0.484019	0.607759	0.856173	0.558166	0.607869	0.343482	0.460872	0.390271	0.449593	0.420273	0.504789	0.430129	0.437527	0.401789	0.503036	0.317327	0.374476	0.392126	0.373849	0.393529	0.477586	0.477836	0.410389	0.483553	0.440959	0.452632	0.469316	0.363851	0.456404	0.311006	0.52544	0.378261	0.386462	0.380334	0.390971	0.429809	0.358016	0.345374	0.335639
137	0.711661	0.514617	0.616026	0.538009	0.631563	0.48616	0.491509	0.570342	0.508773	0.576848	0.625307	0.646366	0.637938	0.550208	0.674405	0.437964	0.309602	0.47846	0.416829	0.501609	0.471094	0.439935	0.483441	0.541405	0.480312	0.488951	0.431403	0.513606	0.478071	0.47101	0.402569	0.467748	0.544399	0.454455	0.546802	0.512252	0.466022	0.417014	0.544521	0.537859	0.489674	0.483988	0.57225	0.430228	0.487022	0.511552	0.521221	0.505169	0.494003
138	0.399665	0.421205	0.474211	0.419999	0.488101	0.291291	0.432841	0.380526	0.533285	0.529256	0.585184	0.523181	0.580707	0.506527	0.519594	0.513923	0.48485	0.467448	0.543558	0.454129	0.421115	0.470712	0.428965	0.48318	0.481725	0.368195	0.331947	0.428553	0.409518	0.488218	0.389407	0.477504	0.488143	0.445522	0.394812	0.508979	0.427303	0.345348	0.429898	0.457318	0.496606	0.537859	0.494553	0.448239	0.454568	0.464053	0.520914	0.495321	0.528643
139	0.49823	0.38505	0.503305	0.375315	0.445697	0.394339	0.30952	0.559599	0.595192	0.553724	0.46428	0.475058	0.733804	0.483785	0.481051	0.43584	0.498128	0.507546	0.453428	0.43528	0.475652	0.519572	0.495267	0.489867	0.491488	0.441736	0.358932	0.564385	0.373077	0.393238	0.418909	0.554254	0.458167	0.419358	0.391822	0.519636	0.394498	0.423351	0.476377	0.467901	0.442669	0.438378	0.435575	0.371168	0.469949	0.509439	0.496801	0.424201	0.415971
140	0.439275	0.478436	0.516236	0.438096	0.467114	0.455064	0.478855	0.58322	0.566525	0.557685	0.534405	0.576131	0.586033	0.547859	0.511811	0.391101	0.459233	0.464016	0.458732	0.399442	0.542854	0.516459	0.545052	0.417023	0.458509	0.405447	0.448467	0.489702	0.370962	0.360003	0.442515	0.473469	0.493509	0.395344	0.395823	0.543299	0.373044	0.476679	0.416943	0.426575	0.511944	0.460889	0.4994	0.479616	0.508104	0.474458	0.519845	0.406987	0.399541
141	0.379643	0.498072	0.496779	0.496418	0.524967	0.399442	0.588556	0.495648	0.445522	0.520364	0.445349	0.456896	0.474636	0.480045	0.531534	0.425196	0.464439	0.414057	0.410383	0.440595	0.491453	0.505346	0.490917	0.512598	0.464539	0.41723	0.333915	0.470728	0.484658	0.383665	0.437376	0.560583	0.428876	0.466049	0.432499	0.451652	0.43699	0.35134	0.413505	0.446726	0.46897	0.498001	0.475409	0.506999	0.482406	0.425697	0.512075	0.499858	0.410856
142	0.514131	0.487312	0.554091	0.627906	0.645992	0.433322	0.53671	0.508955	0.564961	0.582995	0.528078	0.572493	0.731477	0.56965	0.628053	0.511692	0.524762	0.447468	0.458656	0.483231	0.512075	0.563104	0.495596	0.530936	0.520877	0.530464	0.477504	0.505162	0.477258	0.443669	0.465701	0.647556	0.595029	0.479861	0.484143	0.572506	0.475964	0.49166	0.528643	0.609547	0.635114	0.600807	0.588492	0.563351	0.495887	0.465811	0.459953	0.509144	0.453905
143	0.559616	0.567687	0.569685	0.692265	0.576067	0.567737	0.565737	0.550394	0.480446	0.465325	0.502334	0.506677	0.547702	0.560464	0.523763	0.411036	0.451856	0.333951	0.497635	0.469767	0.430348	0.577836	0.555657	0.483427	0.541405	0.467641	0.419236	0.536824	0.425486	0.463222	0.461109	0.590497	0.549503	0.450951	0.526982	0.498011	0.47303	0.530681	0.46442	0.497838	0.54447	0.490373	0.503526	0.487312	0.523224	0.631839	0.485942	0.476817	0.388936
144	0.461487	0.451971	0.46892	0.499336	0.550258	0.507218	0.490117	0.501725	0.556551	0.525035	0.453385	0.473027	0.494563	0.472001	0.505346	0.37094	0.415553	0.322062	0.45342	0.405006	0.362591	0.452606	0.492425	0.552397	0.454823	0.394939	0.345866	0.448511	0.406401	0.393607	0.458548	0.482116	0.569717	0.427073	0.410687	0.438505	0.425226	0.373352	0.415649	0.418095	0.465196	0.509938	0.407195	0.42292	0.39814	0.556487	0.425417	0.496034	0.493231
145	0.400181	0.580835	0.57997	0.513299	0.675028	0.46442	0.49559	0.544155	0.523529	0.551892	0.497667	0.593155	0.638562	0.450162	0.618072	0.499941	0.453257	0.466442	0.44527	0.496801	0.571329	0.546544	0.503036	0.578973	0.525266	0.339469	0.38907	0.448955	0.450175	0.408247	0.454129	0.514009	0.551121	0.420784	0.474042	0.576032	0.515942	0.40104	0.474211	0.452606	0.606444	0.528993	0.467901	0.45017	0.573821	0.5453	0.443621	0.532349	0.496801
146	0.41773	0.536126	0.417087	0.506747	0.520126	0.47527	0.561458	0.530681	0.554782	0.505852	0.480586	0.552155	0.590907	0.58959	0.616919	0.518145	0.487729	0.514601	0.471478	0.607001	0.540024	0.538441	0.602908	0.658249	0.549257	0.4629	0.435419	0.526093	0.539797	0.475781	0.518582	0.626381	0.509691	0.414262	0.507374	0.559467	0.411507	0.437432	0.521407	0.48254	0.560811	0.546802	0.430227	0.440321	0.564856	0.559911	0.460252	0.512324	0.438811
147	0.529902	0.520895	0.50062	0.47035	0.458002	0.433405	0.482397	0.555105	0.538935	0.642256	0.472065	0.622548	0.462123	0.538358	0.647603	0.38259	0.473273	0.374018	0.453428	0.463573	0.544521	0.660712	0.5171	0.402596	0.451921	0.370825	0.391455	0.415936	0.428441	0.346607	0.526855	0.479447	0.494235	0.388831	0.455523	0.458011	0.396617	0.439461	0.411296	0.538508	0.438657	0.44761	0.507248	0.421339	0.435856	0.466519	0.469515	0.44791	0.430348
148	0.679742	0.506669	0.559147	0.585819	0.70133	0.522926	0.599108	0.52108	0.570128	0.603941	0.728865	0.635442	0.853301	0.490853	0.637059	0.55286	0.489271	0.450175	0.571221	0.489271	0.573558	0.606085	0.552028	0.579321	0.440425	0.583781	0.605286	0.665943	0.463052	0.625581	0.529144	0.575905	0.502197	0.623255	0.526093	0.592421	0.540132	0.504283	0.517887	0.585709	0.620809	0.577589	0.625288	0.644357	0.626216	0.623729	0.583763	0.59054	0.520914
149	0.40135	0.480168	0.4426	0.598584	0.478581	0.455716	0.463868	0.52905	0.395227	0.558182	0.46367	0.525567	0.383781	0.509137	0.511724	0.38574	0.358773	0.349523	0.505299	0.516927	0.43528	0.394122	0.44291	0.539405	0.404682	0.399334	0.378278	0.463285	0.417076	0.454847	0.429237	0.425962	0.411166	0.449038	0.544237	0.488729	0.423484	0.464851	0.421284	0.402936	0.379062	0.517776	0.458531	0.464995	0.4328	0.489964	0.397922	0.432896	0.401958
150	0.530128	0.631164	0.50167	0.514928	0.585577	0.460486	0.447685	0.552824	0.459477	0.523691	0.540106	0.512938	0.931264	0.440867	0.660419	0.408072	0.502477	0.399878	0.402542	0.45701	0.459953	0.5058	0.514937	0.530108	0.519636	0.405234	0.457625	0.527423	0.421494	0.440595	0.589573	0.607591	0.595515	0.452073	0.461985	0.579599	0.54058	0.459121	0.381921	0.486145	0.537638	0.521815	0.507502	0.507403	0.493255	0.602496	0.464893	0.521897	0.436237
151	0.371891	0.47454	0.37113	0.505206	0.446373	0.416311	0.419653	0.442515	0.455109	0.5558	0.540977	0.573034	0.611679	0.57382	0.523763	0.40831	0.392028	0.481769	0.515617	0.486048	0.528993	0.494416	0.497022	0.41099	0.439367	0.431979	0.363566	0.445017	0.449459	0.366964	0.421494	0.453905	0.426386	0.421262	0.45223	0.520428	0.411026	0.488729	0.427385	0.384067	0.469805	0.457635	0.473273	0.445606	0.455955	0.409824	0.407414	0.498011	0.330947
152	0.414955	0.606224	0.491094	0.495667	0.533971	0.492451	0.485819	0.578112	0.573493	0.616977	0.56801	0.571215	0.545554	0.570435	0.552834	0.465296	0.421716	0.490807	0.571674	0.402219	0.583239	0.542854	0.570222	0.416675	0.541277	0.46297	0.367671	0.473291	0.501331	0.354155	0.47709	0.503927	0.465581	0.361611	0.395732	0.398303	0.466442	0.510402	0.442838	0.425965	0.401652	0.454333	0.402325	0.537508	0.467338	0.545554	0.411737	0.398743	0.463032
153	0.41441	0.427296	0.387313	0.517588	0.456474	0.487549	0.395834	0.549722	0.390797	0.46367	0.520374	0.614106	0.780955	0.638932	0.60893	0.420351	0.451047	0.411507	0.580247	0.437251	0.466604	0.520248	0.56086	0.487549	0.438533	0.4053	0.512495	0.540055	0.450299	0.451135	0.486515	0.47709	0.54223	0.504067	0.396286	0.426498	0.438869	0.382867	0.442838	0.396178	0.511944	0.425887	0.446271	0.369031	0.42209	0.460544	0.523819	0.509837	0.414123
154	0.492081	0.427339	0.515645	0.382896	0.5937	0.5043	0.501793	0.522329	0.586704	0.717977	0.449417	0.6003	0.718448	0.65714	0.518882	0.437025	0.484223	0.438978	0.485508	0.402957	0.443531	0.443531	0.467147	0.427798	0.465657	0.442803	0.407848	0.506954	0.484881	0.409479	0.39138	0.463441	0.37298	0.460295	0.490293	0.491222	0.403625	0.447338	0.497199	0.503093	0.442153	0.506596	0.581628	0.447982	0.444496	0.497349	0.535143	0.506259	0.450911
155	0.376058	0.556083	0.430542	0.427167	0.550311	0.531017	0.412759	0.465462	0.451262	0.448967	0.482852	0.592771	0.663351	0.476377	0.57792	0.431364	0.407919	0.402437	0.46309	0.45751	0.45826	0.510814	0.532438	0.447523	0.470903	0.464439	0.441161	0.523178	0.402449	0.41282	0.470968	0.488427	0.444886	0.420273	0.410232	0.50739	0.489427	0.48566	0.456469	0.331413	0.531305	0.384616	0.422554	0.459521	0.516212	0.547776	0.465093	0.443753	0.381356
156	0.398568	0.558315	0.594197	0.556443	0.628095	0.605321	0.707263	0.620809	0.602666	0.739566	0.767367	0.810098	0.811083	0.512665	0.68495	0.512252	0.467912	0.454847	0.495843	0.53386	0.573042	0.559147	0.587361	0.553801	0.59667	0.452703	0.530329	0.599238	0.438255	0.438428	0.545961	0.581162	0.661116	0.644782	0.495843	0.661799	0.523588	0.511325	0.443305	0.609035	0.666403	0.458833	0.653079	0.647845	0.613732	0.515896	0.547053	0.592652	0.546374
157	0.439432	0.603941	0.496689	0.524288	0.477621	0.486811	0.399081	0.45636	0.444673	0.533878	0.40062	0.498522	0.538573	0.508884	0.573974	0.428693	0.555803	0.393728	0.578686	0.592711	0.514068	0.583661	0.6003	0.491283	0.394772	0.440867	0.434363	0.48932	0.433953	0.466049	0.509093	0.527583	0.497401	0.319549	0.490571	0.514051	0.474239	0.509384	0.350492	0.432874	0.45681	0.540917	0.461835	0.487986	0.498808	0.557561	0.412452	0.420232	0.360809
158	0.667649	0.576447	0.644765	0.536865	0.681148	0.56508	0.629181	0.38907	0.608826	0.569217	0.652426	0.697895	0.655998	0.489702	0.599283	0.541277	0.560912	0.518156	0.531117	0.526855	0.615859	0.62183	0.62849	0.578973	0.4994	0.57058	0.464539	0.509641	0.483507	0.484403	0.483553	0.564893	0.508991	0.469767	0.54273	0.5557	0.505428	0.565279	0.422416	0.589741	0.573511	0.552104	0.578182	0.667292	0.612616	0.507304	0.605234	0.54273	0.630396
159	0.650767	0.589203	0.522713	0.578519	0.602205	0.54047	0.496636	0.677602	0.578294	0.677551	0.552996	0.70313	0.478438	0.508892	0.554172	0.460066	0.541119	0.429152	0.622712	0.464032	0.564589	0.583762	0.63634	0.515952	0.431649	0.481366	0.436705	0.521596	0.586652	0.40195	0.588787	0.573188	0.616136	0.490154	0.436186	0.465079	0.488101	0.470759	0.494781	0.491547	0.485786	0.481725	0.564383	0.509173	0.434307	0.561824	0.557144	0.515645	0.490415
160	0.381793	0.463052	0.438428	0.58975	0.452977	0.556902	0.504248	0.468497	0.551497	0.527255	0.549595	0.648116	0.591866	0.565113	0.601653	0.552397	0.526478	0.470743	0.577134	0.560912	0.453257	0.55145	0.589526	0.476377	0.501725	0.529256	0.408216	0.55147	0.515128	0.421621	0.533761	0.514345	0.602578	0.521332	0.593008	0.515732	0.477519	0.506127	0.47739	0.407963	0.49655	0.534167	0.44583	0.410647	0.501726	0.579425	0.505699	0.485389	0.421339
161	0.442451	0.505199	0.579102	0.62868	0.722079	0.587773	0.524253	0.597342	0.500244	0.593568	0.679696	0.764041	0.935795	0.733561	0.512252	0.484964	0.559616	0.564732	0.554254	0.524316	0.538779	0.515732	0.531017	0.487807	0.468577	0.46897	0.509054	0.576611	0.568311	0.474707	0.460802	0.611161	0.619026	0.475078	0.553385	0.668706	0.460448	0.49281	0.458833	0.554628	0.577304	0.430818	0.613685	0.57093	0.598296	0.73195	0.678172	0.549702	0.54407
162	0.536647	0.640074	0.626087	0.566899	0.618299	0.496034	0.640967	0.375561	0.512281	0.551864	0.554789	0.608398	0.710835	0.507328	0.697825	0.467169	0.472801	0.380634	0.515692	0.453917	0.541331	0.477309	0.495343	0.456707	0.445837	0.43496	0.379069	0.492681	0.461361	0.339754	0.451882	0.441833	0.398233	0.549603	0.432649	0.503093	0.44224	0.49566	0.392448	0.361414	0.453361	0.482478	0.434044	0.504512	0.538611	0.587357	0.506259	0.447982	0.409868
163	0.660096	0.592099	0.553434	0.562779	0.631668	0.488256	0.503925	0.616433	0.546322	0.528749	0.66844	0.696068	0.747926	0.665459	0.606456	0.543615	0.443621	0.499652	0.546607	0.497199	0.493758	0.541708	0.607678	0.473027	0.432364	0.516216	0.486781	0.483446	0.475292	0.521564	0.579368	0.409643	0.498157	0.53914	0.503449	0.539205	0.523122	0.473969	0.438024	0.414382	0.468234	0.422272	0.462806	0.579368	0.588372	0.473405	0.506415	0.682188	0.428694
164	0.402448	0.505428	0.632072	0.443882	0.60276	0.416635	0.405765	0.442515	0.531615	0.59806	0.499834	0.453385	0.524017	0.483785	0.528733	0.316194	0.405407	0.41415	0.36796	0.418655	0.494896	0.470004	0.425855	0.439935	0.494416	0.365382	0.351735	0.393728	0.407729	0.300809	0.427208	0.399934	0.442781	0.358853	0.348523	0.426244	0.36267	0.35699	0.383725	0.3662	0.370194	0.474211	0.394812	0.413419	0.43496	0.506274	0.426073	0.553856	0.421979
165	0.610563	0.484443	0.554289	0.423471	0.545524	0.546045	0.444469	0.493751	0.621095	0.507528	0.595644	0.49937	0.862475	0.422262	0.561572	0.467808	0.505472	0.416686	0.529619	0.470903	0.464768	0.613845	0.517547	0.585495	0.424258	0.447178	0.503688	0.531867	0.496378	0.41632	0.623686	0.549108	0.622616	0.512663	0.476564	0.52473	0.440867	0.375022	0.416455	0.479169	0.486602	0.405465	0.369965	0.456707	0.55291	0.640843	0.562551	0.620567	0.364837
166	0.443942	0.512563	0.434363	0.430885	0.48917	0.413091	0.415063	0.418382	0.456999	0.522926	0.438069	0.579321	0.653126	0.460889	0.555676	0.385762	0.392223	0.30691	0.466564	0.497069	0.365027	0.540038	0.482912	0.373335	0.378261	0.397018	0.410324	0.467745	0.460927	0.359203	0.373352	0.479513	0.461585	0.402943	0.451526	0.494589	0.45755	0.461985	0.512976	0.465897	0.445662	0.460399	0.504283	0.510242	0.490293	0.612422	0.48824	0.55823	0.516305
167	0.514914	0.476415	0.544546	0.51067	0.554783	0.476564	0.56928	0.537638	0.613685	0.665943	0.545132	0.641508	0.58983	0.54801	0.598577	0.410813	0.579618	0.319122	0.415038	0.410389	0.423378	0.531017	0.533788	0.392447	0.46261	0.449657	0.407684	0.412858	0.381809	0.340745	0.479758	0.550437	0.525276	0.53914	0.496895	0.492611	0.389367	0.520592	0.384355	0.470015	0.433953	0.484143	0.5058	0.420193	0.445798	0.529683	0.469263	0.497069	0.428404
168	0.52543	0.686814	0.548276	0.663423	0.661132	0.52108	0.578836	0.522562	0.43716	0.555146	0.47946	0.656285	0.587846	0.524062	0.619905	0.397434	0.400271	0.469767	0.447364	0.606969	0.554488	0.490571	0.61687	0.585612	0.448239	0.479861	0.478155	0.466241	0.515696	0.465531	0.493863	0.565803	0.49539	0.489757	0.522713	0.448014	0.421621	0.520482	0.512659	0.515504	0.487463	0.469945	0.4874	0.529095	0.509861	0.577733	0.560539	0.581729	0.431161
169	0.553031	0.574692	0.529601	0.559354	0.489374	0.504051	0.571824	0.643386	0.552935	0.69812	0.473362	0.626724	0.626216	0.609529	0.683046	0.404188	0.644858	0.432841	0.6003	0.609734	0.589529	0.599734	0.621044	0.570254	0.525276	0.493364	0.579618	0.534436	0.53609	0.451124	0.560539	0.587682	0.599573	0.521017	0.617592	0.451267	0.489732	0.510417	0.444442	0.566807	0.569001	0.53914	0.622243	0.492935	0.489007	0.586841	0.621645	0.598167	0.472334
170	0.476414	0.479559	0.519581	0.472149	0.520708	0.563141	0.586228	0.581298	0.632278	0.549306	0.555177	0.609547	0.660788	0.624145	0.64709	0.477014	0.600441	0.408012	0.565659	0.45241	0.559602	0.554255	0.517306	0.469927	0.569715	0.526533	0.486322	0.512598	0.476414	0.479267	0.518393	0.498677	0.610858	0.476032	0.449593	0.450393	0.399567	0.449004	0.418199	0.470873	0.507108	0.406038	0.522682	0.47824	0.454736	0.533488	0.587495	0.609965	0.414715
171	0.506547	0.546889	0.60106	0.52536	0.493732	0.509093	0.447744	0.440075	0.530815	0.479067	0.46367	0.625288	0.563886	0.508991	0.622278	0.417415	0.490811	0.495118	0.499271	0.434307	0.516821	0.412076	0.492034	0.491347	0.560062	0.449235	0.454877	0.525177	0.411594	0.440782	0.341194	0.528593	0.403017	0.454877	0.499172	0.534923	0.465902	0.482934	0.368398	0.495077	0.552079	0.536607	0.536356	0.429393	0.39138	0.505491	0.504512	0.512355	0.412413
172	0.457158	0.521552	0.613155	0.461375	0.557245	0.424642	0.563965	0.537859	0.640225	0.572776	0.640846	0.518691	0.667073	0.42216	0.503927	0.408157	0.434256	0.359732	0.407744	0.463784	0.488735	0.490086	0.469975	0.446565	0.498301	0.397167	0.313034	0.476817	0.410383	0.372428	0.451178	0.512346	0.488256	0.457817	0.470936	0.506961	0.364087	0.395238	0.433262	0.410324	0.490249	0.425071	0.461705	0.428694	0.570842	0.544098	0.487201	0.578277	0.437712
173	0.500993	0.465248	0.661505	0.593166	0.45653	0.483553	0.546234	0.596022	0.530614	0.58043	0.573034	0.572808	0.641913	0.533285	0.631405	0.456809	0.451985	0.43528	0.541864	0.468965	0.423458	0.442288	0.486145	0.491453	0.535735	0.320963	0.379875	0.518749	0.393667	0.43704	0.428799	0.552018	0.465878	0.491283	0.480313	0.532509	0.396507	0.379246	0.381502	0.481007	0.497426	0.446939	0.483446	0.375147	0.422262	0.492493	0.445368	0.531017	0.413254
174	0.304859	0.40804	0.41616	0.41159	0.501205	0.405339	0.312842	0.413681	0.465013	0.461109	0.491841	0.619284	0.720728	0.476924	0.430228	0.372269	0.465722	0.466995	0.457262	0.351732	0.466241	0.513673	0.454877	0.380634	0.402094	0.367671	0.391911	0.416502	0.344617	0.439235	0.304801	0.379553	0.37222	0.332134	0.371771	0.441262	0.362416	0.39977	0.366658	0.365408	0.496584	0.456997	0.417823	0.3497	0.321534	0.389553	0.41049	0.367606	0.386713
175	0.445832	0.612713	0.61928	0.468675	0.618352	0.474239	0.586142	0.578076	0.548276	0.636691	0.631386	0.683664	0.716971	0.581453	0.59602	0.425071	0.48747	0.319113	0.405765	0.407195	0.475841	0.423288	0.420664	0.503285	0.446939	0.383224	0.487022	0.457318	0.433262	0.436788	0.503036	0.495843	0.451517	0.509055	0.483463	0.545444	0.416515	0.482263	0.331563	0.443092	0.488585	0.396883	0.466241	0.530809	0.425179	0.494561	0.430663	0.466146	0.391789
176	0.476414	0.53153	0.543095	0.599708	0.514063	0.512481	0.398022	0.477161	0.457318	0.539601	0.620393	0.639905	0.657083	0.465296	0.570013	0.447178	0.500503	0.46622	0.555621	0.583762	0.49712	0.554488	0.583459	0.547512	0.488031	0.328266	0.424258	0.532663	0.495905	0.394418	0.549359	0.517531	0.559407	0.426244	0.379434	0.477836	0.412288	0.388554	0.317096	0.481007	0.532313	0.495897	0.477091	0.428095	0.387571	0.449179	0.522137	0.530436	0.517637
177	0.432201	0.454831	0.518004	0.565124	0.510958	0.468806	0.473491	0.545913	0.615859	0.501492	0.569066	0.556146	0.669455	0.565314	0.432733	0.45223	0.514215	0.456511	0.413174	0.457625	0.441624	0.452986	0.583661	0.457817	0.481246	0.421777	0.46041	0.503852	0.388582	0.413042	0.45342	0.568584	0.534677	0.402666	0.437712	0.509093	0.423946	0.497784	0.378078	0.451934	0.56392	0.464181	0.526156	0.43348	0.44465	0.453845	0.519194	0.499271	0.335316
178	0.534904	0.480805	0.531447	0.474362	0.606857	0.559616	0.409127	0.498783	0.539702	0.503417	0.453615	0.515504	0.739077	0.473273	0.483787	0.404977	0.522507	0.434866	0.507502	0.489614	0.490811	0.495642	0.498044	0.436997	0.493547	0.420779	0.441262	0.47959	0.433288	0.428428	0.471937	0.453381	0.542509	0.502197	0.446287	0.45469	0.474952	0.407141	0.374087	0.445027	0.523462	0.428876	0.538804	0.398233	0.429393	0.490415	0.499817	0.454736	0.371454
179	0.438475	0.409969	0.481725	0.468395	0.490712	0.402692	0.4028	0.381328	0.430348	0.530634	0.404586	0.504459	0.576651	0.393837	0.44658	0.315313	0.434363	0.317872	0.381809	0.384355	0.394938	0.316461	0.467526	0.435753	0.407975	0.33286	0.309602	0.426498	0.351009	0.322551	0.43484	0.382244	0.423617	0.360412	0.338546	0.425876	0.365429	0.405824	0.336458	0.311818	0.417332	0.389233	0.394698	0.31977	0.382175	0.408023	0.392532	0.402757	0.327849
180	0.456267	0.416203	0.506727	0.412016	0.507473	0.376154	0.371186	0.40545	0.437712	0.43912	0.434574	0.512252	0.627068	0.425487	0.530936	0.394469	0.480313	0.410257	0.379875	0.431057	0.46865	0.477883	0.465878	0.480583	0.44791	0.379065	0.394812	0.432896	0.437329	0.432148	0.392608	0.559616	0.457833	0.420996	0.397546	0.407768	0.363098	0.351043	0.334154	0.407994	0.524825	0.452817	0.423617	0.451262	0.373953	0.504283	0.448406	0.465897	0.410539
181	0.403445	0.461488	0.586558	0.561444	0.517072	0.40482	0.492621	0.495104	0.485942	0.621321	0.526402	0.449749	0.622778	0.624871	0.572506	0.387395	0.501249	0.407996	0.556526	0.458676	0.448879	0.414498	0.336363	0.461488	0.513753	0.363094	0.405156	0.401981	0.47274	0.466512	0.376884	0.528703	0.42064	0.426032	0.479888	0.572996	0.369312	0.345374	0.36927	0.468715	0.483734	0.445158	0.475615	0.395171	0.367171	0.476621	0.460872	0.468017	0.394441
182	0.406201	0.4376	0.587773	0.438285	0.528359	0.426687	0.479169	0.48949	0.528304	0.435189	0.404018	0.452389	0.558481	0.498001	0.421159	0.325133	0.531447	0.404171	0.439544	0.415347	0.433459	0.552824	0.355937	0.429436	0.46017	0.40392	0.330242	0.427191	0.393094	0.434617	0.342588	0.60106	0.43348	0.415868	0.502092	0.557094	0.36927	0.432286	0.432778	0.451985	0.463468	0.376978	0.496695	0.392993	0.45723	0.481021	0.446237	0.649755	0.436033
183	0.62923	0.58706	0.607634	0.61594	0.547816	0.579261	0.466725	0.573546	0.455164	0.594538	0.631129	0.600945	0.515842	0.488497	0.515609	0.402408	0.396874	0.396505	0.496912	0.553801	0.522898	0.4664	0.468047	0.402569	0.543384	0.482638	0.377708	0.525531	0.411099	0.431202	0.506322	0.448044	0.545157	0.451715	0.409969	0.560583	0.460889	0.48274	0.457817	0.433453	0.390779	0.462161	0.512252	0.455371	0.522817	0.554537	0.517816	0.512351	0.429213
184	0.569717	0.583187	0.548535	0.511753	0.606864	0.435575	0.449177	0.553747	0.558815	0.69087	0.593817	0.542337	0.640275	0.458694	0.609097	0.39701	0.470712	0.396714	0.472077	0.432195	0.418796	0.514219	0.403508	0.497879	0.512598	0.47229	0.410257	0.396919	0.437382	0.380772	0.410126	0.472478	0.536607	0.445502	0.469058	0.566048	0.431403	0.464342	0.538093	0.465811	0.530976	0.514541	0.50719	0.453905	0.457447	0.574472	0.494453	0.499428	0.438667
185	0.568434	0.421899	0.517429	0.676774	0.596927	0.510187	0.583738	0.486654	0.53052	0.551192	0.562465	0.523706	0.694278	0.665812	0.514574	0.438069	0.441005	0.326604	0.480071	0.500721	0.41195	0.447141	0.491975	0.472077	0.456997	0.527255	0.427115	0.508998	0.43308	0.51027	0.372933	0.529049	0.467338	0.452714	0.552954	0.469361	0.394039	0.523948	0.470673	0.504087	0.510811	0.493236	0.553434	0.43205	0.527132	0.624067	0.429924	0.594627	0.38094
186	0.459531	0.575937	0.535447	0.58692	0.504248	0.553724	0.46387	0.523056	0.590786	0.546044	0.578801	0.596912	0.721413	0.517333	0.691016	0.507134	0.538779	0.452661	0.505199	0.560802	0.486756	0.48485	0.530809	0.556902	0.595368	0.42813	0.445606	0.543384	0.557981	0.498001	0.533651	0.59797	0.489757	0.432148	0.493212	0.554771	0.477465	0.488065	0.523931	0.404977	0.585083	0.570964	0.464658	0.479888	0.525829	0.579816	0.53386	0.66216	0.508998
187	0.46705	0.50568	0.504874	0.416347	0.503074	0.574623	0.339379	0.530211	0.494781	0.442062	0.458624	0.53957	0.721	0.433405	0.568414	0.39701	0.465701	0.41723	0.462273	0.424258	0.413419	0.532203	0.430725	0.413833	0.446565	0.479616	0.434618	0.362374	0.404909	0.405321	0.458167	0.448724	0.451012	0.387875	0.498128	0.410002	0.51027	0.395412	0.488353	0.437376	0.476806	0.339852	0.319715	0.478155	0.39181	0.541162	0.490154	0.557849	0.493434
188	0.437277	0.541447	0.54407	0.506377	0.629604	0.538997	0.493255	0.512509	0.491992	0.534167	0.534847	0.559147	0.594792	0.539746	0.579901	0.440867	0.410539	0.478555	0.55167	0.602713	0.482116	0.444357	0.458808	0.48949	0.527739	0.474952	0.415515	0.48194	0.516927	0.440516	0.507378	0.536143	0.564692	0.431868	0.632523	0.453284	0.536107	0.363462	0.540326	0.499271	0.505419	0.477465	0.558261	0.501009	0.617922	0.553451	0.388524	0.623084	0.588587
189	0.510666	0.593152	0.50623	0.583532	0.464209	0.501205	0.416583	0.549365	0.495905	0.520685	0.500546	0.564856	0.435054	0.531534	0.627637	0.388514	0.407414	0.405448	0.599848	0.49834	0.415934	0.491283	0.490637	0.464181	0.383942	0.470004	0.409571	0.525208	0.439935	0.514541	0.556146	0.496323	0.535055	0.453366	0.600807	0.555576	0.525208	0.48274	0.499084	0.47279	0.473902	0.437897	0.472807	0.504833	0.513383	0.545036	0.427178	0.528052	0.413091
190	0.404124	0.425916	0.469976	0.478095	0.456538	0.366758	0.43496	0.395091	0.469422	0.385954	0.50549	0.536787	0.503374	0.488598	0.49858	0.45355	0.391349	0.393543	0.451283	0.451628	0.424031	0.419086	0.45681	0.408122	0.563631	0.41723	0.354574	0.354173	0.358235	0.472253	0.377708	0.52434	0.513224	0.434574	0.477791	0.532113	0.441166	0.382623	0.394122	0.481435	0.445486	0.453428	0.461286	0.461937	0.436109	0.457545	0.459222	0.519939	0.4664
191	0.488952	0.510402	0.548213	0.674788	0.513423	0.418885	0.501147	0.451562	0.558072	0.606753	0.616852	0.633025	0.644029	0.563473	0.73695	0.456997	0.555717	0.413065	0.526623	0.524218	0.470151	0.591065	0.605702	0.414564	0.519845	0.496621	0.480859	0.534167	0.44658	0.372472	0.554349	0.596222	0.644212	0.551615	0.550676	0.447836	0.493619	0.549152	0.483329	0.532986	0.488952	0.513291	0.532113	0.449751	0.486464	0.633823	0.49846	0.530527	0.457534
192	0.475174	0.552155	0.448758	0.560543	0.536683	0.503852	0.486265	0.417014	0.445697	0.494645	0.503573	0.662239	0.599434	0.43911	0.669029	0.444769	0.508012	0.380343	0.439235	0.428168	0.415319	0.534644	0.61373	0.506727	0.407806	0.425487	0.447534	0.486162	0.356675	0.469945	0.501249	0.58651	0.465273	0.392272	0.457581	0.539035	0.413833	0.470329	0.404909	0.4682	0.503285	0.425294	0.38181	0.422347	0.495694	0.560318	0.42424	0.505418	0.442504
193	0.470947	0.447534	0.477503	0.490262	0.514307	0.439746	0.419654	0.516526	0.600253	0.577783	0.506859	0.525803	0.49139	0.554794	0.468047	0.421668	0.500316	0.436851	0.474952	0.384844	0.397684	0.543856	0.525829	0.356453	0.550385	0.538997	0.43132	0.389591	0.432849	0.49151	0.417833	0.568951	0.590811	0.443354	0.588773	0.478727	0.545913	0.474826	0.485819	0.468752	0.619284	0.454333	0.503851	0.415038	0.448225	0.506759	0.506511	0.526381	0.458548
194	0.617655	0.48932	0.510025	0.574522	0.563388	0.575806	0.491246	0.609743	0.572401	0.614621	0.516961	0.651264	0.768546	0.599283	0.727933	0.434256	0.447706	0.334274	0.517123	0.405417	0.395613	0.55102	0.530666	0.446909	0.505684	0.517887	0.535943	0.513562	0.415649	0.483446	0.540196	0.520243	0.571628	0.507867	0.572996	0.581628	0.547477	0.476139	0.500503	0.466576	0.530329	0.389407	0.453381	0.483501	0.477938	0.637987	0.504155	0.650425	0.417919
195	0.369542	0.420045	0.467621	0.513941	0.544828	0.366339	0.350723	0.355129	0.341589	0.417087	0.396151	0.391189	0.502543	0.505655	0.548472	0.320583	0.345583	0.315517	0.354177	0.381038	0.376037	0.380799	0.393529	0.391455	0.422544	0.396505	0.288781	0.319711	0.396883	0.411179	0.362374	0.362873	0.436808	0.353933	0.432355	0.41488	0.396578	0.347807	0.339502	0.35781	0.416274	0.386297	0.344134	0.375803	0.370067	0.44328	0.388603	0.439745	0.419236
196	0.572314	0.505503	0.564338	0.62136	0.618585	0.569408	0.459127	0.621062	0.564482	0.643907	0.610297	0.66822	0.719441	0.62581	0.702656	0.493846	0.498136	0.373526	0.570533	0.496729	0.384081	0.441651	0.412262	0.518994	0.528948	0.518765	0.497838	0.564003	0.476784	0.555184	0.484312	0.564355	0.619674	0.517112	0.614208	0.609117	0.48932	0.489686	0.474042	0.448538	0.656122	0.493231	0.484043	0.438722	0.449347	0.545935	0.503237	0.600678	0.419672
197	0.607563	0.541951	0.487016	0.649965	0.705885	0.457817	0.563965	0.591	0.462161	0.572947	0.500849	0.54153	0.709598	0.557672	0.585919	0.430721	0.530053	0.323976	0.55145	0.397546	0.459532	0.606122	0.480097	0.466751	0.52734	0.508892	0.482342	0.475058	0.503285	0.534921	0.484628	0.526156	0.602134	0.47876	0.596022	0.520398	0.515984	0.556273	0.577775	0.527423	0.515128	0.518281	0.54273	0.493378	0.542058	0.64454	0.470388	0.488256	0.577134
198	0.513423	0.484589	0.445486	0.617257	0.610864	0.500724	0.593517	0.615385	0.452327	0.477883	0.463515	0.507403	0.771619	0.718563	0.540821	0.48254	0.525205	0.343606	0.447228	0.452791	0.462552	0.492937	0.426872	0.588949	0.486721	0.580253	0.549562	0.411383	0.434202	0.688824	0.478186	0.520596	0.56062	0.518765	0.614383	0.601449	0.574604	0.434027	0.45383	0.474666	0.56146	0.505868	0.541202	0.420966	0.518337	0.527208	0.551451	0.483413	0.478056
199	0.62843	0.502037	0.494553	0.475288	0.653876	0.644982	0.536788	0.649641	0.624051	0.629732	0.50698	0.611469	0.673359	0.618798	0.580438	0.492084	0.494453	0.408856	0.519159	0.457042	0.521552	0.660419	0.512403	0.512976	0.570962	0.556648	0.489789	0.428786	0.498687	0.601786	0.485453	0.459749	0.615639	0.51951	0.591677	0.539399	0.544828	0.367146	0.485014	0.430542	0.555483	0.357563	0.469135	0.459494	0.433719	0.512506	0.656813	0.573042	0.484854
[truncated: 150 more columns]
