# Supplementary material for: Genetic Diversity and Population Structure of Cannabis Based on the Genome-Wide Development of Simple Sequence Repeat Markers
Source: Front Genet. 2020 Sep 11;11:958. doi: 10.3389/fgene.2020.00958 (PMC7518120; doi:10.3389/fgene.2020.00958)
Supplement: Supplementary file 1 [file Data_Sheet_1.zip › Data Sheet 1/Supplementary Material/Table S5 The number of each Origin.xlsx]

## Sheet: Sheet1
Origin	No.
Chongqing	1
Guangxi	1
Yunnan	28
Liaoning	3
Guizhou	1
Henan	9
Hebei	1
Shandong	7
Shanxi	7
Heilongjiang	30
Jilin	7
Zhejiang	3
Jiangsu	2
Anhui	4
Xinjiang	3
Gansu	11
Ningxia	3
Qinghai	1
Shaanxi	6
Inner Mongolia	7
Germany	1
Hungray	1
Poland	20
Ukrain	9
Kazakhstan	2
Russia	23
Uzbekistan	1
USA	1
Lithuania	1
Bosnia and Herzegovina	1
