# Supplementary material for: Genetic Diversity and Population Structure of Cannabis Based on the Genome-Wide Development of Simple Sequence Repeat Markers
Source: Front Genet. 2020 Sep 11;11:958. doi: 10.3389/fgene.2020.00958 (PMC7518120; doi:10.3389/fgene.2020.00958)
Supplement: Supplementary file 1 [file Data_Sheet_1.zip › Data Sheet 1/Supplementary Material/Tables S6, S7, S8.xlsx]

## Sheet: Sheet1
TABLE S6
The number of SSR motif types
Type	SSR type		Number
Di-	12	6904.9
Tri-	60	496.3
Tetra-	122	25
Penta-	187	2.9
Hexa-	191	1.8
TABLE S7
Comparison of the wild and domesticated accessions in the China and outside China
Type	MAF	Na*	Ne*	I*	H	PIC	He
Domesticated accessions	0.57728	3.4667	2.3632	0.9334	0.53292	0.47068	0.5443
Wild accessions	0.57106	3.96	2.4433	0.9885	0.55032	0.49098	0.5531
China accessions	0.56615	4.04	2.456	0.9918	0.55348	0.49434	0.5539
Outside China accessions	0.56345	3.8133	2.481	0.9866	0.55212	0.49249	0.5568
MAF: Major allele frequency; Na: Observed number of allele; H: Nei’s gene diversity; He: Expected heterozygosity; PIC: polymorphism information content; I: Shannon’s information index, Ne: Effective number of alleles.
TABLE S8
The 12 hemp verities selected to validated the SSRs
No.	Dotes	Regions
1	Dioecious	Poland
2	Monoecious	Yunnan China
3	Monoecious	Heilongjiang China
4	Monoecious	Yunnan China
5	Monoecious	Gansu China
6	Monoecious	Russia
7	Monoecious	Guangxi China
8	Monoecious	Shanxi China
9	Monoecious	Hebei China
10	Monoecious	Anhui China
11	Monoecious	Shandong China
12	Monoecious	Ukraine
TABLE S7
The information of phenotypic data
	CBD	THC	CBDA
MAX	0.927386	0.748534	0.167834
MIN	-0.000582965	0.00300407	0.00802818
MEAN	0.150926	0.17564	0.02743
SD	0.163156	0.145079	0.0286226
CV	1.08103	0.826001	1.04348
	Calssfication standard	Number
	CBD<0.5%,THC>0.3%	33
	CBD<0.5%,THC<0.3%	135
	CBD>0.5%,THC<0.3%	7
