# Supplementary material for: Genetic Diversity and Population Structure of Cannabis Based on the Genome-Wide Development of Simple Sequence Repeat Markers
Source: Front Genet. 2020 Sep 11;11:958. doi: 10.3389/fgene.2020.00958 (PMC7518120; doi:10.3389/fgene.2020.00958)
Supplement: Supplementary file 2 [file Data_Sheet_4.zip]

Archive with 2 entries (2 files):
- Suppl Table 4a.xlsx
- Suppl Table 4b.xlsx
