# Supplementary material for: Genetic Diversity and Population Structure of Cannabis Based on the Genome-Wide Development of Simple Sequence Repeat Markers
Source: Front Genet. 2020 Sep 11;11:958. doi: 10.3389/fgene.2020.00958 (PMC7518120; doi:10.3389/fgene.2020.00958)
Supplement: Supplementary file 2 [file Data_Sheet_4.zip › Suppl Table 4a.xlsx]

## Sheet: Sheet1
ID	SSRnr.	SSRtype	SSR	size	start	end	Sequence	FORWARDPRIMER1(5'-3')	size	Tm	REVERSEPRIMER1(5'-3')	size	Tm	start(bp)	end(bp)	PRODUCT1size(bp)
Chromosome6	1	p2	(AT)16	32	27615	27646	AATACGGTCATCGGATAGGTTGTTCCTTCTGCACTAGTGGTGCATCATTTGGAGTCACTCTAGCTACAGCCATTTCCCGTTCTAACTCCTCGTTCCTTTGGTTGGATTCTATGAGCCTCCAACGGAGTTGTCGATTTTCTAACTCCACAATAGGGATGTATCTCGTGGGATTGTAGGCATCAAACTCTCTTCTCTTGGGAAATTCTTCCTCAGGGTCACTTCTGTTGGAGTTCTTCTCAGTAGGACCCTTTCCTTAGTTCAATCTAGTTTGAGTTTGTGATCCCTGGGGCTCTTTTCTCGATCAACATACTGTCTCTTCTTCCATGACTGGTTCATCATGTTGAGTATTCTCCATAATATTATGGTCTAGTTAAACAAAGGAAAATGTGTTTCgagttt…
Chromosome6	2	p3	(AGA)5	15	45621	45635	ATTGATCCATAACTGGAAAGATCTACAGGTGATGTTCTAGAAACAGTTTATAGTAGCCAAGCCTTATGACTTAGAAGCTAGCTCCTTGACAAGCGTCAAGCAAAAACAAGGAGAAAGCTTGAAGAAATACATCCAGTGTATGATAGATGTCTtgggaatatattttaccacgacctagatttactaacaagtatgtttttaacatcctaaacatgaacttctaaaacgatataaaataaacacataaaaggtatgagaaaccttacattggtcgccgcaaaattaaatgactccttccgctcagatctctaacccttgtatcctttctatatcacagtatcaccaagatctgagcccgacaCTCCTTCAGTTGTTTGAATTCtttacagtcttacacac…	GGGCATACACTCAATCACTAAAGC	24	59.964	GCCACTGAACCCTATAtttgctct	24	60.687	428	687	260
Chromosome6	3	p3	(AAG)5	15	70066	70080	GAATCTAAATTTAATGATTATCTCAATTTATTCTATAATTTGTAGTTTCAAAAGTCTTAAAGTAACCTATTAACCTCTCTCAAGCGATGATAGATTTAACTTAAATTAACTAACATGATATCTCTAttcaatattaattaaataagcactCATAAAACAATATGATTCCCTTTCAATGAAACTCATAGAAATAGTGGAATCTCtcaatctcacacttttcctaTGTCATGCGATTCTAAATCCGATTTTAAATCACTTCTCTCAAGTGTAAAGCCTAAAATTTCTATACTAATTGATGGTGATCAAGCATTAAGAAGATTATAATTAGCACAAAATtacataaacaaataataagaaCAAATATGGGAATACTCTAAAAACTTAAATTCATAATCTAAC…
Chromosome6	4	p2	(AT)7	14	96220	96233	ttttctatttaaggaaataaataaataattgattttctgataaatgaatattttatattcattaaatctggacaaaatcaattatgtaatattctatatatggtcagatttctatattcattacctgatttgatttcctgaattgtcaaaatattctgacaattaatgtggcacagatactgatggagtatctcacctataaatatagggtctcggtccccgagctcctcactcattctgaattcattcagcaaattccatctaaagagagttgagagagcgaggaagcccgaactccaatactgaagctatcgcagggattgaagctcaaagatcaatggctggaggtacatcgatcctttcattgcatatattatagatatgattacagtttttttc…
Chromosome6	6	p2	(AT)6	12	96531	96542	tcgcagggattgaagctcaaagatcaatggctggaggtacatcgatcctttcattgcatatattatagatatgattacagtttttttccgcatttcatatcatatatgctatattacatacactatatattagtctaacagttggtatcagagcggatttatctctgccttgattttatttgagtttcatatatatatatatacatacatatactgttcatatatatacatattttttcggttctgtatattatatatttatattcataccatttatattatatatacattttaatcagtatatacatatatatatatcttttattgttcatatatacatatatattatatactatacattcataatttcatactcgtacgtgtatatatatatatttt…
Chromosome6	7	p4	(AACA)5	20	111083	111102	CTATAATGGTGTCTGCTTATGAAGGAACAAACCCAATAACTCGAATAAAACTGCCTCATACCTGCGGTGCGAATTTGCCATATTTGTCTGGTCCTAGAGAATCAATCCAATAGATGAGACTAAAATATTCTTTGAGAAAATTATTAAGTTAATTGCATTCTTCATCTCCCTTTGTCCCTCAACTGAAAATTGGAATGAAAAACCtgaaacaaaacaacaaaaaagcCTATTTCACTCTCAATCAACGTCCAATGTAGAAAACACCAATTATATACATTAAAATTCACACTACTAATCCACTCAATAAGCACAAAAATTGTGTTTTGGTTAGAACAGTCTGATCAATCACAGCCATCCAGACTccataccaaaaaaaaaaaactctaaatGTCATCATGC…	TCATCATGCGAACAATATCCCCTG	24	61.044	TGCGACTTGAATTCTGGCTTAAAG	24	60.083	391	650	260
Chromosome6	8	p3	(TAT)7	21	113340	113360	tgatacaaaaataaacaaaaatcgTCAtcctttcttttaaaaattCCTCCCTTACCTAGGTGGCTGCTGGATGGGCGCACCTGGATAGTACCAGGACCCTTGTGCCCCGGCCCTTGATCAGATAAAGCTGCCCGCCCTATGACCCACAACTAAAAATGAGCCTTGCGACGAGACGCGGACACTCCCCATGCTGCGGTTCCCTCCGGTCCGTTCCCGGGTTGGGTTAGGGGAACATCCGAGCGATTGCCTTCGCGGATCCAAACGCGCCCCTCGAATGTGTTCGGGCGACCGCTCTCGTTCCGTGTACTTCTTGAGCTGCCACGGACGTCGGAGAATCGGAATACAGCGACAACGGGAGGGACAAATTCGAACAGATCGAGACGAGAAGGAGGGAAAGAG…	TGAGAAAGAGTTTATGATGGTGGTG	25	59.06	tatgAAAACATGGGCCCAAAGAtg	24	59.838	434	722	289
Chromosome6	9	p2	(CT)10	20	130287	130306	TGACCCGCACAAAAGTGCGTGTCACTAAAGGGTTAGGGGTAAGTTTTAGTGACACGCACAAAAAGACTCTGAAAATTCAATGTTAGTGACCTACAATtcatgtcactaaaaatatgagGTGTCACTAAAAAgtaaatcttataatttttgtttttttttttttttttttttgaaaagttaCTCTATAGTGACGCGCCAAACGCGAATAGGTAAATATTTCCCAACATGCCTGGCGCGTCACTGTATCATAacccaaattaaaaaaaaaaaaaaaaaaaaaactccataattataaataaaaagtaaaaattaattaaaaataatattaaaaaagcTAAAAGGTTATCACGGTTTCCAAGTTTCAAacctaaacttttttttttaataaaatttgactaa…	aatttgggTCTGAACTCCTCTCTC	24	60.02	CAACTGCCAAGAGAAAGAAAGGAG	24	60.023	448	556	109
Chromosome6	10	p2	(AT)11	22	143990	144011	gtcacaacaaatattcTGACTATAAAAACACATGTAGTCATTGTGATTTTTATGCTTAATACTTTTAGAGACGAATCTTTTAGTTATAACATagaaatgataatttataattagtcacaattttcttacttttaattgtaaattttattgtaattaaaaataaaaaaaatttacagtaCCTATAAACTATATATGAACTAGTTGAGCATACGGTTGACTAAGAAAACTGTTAGATGATTTTTTCCATCATTTTATGTTCTCTTTAATTAGATTATGAGTGAAAATTTTCAGtgtatttatgtatattttacaaaaatacacgTATTAAAACTGTGATTATCATAAATAAGAAATTAATTGATATATTCGTTGGGAATATTAATGCATGTCGCGCGTAAA…	GTAAACATGCATGGCCGCTATATA	24	59.366	CACATATAGGAGGGCACTAGACAC	24	60.022	395	569	175
Chromosome6	11	p2	(AT)14	28	149407	149434	AGGAAGAAAAAGCATGAGTAGTCCAGTGTTCTCCGCAAGATTAGGTAATTTCAAATGACCTTGATGAGTAGAATAATGCTAAGGATTTCTCAACTTGTGTTTTTAAATTGAGTAAGTTTTAGCCTTATAACATTAAATTTCTTTTCATCACATAATCGTTATGAAACTAAtaattttgttgtattttttttttcagcttctTGAAAATTGAATTTGTAACAAGGTTAGACTATGCATCAtgtgaaaatattaatttattttggttTCAATTTCCCATTTTTACAAATTAAGCATCTAACTAAATATACGTGCATTGCACGTAACTtctacctagtatatatatatgtatatatagaatTGCTAAAAGACACAGCTAATAGCCTAGCATACTTTTtagta…	GCATTGCACGTAACTtctacctag	24	59.732	attctctcaacACCCAAGTCACAT	24	60.203	311	572	262
Chromosome6	12	p2	(TA)6	12	155313	155324	ctcatatatatacatcattaacaattaattaatattcaaCTGAAGTAGCTAGCTAGTACTAGTATAGTGCTATAAAtagaacattattatagtaGTGTTTAATTATAGAAACTCATATATACTTACTAATATAATAGTTATATCATGAATATGGAGAAGAGTACTAAAATTAGtgtgatgataatgatgatcatgATGAGCTACATAGTAGTTACTACTTATGCAATTTCAGGTGGAAGAAATCTCAATAATGTTATTCAACTTCACTCCTCAGATGAATCAGAATCAGAAATAATCAACGGTCAAGATGAAAAGATGGCGACTTTTATGGAGGCTGATGCTTTTGTGGATATGCTATTGAAGGAAAGGTCATTAAAATTGTGAGCCTGGGAGATATCC…	ATCATCAACCACTTCTACGTACGG	24	60.44	ATACATAGAAGCCAcacatgcatg	24	59.482	427	641	215
Chromosome6	13	p3	(TTA)5	15	208784	208798	ACACTACTAAAAGGAATTGATAAGCTTCCTTCCCTTGAGTCTATCAGTATACTTAACTGCCCCAATATGACATCAATACTGGAAGGGATTGATAACCTTCCTTCCCTTGAGTCTATCAATATATTTAACTGCCCCAATTTGACATCATTTCCGGGAAACTTAAGAAAAATGTGTGGTTCTATTATTATGGACTGTCCAAAGCTTGAAGAGAGATAATGTAATTGAAGTTTGTATGTGAGTTGatgtctttctctctctaattgTTAGAGTTTAATTAGATTAATGTGTTTATGAAGCATAATGCATGCATTAATCTGGAAAACAGAAACAGGTCAATTTGTATTATTCATCCTTATGAACCAATGGGGGCCTGCTAACCACGTTTTAAATAAGGCGAAG…	TTGATGTTTTCCCTTGCTGTCATG	24	60.262	TTTGAGGACTGAAGAAGACACtgt	24	59.838	458	736	279
Chromosome6	14	p3	(TTG)5	15	225047	225061	aacttggtgaactgcttgtctaagcttgactttctcagcctctgaggatagggtatctttacatgatgatcaatactaatcggtggagactgttgtggtggtgctgggctatcagtagccttctctgctgTCGGTGTTGGTGTCGGcactggttgagcatttatttctacatctacctcaactggttgtggtaactcaggcccatacttcttaccgctcctcagggtaattgccttgcagttttctttaggattaacttcagtggtgctaggcaaatttccttgagggcgggttgctacctgagttgctagctggcccatctgagtctgcaggtctttaattgaagatctagtttcagtcatgaattggagcagtaaatctgtctgcaaactagaactt…	tctgtctgcaaactagaacttcca	24	59.899	tggatgatttgccaatggatgaag	24	59.9	379	566	188
Chromosome6	15	p3	(TTG)6	18	231971	231988	CACGGGTCAGCTTCGAAACACTAACTAAATTCTTTGTAATGGTAGGAACATGTAGTAAATCATTCAGCAAAAGGGGTTCAGAACTAGTATTATAATACCCGTACCAACATGTTTTATTTCAAGTTTGCTTCCATCCCTTATCATCATGTGTTCCTTACCATTATATTCTGCTTTGTTGTTCACTTTGTCAGGTTCGGAAGTGAGGTGATTGGTAGCTCCGCTGTCAGCATACCAAGCATCATCAGTGACAGTTTGAGGAGTAGCAACAAGGGCTGTCATGTGATTGTTTTTGTCTTGACTTTGAGAGTTGTCATTCTGAGGTGGTTGTCCCATGTAGTTATCATTGTACCTGTAGTAACACACTACTGCCGAATGACCAAATTTCCCACAAAGCTGACA…	CACTACTGCCGAATGACCAAATTT	24	60.083	TCCAACAGCAGAAACAACTACTCT	24	60.142	361	558	198
Chromosome6	16	p2	(AT)13	26	236720	236745	AGAGAAGTAATACGTAGACTTGATTAACAGTTAAGTGTGTCTGTAACTACTTGTAACAGAAATAACAAACTAATTGTTTTGTCTAATATAATACAGTGATGAGCAGGGTTTTCAGTGAAAGTCATCAATTAATTAACTCAGAGATTACTATGATATTAATAATGTATTTCGTTATTGGAGTGACTGACCCATACTATAGCAGGCATGTACCAGTATGTGGTACCTTCATCTTTTTCTCGTTCCTCAAGTGTTAACATATGGGCATAGCAACTCATTATAGTCTGCATGCAAATTCAATCATTAATATAAATCAATAGTTATTTACATATACATACTTTAACAAATACCACattctaatttaaatttgaacCCATTTCTCATAAATGTACGTTACCGGGT…	CACCAATACATGCTACTCAACGAA	24	59.37	TCCCATTCCCATCACCTTACAATT	24	60.017	414	698	285
Chromosome6	17	p2	(TG)7	14	238007	238020	TAATAAGAATATTGTTTTAGTGTGATTGTTTATTATTGATTCTACTCATTTGTCctcaaattttgtaaattttttcttcttctttaagttgaattttttgttaatatgtatataagGGCACACCTTCTATGTGTTTGAGAAAATGCCTAATATAGTTATTCTTAATCACTAGCCTAAAGAAAGAGAGCATATTTAATTGTgctattgtaatttttattcttctttaaaCTGGGATTTTCATGTTGTTCCTCTGATGTTATTTATGTTCATTTTGATGTTATGAATTAGTTAATTTATCAATAAATTTGATAGTGTTGTTTGTGTGTTGTTTATAAGTTGTTTATACGTGTTGTTTTGCTACTGCAGCAGAAAGAAAAAACTTTCATTCCAAATGTTGAA…	GACCACATTGAGAGTTTACAAATGC	25	59.141	GCATTTCACCAAACACATGTCATG	24	59.849	467	547	81
Chromosome6	19	p4	(AATT)5	20	258442	258461	CTATGCTGCAAGTCATGAAAAGCCATTGAATCAACCAATCTCATCAGCATAATAATCTTCCAATAAGCTATCATTCTCTTCTTTAAATCAAATGCttgatgaagaagatgaggacCTCACCAAATCAAGACCATCCAAATTCACCTTAAAAGCCAGCATGTTCTCATCATCCAAATCCCCCATGAATTATGAATCCCATCTTTCTTCAACATCAACTTATTCCACATTGAATTTGAAACTATACTGTCAAAAACTGGTCTTGAAAGGGTAGCAATTAAGGGAgttgataaagaaatcatcAAAGAAGTTAAGTCACAAGACAATAAGACAAAGTAGGATTGATTTTACAAATACTTTTATGTCTTAAGGACTCTGCTACTTTTTCATTATTGAATACAT…	GTCCAGAAGAAGGTGAAGCAAAAT	24	59.721	GGAGTCAATCAGAGTGAGAGAGTG	24	60.142	428	655	228
Chromosome6	20	p2	(AC)6	12	259246	259257	TTATAGGGGATTGCTTCAATATCTCCAAGTGTGAGTCGAGGGAGAGCCTCAAACTTGCCTGTTCTTTTCGGTCTGATCATTTTTCTGTACTTCAGAGTTCAGCCAAATGGCATTGTTTCTGCCCCAAACTCTCCACCATTTCTCTTGTGTCCAATCCAAACCTATGCAATGAATCATATTAAAGTCAACTGTAGGATTTTACTGTTTTAACCCTACACCAACAAAGTCAATAATATCAGTCTCAAGGTCAGAATTGACCTTTCCTTGTCTAAGTAAAACTTAGACCAATACGACCCCGTATTAACCCCACGACACCAATCTTGATGTCGTATGAATCCTTTGATTCAAAGACTCAGTAGAAGAGTCTAGAATCCCAAACACTCAGACACAATTCACTCA…	CCTAGAAACCCAGAGAACCAGAAA	24	59.958	AGAAAGAAATCGAGCTTACCTGGT	24	60.02	464	718	255
Chromosome6	21	p2	(TC)6	12	259624	259635	CACTCAGACACAATTCACTCACACACTCACAAActcgaaaccctagcagagcaagTTCTCTCTGAGAACTTGCTCGATTCCAAACCCTAGAAACCCAGAGAACCAGAAAACCCAGATctaaacacacacacacatagcTTTTAGGTTTAGATGAATGAAAAACGAGAGATAAGGAGAGAAAACACCAGAATTTGTTTCAGAGTTCACCCAAATCTGGGCTACGTCTCTGTCAAGCTCTTCTCAGAGATAGAAGCTTGATATCCACTATCACAAGGTTTGTTTACAAACTTTTGGGAGCTTCCTGTCACAGAAATCGACCAGGTAAGCTCGATTTCTTTCTTTACactttgtttttgttgttttcttgtGTTTTGTTCTCGATCTaattctcttcttttc…	GAGATCTGGATTCTCATGGTTGGA	24	59.898	GCAAATAAGACTCGATCCTAGGGT	24	59.961	440	695	256
Chromosome6	22	p2	(AC)6	12	264637	264648	ATAGAGTTTTAGAATTTCTCAGTTTTGTAATTCTGAATTTGAGTTTGAATCTGAATCTTGATCTTCTTGCTGTTTGAGTGTTGTTCTTTTTGTCAATCTTTCTTTCAAGATTTTCTTGCAAATTCCTTCctgatatttttcttgattctttGTTGATCTTCCTTAGCCAAAccaggctctgataccactgtaggaTTTTACTGTTTTAACCCTACACCAACAAAGTCAATAATATCAGTCTCAAGGTCAGAATTGACCTTTCCTTGTCTAAGTAAAACTTAGACCAATACGACCCCGTATTAACCCCACGACACCAATCTTGATGTCGTATGAATCCTTTGATTCAAAGACTCAGTAGAAGAGTCTAGAATCCCAAACACTCAGACACAATTCACTCAC…	CTAGAAACCCAGAGAACCCAGAAA	24	59.958	AGAAAGAAATCGAGCTTACCTGGT	24	60.02	464	718	255
Chromosome6	23	p2	(CT)6	12	267716	267727	attgtttgtaagactcatgtaattggttttaattaatcaaatataattctcaaattagactatgtctatttgtgaaattttcactaagtaagggcgaaattgtaaagaaagagttgttaggggcatatttgttaattatgatcctttgtatggttcaattaataaatatgataaatgacaatattatttaataattatttatagttattaaatagttagaattgacatttaaatggttgaattagaaaattggcatttttgagaaaatcagatacaaaagtgttaaaactgcaaaattgcataaagcaaggcccaaacccaataagccatggccggccacttttgtaggtaatttaaactgatattttcattattttaatgccaaataattcaaaccta…	ccggccacttttgtaggtaattta	24	59.299	ggcactactctaatcactaagggg	24	59.961	333	556	224
Chromosome6	24	p2	(TC)8	16	304984	304999	ATATAACCCACTACATTTATAGTATTCCATTATAGatgctattattttttttacactgttttttttttcctttctatttACTATTGACTGGTTGGTGGTGGTTCCCAGCTCTTCTCTTTTTTACCCTTACCTTTATttattatgattaattttcccattaaataatttttcccaGCAATGAATAGAGATGGTGGACAAATTTAATGCAAAGATTTAGGCATGCAACGGTAACATTTCAGTTTGCAAGTTCCTTAAGGGGTATATTTGGTAATATACAAAAGTTAACGGAACTTTCTGTtcatgtaaataaaataaaggaaaaagaaaTAGTTTTTATCtgtctttttctttctctttactttcaactttttttctttctctgatcacagaaattaaact…	GCGGCAAGTCCTAATTTTAAGCTT	24	60.381	AACCTTGAAGCTGATCCATTGGT	23	60.501	437	736	300
Chromosome6	25	p3	(ATT)21	63	329527	329589	tttctgGAACTAtcaaaattgttagatttaaagacttcTTTTCATTCCATTCAGTTTCACTAATGCAGTAATTATCCATGTACTAAATTGTACcctaaaattttaatatctaccaaattgTATACTCTGAAACTTTAATATGTATCAAATCGTACCTCTAAACTCTCATCTACTTACTTAAACTTCCGTTagtaaaaattaacaaaaaaatttaaattcaacaatctcaacagttctaaaaaaaaataaaaaatagttaaaatcaCTTTGTACAtgacaaaaatcttaattattattttgataataatataataGAGTAATTTCGGtgtaaatacttaagtttaattcttgattgtagataaatacataaatttaattttaaactgtaataatacataa…	tgtagaTATCTGACGGTCAACTAAg	25	57.739	ttagggtttgggATGGAGAAGAAG	24	60.018	419	707	289
Chromosome6	26	p3	(ATT)5	15	349537	349551	aattaaaaaaattactaacacatccaatatataaaaaaatcatattagcATGTCAAAATTTCTGATTAATAGTATTTTTGCAGCTAAGTATATGATTTAGGATGCCTTGATAATTGTGTAAATCCTAAACTCATGCTAATCTTtagtttattttctttcttatgtaatttatataaattttatttttgatattataaattattttaaatatttttaaaaaaattatataaaatattaaattataattttcctatatacatataaataaaacacctttaataaagaaaaaagtgATATTGTTATCATAAATTTTGTCCATAGATATAAATATTTGAGAAGTTTGGCAATAATaagtaaattaataaaagtGAAATAGTAGTCgttttttttcctaaaaaa…
Chromosome6	27	p2	(AT)7	14	349873	349886	AAGTTTGGCAATAATaagtaaattaataaaagtGAAATAGTAGTCgttttttttcctaaaaaaaaagtgaagtAGTAGTTGAATTTACTTGACTTAATAGGAAAACATTATGATCAAGTGTGCATATATAATTAGCAAGTTGGCAATGGtaattataaaagaaattattattattattagtcaagaaataaattaaactaaactaaaactAGTTAGTAGTTATGATAACTTCACATGCATATAACTATTTATTGTAACTCACGTAAACAACTTTAACACGTATCACTCACTTAATTATATTCTCTTTTTTGGTTGACTTAATTTCTAATTAGagttttttttaatggaaatttagttttatttaactATTAATTTCTCTACCAACACGgtaacaaaatt…
Chromosome6	29	p3	(CAT)5	15	366321	366335	ttatttaatacaatacgatcATCATACAGCGTACCAAATGAgccatataattattaaatagtgattaaaataataaaaaaaatcacactACCCATTACTTTTCTATGTATATAAATAGATCATTTTAGTAGTGTCTAATACTTTTTATAGATAACgccttataattaaataacgatattttttaaaagttatttttctaaattatataagactcgctaacttaattacactaatattagtATGACACCTTGatactaataattttttagcaATTCTCGTATAAATATCATGTGGCCCCACAAAAGTGTTTTACATGAGACATTATCCTATCCACACAATCTGGTTGTCCCATAATCTCttcccaaactcaaactcacaGAGATGATAATGAAGATCAGA…	CTCTCCACAACAACATGCTTCATT	24	60.023	GTTGAGTTCTTTGATGGTTCTGCA	24	59.963	438	641	204
Chromosome6	30	p3	(TAT)7	21	372657	372677	ACAATGTTTACAAAGTACAAGATCCATTATATTAGtttttgttaataaaaataaaatgtattcCATGTGTACTTTCACTGTAAACTAGACTCgatttgatattttttggcTTCCAATATAATTAACAACCATTAAATTAACTTAGgggattattttaaaaatatataaaaattataaaaatacaattataaaaatacaattgaaattttaaatatttttacctttttttatttataaaaaatacagtttttgatgttttcataattttttatgttgtactcttattattttattgttgttttggtgttatttgtttattatttatatatattttatgttatttttatgtatttttatattattttcatattatattattttttataaaatatcatatat…	GAATACATTCCCTCACGCAACAAA	24	60.083	TGTGTCATCTCATCTACAGTTGAAG	25	58.607	450	645	196
Chromosome6	31	p4	(CTTT)6	24	381220	381243	AGAATGGAATTTTAGCAATTGAATACTAGAGAGTGAGGTTAAGGTTATCTTTGCTATGTTGTTATCTTTGTTACCACGGTTTTCCTCCGCCATAAGTAAGGCTTCTCAAAAAACTTGGGAAGGATCAGTCTAAGACAAGTGacctctttctctttctctttctcgaAAACAGAAAAAAGAGTTCGAAATCAGCAGTGTTTATCTCTAAATGTTGTATGTGCAGGGCTTTGCTGCAGGTCTGATGTTGAGCATATCATTCTTGGATTTAGCTCACAACGCGATAAACTCGATTGGCTTCTTAAAAGGAAACCTATGGGTAACATAATCTGTTAAACTTTATCCTTAAATTGTATGAAACTACTTATGTTTGTAGTCATAATTAAATTCTACTTTGTTTCT…	TTTTATTCCAGAGCCATCACTTGC	24	59.842	TTCATGATATCCTTGCCACCTTCA	24	60.08	444	621	178
Chromosome6	32	p4	(TATT)5	20	392130	392149	ttatattttattgtataaaaaatactaatttaatccTTATactttgttaaataataattcaaagtttgtattttataaaataagtttCATATAGTATCTTatactaattagttttggtaaaatatttttaatagcatattcgatcaaaatataggagttaaaaaaagaaaagaaaaatagagaaaCACTATAAAAATTTTCTTTCGAGTATTGTTATTGGGTATTAGTGGTGTCCAATACCTTTTATAGGTTGTGTCATATGATTGGttagtgatattttttaaaaactattttcttaaattatatgagactcaatacttaattataccaataatagtataacaaaaaaaaaaaatgttaagcaccaataatatttttttacaattatCATTTCTATAA…
Chromosome6	33	p2	(AG)8	16	393486	393501	aagtttaatttttgacagtaataatacttaagttatatttctaaaaCTTAATGGTTAGGTACCTActgaagtttcaaaaatataatttaaatagtattgccgttaaaaattaaatttaaatatttatctacaattgaaagttaaatttaagtattttcgccgtaaattattttaaatttaaataaacaaataaatgtaatttttattgAAGGATAAAGATTGTATTTTCacaaattactttttttttatttaaatcgaAAATTACAAAGAAAAGGCTTATAAAAACTATTTTCAACAAATTACCTTTTTTTGACTTTAAGTTACCTAAAACAAATAAGAACAATAGTAATCATACATTCacatggtattttttttattgataaattttaaataaacaaa…	TGGACCCCACACAGAGAAAa	20	58.782	GGAGCAGAGGATAAGTAAAGCTGT	24	60.142	447	746	300
Chromosome6	34	p2	(TA)6	12	396573	396584	GGTTCACATGTCACAAAACCTAGCTGGAAAGACCACACACAAAACCGAGGGACGGATCATGTACTACCATTACCACGGGACCATAGCTAACCGAAGAGAGCCTTGCAGAACCTTGGTAATTGGAGTAGTATCAATTTCGAAAACAACCCTTATAAACTTGACACAACAATGAGAGACATTGCTGGTGTTGTCAAGAAATTTGAGCTGAGAATGATTGGAACAAGATTACAGAAAACTCgtcaataataaataagaatgatcacatgatattgataccctttattttttaatttttgttaattagaTTGAATCATGTACAAGGGAAAAAGAGAGATTCTTTGGTGGGTGGGGGTTGGGATTGGGATGGGAAGGTTCTTACTTGTAATATAgcattttcct…	TATCACATGAGACCCTCTTTTGCA	24	60.019	GCAGCACATTTTCCATCAAACTTG	24	60.084	440	575	136
Chromosome6	35	p2	(TA)7	14	400297	400310	aaAGTAATGGTGTCTAATATGTTTTATAGGTGGTGTTTCATTATTGGTGAGTGATATTCTCTaacaagttattttttaaaaaattatataagactcgataattaattataggaataattacataaggtaccattttttgtaaaatatttacatttttacgtttaaagaatgttttttttatatatatattttacggttttccaaaaaataacacgaaaacaacataaaatcaacaagaaaattacataaaagtaacatgaaaataatatcaaaataacatacagataacaaaaaaattaacaagattacaacataaaaagactgtattttctgtaaataaaatcaaaaaaatcgtaaaaatatttaaaattccgtaaaactatatttttatatttttat…
Chromosome6	36	p2	(AT)8	16	400467	400482	gttttttttatatatatattttacggttttccaaaaaataacacgaaaacaacataaaatcaacaagaaaattacataaaagtaacatgaaaataatatcaaaataacatacagataacaaaaaaattaacaagattacaacataaaaagactgtattttctgtaaataaaatcaaaaaaatcgtaaaaatatttaaaattccgtaaaactatatttttatatttttatatttttgtaaaaataatttttgagtCAGATTTATCCCGATAGGAGCaagatacaaaaaaaaaatattaagcactaataatatataatttttagcaatttttatatatatatatatgttaggaATATATATAAGAGTAACTTTATAGGTTGTGTATTAATTGAAGTTGTCT…
Chromosome6	37	p2	(AT)7	14	401131	401144	aatgaaattattagatcatagagaaattaattatttattaataaattcgtAGTGTGAAAATTCAGAAAATATATATCATTTGATGAGACCTCATTAATTCATGAATATATattgtgtttatatatattataataagatATATTGTCACTGAATTATATGAGAGATCATATCACAGATCAGAATCCTAATAATGattaatatatattgttattatatatatatgtagaccATAATTAATCAATCAGTCAAAActgttaaaatatataataattaaatcatatatatacaGTTATTGGTGCACATTTTAATTTATAGACATTGATTTATATTtagtaatttatataaatatataaatcacgTTCTCactatgaaaataaatttaacataaatatgtatatt…
Chromosome6	38	p2	(TA)7	14	401580	401593	GATGGTAAGACCATGAAAGTGAGAATAAAATAAagcaaatatataaataaatatatatatatatgtgtaactACTGGTTGGAAAGAGGggttatatataattattttttgttttcgaccgacaaaaattagtattactgtaattatatgtatgtacgaattatatatataaattatatcatataatcatatcatataatatatatggatACAAATGAGTATATTCTATCATCTAGGTTCCATCTCTAAATTAATTTACCATGAATTTACCATTGGCTAATATATAGtttgttatttatataattcaatgtttgtatgtttaatttatataggATAATATaatccaaataaatacaaagaaAGTAAATGATATATAAGGatatattatatgattataaGG…
Chromosome6	39	p2	(AT)6	12	402469	402480	caacATATTACAAATGTCCATCCATCCATCTTCTCCTTAAACAAACTTGACTTTttattaattacatatatattatgttttttataatataaatatgcaATTTCATTAACACTACCAACTACTCAAAATTATATCACCTAAATTACTCGAAATTATAGAATCTGAATAAATACAACAACTAACATTATTTAATCACGAAATTCTAGTTAAATAGTGAGCAAACAAAATTAATAGATCGCTtgacaaaaattattattaaagaaTCCGTCTCCACTCAAAAGTGCAGAACCTAAAAACAAAAGTCATATCTAACCAGTAGATCCAACCCTAAACATAGGCAGGTTAGGCCTATGCCTAAGCCACCTAGCCCAAGGGCTAAAAAATTCCTCTTGTAAAATT…	CCTAAGCCACCTAGCCCAAG	20	59.819	CCTAGATCTGCCTAATATTGCTTCA	25	58.295	354	646	293
Chromosome6	40	p2	(AG)8	16	405169	405184	GAGCAGTTCATCAACTCCAGGTCGTTTCAACACGTAGAAATTCAGAGTTTCTCCTTCGATTCTCGGCCGTACGACGAAATCGAAGCGTTTTGGAGGCGGATCTGGCTTGGAATGAACCAGGGTCTCATCTAGATCTAGGAATATCGTTCGCTTCTTCTCAGGGGAGATCAGAGGTGGGAGGAGGAGGCCGCCGAATGAGGTTATTAATCGTCGAGGATTGGGAATTAGGGTTTCAGGGGTTTTTTTGAGGATCTTGTATCCTTTGTTCTTGCGACAATTTGTAGGGGTTCCGATTTGGGTTAGTTTTGAGAAGAGTTTGATGAGGCGACGGTGGCAGTTGAAGAAGGATTTGTTAATGGTGGAAATGACTGTTGAGGCTGAAGCTGTTGATGATGGTGA…	GTGGCAGTTGAAGAAGGATTTGTT	24	60.202	TCGACCGTTATACCAAGCCTAAAA	24	60.082	331	611	281
Chromosome6	41	p3	(GTT)5	15	407802	407816	AGATAAgaagatgagaagaaaaaaaaaagtgaaaaagaGAATGCATAGGGTGAGTCTAATAAATaccaattttctttttcatatatatattactaaagTATTATTCTCATAACATATGAAGATgggaaaataaaatatgaaaaacaaaaatccaGTTTTTGGCCTTTTCCTTCAAATGATTTGTAGAAAATGTTTTGTTCAACACTccaaaactcaaaataaaagagaccctTTATACATTTATTTTCCACAAATCTAAAGTGTATAAGAAAATTTGTTAAGACAAACATCTCTCATTCTACATATCAAATCAATCATTGCTCAACACAAATATCAATCATTGCTCAATCATGCACTCTGAGCTTCCAAGAAGGCATTGAAATCCTCCCTCGCCTTTCT…	GAATCATTTGACTTCCTAGCTGcc	24	59.964	GGAAACAATGATGCAAACTCTCCT	24	59.781	476	618	143
Chromosome6	42	p3	(CTC)6	18	407974	407991	CAAATGATTTGTAGAAAATGTTTTGTTCAACACTccaaaactcaaaataaaagagaccctTTATACATTTATTTTCCACAAATCTAAAGTGTATAAGAAAATTTGTTAAGACAAACATCTCTCATTCTACATATCAAATCAATCATTGCTCAACACAAATATCAATCATTGCTCAATCATGCACTCTGAGCTTCCAAGAAGGCATTGAAATCCTCCCTCGCCTTTCTCAGGCGAGGTGTAATGCAAGTAGGGGAAGCAGGGAATGATTGAGGAGAAGCTGTGGAGAACCGAACATGTCTAGCCGAATCATTTGACTTCCTAGCTGccgttgttgttgttgttggcgCTGTTGTTGATGATCTAACCGAGCCATTCTTAAGAACTCCTTTGATGTCTTTG…	GGAGAGTTTGCATCATTGTTTCCA	24	60.022	GGATTTGGAAAGGGAAGACAAGTG	24	60.022	424	656	233
Chromosome6	43	p3	(GAA)8	24	408862	408885	AATGATCTTCCTTCAGCACAAGATTTGCTCCTTCTCAAGTAATATTCCAATGGCAAATTCATCTGTTTTTCTGCTTCATTTTGAAGAGGAGATGTTTGACCTTGGCTTTGGCCTTGGCCTTGGCCTTCATTCTTCACTTTCTTCTTCAGCAAAGATGTGCTGAACCGAGGAGACGAATTGGCAGAGTTGGGAAGACTACAGCTCAGAAACTTAGGCTTTCCGGGAAGAAGTGAGGCTGGTAACTCTAAAAAGCCAGTAACTTTAGGCGATTCTCTAAACGAAATGGGGTCAATCGAAATCTGCTTCTCCCTTTGGACATTATCATTCCTTGACAAGCTTCTACAAACTTGAATCTCAGCAAAACCATTTGCATAGTAAAAGTTTTCATGATCATCATCT…	TTTGTGGTGTCTCTGGTTTGAAAC	24	60.082	ACGTATTTTAGGCATCTGGGTCTT	24	60.081	402	605	204
Chromosome6	44	p3	(TAA)7	21	415055	415075	ACATGGATCAAGGTTGGAGTTTGACATTGACACTCATGAGTACTATTCATCAAAGTTGTTAGATGACAAAATTGGTAAGATGACAAATTAGATAATTGCAAAATCTTGTGCTACAGAATCAATGTTTAACGAACTCTTTTTGTAGTAGTAATTGAGTTGAGTAGATTTATGCTAATGATGATAAATTGCAGCAGAATTTGCTTTGATTAGATTAGTTTTTCACTTCCAAATAACTCTAATATTGTTTTGTTGTTTCCATCCACTTCTCCACTCCCAATCAATATGATATTACATACAAACTTAACTCTGAACTCTTAAATATCCTTTTtaccaatttcttctcttgtatgcATATAAGTGTTTTCTTCTAGTGCTGCAAATATAcggattgaaaaaaaa…
Chromosome6	46	p2	(AT)6	12	418087	418098	tatcacataTACATGAAAAGATTTCTCTAGCTCtaaatgaaaaaatctctctccTATACCTACAACTTATTTATATAAAgactaattagaatttttttttttaaactttaacatataccaaatcatattttctgaattttttTAACCTTTAAAAATTCTACTTGTACTATTGAGATCGTTAGATTCAAAAATTTTTGtcaaatttcattcaattttactaattcaaTATATATGTACTAGATCATACCATGCTCTCCAAACTTTATTGTCCCTCGaatttgacatgtatcaaatcacGTCTCTTgaattttcatccatgttagatttttcttactaaaattagacaaaaattctcaaatccaataatctcaataatttaaggaaatttttaatggtctt…	TGCTCTCCAAACTTTATTGTCCCT	24	60.203	TCAACCTTAGCTACCTTCCATTca	24	59.466	250	541	292
Chromosome6	47	p2	(AT)8	16	418946	418961	GTACATTATTATTgcaaaaatattacatttttatcACGTGAAGGCGAAAACAAAACTTTTATATTCGTTGAATAGTTTACTACGAAAAATACAgttattttttgagataattttttaatcacaacataattttttgtgactaaatgtgatttttagtcacaataaaaaactacttatgactaaaatatagtatttaaatataaattgttactaatttaattttaatcacaattgtattgtgactaaaaacacatttaataaataaataaattattataaacttttcaattacatataaaaaaatttataattagtcacagtGATTTTTTGTATTAGTAGTTGTAGGAAGCCAATATATAAGTAACCCTAATTAACTCATCATGTTGCTACTATATACTC…	gctCTATATCTTCACACACATGca	24	58.948	CTAGCATGCGGTCACcaatttatt	24	59.963	429	571	143
Chromosome6	48	p2	(TA)9	18	419330	419347	TGCTACTATATACTCCACaaaaagatcatatatatattattatagctCTATATCTTCACACACATGcaatatcatttatatatatattatattatatatatatgtgtgtgtgacaatatatatatatatataataaaggaTTGGGTTGtgatatatataatcaaataaattgGTGACCGCATGCTAGAATTGGGATGAGGAATTGGATACCTCTTCTCTGCTACACCTGCATATATTTGAATGTGTACTATTATATCTTTTCATGTACATATAATTACATCCTAcgtattatatataaatgtttattatatagAAACTTATATTTaacttttattaaatattttaatggtTGGGCATGCATGGTCATGACTTttactttaaatttgtgtttgccacttt…	attttaatggtTGGGCATGCATGG	24	60.928	TGTTCAGTCAATTAGAGAGCCa	22	57.11	340	637	298
Chromosome6	49	p2	(TA)6	12	421185	421196	taattaaactatatataagattctaaaatttaattttatcttatgTACTTTAAGACTGGCCTATATATATGGGTAGTGGTGCATTTTAATATTtctctacatatatataatttgctaGCTCTCTCTTGACTATTATATATgttaataattttaaagtttttttagtTGAGAATAAAAGACAATAGATATAAATATGATCATATATTCATGTGTACGTACGGgacaataatatttaatatttattattattattggtttTTGGTTTGTGACTTTAttaatttaactaattaattatattatatatggtaTATATATGTGCATGCATGGCCGTgatcaatataattaatttatgattatattggtcacttaattaattaatgatggattatatataataat…	CATGCATGGCCGTgatcaatataa	24	59.844	CAACGTGGACATATTATGATGACTC	25	57.89	319	550	232
Chromosome6	50	p2	(AT)6	12	429217	429228	TAGAGCAAAATTTTGActagagaaaaaataaaaattatcgtGAAGTGATAGGGATAAAATTAGtagaattattaaaaaaaaagataaatataataaatttaaaaaagagataaaagttaaaaacatcaaaataataaaaaaaaaagtatgtaaTATAATTTATTCCTTAGACAAGGAAAGTGAATTGTTTTTTTGGACAATAAAACGACAAAGTTCATGCTTTTCATATCACAAAATTCATTATTAAggcttctttcttttctctcatCACTACTTCACACAATTtgattcaattaatttaattccaattatattaataataattattttaatacaatatatatttgcCACATCATCATGAACAATATTTCCACTAAGGGTTCTTAAAGATTTTGCTTT…
Chromosome6	51	p3	(TTG)6	18	432746	432763	ttaagtatcaaatCTCATGTAATTTAAAAACTACATATAAAAAGTACTAAAAATTACTAATATACCCAATAACAATACTCTACTAATAATAATGATTAGTGTTTggtaagaatatatatttaaagaaaaataccatttttgtCTTCTCCATCTTTTCATTTTTACCaattatatatacactataCTAATAACATAATTAATCATCTTTATCATTATTAcataaagaaagaaagaaactaacttaattcaaacaatacaaaacaataaccaaacaccaccacacaataattaatctaataatttatattaacattctaaataaaattaattaatatataaaactaGTACTattcctcttcttctttttctcctccatttatatattattatttattaatt…	CACATTCAACCTTGCAACCATTTC	24	59.788	TGACTATGAATGTGATCGGAGGTG	24	60.202	413	645	233
Chromosome6	52	p2	(TA)7	14	434374	434387	GTTTTGAGTGATATATGATTATATAATAAGGTTATTATTATATGTAGTAATGAATAGTGAAGATGAAGAGAGGttttacttaaatatttacTACTGTTATTTCGGCTTATATTGAGGCCTTTTTGGTTTCTATGACTATAAGAGAAGAGAAAGGGTCTTAATGTTATTAGTATAGTATCATATACAtgtgatttttttatttgaaaataaaaaaaaaaaaaaaaaagaaaaggatgGATATTATGCAATATGAATCCAATAAAGGTGATGAGAttattaaaaggaaaaaaagagtGAAATTTATTATCAAAGatggtaattttttttcattaattgttATTGGAAATTAAGAACACATATTAAGAAAAGTGGGTAATTAATGTTGGTGAAAGTGGTTGG…	GGCTGAacagaagagaagagaaga	24	60.022	CAGTCAAAGTAGCCGTTCCAAAAT	24	60.023	399	568	170
Chromosome6	53	p3	(TCA)5	15	434728	434742	ACATATTAAGAAAAGTGGGTAATTAATGTTGGTGAAAGTGGTTGGGCTGAacagaagagaagagaagatagTCTATAATTGTGATTATAACAAAAAATGGAATGGAAGAGAGGAAGGAGAAAAGAGATATGTAtagatatatgtgtatatatatatatatctatatctatatatacaatacaaacaAAAGATTTTGGAACGGCTACTTTGACTGGTTCATATTCATATACATGGGTTTTCTCTACTTTCTTACACAGTCACAGCTCACCAAACCAAAAAACCATTCTCTTTTACATTAATTGCCAATATATGAGTTCATGGGTATCAATGACAACACTCTAAGCCAAGTGTCACCTTTTGCTTTTCTGGTTATCTGGGTCTTTGCCACGTGTCTTCCTT…
Chromosome6	54	p2	(TA)9	18	435059	435076	CAACACTCTAAGCCAAGTGTCACCTTTTGCTTTTCTGGTTATCTGGGTCTTTGCCACGTGTCTTCCTTACAAAGCATGCGATTCTCCGTTTCTTTTCCTTGATGGAGAGTCTTTTAACTTTTTACCATTTACCAATACCATACATGTTTTGTAACGTAAACAActttttcatcatcatcatcattattttttataaaggggagaaataattttgtaaattttacgttttattattattatataatataaattttctgaTTTCCAATTTGGAGAGGTTGCAAAATTAATGCTTCCCATCTAAcaaaattttgctatttttatatttattttctttttctaacaaatatctcttttgtttttttttatgcatgTATGGATGATAAGTGTGCTCGAATAGGT…
Chromosome6	55	p3	(CTT)5	15	435932	435946	gaaaaaaaaccatatttttgcacaaaaagtataaaaatccataaaatttataatttcctCTTTTATAGTTTACATATTTATGAAgatttaatattttgtaaataaaattagtatttttttttgttaaatttcttatttttcgaaattactCCCCAAAAAACCTGAGTATGAAATTATTGGGCTTGaaataaaaaacattaaaagaaCGGCCCATAAAAATAGGTTGGCGGGAATGACGCCTCAGGCCCATAAGGTCTGGTTTTGGCGGGAAAAAGGTGTTAGATTTGGCGccataaagaagaagaagaaaaataggTTGAATCCCTTTACTCATTTCTCTCTGAAACTCAAAACTCAAATCCTCACACTTCAGACCTCAAAACCCTCACACAATCGAAG…	ATCCTCACACTTCAGACCTCAAAA	24	59.897	TTGGCTCTCATGACTTCAATCTCA	24	60.02	359	623	265
Chromosome6	56	p2	(AT)6	12	441480	441491	AATAGAACGACGAAATGTCACTAATCACTACTTGTATGTCTTGTTGCCTCTATGGGCAAAGCTTTAAACTTGAAATCCTAAATTGCAAATCACTAATTTTGATATAATTAGCGTTTAGTTAGTTTCTTGTGTGGTTTtcattcattttctttttttggtaTAAAACGAGTTTTGGTAAAATATgcatttttttgaattttttgttaATGTTTAATAAGGTTAAATAGGGgtttcatccgatccaatctgcacttttttggtcaaacaacatccaatccgcactacgtgtggatttcatattttggatccaatccgatccgcataagagtttaaatccaatccaatccaatccgcaatagtgcggattggatcggttatttttttaataataaattattt…
Chromosome6	57	p2	(AT)16	32	443224	443255	AGACAACGAAAATTATATGCAAGAACGAACTACAAAACTACAATCAGAGTACAACCAACCTGAGATGCAATGTCAACACCAATTTCGTCTAGCACCTGCAAAAATGAAAGGCTCGGTAAGGATTTGATGAGATATTAAGATAAAACCTGTAAGTGAAACGAAATTAGACTTTTTGAATTTCACCTGGTTAGTCAGCTCTTCTGTTTCCTCCTCTGCTTCGTCTTTGTCTAAAGTCTCGTCAATAGCCTCTGACATCATCTCGATCTGCCACATAGAGTAATggaatatacatacatacacacacACAATCAAACTCAAAGCGAAGAAACAATAAGAAACAAAATAAATCATCCCTTTAAGCAAAAAAGCCTTAATAATTACCGTCATGTCTAATTGTGC…	TACCGTCATGTCTAATTGTGCAGA	24	60.082	TGAGCTCATTTCCCACAAGTTTTC	24	59.962	379	568	190
Chromosome6	58	p3	(AGA)5	15	444116	444130	TTGATGTGCTGGCATATAGTGCCTGAGAACAAATATGAACTGAAAAAGATTAGGAAGATGAACAGATAGATAAACCGTCTTTTATTCTTATGTTCAGATTTTTCGAGTAAATGGCCAAACAACCTGTGTGTGAGTTGCTACCCCTCTGATTTGGGCACGACTCCCTTGCAAATTAGTTATTTGTTGACGTAGTCGAACAAGTTGACGGGCTAATATTTTGGTGGCAGCCTGTAAAAGAAGAACATATACAGGTTCTTATACACAATGTGTTATGGCATAGAAgtgagaaaatatatataataattggGTGAGACAGACTTGCCTCATTTCCAGTTTTAGCTGTTTTCTTGATTTCAGCCACTAATCTTTTTTCCTGAAGACAAATTTAAGGCAAAATAA…	AAAGGAACGTGGGAGGAAACATAT	24	60.264	CCTCGAATATCCAGCAACTTGTTC	24	59.965	431	652	222
Chromosome6	59	p2	(TA)9	18	444344	444361	CTGTAAAAGAAGAACATATACAGGTTCTTATACACAATGTGTTATGGCATAGAAgtgagaaaatatatataataattggGTGAGACAGACTTGCCTCATTTCCAGTTTTAGCTGTTTTCTTGATTTCAGCCACTAATCTTTTTTCCTGAAGACAAATTTAAGGCAAAATAAGTAATCTCCAAAATGAAAATTTGAAAGGAAAAAAGGAACGTGGGAGGAAACATATAACACCTCTAGCTGAAGAGATGCAATCTCGCGTTCAATACCtggcagaagaagaagaagattagTTAGTTGCAATAACAACATAACATTGTGATGGGAATTTCCTATCATTTCGGTACAAACTGTAGCAAAATAGAGATAATAGAGCTGATATATTGATATTGGAATGAAATG…	GAACAAGTTGCTGGATATTCGAGG	24	59.965	TTAGGATCACACTTCAGTTCAGCT	24	59.716	401	641	241
Chromosome6	60	p3	(TAT)16	48	446745	446792	aactacaacttATAGGCCTATAAAAGAAATTTGGactacatattttttaaataccgAAATAGAAAAAGTGCATCGGTGCATCCTATCCAAAAAGAtgtattgtagaattttcctctttttatattaaacaaatatttgctaatagtggaactatttttttttttttttttggaaatggaATTTGAGCTAATTTCAagtgtttcttttttctttttctttgtttcattcaattttttatttgactATATCAATATGCATGAACAAAGAGAACAAAGTGGGCATTTGATTGTCAATTCGGTTAACTTATTGATTGGTTTTGTACAGTTAAAAATGTCATtgttattatgtgatgaatgATGATCTTCTATCcatatttttattcttaatgTTTAGATCATC…	TCGATGGAGTATGTAATGTGGtgt	24	59.596	ATCAGTGAGAGGTATGAGGATGGA	24	60.141	473	677	205
Chromosome6	61	p3	(AAT)6	18	448032	448049	AATTTGATATCggattttatgtattttaatttaaattgaaCTATGTGAAATTCAATATTAACTTATACACCAATAACTTACAAAATCAAAGTGCTACACTTTCTAAtatattttgtgtatttatgtTTTCATATCTTATTATAAACTATGTATgtcattgtttttattttattttattttttaagtcaaaggttttaagtttgaaaatatgtattataaatttataattatatatatttgaaatccCTTGTTCTTGTCTTTATTAGCTTCAACTttggttaattttttgttactattattattaaaaaggACATAGTAATATACTTAGCAACAAATTCAAACtacatatcattttttttaaaagaatatttcatttattctCACACTAAAACAGTGCTA…	AGTCAAACTAGCCCATATTAGACCA	25	59.334	atagaaggTATGGGGTTGGGATTG	24	59.894	407	671	265
Chromosome6	62	p2	(TA)8	16	448653	448668	ATATTGCACACTCAAACGCTACCTCTCAATCCCAACCCCATAccttctatttatttattatatttatgtatttaacactttattatttataatattcaaACATTTTAGTAAAGACTATTACTATAGaaatatattattgaaaattttGTAGTAGAAACTTATCTGTTATAATGATTGTTCGTAGCTATTTAAGACTACttgtattttttgaaattttcgaatagttttataatttgaatttaaagtttaaacagttatttattacgtatataagaaaaatacaatCGCACATACAATATaagatataaatttaatttttggtattataaattatttaaaattttttcaaaaatttataattagttttaaataattataacgtacacgataataaaaaaa…	AAAAGCGCACTAAACTTACcct	22	58.517	GGATTAGGTTGAGAATAGTGAATGG	25	57.264	462	559	98
Chromosome6	63	p2	(AT)6	12	450618	450629	agttataaataaatacaatatacacaattatatataaaaaaaaacttacaacaCTCTCctaaatactaaaaaaaataagaagtacctatataaagaaaaaataattatgcatgtaataaatatttaaatattattttggaacgataaattatttaacttttttttaaaatttataaataattataaatgaacaaaacaaaaaaatttaaacttacAACACTTTCttaaatactaaaacatataaGAAGTGTACCAAAAACTTAGAAGTGTACTAATGAACAAAACAAAACTAATGAACTGGTcaaattcaaatatatataattaatattaatatgttGACTATATATGTTATGAATGATCCCATGATGATCTCTAATTAATCCAATAATAACTATATTA…	GACACACGCCATCATTTCTTTCTT	24	60.32	GCCTCTGTCAAAATTTCAACccat	24	60.263	464	683	220
Chromosome6	64	p2	(AT)12	24	450934	450957	tataattaatattaatatgttGACTATATATGTTATGAATGATCCCATGATGATCTCTAATTAATCCAATAATAACTATATTAtacaaaagaaattaatttatataatgaaTAATCATTCAAATTAAATGATCTTGGAGAGTATTGGGACACACGCCATCATTTCTTTCTTTCACTtctttccatatatatatataattaatttttgtttattttctcagaaaattataaatcaaaattttaaattattattagttactcctaatatttgattaattaatatctcaaaaaaaaaatatttgattaattaatgatttataagcaataatttaattgttttttttatggGTTGAAATTTTGACAGAGGCAAAATAAAACGaaaattaatttagttattttg…
Chromosome6	65	p2	(AT)10	20	452128	452147	atgagTCCAATTTAGGAcacaataattaattttatttactttgCTTGGGGAGAGGAGAAAAATTCAAACTTGAaatctataaaattaatatttatatatagacaATTATCATTTTGTTGTGTAATTGGTTGTCTCATTGCTTTAGATATGATTCTTAAAATATTCCAGTctttcttaaaattaaaataaatataaataaaaagcacataatataaatatatgatgAGACAACTAATAAAGTTATAAATAGGAACATATATGTGTGTCATGTTGTACGTACATTTTAATTAACAGATgtaattaatgaatataaattattttaattaattaggtaaaatataaattagttgtataaataaaatattattaatcaaacatatatatataattaaattaatg…	atacgtgATTGATTGCTTGTTCCC	24	59.904	CACATGGCTTCGCTGgtaatttat	24	59.963	407	553	147
Chromosome6	66	p3	(TAT)6	18	452936	452953	AAATGTGGTCATGATAAATAATGTAGGGTCATATGtcttatatatgttttttagagatatgaaattaattattaatgagttaaaaaatcatcaaatcatgaatataaaataattaatattatatagtgAAAGATAGAAAGAATTAATTACTatagaaataatattattagttgaaaaaaataatttttgggtGTTGTCATAAATTtagtgtattatatatatagaaattatGTGAGctgttataataatatataggaGGTGAGGAGAGGAGAGGGTAGGTATAGGGGCCACCTGATGTTTTTGAGGTCATTGCCAGCTGTCATCACCCCAGATGCCACCTCATCATCCACCCTGGCTTAACTCCCCATTCTCCCTCCAATCATATTCCCATGTGTAATG…	CTCCCTCCAATCATATTCCCATGT	24	59.956	accaaaatacccctcCTCCTATTT	24	59.2	370	584	215
Chromosome6	67	p2	(AT)11	22	453289	453310	GGCTTAACTCCCCATTCTCCCTCCAATCATATTCCCATGTGTAATGACTCTTTTGCCCCTCCCCCCAGCCTGTGAAGAAGGGCAAAAGAGGTCATTTTCTATGTGTTATTTTGTTTGTGGTGGAGTTTCTGGCTGGACataatacatattattattattattatgtaatttAGTAATAACAACAAGGCATTATTACATAATTAAGGAAAATAGGAGgaggggtattttggtaatttaatGTCTATGGAAAATAAAAGAGAGTTGTATATTTGAGGTACACACGTTTTGATTGTTTCATCCCaactactaataataataacaattctCTTCTCTGTTTTCTCATttgattttttaagaaaaagaaaagaaattaagatTATGGGTTATTGGAAAAGTAAG…
Chromosome6	68	p2	(GA)8	16	457365	457380	tgaaattattaaattatttatataaattatttttatcattttgaaaaatacataaGCCATTtagttatttaacaaaatagatggTCCAATCAGTAACCATTGCAAAAGAATCGTATTTACCCTAtactaatttataaattatatattgtataataattagttatgTGAGGAGAGAGAGTATCATCCTGTTCGCAAAGAtaagaaataatttttgtttacCGCATTTTgcaattaaataaagaattattgTTCCATTAAAGACCAGTAAAATTAAATGTCCATCCCTACTAATAATCATTCAAAATTTTACATGAAAATCATTTAAATTATATTCTTTTCCAAAAACTTAATCAccatttttgaatttattattttttataataataaaaaaaaatccaa…	ccaaacaTCCCACAAATCAAAAGTC	25	59.534	GCATACGAAGAAATTAGAGGGTGC	24	60.025	396	628	233
Chromosome6	69	p2	(AC)6	12	464083	464094	cataggaaaaaaaattattttaggcccatatttagaaaaatatggtatttttcataatcagTAGAAAAtatgtgtaattttaaaaggagaaaatatttttttgagctCCTGGGCTAAGtaggccctaggcacaggcttAGCTCGCCTATGTCCAGGGTCGGGTCTGCCTGCACCCGCTTGTTCACATGTTGCGAGTTGTCAAATTTGCGGGTCCGGGTTGAACGGGTTGACTGTTGACCCACTCAAAAGATTAAAAGTTCACGAAacaactctttttttttaattaaaaattttaatttaatttttttaattctttataTGAAGTGATGAGCAAAtatttaatccttaaactcAATGAGGAACAAGATTAAAACTTCCCCAAACACCATTTGGGGATTT…
Chromosome6	70	p3	(ACA)8	24	464457	464480	TTCCCCAAACACCATTTGGGGATTTTACTATTCATTTCATTAATGTCCTATATTAGCTACTAGAGAATTTATGCTccataattagttttgagataatTTGGTCAAGGACAAACTTTTTAaccaaaacacacacacactcaAAGAaagatgattttttatttttgttgttgtttttgatAGTGAACAATTTTCAAAGACTAATTATTTTCCAATAATATGTTATATCCATCATTTAAGTCACTCAATATCATCATTAGTAGAATCATTTTGCCTCAATACTAGTACAATATATCATCATGCCATAATTACCATCACTATGATCATATCATGTAAATCATAAAAACATTATTACTAACAATAACCAAAATTATTTTAGCTAGCAAAAAGGAAGaacaaaaa…
Chromosome6	71	p3	(ATT)6	18	464690	464707	TAAGTCACTCAATATCATCATTAGTAGAATCATTTTGCCTCAATACTAGTACAATATATCATCATGCCATAATTACCATCACTATGATCATATCATGTAAATCATAAAAACATTATTACTAACAATAACCAAAATTATTTTAGCTAGCAAAAAGGAAGaacaaaaataatacaaatcATACATACATGTGTTCTAACTACTTAATTATGTATCAAACTTACTTATATATAACTTCAATTCAAACACCATTAACTGAATTAGTCgttacaacaacaacaacaacaacaacattaaaaatacaaatcatatattattatttaggtTGAGTAAGCATTTGAACAACTTCTCTCATGGTGGGGCGCTCTACACTTTGTTCTTGAACACATAGCATTGCCACAA…	AACAACACATGCATAGCTTCTTCC	24	60.083	ATGTGTATAGCTTTGGAGTGGTGT	24	60.019	399	636	238
Chromosome6	72	p3	(GAT)5	15	465741	465755	ttcactTTGGTTCAAAGTAAAGTATCTAACATTCTACACCAATCTAACATAATTATAATATggtcaatctttttttttttctctctgacTTGGGTCAAATAATTGAATAAGCATTTCTGTTCACCACATGCTCTTGATCTAAGTGAAACACaccttattatataattttttttcttttttatataaaagaaaaggCAATGCATTATgtgatatttttatataatttgatTAGGGTGTGGAATGTATTTTAGGCTCGGTTTGATGTGTTTTGACTTTCAACCGTTAGATCAACTTAATCTTGATCCAATGATTATATATGAAGACCACAGAATGCATACTCTCAGCATAAAAATCACTCCAtagatatatatgtattatattgtAAATGTTCTATGTGTT…
Chromosome6	73	p3	(GTT)6	18	466558	466575	GAACCTCACCTAAGCTCCCATTCTCCATGTACTCATAAACCAAAAGATTAGTCTCTCTGTTGGAACAGAAAGCAAGTAATCTAACAATGTTTCTGTGTCTGATCTTGCCAAGTGTCTGAATCTCAGCTGCTAATCCATTGTCATGATGACATGATCCCAGCACTCCTAATTTCTTAACTGCAACAATCTCACCACTTGGCAATGTTCCTTTGTACACAACACCAGCTCCACCTTTCCCTATCACATTGTTCTCTTTGACACATTCCAAGATGTCTGAGCTTCCAAAGTTCACTTTCTGAAATGCTGTCAGCTTCCATGGATaatgatgatggtgatgatcttcttttcttcctcttcttgatTTTCTTGTCTTCATGATTGCAAAAGTGGCAAACACAA…	TGAGCTTGAATTTTGGAGGAACac	24	59.962	TCAGCAGATTTCTCACACAACAAC	24	59.964	430	655	226
Chromosome6	76	p2	(TC)7	14	469607	469620	gttatatatgaaaatataccatacaacatacataccatacatacatatatacatatatgagtCAATGGAATAAATGAGTGTGTCTTCTTTTGGGAgtttaataatgataataattatgATGTTGATGATGATACGTGTATAAGTACAAGTATTGAATGAATGAATTATTCTATTGTTGTAAATTGTAATAGTATATAGTATATAGAAATAGTATATTGTGGTGTCTATTGTTGCTTTTTAGGTGGATTCCTTAGGTGGGACAATGGGACCATATAATTCCTTCCTTCCTTTGTagctggatctctttctctctctctctctctctctcctctctctctctctctctctctctctctctctctctctctctctctctctctctctctctcaacaaGTGAT…	GGGTTGGTTTGGATTGATGAGATG	24	60.142	TCCCTGGACTAGTCATTGTTTTCA	24	59.65	452	717	266
Chromosome6	77	p3	(TTA)6	18	469922	469939	ctctctctctctcctctctctctctctctctctctctctctctctctctctctctctctctctctctctctctcaacaaGTGATAAAAGCAAAAGCAAAACTAATAAAGATTAAAAGATGAGATGGGTTGGGAGTTGGGTTGGTTTGGATTGATGAGATGAGATTCATTCATCATTTTgatatatctctctctctctcactctcttttcttttttctgttTTTCCTTCTCTATTTGAGGAcccttttcctttttctttttgaaagaagaaaaaaataaaaatcatttatgGTTATTTGTTGTAGTAGTAGGGTAGAGTAGTGAAAGTGATTATTTTTCAATCTTCATAGATAGAGTCAATGAGTTACCATTTTTCAGTTGAAAACAATGACTAGTCCAG…	TGAAAACAATGACTAGTCCAGGGA	24	59.65	ccattgttattttgtccttgCCCT	24	60.02	379	577	199
Chromosome6	79	p2	(CT)15	30	477497	477526	tctctctcaatattATCAGTCATTTATATACATTCTTCTTCTGTTATATACGAGGGTTTTCCTTAGAGTTGCTGCTCTAATATCCTAAATCTATCCTCATTCTTCTTGATTTTCTTGCTTGATAGCAACAACCAACACCGGCATTTCCAAGGAAGAAGGCGATATATCAAAACTCATTGCCTAATCATTCTTCTAATAATATTGGAAGGTCTCTCTCTCACTCTAgatctcttcctctctttttcTCCCATCTGCACTGTATCATAATGGATTATCGATGAATATGTCGGTAACTGCAGATGGAGTATATATATAGCTATGGTTTTCTCTAACTCAtgattttctttctctctcgcAGTCTGAGTATTGtcattttctctttcttttccaCCTTTGAGC…
Chromosome6	80	p2	(CT)6	12	478058	478069	taataaaaaaaaataaaaggttaGCCAACTAATAAGACAAAAAACATACTCCTACCAAACCAAAAGTTTAATGAATATAGATTTATAAGATAAAATTACAACAATCAATTTTTCTACAATGTATATTTTTCTGAGattcaaaagtttaattattattactttatataatataatattagtttttttaaaaaaaagaagcaaaagaaaaaaatctatAGTActgagagagaggggaagaaATTTAGTGGTTTCATCTTTACATGTAGTACTACACGTACAGtactataaaaattaataaaaatgattataatttcaatttaatgcaacagttagttaaaattaattatatatgtctttaattaatattaattatatccTGTAATAACACACTGAATATTC…	CTCATTCTGACTCTCCTACGTACG	24	60.026	CTGTCAACAAAAccaacatgcatg	24	60.026	422	708	287
Chromosome6	81	p2	(AT)6	12	478398	478409	taattatatatgtctttaattaatattaattatatccTGTAATAACACACTGAATATTCTCTCTCCAGCTAGAGTCTCATTCTCATTCTGACTCTCCTACGTACGTACGTACACTCACTCGCTGTCACATAATTTTCATTCTCATTTGGTACGTAcgtactctctctctctttctctctcttactCTTTCTTATTCTCATTCTTGATGTATGCATGGTGATCTTGTTCTCATAATTGATCaagaaaatttttttaaattaagcagacttgattattatatattgtaatgatattttatataaatgatTAATCTTTTTTAATGTCATTATTCTAAATTcttgatgcatgcatgttggTTTTGTTGACAGAAGAAAAAGAATAATCAAATGGCAAGAAACA…	catgcatgttggTTTTGTTGACAG	24	60.026	GTTCGTACACCATCATCCTAGCTC	24	60.793	345	586	242
Chromosome6	83	p2	(CT)25	50	480483	480532	ctctctctctcaatattCTCTCATTTATATACATTCTTCTTCTGTTATATACGAGGGTTTTCCTTAGAGTTGCTGCTCTAATATCCTAAATCTATCATCATTCTTCTTGATTTTCTTGCTTGATAGCAACAACCAACAGCGACATTTCCAAGGAAGAAGGCGATATATCAAAACTCACTGCCTAATCATTCTTCTAATAATATTGGAAGGTCTCTCTCTCACTCTAgatctcttcctctctttttcTCCCATCTGCACTGTATCATAATGGATTATCGATGAATATGTCGGTAACTGTAGATGGAGTATATATATAGCTATGGTTTTCTCTAACTCATGATTTTCTTCTCTCTCGCAGTCTGAGTATTGtcattttctctttcttttccaCCTTTGAGC…	ATTTTCTTCTCTCTCGCAGTCTGA	24	59.78	CAGTGAGTTTGATCGCCTTCTTTT	24	60.024	340	635	296
Chromosome6	84	p2	(TC)11	22	480906	480927	CATAGAAGAAGCCCATCAAAGTAGTCTTTCTTCTAATAACATCGGAAggtctctttctctctctgtaTATACcgtactctctctctctctctctctctctctctctctctctctctctctctctcttgtctCTCAGTACTCATTTGTCACGTATACATTTTTTTGTTACAGAGGGTTTTTACAACGAAAAAAGAAGGCGATCAAACTCACTGTCTCAACCTGCTAATCATTCGTCTATAGTAATCAAGGTCTCTCTCTCACACAATATTATCAGTCATATATTCTGTTCTTGGAGGGTTCTCTTGTGTTGCTGCGCTCTAATTTCCGAAATTTATCCTCATCTTTCTTGATTTTCCAGCTTTGAGTAACAACAAACTAACACCGGTATTTCCATGGAAG…	TGGAAGGTGATCAAAACAAACTGG	24	59.901	AGGAGAGAACGATTTAGGGAGAGA	24	60.08	394	686	293
Chromosome6	85	p2	(TC)6	12	481201	481212	GGTTCTCTTGTGTTGCTGCGCTCTAATTTCCGAAATTTATCCTCATCTTTCTTGATTTTCCAGCTTTGAGTAACAACAAACTAACACCGGTATTTCCATGGAAGGTGATCAAAACAAACTGGCTCAAGTGTAATCATCATTCTTCTAATAGTATCTAAAGGTCGATCTCTCTCCTCGTTTGTTACACTAACCCTAACTCatgattctctctctctctctctctctcgcatTCTCAGTATTATAGGAGGGTTTAtttaggcttttctttttcttttctagctTTGAGCAGCCAACACCGGCATTTCCATAAAAGGCAATCAGAACTCCCTGGCTCAAGCATAATCATTATTGAATTAATGAAGGTCTCTCTCTCCCTAAATCGTTCTCTCCTCCCTAGAT…	TCTCCTCCCTAGATCTATCGCATT	24	60.018	CCTCTAACGATCCTATGGTAGCAG	24	59.843	386	541	156
Chromosome6	86	p2	(CT)7	14	482225	482238	ataaaaaaaaataaaaggtcaGCCAACTAATAAGACAAAAAACATACTCCTACCAAAACCAAAAGTTTAATGAATATAGATTTATAAAGATAAAATTACAACAATCAATTTTTCTACAATGTATATTTTTCTGAgatttaaaagtttaattattattactttatatatatattagtttttttttaaaaaaaaagaagcaaaagaaaaaaatctatAGTActgagagagaggggaagaaATTTGGTGGTTTCATCTTTACATGTAGTACTACACGTACAgtactataaaaaattaataaaaatgattataatttcaatttaatgcaacagttagttaaaattaattatatatgtctttaattaatattaattatatccTGTAATAACACACTGAATATTC…	TACACTCACTCGCTGTCACATATT	24	59.842	ggtGATGTTGTTTCTTGCCATGAT	24	60.322	450	748	299
Chromosome6	87	p2	(AT)8	16	482566	482581	aattatatatgtctttaattaatattaattatatccTGTAATAACACACTGAATATTCTCTCTCCAGCTAGAGTCTCATTCTCATTCTGACTCTCCTACGTACGTACGTACACTCACTCGCTGTCACATATTTTTCATTCTCATTTGGTACGCAcgtactctctctctctctttctctctcttactCTTTCTTATTCTCATTCTTGATGTATGCATGGTGATATTGTTCTGATAATTGATTAGgaagaaatttttaaattaagcaGACTTGATTGTTATATATtgtaatgatattttatataaatgattaatcttttttaatgtcattattataaattcttgatgcatgcatgttggttttgttgaaagaagaaaaagaatcaATCATGGCAAGAAACA…	ATCATGGCAAGAAACAACATCacc	24	60.322	TGTTCGTACACCATCATCCTAGC	23	60.181	384	590	207
Chromosome6	89	p2	(CT)22	44	484657	484700	tctctctcaatattATCAGTCATTTATATACATTCTTCTTCTGTTATATACGAGGGTTTTTCTTAGAGTTGCTGCTCTAATATCCTAAATCTATCATCATTCTTCTTGATTTTCTTGCTTGATAGCAACAACCAACAGCGGCATTTCCAAGGAAGAAGGCGATATATCAAAACTCACTGCCTAATCATTCTTCTAATAATATTGGAAGGTCTCTCTCTCACTCTAgatctcttcctctctttttcTCCCATCTGCACTGTATCATAATGGATTATCGATGAATATGTCGGTAACTGTAGATGGAGTATATATATAGCTATGGTTTTCTCTAACTCAtgattttctttctctctcgcAGTCTGAGTATTGtcattttctctttcttttccaCCTTTGAGC…	TCCATAGAAGAAGCCCATCAAAGT	24	59.772	CAGTGAGTTTGATCGCCTTCTTTT	24	60.024	422	628	207
Chromosome6	90	p2	(TC)12	24	485070	485093	CCGGCATTTCCATAGAAGAAGCCCATCAAAGTAGTCTTTCTTCTAATAACATCGGAAggtctctttctctctctgtaTATACcgtactctctctctctctctctctctctctctctctctctctctctctgtctctcagTACTCATTTGTCACGTATACATTTTTTTGTTACAGAGGGTTTTTACAACGAAAAAAGAAGGCGATCAAACTCACTGTCTCAACCTGCTAATCATTCGTCTATAGTAATCAAGGTCTCTCTCTCACACAATATTATCAGTCATATATTCTGTTCTTGGAGGGTTCTCTTGTGTTGCTGCGCTATAATTTCCTAAATCTATCCTCATCTTCTTGATTTTCCAGCTTTGAGTAACAACAAACTAACACCGTATTTCCATGGAA…	TGGAAGGTGATCAAAACAAACTGG	24	59.901	GGGAGTTCTGATTGCCTTTTATGG	24	59.901	395	624	230
Chromosome6	91	p2	(TC)8	16	485364	485379	GGAGGGTTCTCTTGTGTTGCTGCGCTATAATTTCCTAAATCTATCCTCATCTTCTTGATTTTCCAGCTTTGAGTAACAACAAACTAACACCGTATTTCCATGGAAGGTGATCAAAACAAACTGGCTCAAGTGTAATCATCATTCTTCTAATAGTATCTAAAGGTCGATCTCTCTCCTCGTTTGTTACAGTAACCCTAACTcatgatctctctctctctctctctctctcgcatTCTCAGTATTATAGGAGGGTTTATTTaggcttttcttttcttttctagcTTTGAGCAGCCAACACCGGCATTTCCATAAAAGGCAATCAGAACTCCCTGGCTCAAGCATAATCATTCTGAATTAATGAAGGTCTCTCTCTCCTAGATCGTTCTCTCCTCCCTAGAT…	TCTCCTCCCTAGATCTATCGCATT	24	60.018	CCTCTAACGATCCTATGGTAGCAG	24	59.843	386	545	160
Chromosome6	92	p2	(TA)7	14	486048	486061	TGTAATAGTTAATTAAGAATCTATTTTACGTAGTTATTATTacaaatttcttaattaattaatagttaatttttttttttgtacgttatgctttttattttgactaattgttttttcttaattttttttttatatagttattagattttttctcaaatgttaattatttattcagTTTTTTTTATCCAAACTATTGAATATTATCTTAATGAGGCGAAAGAGGCTAGGGTTTTACACTCTCACTGTACAGTACTACTCATCGCCAACACTACGTCATCGTTTTCGTATAATatactttattatttatataatggcccctttaaattatttcatctttaataaaaaaaaaataaaaggtcaGCCAACTAATAAGACAAAAAACATACTCTACCAAAACCA…
Chromosome6	93	p2	(TC)8	16	486386	486401	ataaaaaaaaaataaaaggtcaGCCAACTAATAAGACAAAAAACATACTCTACCAAAACCAAAAGTTTAATGAATATAGATTTATAAAGATAAAATTACAACAATCAATTTTTCTACAATGTATATTTTTCTGAgatttaaaagtttaattattattactttatatatatatatattagttttttttaaaaaaaagaagcaaaagaaaaaaaatctatagtactgagagagagggaagaaatTTGGTGGTTTCATCTTTACATGTAGTACTACACGTACAGtactataaaaaattttaaaaaatgatataatttcaatttaatgcaacagttagttaaaattaatttatatgtctttaattaatattaattatatccTGTAATAACACACTGAATATTC…	TACACTCACTCGCTGTCACATAAT	24	59.842	ggtGATGTTGTTTCTTGCCATTTG	24	59.788	450	748	299
Chromosome6	94	p2	(AT)7	14	486728	486741	aatttatatgtctttaattaatattaattatatccTGTAATAACACACTGAATATTCTCTCTCCAGCTAGAGTCTCATTCTCATTCTGACTCTCCTACGTACGTACGTACACTCACTCGCTGTCACATAATTTTCATTCTCATTTGGTACGTAcgtatctctctctctctctcttttctctcttactCTTTCTTATTCTCATTCTTGATGTATGCATGGTGATCTTGTTCTGATAATTGATCAAgaagaaatttttaaattaagcaGACTTGATTGTTATATtgtaatgatattttatataaatgatTAATCTTTTTTAATGTCATTATTCTAAATTcttgatgcatgcatgttggTTTTGTTGAAAGAAGAAAAGAGTAATCAAATGGCAAGAAACAA…	CAAATGGCAAGAAACAACATCacc	24	59.788	CGTACACCATCATCCTAGCTCTAG	24	59.845	383	587	205
Chromosome6	96	p2	(CT)25	50	488776	488825	ctctctctctctctcaatattATCAGTCATTTATATACATTCTTCTTCTGTTATATACGAGGGTTTTTCTTAGAGTTGCTGCTCTAATATCCTAAATCTATCATCATTCTCTTGATTTTCTTGCTTGATAGCAACAACCAACAGCGGCATTTCCAAGGAAGAAGGCGATATATCAAAAACTCACGCCTAATCATTCTTCTAATAATATTGGAAGGTCTCTCTCTCACTCTAgatctcttcctctctttttcTCCCATCTGCACTGTATCATAATGGATTATCGATGAATATGTCGGTAACTGTAGATGGAGTATATATATAGCTATGGTTTCTCTAACTCAtgattttctttctctctcgcGTCTGAGTTGtcattttctctttcttttccaCCTTTGA…	gattttctttctctctcgcGTCTG	24	59.969	CAGTGAGTTTGATCGCCTTCTTTT	24	60.024	343	634	292
Chromosome6	98	p2	(TC)7	14	489484	489497	TTGGAGGGTTCTCTTGTGTTGCTGCGCTCTAATTTCCTAAATCTCCTCATCTTTCTTGATTTTCCAGCTTTGAGTAACAACAAACTAACACCGTATTTCCATGGAAGGTGATCAAAACAAACTGGCTCAAGTGTAATCATCATTCTTCTAATAGTATCTAAAGGTcgatctctctctctcgtttgTTACAGTAACCCTAACTCatgattctctctctctctctctctcgcatTCTCAGTATTATAGGAGGGTTTAtttaggcttttctttttcttttctagctTTGAGCAGCCAACACCGGCATTTCCATAAAAGGCAATCAAACTCCTGGCTCAAGCATAATCATTCTTGAATTAATGAAGGTCTCTCTCTCCCTAGATCGTTCTCTCCTCCCTAGAT…	TCTCCTCCCTAGATCTATCGCATT	24	60.018	CCTCTAACGATCCTATGGTAGCAG	24	59.843	386	543	158
Chromosome6	99	p2	(TA)6	12	490167	490178	TTTGTAATAGTTAATTAAGATCTATTTTACGTAGTTATTATTacaaaatttcttaattaattaatagttaatttttttttttgtacgtatgctttttattttgactaattgttttttcttatttttttttttatagttattagattttttctcaaatgttaattttatttattcagttTTTTTTATCCAAACTATTGAATATTATCTTAATGAGGCGAAGAGGCTAGGGTTTTACACTCTCACTGTACAGTACTACTCATCGCCAACACTACGTCATCGTTTTCGTATaatatactttatttatttatataatggcccctttaaattatttcatctttaataaaaaaaaaataaaaggtcaGCCAACTAATAAGACAAAAACATACTCCTACCAAAACC…
Chromosome6	100	p2	(CT)8	16	490501	490516	ctttaataaaaaaaaaataaaaggtcaGCCAACTAATAAGACAAAAACATACTCCTACCAAAACCAAAAGTTTAATGAATATAGATTTATAAAGATAAAATTACAACAATCAATTTTTCTACAATGTATATTTTTCTGAgatttaaaagtttaattattattacttatatatatatattagtttttttttaaaaaaaagaagcaaaagaaaaaaaatctatagtactgagagagaggggaagaaATTTGGTGGTTTCATCTTTACATGTAGTACTACACGTACAgtactataaaaaattataaaaatgattataatttcaatttaatgcaacagttagttaaaattaatttatatgtcttaattatattaattatccTGTAATAACACACTGAATATTC…	TACACTCACTCGCTGTCACATAAT	24	59.842	ggtGATGTGTTTCTTGCCATTTGA	24	60.501	450	748	299
Chromosome6	101	p2	(AT)7	14	490839	490852	ttaaaattaatttatatgtcttaattatattaattatccTGTAATAACACACTGAATATTCTCTCTCCAGCTAGAGTCTCATTCTCATTCTGACTCTCCTACGTACGTACGTACACTCACTCGCTGTCACATAATTTTCATTCTCATTTGGTACGTAcgtactctctctctctctctttctctctcttactCTTTCTTATTCTCATTCTTGATGTATGCATGGTGATCTTGTTCTGATAATTGATCAgaagaaatttttaaattaagcaGACTTGATTGTTATATATtgtaatgatattttatataaatgatTAATCTTTTTAATGTCATTATTCTAAATTcttgatgcatgcatgttggttttgttgaaagaagaaaaagagtaaTCAAATGGCAAGA…	TCAAATGGCAAGAAACACATCacc	24	60.501	TGTTCGTACACCATATCCTAGCTC	24	59.722	387	592	206
Chromosome6	105	p2	(TC)7	14	493667	493680	ATTTCCTAAATCTACCCTCATCTTTCTTGATTTTCCAGCTTTGAGTAACAACAAACTAACACCTGTATTTCCATGGAAGGTGATCAAAACAAACTGGCTCAAGCGTAATCATCATTCTTCTAATAGTATCTAAAGGTCGATCTCTCTCTCCTCGTTTGTTATAGTAACCCTAACTCatgattctctctctctctctctcctctctctctctctctttctctctctcgcaTTCTCAGTATTATAGGAGGGTTTAtttaggcttttctttttcttttccagCTTTGAGCAGCCAACACCGGCATTTCCATAGAAGGCGATCAGAACTCACTGGCTCAAGCATAATCATTCTTGAATTAATGAAGGTCTCTCTCTCCCTAGATCTTTCTCTCCTCCCTAGAT…	TGAAGGTCTCTCTCTCCCTAGATC	24	59.896	CCTCTAACGATCCTATGGTAGCAG	24	59.843	358	543	186
Chromosome6	106	p2	(TA)10	20	494351	494370	GTAATAGTTAATTAAGAATCTATTTTACGTAGTTATTATTacaaaatttcttaattaattaatagttaattttttttttgtatgtatatgctttttattttgactaattgttttttcttaatttttttttatatatttattaaattttttctcaaatgttaatttatatttattagttttttttatacaaACTATTGAATATCTTAATGAGGCGAAAGAGGCTAGGGTTTTACACTCTCACTGTACAGTACTACTCATCGCCAACACTACGTCGTCGTATTCGTATaatatactttatttatttatataatggcccctttaaattatttcatctttaataaaaaaaaaataaaaggtcaGCCAACTAATAAGGCAAAAAACATACTCCTACCAAAACCA…
Chromosome6	107	p2	(TA)7	14	503547	503560	ATAATGGTGAATAAAAAAACTACCATTGATCGACTACACATGTTTCTCATTagttaataaaatagaacaaaaaaaagtaaagatCAGAAGACATTGAAATAACTGGAAGAGTTTAATTTATGAGAAAATCAAATGACCGCACCAATCAATTTCTTTAATTCTTCAAGTCTATAATTCTACTCTTTCACTCCAACACAAACTTTTAAGCATATTAAGCAGAAAAATTATAAGTTaccgaaaaaaaaaagagtacaatCATTATACTATTATAGTACTCGACAAACAGGAAGCAAGGACAgtaaaattaactaaataaaatttgaaatctcaTCACAAAAAAGAACAAACATACAAAACTGTAAACAAAATCATCCCAAATGAACAAATTAAAACCTGAAA…	TGGGAAAGAAGCGCATAGTGTATa	24	59.9	CTTCCATTAGCCTGATTCTCCCTT	24	60.141	470	760	291
Chromosome6	108	p4	(TTGA)5	20	517177	517196	TTAACGCGTTGTGTAAGATTAACATAACCTAAATGTGACATGTTTAATTCTCGTGTTAATCGTGTCATGGGTTAACCTATTTATAACTATGTAATGTTAGTgtttaattacaatttatgaCACATTATTTAATCGTGTGGTGTTCGTGTTAATCGtacaattgtatttttataatttgttttgttgtttttgtgtatttttgaaACAAACCGTAGTATTTACATTAAAGATGAAGAAAAACAAGTAGTTAGGCCTAGGCCCATTAACTCAAAAGCCCAAATAAGAAAGAGAGTGTCCAGCCCAGCCCAGCTCAGCTCACCCAAACCCTAGCTAGGGTTTTGTTTCGTGGAATATAAAGGCGAGAGACTGTCTCTGCCCCATATTTCTTTGGTCCCTGGA…	ACTGTCTCTGCCCCATATTTCTTT	24	60.018	TGAACTTGACCACATCTTTGCTTC	24	59.963	366	651	286
Chromosome6	110	p3	(CAT)12	36	522489	522524	ACTTAGTTGGCTTCCCATTTGAGTGAGTTTCGGCATTCTATCTATGTTCTCTTCTCtgctctctcttctcttctcttctcttctcttctctatacTAAATCTCATAATCCAAATCAATGAATGAAcgatcatcatcaccatcatcatcatcatcataagcagcaacaacaacaacatcttcatcttcatcttcatcttaaCTAATACACTACTTTGCAAATGATGAGGTTTGGTTATATGaattctttgttttgttttgttatgATTTGGGATCTCTTAGTTGTAGATCTTATGTTGTTTGTCATATGAATTTCAATTATGTGTGTTTCAAAACAGATATCAGAGAGTAATAAGTCCAGATTGTGTTCCTTTGAGTAATGGGAATGGAACCAAGAAGCC…	AGAGAACAAGACACAATCACCAGA	24	59.898	TTGAGACCCTTGACCTCTTCTTTT	24	59.834	407	620	214
Chromosome6	111	p3	(CAT)5	15	524073	524087	tttttattaatgagtaatttttatatatataaaaaataataatagaaaaatgtATATGTAAGGTTTAAGTTTTAAGAGGAAGGTTGttatgtttttaaatttaggtGGGTATTAAATTGTACTAAAAATGCAAATCTGTCTTTGTTTGTAGTTGTAAAGTTGTAAAGTTTCAAACTTTAATACCTTTCTACTATATTCTCTTTCTTCCTTCCTTCCCCTTTGAActccttttctttctttcctaAAACCAATAGAAAGAGCGTGTTTTGTGTTGTGTTGTTAACAACATAAATCAATTGTAATAATAATGAGCAGGAACTTGGAAGATCGAAGTGGAACAAATGGGTCACCCTCAAGAATCTGTGGTGGTGGTGTTAGATCTACAGTTGGGAAATCTGA…	CCAATCATGTCCACTCAACAACAA	24	59.962	TCTAACCTGAAGAGCTCTGTCAAC	24	60.022	465	700	236
Chromosome6	112	p3	(AGT)5	15	524723	524737	AAAGGCCTAAGAAGAGGCCTAAGAATGTTGACAGAGCTCTTCAGGTTAGAAACAAGATTCAATTCAAATCAATTCAATTGTGAATTCAatgattgtgtttattgatttCTTGTTTGTTTTTTGGTAGTATTGTTTCCCAGGGATGTGGTTATCTGATTTGACAAGGAATAGGTATGAGGTTAGGGAGAAGAAGTGTGTGAAGAAGGTAATCACTTGCTCTTTTCCTTAATGaattttatattgatatattttcttgaataatgAAACAATGGAGGAGTCCACCACCACACTACCACCACTAAAGTAGTATTATTAGCTGTATGTAGAGATAGAATAATGACAATGGAGGGCCTCTTTTATTATGCTCAACTGCAGTGAAACCAATagaataatattaat…	AATGGAAAGCTTGGACAGTGATTC	24	59.781	CCCACCTCAGAACTTTGTAGAGAA	24	59.96	474	715	242
Chromosome6	115	p5	(AGAAG)5	25	531770	531794	AACTATGAAGCTACCAAAATTTGAACAATATCTAAACTActtaaataacaattttttagaCTACTAAGGCATTTTATCAAACACTTAGAAGTCATTTGGCTCATCCCAAAATGACATTTCTTTTCATTTCTTTTGTTAGGCATTTTATCAAACATTTAGCGTTCATTTTGCTCACCcactaaataacatcaaaatacaACTATAAATACAGAACAGTAGTCAAAATACAATTATAACAGAAGGATTTATAAAgccatgatttttatttttgttaaaacaAGAAAACTTACTAATCAAGTGGAGAGTAGTTAATGAGGACAAGACAACGTTGTCAATGGCAAGTCTTGGAAATTGATGGGATAGTCGAAGTTAGAGTAgtaaagtttgagtttttatttt…	TAAGGGTAAAGAGGGGAGGGTATT	24	60.014	CATTCACAAAACGCCATTGACATG	24	60.143	416	678	263
Chromosome6	116	p3	(AAT)8	24	536659	536682	CGCTTAAATAGATTAATTGGTACTACTTATATCAATAAGATACATTTtattttcggtagcccatcataAAAAAAGAACTATAAAGTTAAGCGTGCTAGACTTGGGGTAGTTTTATAATGGGTAATCTCTTAGGAAGTTTTCTCATGAAACAGGCTAGTGAGGATAAAGTACATTGAAAAGCTCGTGTTAGTTTGTGAGGTTAGTTATCATTTCGTGAAATAACCAAAAATGACGTACCCGTGTATAAGAGTTATTAGTCTGTGGAGGAAAACctaataaaaacttaaaacGGTAACGTTATAGTGTGAGTCTACAACTACTACTACAAACATAGGCGTTATGTGCATGTGCATGAGCATGAAATAGATGAAGAAGGGTTTTATGTGTTCTGTGCTCTGT…	ATGTGTTCTGTGCTCTGTTCAAAG	24	59.964	AGACGAAGAGGAGAAAATGGAAGT	24	59.715	382	575	194
Chromosome6	117	p2	(TA)6	12	536847	536858	AGTTTGTGAGGTTAGTTATCATTTCGTGAAATAACCAAAAATGACGTACCCGTGTATAAGAGTTATTAGTCTGTGGAGGAAAACctaataaaaacttaaaacGGTAACGTTATAGTGTGAGTCTACAACTACTACTACAAACATAGGCGTTATGTGCATGTGCATGAGCATGAAATAGATGAAGAAGGGTTTTATGTGTTCTGTGCTCTGTTCAAAGTCACTGAACATAGAATACTAATTTGTATTATTTActtaaagaaataattaataGTAGTTTATTATTAGATTAGACCCTTAAATCACGTAcgtcaaataataataataataataataataaagtgaTCCTGTTTCTCGAATTAACTTACTTCCATTTTCTCCTCTTCGTCTTCTCCAATAATT…	AGACCCTTAAATCACGTAcgtcaa	24	60.022	TATTAATTTCTTCCCCTCTGCCGG	24	60.446	289	567	279
Chromosome6	118	p2	(AT)7	14	537147	537160	CACGTAcgtcaaataataataataataataataataaagtgaTCCTGTTTCTCGAATTAACTTACTTCCATTTTCTCCTCTTCGTCTTCTCCAATAATTCTCACATCACTTCACCATGTTCAAATCTACCAAATATTAaaaacatgaaataaataataaatacatataaatatttatatataatgatgatgagtttgtgtatatatatatatgtcattgtgcttttttgtttttttgggcCAACCGGCAGAGGGGAAGAAATTAATAGAATCAAATGAAACAAACATATGCTATTGCTATTGCTACTGTTGGGCTTGTGACCATTTATTcttgattttattattattaatttatatatgtatatgtttttcttATTACAGTGATGATGAGtactatata…	CTATTGCTACTGTTGGGCTTGTGA	24	61.103	cCCAGGTCCCATACGTATATTTCA	24	59.715	297	572	276
Chromosome6	120	p3	(AAT)5	15	539345	539359	tacatgtaactaaaacatagtatttggttacaagttgtcactaatttagttttagtcacaacaaatattgtgactaaaaacgcatttagtcacaacaaattgtaattttgtgactaatactttagTCActgaccttttagtcacaacacaataatgataatttataattagtcataacttttttatctttagttacaaattttgttgtgactaaaagtaagattttttgtagtaatATTATCGTTAACTAATTGTAAAGTTTAAGGTATTAGTGGTGCCTAACACTCTCTTATGTGTTAATATTACTATTGGTCTAACTAAGTAGCAGatcctatataatttaatgtaataacttttaaatcGTAAGACGACATATCTAGAGGTGCTAGACATTATTAG…	CCACACATATTCACACATGGCata	24	59.42	TGGGACTCTGTAACTACCATACCT	24	60.017	462	608	147
Chromosome6	121	p2	(TA)6	12	539654	539665	TGGTCTAACTAAGTAGCAGatcctatataatttaatgtaataacttttaaatcGTAAGACGACATATCTAGAGGTGCTAGACATTATTAGTGCATAATAATAATGCtcaaatagtaataataatagtataggGTAGCTAATTGGTCCCCACCCCACACATATTCACACATGGCatagataataaataataaataataataataatattatatatttattggaaaGTGAAGATGATTGGGATTCATGTTCAACTGTAATGGGATTGGGATAAGGTTAGGTATGGTAGTTACAGAGTCCCATTTcacactctctttctctctttctgtttttttttttcatacttTTATTTGTACAAGGTTAGGTTAGCTATGCTGATTATAATTCTTGTCATTTACTTAT…	AGTTACAGAGTCCCATTTcacact	24	59.652	tccaaacgagccctaattAACCTA	24	59.529	285	581	297
Chromosome6	122	p2	(TA)8	16	543438	543453	ttaatagAAGTATTAATTGAACATAAATTTGCAAGAATCGAATTTTATAATTGTGTATTTGAGTACAAtgctaaaaattaatataaatatatcacaaattaaatgtttgtataaaatataaaacaatttttatatttctcATTGAATACGATCTGAGCATTTTATTAACCATATGCGATAAAATCTAACATAATTCATTTATATTTAACAATAGGATTAGTTCAAAgataatcttaaaaaaaatacaatttaatagtGGTCCTAAAAAATCTttaataaacacttattttctcttcttaaaaaaaagaccaaaagaaaaaaaaaatagaagcatGTATActacaaaaagtaaaaaaataaaaaaataaaattatttttttaatgtgaaattataatatg…
Chromosome6	123	p3	(TTA)11	33	544227	544259	ttaaTCACCACatattttgtatataattaacctcaacataataaattaaaggTGAGAAGTGAGGACTTTCTAGTAATTTAATATGTGGAAGCTCAAAACAAGATTGTCATTATtattagggtaaataccattttggactcCCTGTTTTTACataagttaccaattggaccctgtgttttgttaaatgacaaaatggaccctgtattttctaaaatagtacaaatgggaccctgaattgattttttgtcaaaataaagtttaattataatccgatctaaaagtgctatgaaaaactgtttacattttttgtatctgttcgtattaagcattgtcttcaagttggttgcattaaaaaaaaagttgtcaaaaattaagctcagggtcctatttttactattt…	gggtccaatctgtaacttttgcaa	24	59.961	actcTCTAATAGACACTATACCGCt	25	58.228	440	568	129
Chromosome6	124	p3	(ATT)6	18	544547	544564	attaagcattgtcttcaagttggttgcattaaaaaaaaagttgtcaaaaattaagctcagggtcctatttttactatttagaaaattacagggtccattttgtcatttaacaaaacacagggtccaatctgtaacttttgcaaaacacagggtccaaaatagtatttacttattattatttattattattattattattattattattattatattataaagtaGCGGTATAGTGTCTATTAGAgagtacaacaaaaatataagtAGCTAGCTAGCTAGTATAAAAAGTGCATATGCACCCACATGTACACATAAATACCCTATCTATCTATAGTAGTACTATACATAATCACATGCAActtaactttattttatttatttttatatattaacatTATT…	GCAATCCTCTCACACAAACAACTA	24	59.485	CGGGATTCATCAGCTCgagttata	24	60.083	469	692	224
Chromosome6	125	p2	(TA)7	14	548179	548192	TTTACAAATCAActattgttattaattaatttatctactatataaatataataagtaGAAAGAATCACATACAAGGATTGGAGACAGTTGCTTTGCTTTGGTACCTCAACTGTCATCAACTACCACATTCATTCATTAATTAAGctgtttatataaatatatataaatggtgGGCAAGTTGATGATGGAATTTCCATCACGGGGGCTAAATATATTTATGTCTAGTGTAGTCCTCATGAAGTGGTAGGGCATCACTTTAAAAATTGTTCTGACTCTctgacatttatatatataattcaattaatcCCAAAAAATATTGGTGGTacctgaaaaagaaaaagaaaaagaaaaagaaaagaaaaacttaatAATATTAAGTGAGAACCAGTCAGTCAAGAT…	GAGACTCTCACACTTTCTTGCATG	24	59.848	TAAATGGGTAGTTGGAGTtggaca	24	59.649	450	537	88
Chromosome6	126	p2	(AT)8	16	548690	548705	tatgtccaACTCCAACTACCCATTTAATATGTTAATTAGACACTTTAAAATATCCAATATGATAAGAAGTGGcgttatttttattgtatttattaaattaaaatatataagatcctattttttattttttttttataaaaaaaacatgaaaattaaatatggtTTGATTTTGAGTTAATAATAAGAATGAATTTGGGGATTAATAGTACTGGTGAGGTTGGGTACGTAGAGATGGATTGGAAGGTGTACGTAGTCATAACTAATTATTCACtattatatatagttatatatatattattgttatattaCGTGGTGACATGCAGGAATGACGTGTCAAGTCATGGATGGAAGTAATGTCATTTCCCAAAATCTTAACAATATAATTCATACGTGGATACA…	AAACAATACCCCATATCACCACCT	24	59.768	GCTGCCGTCCAATTTGTTAGATAA	24	59.904	462	628	167
Chromosome6	127	p2	(TA)6	12	549422	549433	TCATCTTTATACTTTATATTATACATGAATATAAAtgtgaatatatattataatatatatataaatatatatatccggtttgtaaatttgaaacatatataataatttaatatatatataattgtagtGAGAATCGAACAAAATCGAAGATTCATTTGGATGGATCTATATATGTTTACATATATAATTCGTTATCCATTCCaaacatatatattaatctatatattaatgTTAATTAAACTTGTATCCAAAAGCTCGATCCttctcaaatatttatttttcaaactttttgACTTTCATGAAagatatcatatatataatatatttaatctttatatatatgtacCACTTTTAATAAagtgttattattatattatttattgtaatcaactatttctt…	ACGAGTACATATAGGTGggttaatc	25	57.775	TCCCACTTCCACTCCAACAAATAA	24	60.141	475	602	128
Chromosome6	128	p3	(AAT)6	18	549677	549694	TCGATCCttctcaaatatttatttttcaaactttttgACTTTCATGAAagatatcatatatataatatatttaatctttatatatatgtacCACTTTTAATAAagtgttattattatattatttattgtaatcaactatttctttttctttaaagtaaaaacaaattaattgtATGAAAATGTAATGATATATGAATTTTTGTCTTAATTGGTGAATATACGAGTACATATAGGTGggttaatctatatatatataaatataattgtgaTCACGTAAAGAAGaagtattatataattataagtaGAAATATAAAGATGATTGTTTATTTGTTGGAGTGGAAGTGGGAGAGAGTCTGGTTAATATTAATTTGATCGTTAGGTGCTTTTCTTGAGATACAA…
Chromosome6	129	p2	(TG)9	18	551252	551269	tttcataaaataataaagtagtaattttaattaatttttaaaaataatttataattttttttaaattattagttgtaattatattctaattttaaaaaataaatataattttttttaaaaaaaataatttttagaaacttgccataaaaaggttattagattattaccttattaattttttttagttcccatcaatgggtattacccattaagaagtgttccatatatatttCACTCTCactcttaattaatattatgaattaattatatatggataatgtagttaattaattatttattatctaAAGTAgagtaaaatttaaaataaataaaatagaaaagaaatggaatggaatataGAATGGTTGTTAGGACACACCTACCTAGCTaccaattatt…	GACACACCTACCTAGCTaccaatt	24	59.838	caaccaaaccaaaccaaaccaaag	24	60.083	373	620	248
Chromosome6	130	p3	(GAT)5	15	552222	552236	TAAAATTGGTATTCAATATCATCATCACCaccttcttctttttctttttttcttttttgttttgaatatgaaaatgaaaatgaaaatggaaatgaaaatgagttgtttgtttgtttgataTGATCAGATCCTTACTTAAACACAGATGCTGGAACCATGTCCCCTTTTGAACACGGAGAAGTGTTTGTGTTAGACGACGGTGGTGAGGTAAGAAAATAACCAACTctacatataatatatgttcatcatcatcatttgaTTGATCAATTAATTACTATGATTTGATTTTGTTCAGGTGGACTTAGACCTTGGAAACTACGAACGGTTCTTAGATATAAAACTGACCCGTGATAATAACATCACAACTGGCAAGATTTACCAGTCAGTTAttgatagaga…	TGGACTTAGACCTTGGAAACTACG	24	60.022	GTACCACCCAGTTCTATCACACAA	24	60.263	297	567	271
Chromosome6	131	p3	(CAT)7	21	552377	552397	CATGTCCCCTTTTGAACACGGAGAAGTGTTTGTGTTAGACGACGGTGGTGAGGTAAGAAAATAACCAACTctacatataatatatgttcatcatcatcatttgaTTGATCAATTAATTACTATGATTTGATTTTGTTCAGGTGGACTTAGACCTTGGAAACTACGAACGGTTCTTAGATATAAAACTGACCCGTGATAATAACATCACAACTGGCAAGATTTACCAGTCAGTTAttgatagagagagaaagggagaTTACCTGGGAAAAACTGTACAGGTTGTTCCTCATATCACAGATGCAATCCAAGATTGGATTGAGAGAGCTGCACAGATTCCAGTAgcagatgatgatgatgatgaggatgatAATGGAACCCCAGCTGATGTTTGTGTGATAG…	tgatgaggatgatAATGGAACCCC	24	59.957	GAAATTACCTGTTCACCAACCACA	24	59.66	356	637	282
Chromosome6	132	p2	(TA)6	12	553450	553461	CTCTGCTCCTAAGGGTTAGTgagtttttctttcttctttctttcttcttatgtaccatgtaccatgtGCAACTTCAAATGATGGTTTTATTTTGTTCTACTCATGAATTAGGATCAGAAGGCTCATGAAGCCATCTTCCAAGTTCTCAACCTTCAAAGGTTTGTTTCAATGTTTTAGCATCATCTTTTTTAGTTCATTTTAGCAATAATTGCCTTACACTCACACAAGACATATATGTGTTGTTGAATAACTTTGCAGCATAGCTAGACAACCTGATTTGGAGGAATGGACTTCCAGGGCTGAAATTGCTGATTTGCTGCATGACCCAGTATGTCTCTTCTCATCTCACTTCAAATTTCATCAAATCAAAATAAACATAATCTTCTTTATTTACTACTG…	ACCACCCAACCCcttttcaatata	24	59.954	ACCTTTAATAACTTCCATGCAGCC	24	59.598	472	765	294
Chromosome6	133	p3	(ATA)6	18	554811	554828	TGGTCCTTACTTATTATTAGATATGGGAATAAAAGCTATATTGACGAGAGACACCGGCACAGATATGAGGTATGCACCAAATTAAGAAACAGTAGTAAGTAATTAAAGTTTTATGGCTATATTgaattgttttgttttgttttgcaGGTTAATCCTGAAATGGTTGGGCGTCTTGAAAAGGGTGGCTTGTGCTTTACAGGAAAAGATATAACAGGGCGAAGAATGGAGGTAACTAACAACTTAGTTTCATCTCATCATTTATATAACTATAATCGAATGAGTTTCAACTGactatatatgtgtgtgttggTAGATTGTTGAGCTTAGGAACCATCCATACTATGTTGGGGTTCAGTTTCATCCGGAGTTCAAGTCAAGACCGGGAAAGCCTTCAGCATT…	GTTTCATCCGGAGTTCAAGTCAAG	24	60.084	attcccattcccattcccattttG	24	59.833	355	561	207
Chromosome6	134	p2	(AT)13	26	558772	558797	TAAAGTAATTGTATATTTGGTTTGGTTTTAAATGACTTGAACAGGCATTTTTCTCGCACTAATCAACTGCTAGAGAAGATGGGAATTGACCCCATTGATTGGCAGCTTTGATATAATAGAAGAGCAAGTGTTGCGGCTGGGGCTTCTCCTTCTTTAATATGTATAGACAGTCTTGACTTTTGACAGAAGAAAGAATATGGCAAAACCCTTTTGATTAGATCACTAATCCTCTATTTTGTTCCAACAGTAACCTCCTTTTTgaagtttatttatattgtaagGGGAAACCATATTGATATACTAGTAATATTTGAAGAACATTACAAACATTGTATGACTATGAATTGAATGGTATTATTTGTAATTAAATTTGAAGATTGAAGTTTCTTCCAGTGTTAT…	CCTCCAGTTTCGTCCATGTCTATA	24	59.659	GGGGAGCTGTGTCACATATAAGAA	24	60.142	452	650	199
Chromosome6	135	p3	(TAG)7	21	559543	559563	ACACAACTTCTTCCCATTGATTTAAGTCTTAACATACCTGCTCCATGTACTTCCACATGACATTCATAGCAAGCAGATTTCTTCCCATAAACTCCTACATACATGCATACATTGTTCAACTCAAACAACTCCATTTTagaagtatatatgtatgtatgtgtttgTTACCTTCTTTATGAGTTGAACATCATAAGACCTTCCATACTTGTTTCTAATAAGAGTGGCCAAGTCAATCCCACTAAAGCCTGAATCATCTTTTCCAACAATTCTTTCAAGATTGTCTCTGATTCTTCTGCTACTTGTTTCCTGCAAAAACACAATCTGTAATTGACTTGATCCTATCTCACTTTCATGATTCTAAATTTAAGTAGTACCTACCTGGGGGCCATTGTAATTCTT…	GGGGCCATTGTAATTCTTAGCATC	24	60.022	GTCCCACCACTGTAGATGTAGATG	24	60.202	382	681	300
Chromosome6	136	p2	(AG)8	16	560426	560441	AAGAAGCACAACAATGGAGGATGGATGAATGAATGGATGTTATTAGTTATTACTGCTAATGAATGTAATGGTATAGGCAATGACAACCACTCATGTGTCTACAGATACATACagataaatatcattttttttttgtaatttatgtaTTATAGTTAGGCTTTCTTTTGTATCATAATTTAATTTCAACCACAAAAAATCAATTGAACACGAAAATGGGGCCACCCATCTAACAATTATAACCCACAATTTTGACATTATTGCCATTAAAATGACCAGTCAAAATCAAAATTacaagtattttttttcttcagtaaaTTCCATATTGCTTTCATTAACTCgtattattaattgaaagaaatagcatttattattattattcttaattaattaaaaatccaC…	CTTTCTTCCCTAAAACGCTGAaca	24	59.725	CTGATGATGAGCAATACCAACGTC	24	60.025	475	556	82
Chromosome6	137	p3	(ATT)6	18	571364	571381	AAGATAACCTGTAActtatttataagtatattttatttaaatatgtcAACTAATTGCACGTTTATGACATATTCAATATGTTTATGACCCATTTATACATATTAAAGaactaaaataactttaaataagTTATTAATAGATTAAGTGTTAACTGCATCAACCTGAATACGATCAGTTTATTAAATGGGTTAGACGAATCAATTCTAATACGATTCGAACCCATTTAAGGAAAATTCAAATTCACCAATTCTCGTGTAAATTTTGAGCCGTATTATCATATCTGACCCACCAGCAAGATAAACTTGAGAACTGCAAgataatatcattaattataaGTATGCTTAGAAAACAGCGGTGATATAATACCACTAAACATTGCAATAACCGTACAATAAGTGA…	CTGACCCACCAGCAAGATAAACT	23	60.56	TGTCATCACTCATCATCAccatca	24	59.837	281	545	265
Chromosome6	138	p3	(ATC)10	30	579123	579152	TTCATTCTTTCTTACCAATAATGCATGCACTGTATTTAATTATGACACTTTCATCCAAACATCAATacaaaaaaaggaaagaaaatgaGAAAGCAACTTTGTTTAAATGATGAATATGTCAAGTACACAGAATCAATCAGATTCATTACATTTTACTTGACATGTAATCCACCTATGATAATCAAAATCAAAAGGATTAATGATTGATTCAGGACAAAGTGTAACATGAATGAAATTTCAACAGTTTGTCAATCTATGATGATCATCATCGTAGTCATAGTGGGCACTGGTTGGTGGCTTGGCTGTCATTCATatcatgaaatttcattataatactaataaaaatttcataatGGTCAACTCAAttcttataataatattatcatcATCAATGAAATC…	CTTCCTTCCTTGAACCCAGAAAAC	24	59.962	GGAGAGTGGTTGTGATGAAGAAGT	24	60.504	430	696	267
Chromosome6	139	p3	(ATT)5	15	580562	580576	CGCTAGCTATCAAGGTCAGAACGAATGCGATCAGTACGGAATTTGTGGACCATTTGGGGTTTGTAAGATCACTGAGTCTCCAATCTGTAAGTGTTTGAAAGGGTTTAAGCCAAAATCAATGGAGGAATGGAGTGAAGGGAATTGGAGTGGCGGTTGTGTTAGAGAATCTGAGTTGAATCTTTGCCATAATAAGAGTGATGGTGATGTGTTTGGTGTGATTGGAGAGGTTTGTGTTCCTGATTTCTATGAGTACATTGAAAATGGTGGAAACACCATTGATTCATGTCATGCATTGTGTTTGAAGAACTGTTCTTGCATAGCTTATTCATTCATCAATGGAATTGGGTGTTTGGTTTGGTCAGATTCAAACACACTCCTTGATATTACACAGTTTGAATC…	GGTCAGATTCAAACACACTCCTTG	24	60.024	CAACCGAAAATACCACACCAGAAA	24	59.963	357	628	272
Chromosome6	140	p3	(TGG)6	18	590026	590043	tcttcctttttttttttcattttcatgcAAAAAGCTCTGTTTTGCTCTGTTCATACTTTAATTTTGGCACCATTTTCTCAGGTGTTTATACCACGATTATAGATTCTCAACAACAAAGAGTTACAGTCACTGGTAACGTAGACGTTCAGATCCTGATCAGGAAGCTGGTAAAGACAGGAAAACGCGCCGAGGTTTGGATATCatcagagaaagaaaaagagaaagttTCCGGGAAAATCATGGTGATgaagaagaataagaagaacGAGGGAAAAGAGAAAGACCCAGAAAGCTTAAAGAACAAAGCTGTTAATCCAAGTAACAAAACAGAAGTCAATGCTACTGAAAACGCTGCAAAAAATGAGAGTGAAAAGAAACAGGGTCAAGTCTCAGCCATTA…	GTCAAAACAAGGTGAGTGTAGTGG	24	59.965	CCACCATTGACATTACCATTCTCG	24	59.964	460	586	127
Chromosome6	141	p3	(CAT)5	15	590256	590270	GGGAAAATCATGGTGATgaagaagaataagaagaacGAGGGAAAAGAGAAAGACCCAGAAAGCTTAAAGAACAAAGCTGTTAATCCAAGTAACAAAACAGAAGTCAATGCTACTGAAAACGCTGCAAAAAATGAGAGTGAAAAGAAACAGGGTCAAGTCTCAGCCATTAAAGGAAAGTCGCCGGAGGAGTCTCCCTCCGGCGAGGAGTCCGGCGCCGGTGAAAAGAAAGGTCAAAACAAGGTGAGTGTAGTGGAAGAAGGAGAAGTtaatggtggtggtggtggtgggctaagtaagaagaagaaaaagagagggCAAAAAGGTAATTATAACGAGAATGGTAATGTCAATGGTGGGGGTTCAACGAGTAATAATACACCTGCATGTAGAGGATCTCAA…	gtggtgggctaagtaagaagaaga	24	60.02	CTTGATGAGTATTTGCACACGTGT	24	60.084	281	544	264
Chromosome6	142	p2	(AT)8	16	593885	593900	AATTAGGCATATAGTACCATTTGGCTTGTGGACCAAAATTCTCGAAATAATGAATCAACTAGGGAGCAGAAAAAGTACAAGCATGTTACAATTATAGTGGACTTTCAGATGCTTTTGAGGCTGGTGATAAGCCAAAAGGCTGAATTTATGAGAACCAAGTTGGGATGGTATcaattaaagaaagaaaaagaaaaggccTTTTAACAACCAAAGCTATGTTGAACTACTAATCTAGTAAGAAAAAAAGTAGCATAATCTTTGGTATACCAATTAAGAGCATAATTTGGAGATAAATCATTGAATTATGGAATAATAATAAATGGGTTTATGATAAAGTCATCAAAATACCAAAAGCAATTGTTCATTGCATTCTTTATATACAATTTGAAAACTATAAAA…	CAGCATGTACAAAACCTGAAACTAC	25	58.857	CAGCAGGTAGGAGGAGGAAATATC	24	60.021	448	625	178
Chromosome6	143	p3	(AAG)7	21	596165	596185	GGGCTACAACTTAAGTTCGACATACTATTTGGGAGGGAAGATGATAACATATCCAACCTTGAAAGACTTGGGGAGGAGGAAACCTTTCGGAATGAATTAGGAGAGTCCAAACTAGGAAGTATTTCTTCCCATTAAGCCATTACAGATATTTGTATTAGCAAGAGTTGCATTAGCACTTATAGCAGCACCAGACAAGCAAGAGAAACTGCCAGTCCTTTGGATTCCTCCAGGCACGAATTCATATCCACCGGATAGCTCATTAGGGCTGCCTCTGTTACCATAGCACTGATAGCCAAAGCTCACTTTGAGTTCTCCCTCTGGTTTGATCATGATTTCCCCTTGTACAATTACAGCCTGCAGTAACAAAATACCAACACTATTCAGTtctaaatgaagaaa…	TCTGGTTTGATCATGATTTCCCCT	24	60.017	GTCCCTACTGTTTTGCcttagttt	24	59.174	317	551	235
Chromosome6	144	p2	(AT)8	16	596998	597013	TGATTCTCAAGATTTCTCAAATTATTCAGAACAGTCGGGTGTGTGcgtatacatgtatatataacaCATGTAGTCTTCAATGGACAAAGTGTATCTACTAATTACAAATTTTACCATATACACAAAACATCcatgaagagaggaaaagaaaaTAATCCAAGAAACAAGAAAGGCAGTAATAACAAGCATATGAAACAGATCAAATACTCTAAAAACCCAAAtgaaaaatcaacaaaatttaTCTAACCCCCCATCCACCAAAGAAGAAAAGGTCGATGAAAACAATGAAAAACAGAAACCCATCACAGAAAAAAACAAGTTCACACATTTCCAAACGAAACAAGAGCATAAAGAGCTAAAATCCAAAACAAAACCCACCTAGTGTATCGGTCTCTGAAG…	CACCTAGTGTATCGGTCTCTGAAG	24	59.964	cccacctttctctctctaactcAG	24	59.84	376	564	189
Chromosome6	146	p2	(AT)13	26	607925	607950	aattcggagttatactatgtcgaaaagttagtttccttctgtatcatgtaattcgtttcttgaatcttgttcttccaaaactgttttggtaaattgtaatatctctttgaatataattccaatttcagagattttggtatcattggaaagggaataaatgaataaaaaataaataatactcataatattaaatattatttattttttaagtgtCATATAGAAAACATTAGTCATTTGGCTAGGCTTCTTGTTCTGTTTATAGCTTCTTAGGAAGCTCTTCCAGAAAGCTATTAGTCCCTGGTTGGCATGTATTGGGGAATTCTTGCTTTCTAAATTGTGCTTTTTTCAAAATGTTGtaaacatatttattttacttGAAATCTTGCAGTTCACAGAAAA…	ATTAGTCCCTGGTTGGCATGTATT	24	60.079	CATCTTGTTCCTCTTAGAGctggt	24	60.081	290	559	270
Chromosome6	147	p2	(AT)8	16	608129	608144	tttaagtgtCATATAGAAAACATTAGTCATTTGGCTAGGCTTCTTGTTCTGTTTATAGCTTCTTAGGAAGCTCTTCCAGAAAGCTATTAGTCCCTGGTTGGCATGTATTGGGGAATTCTTGCTTTCTAAATTGTGCTTTTTTCAAAATGTTGtaaacatatttattttacttGAAATCTTGCAGTTCACAGAAAAAGGGCACATTTTTGTCACAGTTCATGTGCCAATGGGTATGTATTTTTCTAAATGACTCCTCTCTTTGAAAATCTTTGAATATCATATCTAGCTAagtgtcatatatatatatatatatatatatataaatatatataccagCTCTAAGAGGAACAAGATGCTATTTTCCTTCACCATATATTTGTCTATGCATTCCCTAAGAAC…	CTTCTCTACTCCATGCACCTTTCT	24	60.081	GGGGAAATCAATCTATCTTACAGCA	25	58.701	408	664	257
Chromosome6	149	p3	(ATT)6	18	610191	610208	aaaaaaaaaaagttaaaaaatagtatattgagtaattccaaaaaaaaaaattagagcaATAGTAATATTGGTGCGGAAACTATGAAGATTTACATGAGagttaacttaaaaaaaaataataatttaaattaaaaattaataaatttttaattattaatatattttattttttaaataaatatataattaaattatataataattataaaagttttaattgtatacaagcagtcctatcgtaagagtatacaccttacatcataataaccacatgatctaaaatcaatggtcaaaaaaagttccctaccggtagggaacttttttTCTAATCGTTGATTTTAGATCTTGTGGTTATTATGAAGTAAGGTATATACTCTTACTATAAGACtgcttgtatac…
Chromosome6	150	p2	(TA)7	14	610904	610917	aacaaaataaaaaccaCTGAAAAAACAGTCAATAACACCAGAATCACACACAGcctaaaagaaaaacaaaaaaaaaagactaggtgtaaaaaaaaaaaaaaaaaaaaaaaaaaaaaaaaaaaaaaaaccatcagTAAATTATGAAAAGCCAAAAAAATAAGAAGCCAAAAAAATgagtttagaaaaaataattctttttgaaaataaataccaatataaaaataattcaaaataacttttaaaaaaaaaattcaaaataatttttaaaaaaataattcaaaataaaaattaataatttttttaattattaatattatttttaaaaaaataaatataattaaatattattataatatgtataaagttttaatcgtatacaagcagtcctatcgtaagagt…	atcgtatacaagcagtcctatcgt	24	59.239	CACGCCTAAGAGATAAATGATTCCG	25	59.881	370	573	204
Chromosome6	151	p2	(TA)7	14	631105	631118	CAAACTTTTTTCTTGTTAAAACTTTGGCATACACACTTTATCAACAACAACTGTAGGTGGAAGAGCTTCAGAATCATGGAATTCAAACGCTGATTCCTCATCATCAGTTAATGTTTTTTGCTTTCATTTTATGAGTGAGCGGATCAATGTTAACGAAGAAACACTGATTGGAAGATGAAGAAGAGAAGCAGGGGAAGAACACTACCAAAGAAATTGCCCAGAATGAggaaattcaaataaaaaatcaataacTGCATAAATAACTGATAAGAAACTGTTGTTGTCTGAAAGGACGATGAAGGAAACCGGTAAAACCCATATGGGAACAATAACTGACACAGAGCACTAAAGTGGGCAGACTCTCCTATACATGATACTCTTAATTAATGTACATTTATG…	GTCTGAAAGGACGATGAAGGAAAC	24	59.847	AATGCCACATTACCGCTTCATATC	24	59.784	283	575	293
Chromosome6	152	p2	(TA)6	12	645072	645083	GTGTCTAATTTTGGAGTTATCATACATATCATTTTGAATATCTtcatttgaaaaatgaaaaaaaaaaagaaaagtcaaaagcACAAAAAACGTTATAGCCAAAAACTTTagagttaatatttttttttaagaaatattatttttaaatatttttaatttttttttttttaaaaaaaaaaactgccaAAAGCACAAAAACGTTATAGCCAAAGTTTGAgttatcattttttaatttaaaaaaacgTACTGAAAAAAAAgccaaaaagtaaaaaaaaagttttattttttgaaaaaataaaagaaaagaataagaGAATTAtgaaggaaataaataaatacatatttaatatcaattaatatttataaagctaataaaaaattaaaaaaaaacagagaact…
Chromosome6	153	p2	(TA)11	22	645988	646009	aaagtcacatttagtcacaaaaatttatgttataactaaaaagttatcactaattttttaatagtgtaagtACGTATAATGTACAtaattcaacaaaaatatatacattattttatataaataaaaatatgtgtTTGAATATGGTGGCATAGATATATTATTATAAGTAACAATTTTTCATTGCTTTTTAAACAAAGTAACAATTTTACTGAAAATAAAAAACGAAAACAGATTTTGTGATGCAATCAATATATCTTACAGCATTAATTGCAtgcaattattaatatttatatatgctaGCTTGTCTGTATAATTGTAAGAAgcctatattatatattttgaattttattatcattattattagcTATATAGgcattataattatatatatttttgtat…
Chromosome6	154	p2	(AT)11	22	647987	648008	gaagAAATATTTCACCAGATTGTCCattgattaatttttgtttattcaATTGTATACAAATAgctatcattattttttatatattaaatcaacataaaaaaacagtatttttatcaaaaaaattgaaGGAGTGAAGGTAGCTAAATGTATAAATATAGTTGAATAGAATTTTTACTTTAGTAGATATTTTTGCTCCTAAAAGTTTTGCTAAAATTCAAATGGTAACATTCAATTGGTTAGGATTACGTATTATTGGTGTCCTCGCTACCTAGTGAAACAAAaactcataaataaataaagaaaagtaaataaaaatatcagttaaTTGGATGGTATAAGcgaatatttaatatcagttcaaatattaataggatttgtttttattattttattatatat…
Chromosome6	155	p2	(TA)6	12	649037	649048	TATTAATACTTCCTTCACAGCTTCAGAACAAGCATTTATATACTTTGCTTCTGTTGTTGATAAATCAATTGATTGAAGAGGTACTAATTAGTTTGGAATCTCCTTTTGTCTAAGCCACTTCTATACTCTAATTAATCTACAAACCAGAGATTGAACTATTGGATCTGTTAATCAATCCATCTATCTATTCGAGCTCCAAGTCATCAACAGCCGCTAGAGTGAGTAACATTATTACGAGATAGAGCTGTGCTTGACTATAGGTGACTATAGGTGAAACTACTTGCTACCAATCTTGCTTTTTGTTTTCCCTTTCAGTActataaaaaatcttacttttagtcacaataaaacttgtgattaaaagttaaaaagttgtgacttaattataaattatcatta…
Chromosome6	156	p3	(ATA)7	21	649538	649558	tatatatatatctaaatactatgtttttttttttgaaaagaaccTCAGTTCAAACTAGATTAACAGCTGAGAAAATGGGATCCACAAGGGAAAATTCCTCCCCTTTACAGCAAGGAGCATCGCTCTCAGTTGAACAGTAAGCACTTTTAGAAGCACTTTTAGCCAAAGAGTCAACAATAGCTAAAAAAGTGCATGCGATTAACGAAATGCATGGAAACATTAGAAAAACTACTCTTAAGCTTAACAACAGAGGAAAACCAggaaatactatgttttagttacaattaacattttgttgtgactaaaagtcatatttagtcacaaaaaaattatgttgtgactaaaaaattgtaactaaaGATAGCAATTTTTTGTAGTATTTTCTACACCAGGAATCCC…	AGTATTTTCTACACCAGGAATCCC	24	57.997	TCATTAGCTGTTCTTCCTGGGATT	24	59.772	376	602	227
Chromosome6	157	p3	(AAT)7	21	649711	649731	ACAATAGCTAAAAAAGTGCATGCGATTAACGAAATGCATGGAAACATTAGAAAAACTACTCTTAAGCTTAACAACAGAGGAAAACCAggaaatactatgttttagttacaattaacattttgttgtgactaaaagtcatatttagtcacaaaaaaattatgttgtgactaaaaaattgtaactaaaGATAGCAATTTTTTGTAGTATTTTCTACACCAGGAATCCCTTCTTTGTATACTTGTTTATCCACTTTTATCCAACTACACTTTTTTTCTACCAATTCATTATgaatcatcatatatatatttgtgtcaaattcatattttataataataataataataatatgttttttttgttgtttgttttggatTTCATGATCAGATGGTCATTGATTGC…	AATCCCAGGAAGAACAGCTAATGA	24	59.772	TCTAACAACTTTGGACAGCTCACT	24	60.142	406	615	210
Chromosome6	159	p2	(AT)7	14	674590	674603	gactacttattatttctaatatttaaataggaaaattatactttgtgaaattaattatttaaataattaattttggtacaattttattaagtatatttttctagtattaaatagaaattaataattaagccttctctacacttaattattatttcttgaatttaatacatttaattaagttgaaaaatctaaatatctaagttgattttcatcatgatacttaaatatttattgatttttcatgacacttattaaatagaaaattatttttaggttgaaatttaatttttcaacttaaatttaaataattttcaaatatatattttctttattttattaatcaatttcgaaatttgcattttaattatgcaatattttcgaattttttttttgaaaata…
Chromosome6	160	p2	(AT)7	14	696059	696072	TCTTCTGGAGGAAAAACGTGATCAAGCGCActtaaaaaatgcggcttaccagcagcgaactgcaagatactttaactccaaggtGAAAGTAAAGGTcctgcgagcaggagacttggtccttagaagggtaatgccaaataccaagAACCCAACACATGGGGTCTTTGgagataattgggaaggaccatatctcatCGCGGAAAAAATTGGTGACGCCACATACCGACTCGCAGCACTCGATGGtactgcgattccacgagcttggaatggcgagagtttaaaattatattatcaatagtactcgcattattAAACTATGTTGctcttgtacttatacttagacatttttcataaaaaaaaatcctaagtataggggggtatatatgccataatgtacta…	gcttggaatggcgagagtttaaaa	24	60.321	tttaacattttcgcagtacacggg	24	60.32	260	551	292
Chromosome6	161	p2	(AT)7	14	701688	701701	cacacaacgccacaaagagaggaatttaaccttaaaatgaacaactgttattaattgaaatggcccaaaactaaatgggcctaaataaaatctataaaaattatgatattttatttagcaacaacaacctatatgcatctataacaaaattaatcatATGGCTCACacggcacacaatttggatggatcctatcatgttgctaggtcatacacagatgaaagaagattgtgaaattacctgttacaaattatttactgaccaagggagccatgagttaaaatcagatcattggatttgtcaacaagttaaccagggctatttgcaatcaagcataataggtttttaaaaacttacaaacaagctaaaacacatactcctgcaaacaatgttagctggat…
Chromosome6	162	p2	(CT)10	20	710697	710716	ctgtaaagcccgcttagttaatttggaaattagcggttgtttatgtttaattatgaaattatttatagctatttaaataatttattactgttatttatggaattcagaaatgcatggttatgttattcagtagttgcatattttgcatttccggtgcccggtattttggaactcggcgtttggctcagtagaatcacaacttagtatgttagtagtttggggacgggttttagacattgggaatgtcgggaatggccgggaatttagaatgtcccaaaaataccccttagtatgatttatgtggttttatggtggaggggcaaaatggtctttttgccccattagtgttttgtctaatgtgatttattaaatggattaaatggttattttattttaatt…	ttatgtggttttatggtggagggg	24	60.571	GAATTAACCAAGCAAAACACAGCC	24	59.789	297	569	273
Chromosome6	163	p2	(CT)6	12	717867	717878	tgtaaagcccgcttagttaatttggaaattagcggttgtttatgtttaattatgaaattatttatactatttaaataatttattactgttatttatggaattcagaaatgcatggttatgttattcagtagttgcatattttgcatttccggtgcccggtattttggaactcggcgtttggctcagtagaaatcacaacttagtatgtttagtagtttggggacgggttttagacattgggaatgtcgggaaggccgggaatttagaatgtcccaaaaatacccctttagtatgatttatgtggttttatggtggaggggcaaaatggtctttttgcccattagtgttttgtctaatgtgatttttaaatggattaaatggttattttattttatttgt…	ttatgtggttttatggtggagggg	24	60.571	TATAACCAAGCAAAACCTAGCCCT	24	60.018	297	559	263
Chromosome6	164	p2	(AT)8	16	726200	726215	ttCTGCTACTGCTTAATATCAATCAAATCGTTGAGCTCCAATCTCAACTTTTAATTAAGGTGAGAATCGGTCATAGAAGGCCTTTGCAAGCGCCCTAagtaattaattaagatactacTGTTATACTCTGAAAAATATCCCCTTACTTTATTAGGTTCTCTTATAAGTGTTCTTgtttcactttttacttttgccatttttttatttagtcaTAACAAGGACTTAAAATTTTGATGGAActtatttatcataaaaaatatatttatttgtagATTATAATCATTTTTATTAGATTCATTTGATTTTGTAGGgagtttaatttctattattttgatttataataatcaaattaaaaatttatatttaatttttttaaaatgtaatatttttatcaGTGGG…	GCTCATTCTCAATTCAATctcatgc	25	59.084	CAACATACGAACTGGCTCTGTTAC	24	59.908	406	673	268
Chromosome6	165	p2	(AT)6	12	733914	733925	gaaagaaagaaaacatcACAATCCATATAGCACCAAATATATCATGCCAtcagaaaaaaaagaaacatgGTAAAATATTGAACCAAGCATATTATGAATAATTTCAAACCAGAAATATAACTgaaatcacaaaaaaattataaaagataTAGTATTAAATTTGTTTACTATATCAATATAAGGGAAACATCAGACACTTTTAATCTGTCGTAAAAGAGAGAATTAGAATCATTCATCAGAagcaatattaaaataattcagcATGGTATAATTCTAAGAGATAACAAGACACACCCCAATTATTAAGTTTCTTCAAGTGTATAATTACActagcttcttttttttttaagtaaaaatcAATTTCTGCAGTACATTCATGATTATGGAAATACATTTAAC…
Chromosome6	166	p2	(AT)11	22	734572	734593	CAACTACCATGAGAAATTAATTACTTACAAAGCAACAATAACTCTTTTTATCCAAGTACAACACATGAGAAATAACCCAATTAAACCCACCTTCTTTTTATGAACAGCTAACTCTTCAAGAGAATGAGGTTTATATTTATCTACCCATAACTCTTTCTGGTTGCTTTCTCCAGAACCTGAGTCAAATTTCCATTTTCgttcaagaaaaataaaagatgaACAAGACAGAagctaaaacagtaaaattcaaaaaaaaaaaaaaaaaagaaaaatttcaacaaAAGCATACCATCAGATACCTTGAACCCAATAGGAGTATCATCAAAATCTTCACAAAACACTTTGATCTGCAATTAATACGTGGATGTGATAAACTTTATTAGATTGTCCTCAGAAAAA…	GATCTGCAATTAATACGTGGATGTG	25	58.634	TCATTTGCGGTTCTTTATGACTACG	25	59.937	345	592	248
Chromosome6	169	p2	(TA)18	36	753767	753802	gccacctaagtaTGAGGCATCAAGCTAATCAATCAATAACAAGTgcagctatttttttttcaaaaaatccttcaacttgtttcattttttacttttaaatatttgaataaaaaattaaataattaagtgtaataatttaaaattaagattacaagtataataaatttaaattatgaaattgtatgtgtataattttaaattataaaagtttgctataaatttaaataatttaagtataaaaaaaattgctaaaaaatccttatatagtataaattgcaaaatattaattaataattataattaatttaattttaaaatataattaattttaattaaagttttataaggaaataaatgattaggttactttcaggttacaagttatttattatttatttt…
Chromosome6	170	p3	(TCA)5	15	760907	760921	TTAAACTAACACACATACAGACATGTATGCATATCAAGTACATgtataacattattattattcattacaATTACTTAAAAGATtgactttattaataatattacatatatatttatatatatgtaaatgtcAATCGATCACAGATAATTAAATTACTAGTTTTATTTTAGACGCCTGCGCAAGCTCCAGTACCAGACAGTCCAACACAAATACATCCAGATTGGCAAGGACTCCAAGGTGCGCAAAATTTACCCCAACATTGATTTTTTCCGGTGATGATACGAATTCCATCAACATTTTTTCTGCAATAGAAGCAGGCTCGATGACAGTCACCATCTTTCCATTATGATCGTAGACCTCAATAGGACGACGAGCATGATCTGACTCTGAGTCCGATCG…	ACAAGAGCAACAACTACGATATagc	25	59.251	tgaCCAGGACAGAGAATAGATAAGA	25	58.326	475	770	296
Chromosome6	171	p2	(AT)6	12	761251	761262	TATGATCGTAGACCTCAATAGGACGACGAGCATGATCTGACTCTGAGTCCGATCGCGAGGAGTGAAGTTGTTGAATAAGATTCAAGTTCTTCCCGCTGAAACTGCAGTAGTAGTAGATGGAAGATTAAACACAAGAGCAACAACTACGATATagctcatcatcatcatcacaccAATTTTATTGTTGATCTCcatattgattatatatattctcaCTAGCTTATTGTGATCTATTGTTATGTGTAAATATATGAGCTGTACAAGCATCCTATTTATAATAACACAAGTGCTACTATTACTAGATACTACGTAACACTAACTCCAATTTGGTGTATATGCTCGTAATAAATGAGGTGATAAcaagatattaatattaatGATAGAAAAATCATCTTATCA…	tacgGGTCCATACTCCATAGATGT	24	60.203	tgatgtcaAAATATGGGGTGCAC	23	59.553	441	614	174
Chromosome6	172	p2	(AT)7	14	767157	767170	TAATTCAAGAATTGCTTGTTGGACCCTCCTTTCCGCTTCAAATCCAGATCATTCTCTTCCCTGGATTGAAGGGATTGGAGTTCCATGTTCATTTGTTGAAGTCGTAATTCCGTATCACCAAAAACATTCTTCTCCACCTGCGAAGGGCCTTTTGAGTATTTATCAGCTTCTATTCAAAGTCGTTCCATCCCCGTTCTCAGTCACATCGTTCCAAGCCTCTTTAATGACCTCCACACTGGACGAACTGTAAGCCAGCATCGAAGAACCTAAAAGGTGGTTTTCCTTTTGGTTTGAAAGCATGCGAATTGAAAATTATAGCCCCATGATCAGAACTCACTATCGGGAGATTGTGGACACCCCCAGAAGGGCAGAGAGACATCCAACCCGTGTCCACTATAA…	CCGAACCAGATGcctatacatata	24	57.535	TGTGGAAAGTGGTATTTGGTGT	22	58.095	416	715	300
Chromosome6	173	p3	(TAA)12	36	779436	779471	TCCTTGTATGAAATTTCTCACATGTTGCAGGCTTCTCAGGAACACGAGCCGTGGCATGCTTCTACACATGTCGCGGCATGGCCCATCTGCACACTTATCCTTTTATGCGATCTTTTGTCTTTTTCTCATCTTTtcttttgatattttctaatcttcttctattttaaatttgcaaaaataaaagataaaaagtataaaattgctccaaacacgagtaaaaaaattaaaatttcactaaaattaatctaaaaataatactaaaaacaaCCTAACAGCATCCAAGAGTAATGtacccgtgtataagagccataaGACTGTGGGAGAAGGCCCAATGAAGGCTTGAGGCGAGGATGTTACATTGCTTGTTAATAGAAGGAAAATTTCTACAAGTGATCACTA…	TGTGATATGTGTTGGTTGCTGTAG	24	59.305	ACAGTTAGGTACCTACAGAGttct	24	58.11	441	649	209
Chromosome6	174	p3	(TAA)7	21	779835	779855	TAggttttatgattttttttgtaatatgtAAGTGTTGTTAATGTGATATGTGTTGGTTGCTGTAGCAGTTGTTCagttatattaataaatttcattttcgtaataataataataataataataataataataataagagtaatttgcggcataaatacttactcctaattgcaaataaatacttaaatttaaattttggcggcaataatacctaagttatatttctagaaCTCTGTAGGTACCTAACTGTTAAATATTATGTCATTATCCAcgtgttattttcttattggtatattaatttttttttaaaaaaataaataaaaatttaatgacctCGACCATTCAGGATCTGCCACGTggcaattttcttaacaattAACAGTCATGTATCTACAaaag…	CCACGTggcaattttcttaaca	22	58.029	ACGGAtcccttttagtcacaacat	24	60.263	353	650	298
Chromosome6	175	p2	(TA)7	14	801794	801807	aatttatatAATATCACTAATTAGTTAAGGTAAAGtataaacataaattaaaaatgaaCAGAAACTGAAATATATGCAAACTACTTACTCTAACTTACATAATTGTTAGTTATATAAAAGTATTTGATTTAGTGTGTAAagtataaacaaaaaaaaattgatcatCATAATAGCCCTTGTTGCACCGTTTGTGTTCAGACGCATTCAATCCATTGATCACGGAGAAGATTCATCTCATCATTTAAGTACGGGTTGCTCTTACCCTGcaaaacaaaattgaaaaaaaaatatataataattagtaaaagACCTTGTACACTACACTACACTACATTCTCTTTTGAATTGATAACTCTTTATTATCAATTCACTCTAAGTATGAAATtgataattgaaata…
Chromosome6	176	p2	(CT)7	14	823002	823015	gcttagttaatttggaaattagcagttatttatgattaattatgaaaattatttatagctatttaaataatttattatactgttatttatggaattcagaaatgcatggttatgtcattcagtagttttcatattttgcatttccggtgcccggtattttggaactcggtgtttggctcagtagaaatcacaacttagcatgttattagtttggggcggtttattagacattgggaatgtcaggaatggccgggaatttagaatttcctaaaaatacccctttagtgattattatgtggttttagtgtggaggggcaaaatggtctttttgccccattagtattttgtcttttagtgaatttattatttgaaaataaatgtttaattattagttatttg…	ttatgtggttttagtgtggagggg	24	60.508	aagaaaattccacttccttgctgc	24	60.502	292	552	261
Chromosome6	177	p2	(CT)7	14	830289	830302	cgcttagttaatttggaaattagcagttatttatgattaattatgaaaattatttatagctatttaaataatttattatactgttatttatggaattcagaaatgcatggttatgtcattcagtagttttcatattttgcatttccggtgcccggtattttggaactcggtgtttggctcagtagaaatcacaacttagcatgttattagtttggggcggtttattagacattgggaatgtcgtgaatggccgggaatttagaatttcccaaaaatacccctttagtgattattatgtggttttagtgtggaggggcaaaatggtctttttgccccattagtattttgtcttttagtgaatttattatttgaaaataaatgtttaattattagttattt…	ttatgtggttttagtgtggagggg	24	60.508	aagaaaattccacttccttgctgc	24	60.502	293	553	261
Chromosome6	178	p2	(TA)17	34	834808	834841	aataaaataatttttaaacaatATAGCTAATGAATCATGGGATGCCACCTATATAGAAGTTGCTAAGCACCACTAATATCCAATAACAATGCTCAAAAATAATATggcatattatatatatcttgaTTAATTTAACGATTGTAGTAAAATACTGAAGTTTTTCTTTAGCGGcgaaaatataattattatatatatttgtaaaagttaagtatatttaaattataagttaCAATTGTTATATTTGTAGTACTTAAGtgtacttaatttttttaatatttaaatttatttataatttgggTACTTTGCAAGGCATACTTAGCTAATAATCTCTATTTTAATGCTATATATTTGACTGAATTGTAAACATTTTTTTGTTCTAAAAAGCTATATACACTTCcc…	taatttgggTACTTTGCAAGGC	22	57.471	AGCCATATCTTATCTCTTAGCCACA	25	59.218	290	567	278
Chromosome6	179	p3	(TGA)5	15	835171	835185	ACATTTTTTTGTTCTAAAAAGCTATATACACTTCcctctttaatttaaaatgtttaatattattaatcgtattaatatattcataaaattttgaataaataacCTAAATTATAATCAGAAGAAAATCacctaaaattatatatatatatatatatatatatatatatataaagaatgGTTGTGGCTAAGAGATAAGATATGGCTATTAATGAGGGCTCATCTTTCTTGAAGATAAGATCTCCCATCATTAATCAATTAACAATTATAtctttgtattaattattatagaGTTGAGGAAAAAGAGATCAAAGCTCATAATGTCAAGATAGAATAATTAATATGATCAACTATTCAATTGAAGTAGATGTAACATATTACTATAAATAGAATGTGAATGTT…
Chromosome6	181	p2	(TA)8	16	839598	839613	GTAACAATAAATTTTTGGCGCCATTGTCGTGGAACTGCAAGAAGAAAAACTACTTTAATCCAGATTAGTACAATTCTTCTACTAgttatattacatattattacctattatagtaattattttctatattataaTAGGCACTGcttcctaattttttttttattatttaatttttgtgatACTTGATGTCCAACGCAATgctcaaataaataatatggcATATTATacatatcttaattaatttagCGATTGTAGTACTTAAAATTCTGAAGTTATTTTTTTAGCGGCATAAAtatgttaattattttatatttataaaatttaagtatttaaattataaatatataaatttttatgttTGTATACACTTTTTTTGTTCCAAAAAGCTATATTATACAC…
Chromosome6	182	p3	(ATG)6	18	840132	840149	ATGGCTATTAATGAGGGCTCATCTTTGTTGAATATAAAATCTCCCATCATTAATCAATAACAATTATCTTTGTATTAATTAtaatgagaaatgctaaagcgCACTAGTGGTTCCTAGCAGCCTCATATATAtcaatatcgttattggtccaactaagtatcgagtcccatataatttaatataatagcttttagggagtatcgctaaccaatcacAAGGCGACATATCGAGAAGGTGTTAGGCACCACTGATGCCTCAAAGCAATActcttaattaatatatagttGAGGAAAAAGAGATCAAAACTCATAAATGTCAtgataaaataattagtatgaTCAACATATTGAATTGAAGTAGTTGTAGTATACTACTATATAATAGAATGATAATATGTAG…	GGGAGCTCATCAATCAAGAAATCA	24	59.114	GGTTTGCAAGGATTTCATCGCATA	24	60.44	426	650	225
Chromosome6	183	p3	(TTA)9	27	844161	844187	GGAGATGGGACACAAGTTTATTATAGTTGAGAATGATTCGAGGGTGGTGATCAATGCTATCAATGGGACGGAATCTCGTTGGGCGCTTGAAAACTACGTCTCATTTTGTACCAAGTATCACTCGTTTATTAgctgtaatttttcttttattagtCGAACTTGTAATTTTGCCGCTCACAATATGGCTAGATGGGCCTTTGCTCATCATATGTTTGGATCTATCTCGGTATCGGTGTTACCGGAGAACCTATTATGTAATGACCATGAGGTCtagttttatttgatttaatgaCATCACgctaatttcaaaaaaaaaaaatataatattccaTATATATGAGACTTGAATAATGtctgattaaaaaataatcatcACCACCTCgtgtatattatatatca…	GTGGAACGGGAATCTctcataaaa	24	58.817	ACCCACATAGAAACCACAAGagaa	24	59.896	426	628	203
Chromosome6	185	p3	(TGA)5	15	844723	844737	tttttttttttttaaatttacggtttgggtttctaaagtggtttctCTTGTGGTTTCTATGTGGGTggctatacgattttttgttgcgatttaggttgcagcgctagttgcaataagagtttttatgtagaattccgtaaaaatacaaaaaaaaaatgtaaaaaaaaaaattatttttaagtataaaaatgaataaaccacttatttattattattattattattatttattattattattatattattattattattatcgtCTTTGGATGCCTATGACACATTTCACGTGTTGTGGTTTCTTTATCTTTTCTCattaaataaaatgattaatatGATCAACATATTCAATTGAAGTAGTTGTAGTATACTACTATAAATAGAATGATAATatgtaaa…	TTGGATGCCTATGACACATTTCAC	24	59.601	GGAACAAACACAAGACCAACAACT	24	60.322	266	548	283
Chromosome6	186	p2	(AT)9	18	845017	845034	GTGGTTTCTTTATCTTTTCTCattaaataaaatgattaatatGATCAACATATTCAATTGAAGTAGTTGTAGTATACTACTATAAATAGAATGATAATatgtaaaaatatgatatacaaacatatatatacatagtgAGCTCATCAATCAAGAAATCGAATCATAAtccaaaatatatatcatatcaaTATGGAGAAGAGTggtgtgatgatgatgatgatttgtATAGTAGTTGTTGGTCTTGTGTTTGTTCCATCTCTTACTTTTGCAATCTCATCATCAGATCAGGATCGTGTCATGATGAACGGTCAAGATGGAAAGATGGTGACTATTATGGACCGTGATACCCTTTTCGAAGTACTATTGAAGGAAAGGTTGTCACAAAACAATCAATGCTTG…
Chromosome6	187	p2	(CT)17	34	861468	861501	GTCTCCTCTCAGGCGGAGGCCGGTGCTTCTCCTTAGGCGCAGTAGACGGCTGGTGCTTTTCGCGAGCTGTAACTTCGGGTATTTCCATCAAAACCCCTTTTGCACCAAGCACTTTAGAAAGTGCCGTTCCTCACCAAAACCCCAAACACCAAACACTGCCTCCACTACGTCGGACCCTTTCTCAGTTTTTTTCCACAACTGACGTCTTCTACTGTCCTCCTCCTCTCACAACAACCATCGACAGCTGAACCAGGTGAGCAACGATTTCGTTATATTCATTTTGGTGCTTATTTTATGATTTGGCCAGCTAATCTTTTGTCGTTGTCAATATCATTTTTGAAACCAATCATCtcttaaatttttcatttttctagGGTTCTAATATTTTTTGGGAGGGGT…	CTGCAATTTTCCCAGAATCGAGTA	24	59.364	CACTTTGCTATAATCCCGAAACCC	24	59.964	470	743	274
Chromosome6	188	p2	(TG)7	14	861720	861733	GGTGAGCAACGATTTCGTTATATTCATTTTGGTGCTTATTTTATGATTTGGCCAGCTAATCTTTTGTCGTTGTCAATATCATTTTTGAAACCAATCATCtcttaaatttttcatttttctagGGTTCTAATATTTTTTGGGAGGGGTTTGCTCTGCAATTTCAAACATTTTTCAACTCAATTTACACTCGAGAGAGGGTAAACCGAGTTGGGCTCAGCTGCAATTTTCCCAGAATCGAGTATgcttactctctctctctctctctctctctctctctctctaagtATATTGTATTGATTCTTATTTTCAATATTTACTAAATATTGTTTAAAATCACATCAATTTAGTGGATCTTCAGTACGGTTAAGAATTTATGGGGTTAAGATCTATATCTAGAAC…	GGGTTTCGGGATTATAGCAAAGTG	24	59.964	CCATCTTAAACAAACCACCACACA	24	59.901	468	596	129
Chromosome6	189	p2	(AT)9	18	877782	877799	AGAATGGGTCATCCTTCTTGTGTAAAAGCTCATTCATTGAATAAAGATTTGAATTTTCATTTCAATTCCAATTGATTCTCATTatataaatcttaattaatttagCGATTGTAGTACTTAAATTACTGAAGTTATTTCTTTAGCAccgaaaatatataaattattatatttacaaaagttaagtATTTTATCTTCTTTAAGTAATGTTTTTATTGGTCATGTTAAACGGTCTGCTAATAAAGTCGCGCATTGTATGGCACGTGGTGCTTGTTATTGGTCATGTCGTCTTTTTTCTGAGAGTGATATTCCCCTTGCTCTTCAGCCATTTGTATTAGTAGATATTTCTGTCTAATAAAGATTattttgattcaaaaaaaaaaaaattaatctctaTTTGAA…
Chromosome6	190	p2	(TA)9	18	879408	879425	TTATGTTTACGTACGTATAGTAAATACTTATATCTACATATATGGGTATATAACTATATGTACTTTTTAtcatgtattttcttttatctttaatcaaataatgaaataacattAGATATATATGCATTTAGAAATTTTACTTGTTGACAACCAACGGTAGAGGAATGAGATTAGCAGGCCAAGTTTACCACCCCAACCAATCCTTCAActctctaaaataaaatttacacaCACCTGTTTGTAATTTCTTGGAGGCAACCAAACAGCCAATAAATTTACGCTTTGACATAGTACTCCTATTTCACACCAAATCAGCTCAAAACACTCAGAATTTAACAACTTaattataggtatatatatgaaatattgTAAGTACTAGGTCAACATTTGGGATGCTAG…	TTTGGGATGCTAGCTCTTCAGAAT	24	60.08	ATACTTGAGTTGGTGTAGGGCATT	24	60.018	387	611	225
Chromosome6	191	p4	(TTAT)5	20	886656	886675	ttattattgctctTAATTTATAATTGGAGGCCATTATAATAGGGATTGGGTATTTTACCTATCAATAGGGATAGTAATTTATAGCTCTTGATTTAATTTAATGGCTCAAATCAATTCTTGAAAACTAcactataattaatatattttttatttataattaatcttaaatattattaattgtagGTTCAactaacaaactccaaacctatttttttttttatctttttattttatttctatttaaaatatagttttaattatatatttttttttttttgaagagttTTATCTCCACTTTATCATTCTTAATACGGGTATTCATCCAATTAATTTCGCACTAACTGTAGATTTGGGTTAATTTGAGCCATTTGATTAAATCAAAGGCTACAAATTACTATC…	TATGGAGAGATCGAgggagtaaaa	24	58.298	GTTCACAAAACTAAGCATCAATGGC	25	59.881	449	717	269
Chromosome6	193	p2	(AT)11	22	897238	897259	ATTACTAAGGAAAAGGAAATACTTTATAAAGTTATtacacacactaataacatgcATATACAGCACTCATGcatgtcatatatatatatatatatattgtgcaTGTATAGCATTATTATTCATTACTACGTTAtatataatttcatatatatatatttaaaagcAATGGAAGGAAGAAAGAGACAGTGGAACACATGTACAACCAGATGGGCAAGGTTGTTGATAGCATGATTGACCACATTTAGGATTAATATCCTTTAAGATTTTCATCATTATGATTTGATCATATGAAAGAGAAGAAGGAATATGATCGATAGCACCAGTCACGACCTTTCCATCTTCACCATAATAagcattatcattattattattcttcatGAAATCACCTCTTCCATTTGC…	ACGACCTTTCCATCTTCACCATAA	24	60.02	CGAGTGGGATCTTAGGAAgtaatca	25	59.698	326	551	226
Chromosome6	194	p3	(TAT)9	27	898610	898636	CTATAATTAtgatatcacacattattatatatatttttttctttattaaactatatatatattacacttttaatttttattttataaaaaaatatagcatCAATGCCATTGTGTGGCATCAATACAAATTTCAAAATAACATTCTTTTATCTCTAATGATATATCATCCCTATATTTTGCCACATAAGCTTTCCACCTCATCAAGCATTCTCCAAAATATtaccattggagatgctcttagtAGTGCCTAATACCTTCTTATATGTTAATATATAATGTTATTAGTCTAAGTAAGTATTGAgtctcatatagtttaatataataacttttaaggaGTATCACTAGCTAATCACAACACGACATGTCTAGAAGTGCTGGGTACTATTAGTACCCATGACA…	TCACTAGCTAATCACAACACGACA	24	60.023	CCAAACGGGCTTTTAGTgaattga	24	60.262	339	600	262
Chromosome6	195	p2	(AT)11	22	899807	899828	tcaatatcgctattggtccaacGTATCgaatctcatataatttaatataatagcttttagggagtatcgctagccaatcgcaatgcgacatgtcgagaagatgctaggcaccactggtacgcctaatagcaatgctctataTAAAATGCAATAATTAAGCACTATCACATTACACCCATTTTGTCAGGCACAATCGTAGGCAGGCACCACTATACttcattaataaatttatatccTAGGAAATAACATATGAGGTTAGGTAACCGTACATGATCAGATCTAGAAGATAAGAGTTCCCATGCATTAGAATTCATTAATAATGTCTTGAAAAAATCACcatcttaatatataattaagagtaaTTAATTGTGAAATTCCCTCTTCCACTTGCAAAACTAG…	GAAATTCCCTCTTCCACTTGCAAA	24	59.961	ACAATGTGAGTGGGATCTTAGGAa	24	59.464	371	551	181
Chromosome6	197	p2	(TA)6	12	911019	911030	taaaaaattgaattttaaatatattattttttatatctaaatgaattttttaataaaaaataaataactttttaaaTCGATGAAttagttttaatattttaattttttttaataattcaaaatatttttttcttaagatctaaattaattttctaagatttactaaaaaaaagtGTTAAATCTTTCTCATATTTATTTTGAGGGGGTACGATTTGATAGTTGTCAAAGTTTAGGGAGCAAAGTTGCTAATTTACAAAGACATTCATTATTTAAACGGAATAATGGGATGGGAGGACTAAATTTTCTGTTGAGGTAAAAGTTCAAGGGGAATTCTTAACAAGCTGTATATTTTAAGGGGAAAATTAGTATTGTCAAGAGTTCAGGGGTAAAATTTACTac…
Chromosome6	198	p2	(AT)8	16	919257	919272	TATCACATGGAAGCATATCATGAAAAAGATTGAGAATCTCATCAAAACTCTTGTCAGACCATCCATTAGTTGTCTTAACCTTATATAAAGCAATAATAGCTGACAACTTAGTGTATTTGTGCACTGTGGATATAATGCGATTTGTGcatcttctaattttttgatGAAGTTGTCATCAGGGCCTTCTACAGGTTCTTCAGAATCACAAACATCAATATTTGTAGCACTAAACAAATTAAAAGCATCAAAAGAATTCATTTCCTCAATATCATCACTTCTAGGTGCTTCTTCCCCGTGATGAAACCAAATTGTGTATGTAGGATCAATTCCATTTATGACCAAGTGCTCATAAAGCAAATTGACCTTTTGGTGACTTAAGTTTCGACAAAATTTACATGG…	CTACAAAACTCCTAGCACCTTCCT	24	60.02	TGGTTACGCTTCAACAGGTAATAAG	25	59.36	444	613	170
Chromosome6	199	p2	(AT)7	14	921050	921063	CCTCTATTTGTGACCCTTACAGTCTTAAACTCCACATCATTGGGATCATTGATGTAGACTCTACGGGGATCAATGCTTACAACCACAGCCTGCAACATTATGTTTAAATCGACATATTTGAGAGCAAACAAAGGACCAGGACATAAAGAATAAATATATAGCAAGAAGAGATGAAAGATAAAGCAAACTGACACCAAAATTGAACTACAGATGATCCAAAATTAGGCCCAATATCGATATTTCTTGTAGTGCTAAAAGATCTTTATAAggaatataattataattaatttattttaaaatataattaatcttaattaaagttttataaggaaataaattattaggttactttcaagttacaagttattattatttatttttattgaattttcaaattaa…
Chromosome6	200	p3	(ATC)5	15	921964	921978	tactaatagtGTCGAGTATTGGCCTTCTTGGTATAAAATATtgggtctcatataatttaattataataacttttaaagaaTATCACTAACCAATTAAAAGTGACACGTCTAAAAAATACTTAGTACTATTAATGTTACTTATTACTACTCGatattttatagaaatttttacatgaaaaatccattTTGCACAATTTATTACCAAAATACTCACACACGCGTATATCAACTTATTTACTTACAAAGTTggttttattacacaaataccacttagtcatcattccatccatcatcaatcaaatcctactctcttcccctctctttttttttttctatcaatcaatccatcatttcactctcttttttcttcttttctttttatttttaattttatttcac…	tcaaatcctactctcttcccctct	24	60.016	ATGAAGATAATGACAGGGATGGCA	24	59.895	297	578	282
Chromosome6	202	p3	(ATA)5	15	932005	932019	atttgatttatattaatttagatTACAGAGTTATATGGCGtgtactatatatattatatcacatgatctattctatatatataagtgtgtttatataacagaattcttagtttttgagaaattcaaggtgactttttatttatattaaaaataagatagtttattattaaaaataaaaggttATGAAAATTCCAttaatccaagaaaaaaaatagttggaCTTCCACTCTACCCCGCATGACATCCGACACTACCAAAACGACAACTCTCAAAGGCATTCCTCTTCATCATCTTCGTCGTTTTCATCCCAATTCCACCAGCCCAAGCCCAACTATGCCCCTTTTCATCAGTTGgtaagttataaaaaaaaaaaatatcaatcaGATTGATTGATCAAAT…	TATGCCCCTTTTCATCAGTTGgta	24	60.018	GTTGAGCAAGCTGATGATTAGGTC	24	59.965	333	613	281
Chromosome6	203	p2	(TA)8	16	932458	932473	CTACGTAGTGTTAATCGATggattaggttttttttttttcctttttataataataataatactaattatataatatttggtTTTGTACAGGGATAGAGCAAAAGAGGAGCCAGTGGATGTGAACTCCATGGATGATGACCTAATCATCAGCTTGCTCAACAACTTTCCGACATTGATGCCGGTTCCAGATTGGTACGGTGGATCAGGTGACCGAAACCATTGTAATAATAAGAAGGAAAAATTGAGCGTAACAAGTAGCTTTACAAGGCGGGTTGATGAAGACGACGTGGTATTGAAGCAGGATTCTTCGTCTGTTCCAATGCGGACCACCGGTAAACGTGAACGGAGTTTGGACTCTTGTTATTGGAATAACATGCCTGGCATATGTTAAAATTGTTA…	ATGTGTGTTTAACTTTAACCGGCC	24	60.262	tcgttagatcccctagtagaacac	24	58.871	420	718	299
Chromosome6	204	p2	(GA)19	38	933906	933943	tcaaataattatttttgatttttacgttatttattgttcatatatctagaactctatttgattaaagttaagattataagattaattaatttgtgatttcttcctatacacataataataatctcaccgaataactaataatattttttctttaatttttaattgtatcactttcaaataacatagaaaaaaattagcataaaatttagtatacgtgcctcgcacgtagctttTTCTAGTATATATAAATGAGCTCTACCTATCTTTGTATTCTTATTCCATATACCATATTTTAAAATGGAGTTgctatcatcatcatcagccaAGTCCAACCCTACCAACAAAAACTATAATGATCATCATATAATTCTTCCTTCTCACGATCTCTCCAAACCACGG…	CTTCCTTCTCACGATCTCTCCAAA	24	60.082	GAAACCACCATATTCACCCAACTG	24	60.082	370	654	285
Chromosome6	206	p3	(TTC)6	18	937992	938009	ATTTAGTGACACGCATAAAATGTGCGTGTCACTAATGAGTTAGGAGTgatttttagtgacatgcaGAAGTAGACTCTAAATATTCAGTGTTAGTCACCtgtaatgtgtgtcactaaaaataagGGCTGTCACTAAAAGATAAAACTtaaacttttctaatttttattaatttaaaaaatactgcCATATAGTGACGCACCAGGGGTGACTGGATTAATGTGTCCCGACACACCTGGCGCGTCACTATATCATAAccctaaatttttattttttattttttaaaatacagttttaatatattttcaataaaaaaaaaataataaaacaatataaaaaaataataaaaagctggccatttttttatgtatttgttaatcaatgttgaaaaaaaataataaa…	aataaattagCTTGCACGTGTCCC	24	60.142	GATCGATTGGGGTTTTGGTTAGTG	24	60.142	401	657	257
Chromosome6	207	p3	(AGA)7	21	949928	949948	AAAACTATAAGTGTAGATATataatgtcacttttaccagcacagttgTTACTGAGCTGGTAACTTTTACCAACGCATTTTGCAAACTGTGCTGACAAAAAaatcaaagttttaccagcgcaaatttgcagtggctaaaatctaacttttactgAAAAGTCATTTCTGCCAGTACTTTTCATTTTGTATTGGCAAAAGTTATAATACCAACGTTGATTTACCAACCCgttttgccaacacatcagaagtaaattttattttaccaatGCAATATCAAACTTTTGCCAGTACAAaattgtgctggcaaaagtgacatttcttgtagtatATTGATTGGTTTTGGGCTTTAAAGCTTTGTaagtttatttgttgttttggTAGTGCAAGTGTGGATACTTGA…	ttttggTAGTGCAAGTGTGGATAC	24	59.483	GCTTCCACCCAATCTCTATATTTCC	25	59.292	372	554	183
Chromosome6	208	p2	(AT)10	20	950162	950181	aacacatcagaagtaaattttattttaccaatGCAATATCAAACTTTTGCCAGTACAAaattgtgctggcaaaagtgacatttcttgtagtatATTGATTGGTTTTGGGCTTTAAAGCTTTGTaagtttatttgttgttttggTAGTGCAAGTGTGGATACTTGATTATTGTGATAGTTTTTTCCACAGTTTTGTATTGTTTGTTCGTgtaaataaaattcttttacttcaaaaaaaaaaaaaaaaaaaaaagaaaagaaaagagagaagaagaagaagaagaagaatatgaTTAGGAAATATAGAGATTGGGTGGAAGCATATTCCATAAAGCTTTGTAAGTGATTATTTTGTGTTGTATAGTTATTATTAGTTTTGAGATTAATATACAGATTccaa…
Chromosome6	209	p2	(TA)9	18	950351	950368	TTTTGTATTGTTTGTTCGTgtaaataaaattcttttacttcaaaaaaaaaaaaaaaaaaaaaagaaaagaaaagagagaagaagaagaagaagaagaatatgaTTAGGAAATATAGAGATTGGGTGGAAGCATATTCCATAAAGCTTTGTAAGTGATTATTTTGTGTTGTATAGTTATTATTAGTTTTGAGATTAATATACAGATTccaatttaccaaaaaaaaaaaaaaaacagaaacaTCATAGAGTTACATtcatcatttatatatattatgattttttataatatgTATTAATGTTACACGactgcatatatatatatatatatataatgtcaTTTCATTATTTGATTAAAGAAAATACATGATAAAAGTACATATAGTTATACCCATATGTAGA…
Chromosome6	210	p3	(ATC)5	15	950643	950657	TTAATGTTACACGactgcatatatatatatatatatataatgtcaTTTCATTATTTGATTAAAGAAAATACATGATAAAAGTACATATAGTTATACCCATATGTAGATATAAGTATTTTTATACGTACGTTAACATAAAAGCCATTTATAATGATGCATGcttgcatacatataacatgcattataattattcattacaattgacattatatatatatatatatatttatttatattttaaatgcaTGCTCCAAAAGTACTAGCGGGGATTAAAATACAATGACATCCAGATGTGCAAGGATTCCATGGCATACAAAAACCCCCACAATTGTTATCTTGTGACAACCTTTCCTTCAATAGTACCTCGAAAAGGGTATCACGATCCATAATAGTCACCAT…	GGAACAAACACAAGACCAACATCT	24	59.902	TTTGGATGCCTAGACACATTTCAC	24	59.541	467	746	280
Chromosome6	213	p2	(TA)6	12	953046	953057	CACATTGTTCtcaaattaattcaaaaataaattaaaaattaatgttcaaaatattaattaaaaaatatcgtacttttaagaaatttaaaatatttcacACAACATGaattaaataattgtaattaaaaaaacaacaaaaatattatattatgaaTACGATATAATAAAACAACCTTTTAATCTTCAGcttaaaattaaaatctaatcACAACAAGCTAATAGACTTTTCGTTGTTGATTGAGACCACCAACACATCTCACTCTTGGGTAACTACCATAACTCCAATTGATATTGGTGCCAAAGTTAAGAAATCaacaaaattaaattcttgctCAATACTTCACAAAGTATAGGActtttcaagaaaataaaatgaagatACGAAGCTACACGATCTTT…
Chromosome6	215	p2	(TA)7	14	962075	962088	tataattttttatatgcaTTAATAGGTATTACCTATTAAAAAATGTTCCTATATTGTGATAATATCATATTagttaaatcaattaattagCTTGAATATAAtgcaagagaagaaaaaaaaatcatcgaTAAAGTGTGAAGTAGATAGTACTCTATGTAGGACTCAACTACAATCAGTGTTCCCTCCCTAAAAGACAATTGATATACATTAAAAAAGAGAAGTAGGGCTCAATCCATTATTGTTTGATCAAAAGTACACACGTGGTCCGTACAAGTCATTGTCAGCTTTACAGAAAGTCTTGTAAATTTCAGTAATGGGAAACCAAAGAAAACATCACTTCAATAACACGTGATCCGTACATGTCAATTAAATCAGTGATCCCTACACAACTCAATTTCA…	GCTCACTCCATTATTGATCACTCC	24	59.246	GAATCGAGCCTGAAGATGTTGC	22	59.969	422	721	300
Chromosome6	216	p2	(AT)8	16	964047	964062	aaaattaaaaaatttacggATCAAGAATGCTTTAAAAAAAACGTTATAGATTCGACTAATGTCTAAGAATGAGCAATTCAGAGAAGAGAGTCCTGATCATCATCtttaaaaaaatcagaaaatgtAATTCTACATAAAGCCCTAATCTTTCCACTAAACTAAATTAGATTTGTATGAAGAAAAGGGATTAGGGTTTGATTCCGTCTAAATAAAGCCCCATCTTTCTACTAAACTAAACTACATTTGAAAATCAGAAGTAGATATTGggattttagtttatttttgataATAAATTGGTTTCAGTTTCGATTTCCACGGGAGATCATTTTGATTTCATAGTTTAATttgtacttttattttttgtttatatttattttaagaaaaaattaaaaacttaag…
Chromosome6	218	p3	(TTA)8	24	993301	993324	atttttggggtaagttaaaaaaatacccctttattaatttatgaatcaagtttacctctaattttatatttatttgaaacatacttctttttatatgtattgtacccaaataTCATAACAtaaagagagtcacatggagagtatcttgaagtgataagagcaaaattggtacaatgtttaaaaaaaaaaaaaaaaataacgtattttagaaaagaaagtaaaaataaaaaaaacaatataaaaaaaagtatagagtgtaatttcttctaatttttttagggaataatgtaataattaatatattgaaTCTTTTAGCATACAAAATATTTCTAtagtttttctaaaaaaaatatttgcagTACAACAATGTGTAGTTTACGATGTGAATTTacatcacca…
Chromosome6	219	p2	(TA)6	12	1015178	1015189	CAATAATTTCTACCAGCTCGACCGTGAGTCTCTTTATGATGTTTGGGAGAGGTTCAAGAATCTTATTAGAAAGTGTCCCCCATCACGAGAtggagaagtggatgctggtccatAACTTCTATAATGATTTGACTAGTAATACCCACACACTCATAGATATCGCTTATAAGTGGGACCTTTATGTGAAAAAGCGTTAATGAAGCCCATGAGCTCTTGGAAGAGATGGCCATGATGAACAATCAACAATGGTCACTTAATTTtatatcacactttataataacatatacattatacatataatccAACAACcatttctctctccctatcctAATTGTCTTCAATTCAGCCTTATATCGACTCATAGTTAACTAGCTAGTCTATAATATTATTGGGCcagca…	gggTATTTAATATATTCTAGGCCGGC	26	59.291	tttcATACTACCACTAGACGACGC	24	60.202	415	674	260
Chromosome6	221	p2	(TA)6	12	1021069	1021080	TTTGGTCTGATTGCATCTTTAATGTGCAGCAATATCCCTAATGCTGTACATTCTTCTATAATGGCCGATTGGCTATAGTTAATGAAGTTTCACctcttattcaaaaaaaaaaaaaaaaaaaaaaaaaaaaaaaaaaaagtccccATATGAGTATTCGATAAAGCTATATAGAATTAGCAAACAATATGTTGCACACCATTTCAATATTGCCAACTCCTACCTACAATAATAGGCCACTAGGACATGTGTCCACGTGTCACGATCTTCACCGTTCATCGCCATCATTAGTAGCTTTTCCAGTTACTATTACTCATCAACGTCGTCTTCGGTCTTTGTTCTTCCCCATTATAAAAtgccataataataataataataataaataataataataatataata…	TCGGTCTTTGTTCTTCCCCATTAT	24	60.019	GCACGTACACATACATAAACATGC	24	59.038	326	586	261
Chromosome6	222	p2	(AT)7	14	1024194	1024207	CTTGGTTGATGGTCGTCAGTATGGGCGGGACTGGTTGCGCTACGAGAATGGGAGGAGACACTGGTTTGGGCGAAGACGAGAGAGGGAACAAGAGAAggtagagaaagagagagatgaaTTTTGGGTGAGGGAGGAGTAATTTGGGGATCAAATGAAAACTAGGCTTAATTGCCTAGAGTGAGTatctttagtttatttttaaaattttagactAATAGAagtatcattaattaaatttccatgTGACCCTATAATAAAAGAAGAGTATTAAGGGCAATAATATATTTTCCCTAGTCTATTAAATGATAGTTAGGTCTATTAAATTTGGGGAGTTCTATTTGCATCctataaaatgataattagtaCACCCTATTATTAAAagaatacttaaaataattt…
Chromosome6	223	p2	(AT)8	16	1025902	1025917	ATAATCTATTTTGTCATATGTATAGAATAtagttatatatttaaattttattttgaataaaataattaaataagttatctaaaaaattttaaaaattatgtagaattaatatTTGTTAGGGTTATTACTATTTTGACTCagtgttttgcaaaaattactaattagattttttattttgttaaatgacaaaataaatcatgtattttttaaaattgtacaaataagatcataaactcaatttttgacaatttttttaatataaccaactcaAAGATATTTCTTAATATGACATATGCGAGAAAACAAGTTTTGTCAAAACACCTCTAAATTgggttattattaagttttattttaataaaagttCAGTTCAggataattttagaaaatacaggatctaat…
Chromosome6	224	p3	(CCA)5	15	1030285	1030299	AGACTTGACAGCAACTCCAGAAAACATACTGGTTTTTATTGACTCGATTTTCTTGGAACTTCTAGGATCGGGTTTGGAGTATGGTGCTTGAAGTTGATAAAGACCATCCTTAAGCATCCCTTGAAGAAGAACCTTCCTTGTTGCTTTGTCCTTCACAACACAACAATCAGAATTAAATTCAATAAGAACATTATTGTCATGAGTCAACTTGGaaacacttagtaaattctTGGCAATTTCAGGCACTAATAACATTTCTTTTAGCACCAGATTTTGACCAGTAACAGTATGTAAAACTCCATTTCCAAGATGAGAAATTAACAATTTATTACCATTTCCAACTGTAACCTTTTCCTTACCACCATATTCTTGCTTCTATGTCATTGAAGATGAGTCAGA…	GATGGAGTGTGTTTGTTCTGAgtg	24	60.025	GCAGATTTGGTGGTAGGTTAACTG	24	59.844	476	635	160
Chromosome6	226	p2	(TA)11	22	1038950	1038971	CCATCATCacatcatatatttatttaatgataatatataataataatatgagcaaattaaattgaagtagtataaatagaaagttaTTTGTACACGAACAATCCAATATTATCTATTATAAGAATATGGAGAAGAGTAGTAAAAATATTGGtgtgataatgatgatgatgagttaTATAGTGGTTGTTGCTCTTGTGTTTAATCTTCTATCAACTACTTTTGCAATTCCAAGTGGAAGAGGTCTCAATAAATTATCCAACTTCATCATGATCATGTCATCGGTCAAAATGGAAAGATGATGACTATTGCTGAACCTAATTCTGTTGCAGAGATAATATTGTCATCATCACAGGAAAATAGTCAATGTTGGGGTGAGTTATGTTCCCCTTGGACTCCTTG…	CAATGTTGGGGTGAGTTATGTTCC	24	60.082	TACGTACGTAAACCACATGCATG	23	59.387	362	618	257
Chromosome6	229	p2	(CT)6	12	1046664	1046675	AGTGCGTGTCACTAAAGGGTTAGGGGTAAGTTTTAGTGACACGCACAAAAAGACTCTGAAAATTCAATGTTAGTGACCTACAATtcatgtcactaaaaatatgagGTGTCACTAAAAAgtaaatcttataatttttgttattttttattttttgaaaagttACTCTATAGTGACGCGCCAAACGCGAATAGGTAAATATTTCCCAACATGCGTGGCGCGTCACTATATCATAacccaaattaaaaaaaaaaaaaaaaaaaaaaaaaaaaaaaaaaaaaactccataattataaataaaaaagtaaaaattaattaaaaataatattaaaaaagcTAAAAGGTTATCACGGTTTCCAAGTTTCAAacctaaacttttttttttaataatttgactaaaaa…	aatttgggTCTGAACTCCTCTCTC	24	60.02	CAACTGCCAAGAGAAAGAAAGGAG	24	60.023	446	548	103
Chromosome6	230	p2	(TA)6	12	1049151	1049162	TGCAGCAAGGTCGAATAAAACTCCTTCGGCCATTTTCACTTAGAAGGTATGATGAGAAAGAAGGGTTAATAGGGAAGGAACTCAAGAGGGGTAGTATTGATTGAAATAATGTTGTGTTGTGTGAGATGGATGTTCTGATTTGTAATATTTATATAGCAATGATGATGTATTAGAACAAGTTTAACACTGCAAAGTAATCTATTATTGTATTAATTGCTTTAACATGGATTAGTTATATTCCTTGCTTCAGTTATATTCCTTGCTTCATCTTTTTCCAAGAGACATTGTCTTTGCtttatgtgcttattttgtttttgtcatCAATCTTGCTTTTGCATCTAATACTTTGCTCAATGTTATAACCAAAGTAGCACACTATTTTGTGGCAAACAATTATAT…
Chromosome6	231	p2	(CT)6	12	1058346	1058357	TGACCCGCACAAAAGTGCGTGTCACTAAAGGGTTAGGGGTAAGTTTTAGTGACACGCACAAAAAGACTCTGAAAATTCAATGTTAGTGACCTACAATtcatgtcactaaaaatatgagGTGTCACTAAAAAgtaaatcttataatttttgttttttttttttttttttttaaaagttactcTATAGTGACGCGCCAAACGCGAATAGGTAAATATTTCCCAACATGCCTGGCGCGTCACTGTATCATAacccaaattaaaaaaaaaaaaaaaaaaaaaactccataattataaataaaaagtaaaaattaattaaaaataatattaaaaaagcTAAAAGGTTATCACGGTTTCCAAGTTTCAAacctaaacttttttttttaataaaatttgactaaaa…	aatttgggTCTGAACTCCTCTCTC	24	60.02	CAACTGCCAAGAGAAAGAAAGGAG	24	60.023	446	548	103
Chromosome6	232	p2	(TA)7	14	1065330	1065343	AGAAGGTGTTAAGCCTACTAGTATCTAATAACAATACTCTTATTATTAGGGATCCATAGGCATGAAAAtccacatatttatatatgtgaaATGATAAAGGCCGGGCTTAGCACCCTTATAATGTGTAATATCGTTAATTGTGTACGTAATTCAATATTAAATCTCGCATATTTTACTTTATATAAAGATTATAAACCACTAATAACAATTATTGGTGCTAGATAGTGCCCCATAATAATACTCtctatatatctttatatatatttgtgcaGAAATTCCTTATATGTAAgttattaaaagtaaaaatattttctgtATAATATACTTAATTGATTTGATCACCTGATCATTCTTTCTTATATGTTTCATTATGtcacttattatttattattttaattt…
Chromosome6	233	p2	(AT)6	12	1065782	1065793	ACCCTAAGAtagtaaaaagaaaatattacatGCATGTatgtacatattatatatatatatacctacgTGCTACGTGTCTACTATGTATGCATGCATGCAGCTTTAGATATTTTCTTAGTCTCATGCAGTGATTTGTCTCAAGTCTCAACCAACATATGAggttctttttcaaaaaaaataaaataaaaaaaatagtttacaaaatacatatatatcttaattaataaattttattagcaataaaaaaaatttattatttttaatgttaattgtaaattttttttttaagcaaaTCAATTATTCAATCTAGAATAAAATTACGATTGTCaataaaaatcttaagaaatatttatatttacaaaatataaggttaataaaaatttgagaattcctccaaat…	CCTCAAAACCACTTCTTGTATCAcc	25	60.049	ACTCATGTACTAAACCCCTAAACCC	25	60.045	443	659	217
Chromosome6	234	p3	(TAA)11	33	1071955	1071987	TCCTGCACTGCGGTCCGTGTATGAAATTTCTCGCATGCTACAGGCTTCTTAGGAACACGCGGGCCGTGGCATGCTTCTACACATGTCGCGGCATGGCCCATCTGCACACTTATCCTTTTATGCGATCTTTTGTCTTTTTCtcatctttttcttttgatattttctaattttcttttattttaaatctgcaaaataaaagataaaaagtaTAAAATTGCTCGAAACACgagtaaaataaaattaaaattacactaaaattaatcttaaaataatactaaaaaaaccTAACAGCAGCCACGAGCCAAAAGACTGTGGGAGAAGGCTCAATGAAGGCTTGAGGCGAGGATGTTACATTGCTTGTTAATTAATAGAAGGAAAATTTCTACAAGTGATCACTAT…	GTGATATGTGTTGGTTGTTGTAGCA	25	60.049	CAGTTAGGTACCTACAgagttcca	24	58.985	441	645	205
Chromosome6	235	p3	(TAA)6	18	1072349	1072366	ACTATAGGTTTTATGATTTTGTTTGTAATATGTAAGTGTTATTAATGTGATATGTGTTGGTTGTTGTAGCAGTTAATTGTTCagttatattaataaatttcattttaataataataataataataataataataataagagtaatttgtggcataaatacttactcctagttgtaaataaatacctaagtttaatttttggcggcaataatacctaagttatatttttggaactcTGTAGGTACCTAACTGTTAAATATTATGTCATTATCCAcgtgttattttcttattgtatattaaatttattttaaaaaaaaataaaaatttaatgacttggaccaatcaggaattgccacgtggcaattttcttcacaattaacaGACAGGTATCTACAAAAGT…	ccacgtggcaattttcttcacaat	24	61.033	ACCAAAGACCATAAACTCACcctt	24	60.141	352	544	193
Chromosome6	236	p2	(AT)6	12	1083395	1083406	atTTCAGGTCAACACAAATCTCCGACGTCCTAAACTTGGACTTAGGTCCGAATTCGGACCCAGAACCCGGCACCCGGACTCCGACCCGAGCTCGGACCCGGACCCTGACCCGAGACCCCgaaccgaacccagacctagaactcGGGACCCCGACACGTAGTTGGTGTTGGGGTTGAGTATattgataatatattataactttacacgattaattaatacaagtcaGTACcaaatattgtattgtattaaataatactaatacaatacaatatactATGGCGTACTAAACGAGccctatatatttattatatatatatgtatatttgtgCAGAAATCCATTATAAGTAAGAGattaaaagtgaaaatattttctttgtataataatatacttaattaCGA…
Chromosome6	237	p2	(AT)7	14	1084155	1084168	TTAACAACTGATGATTGCATTCTGTTTCAGTAGgtgaaattgagagagagaggctttTGTTGTGTTTGCCTGTATGGGTGATGAATGGGTTAATcgtaaagattgtttaattttttgggtttaattattgagtttattttttgaaatttgaatgaagcagtgtaaaaaaatttcaaaaattgtagtttgttaggagatatgtaagttaatcgtaaatattatttaattttttgggtttaattattggatttattttttgaaatttaaatttagccgtgtaaaaaaatttcaaaaatggtaggatttgttagagagatatgtgggtaagatattttttttaatttaaaaaaagattgtttaattttttggtttatttatttgttaacgtttaatgttaac…
Chromosome6	238	p2	(AT)8	16	1086140	1086155	TTTGACCTGGCAATTTTGTGGTTACAACTTACAAGAATTCTTGACAAGGTTGTTGAATAGTAAACCAATATAAAACTTGTTTTACTCTGTTGAATAATATGAAAGATAATTCATTTTTTCaccatgtttaaaaataaatacaaatttgatgagcatatttttttttttttaattgagagtcTCAGAGTATCAAATCCcgggttgttttttttttaaatgtgttgtgattctcgaatatttagcatcaaatatcagttcaaatattaatggaatttgttttattatattttattatatataaataatattttattattttattaaataaaaattaaaagtcacccaaatatcagttcaaatattaatgggatttgttttattattattttattatgtata…
Chromosome6	239	p2	(TA)16	32	1087855	1087886	AATTTCCTCAAATTACTAAAGATCCACTTATGGTATAATTAgagtcaaattttaaatatttattggtttatcttatttaggctcaatatgtgtagaaACAACAAAAACAGATAAAAAAACTCAAGCAAGAAAGGATGTCAGTAAAAACATTTCTTACTACTACACCACACAAGGTAAGATACTCATATTTTTAAAGGCAAACTGGTTTAAAACCAGCTGAATACATCCAGGTGGGCAAGGATTCTCAAGCAGCCAACAATTTGTTTGACCACCACATTGTGACCAGACAACCTTCCCTTAAATAGTATATCTATAATAGTCCCCATCATTTCATCTTGACCGTTGATTTTTGATTCTGATTGATCTGAGTGAAGTAGTTGAATATTGTTGAGAGGTCTC…
Chromosome6	240	p2	(AT)15	30	1088171	1088200	TAGTCCCCATCATTTCATCTTGACCGTTGATTTTTGATTCTGATTGATCTGAGTGAAGTAGTTGAATATTGTTGAGAGGTCTCCCACCTCATGAAATTGCCAAAGTAGTAAATggaatataaatacaaaacaaacaACTATATATTAATCATCACTTCTTTTCCATATTcatcatataatttttatatatatatatatatatatatatatatataaatatgaatgagttattataattaattgcaCTACTACTAATAACACTCTATACTACTTGATCAATCATGAATATTAATATATGCTCATATTATTCATTATATTATGAGATTGTGATTTTTTCAAGACATTATTATTAATGAATTCTGATGGTGATCTTATCTTCTTGATCTGCTCATGTATACA…
Chromosome6	241	p3	(ATA)9	27	1089760	1089786	CATAAGCGAGCccttaataaattaaatggcaTCAATATATGTACAATGTAAAGAAATTGTGCTTATTGAGGGAGTAATGTACAACTACTCACtacaaaaaaatactattttcagtgacaactttttagtcaaaacataaatttttttgtgactaaatgtgacttttagtcacaacaaaaagttacttgtgactaaaacatagtattgaaatacaaattattacTAATTTACTTTAACCACAacagtattgtgactaaaaatacatttagtcaaaACAACGATAACTTTTGTGACTAAATACGTTTAGCCacggactttttagtcacaacacaagaatggtgatttataattagtcaaaacttttttttacttttaatcacaaattttattaaaaaaaaa…
Chromosome6	242	p2	(TA)6	12	1096648	1096659	TACACTGCTGAGATTGTTGAGGCATTGGGGATCAAGGAAGCACTGAGCTGGATAAAGAGAGAGAATTGGACTAATGTGCAAATTGAAACCGACAGCTTGCTCTCGGTACAGGCTATTCGAAGTAATCAACAATTTTCTTCAAGTTTTGGCTTACTTATTCAGGATTGCCAACTTTTATTGTCTTCTTTACAACTGTGAATTTATGTTTTGTTAGACGATCAGCAAATCGTGTTGCTCATGCTATTGCTAGGCACTCACGGTTTCTTTCTGGTTGTAGCATTTTTGAGCATAATGCTTGGGCTGATTTAAAAGCCCTTTTGTACTCAGAATGCTAATATTTCAATGAAGTTATGATTTcatcaaaaaagaaaatagttaattataattaattaaatctaa…	CGGTTTCTTTCTGGTTGTAGCATT	24	60.023	ATTTGACTCATGTGATCAGTCCca	24	60.019	258	546	289
Chromosome6	243	p3	(TCT)5	15	1116724	1116738	caactaaaaggatggtacattgaaggagatagaattagaacacatttcaccaaattcttctttatacatttcaagaaaatgcatattggtatttaacaaattcaatcaagtgtcaatcttgcaaacttattcagaaagttattaccaacatcaacatttgataagacggcagacaagatcgaaattcatcgattagaagatctctcCGCGAATGCCTAAAtaagggggagttagtttacactatactctttttcttttgatcaagtttttcagcaagatttttaatgagACAGTTTTTATGGACATCCAAGAGGAgtattatgaaatattatttatggatgtccaAATTACCATATTAATTATCACCATTAATGCTTGATTGTATTTTcctttattaca…
Chromosome6	245	p2	(AT)19	38	1117876	1117913	GCTTATTATGCTACTCATCTTCATCTGTGCCATATTCGTATATATAATCTCACTAACTTATtgtgtatattattatatgtgtATGATGAGTTCTACAAGCATTCGATTTATAATAACACCAATACTACTAGGTTCTTTAATTAGGTATATACTCGTAATAATGAGGTGATGAGTGGTGAATTGATTTTGTCTATTTTATCTAAACAAGACATTAATATTTATGATAGAAAGATCATCTTATCATATCTTATCTACTATTTACTCattgttattaaataaatattattcaaagGTATTAGTGGTAGTAGTGTCTAGTACCCTTTTACGTGTAAATATTGTAATTGgtgtaattaatatttttatataatttaatgtaataacttttaagttgtatcgcta…	AGTGTCTAGTACCCTTTTACGTGT	24	59.171	tacaTATTACAACCGGTGCTAGGC	24	60.502	307	600	294
Chromosome6	246	p2	(TA)6	12	1118628	1118639	Tacttagttatatttttaattttaatttttcttatatgatttttaaaattttataattaaaggaaactaattaattttgttaattttttttttttaaatattttaagttttaaaaatttaaggtatataaatataaagtttaagaatattaaaattaaacatacttccaatattaacaataaaaaaataataatgtacaaataatatattaatatttatatatatttaaataaatattaaaaataaaaataaaaaataataatgatacaaataatatattaatatttatatatatttaaattaatttaaaattagtataaattcaattaatataaaaaaaatattaatatttatatatatttaaatcaatataaataaataatattaatatttatatat…
Chromosome6	247	p2	(TA)6	12	1118976	1118987	atttatatatatttaaatcaatataaataaataatattaatatttatatatatttataaactaaCGTTACTGAAACCGTTAAATTTAAcgaaatattattatattcttcaaatattttgttaaatcaacaaaaattattaaataaccacattatatatatatatgtgtagaAATCTATAGGGACGGACCCAAGTATATTAATGTGGGGGCTATAGCCTCCACTAACAAAAATATtgccttttaaaaaattaaatgtaattttttaaatttgataataTAGATCAAAATCGTAGAAAAACccccataaaattaaataaatctagtaagaatgattataatataaatataaatatttttgaatGATAAATAAGCCCCACCCCACAAGTAAAAATTCTGAGT…
Chromosome6	248	p2	(TA)6	12	1119139	1119150	tgtgtagaAATCTATAGGGACGGACCCAAGTATATTAATGTGGGGGCTATAGCCTCCACTAACAAAAATATtgccttttaaaaaattaaatgtaattttttaaatttgataataTAGATCAAAATCGTAGAAAAACccccataaaattaaataaatctagtaagaatgattataatataaatataaatatttttgaatGATAAATAAGCCCCACCCCACAAGTAAAAATTCTGAGTCCGTCACTGCATATATATGTGCATGATTAAAAGAGAAACTTTTTTCTTTGTAGGtataataatatacttaattaCGATTTGATCACTTAATCATccttcttatatatatatatttcttatgtcacttcataattaattaattttatattttacattgttttta…
Chromosome6	249	p2	(AT)7	14	1119698	1119711	ACTCTCATAGTGATTTGtctccggtctcaaccaacaTTAAggtctttttcaaaaaaataaaaataaaaaaaaatatagtagtGAATAATAAAACTTAGTAACTAGATTCatcacatttatattattagctaaataaatatataaaataaatactttacaaaatacacataatatcaataaataaaattttattagcaataaaaaattatttattattttttaatgatttttttttattcgaatttatttttatgaattgTGAAAAGACAATTTAAGCAAAATTATTTCATTCTAGAATAAAAGGTATTATTGAAATATGtcaatgaaaattttaagaaaaatctatgttaacaaaatataagattaataaaattttagaattcTCCAAATTATCCTCAA…	CAAAACCACTTCTGTATCTCACCA	24	58.937	AAGATCTACCACCACACACTTCAA	24	59.897	397	585	189
Chromosome6	250	p2	(AT)10	20	1120926	1120945	TTTTTACGAGGTTGGTGCTTGGGCTAGTAGGTCATACATCCGTGATCTACTCACCAAGGGAGTCATTTTGATATATATTATGTCAAGATCCTTAATATTACTTGGAACACCATCTTTGGCTACCAGAAAATGCCATTGTGTGTGGctaaaatgagatctttgagcaTCTTTAAATGGTATATATTGTGTCATATATCGTTGGACTCTATTTGAATAATTACAATGATGATAATTGATTATTCAAATATTAGATATATGTAGGAAATTTAACTTTTGTATGGTTAAGATATTTGGAACTTAGAATTGGGGGCTTAGCAACGACTCTTTTGGAGAAAGTTAACGATCCTAAGGAGCTAGAGACTCAACTTGATtattagatttatttttatatgcATTGAA…
Chromosome6	251	p2	(GA)8	16	1121718	1121733	ATGGTTATCATGCACGACTACTCGGCTTATGATATTATTTTCTATGATTGATATTGAAAATTAGGGGTAAAGTAAACAATGTGATATGCACAAATAGCTTGTGTCTTGTAATTACTTGTgatctctctattttttttaataagtgaTGATGATAATAAGATGCTTTTTTTTAAAAGCTAACCAtacataaatttttattaataaatttttggttttttgaTATTAGTTATTTTTCTATTAGGCCTTATAAGCTCACTCCTTATATTTCTCCTTTTAAGAACTCAATGTGATACTTATGAATGAGAGAAACTCGTTgataaaaataatgtaattagCTTAGTTCAATCTTATCAACGATTGAAccaattagttattaattaactAGTTTTAAGATGTAAT…	AGCATAATCATTTGAGGGAGAGagt	25	59.631	gAGATCCCGTTATACAccacaaga	24	59.901	473	722	250
Chromosome6	252	p3	(TGA)6	18	1123636	1123653	CATCTCTTATGGTGTATTATAGGATTTCATATGTACTAGGCCTAGAGATCAGAATTATATTGAATTAGTGATCGCAATATTCTTAATTAAAGGTATGCCGCATGATAAAATGAAGATAGGATTCAGTGTTTCCttatacaattttttgtttcatcatatttatatatatatggagtTATCTCATATTCATGTCCTCTTAATATATGGTCACACCCATGGAGTATGGACCcgtaataactaataataatgaGGAGAGAGAATAGATAAGATATGATAAGATGATTTTTCTATCattaatattaatatcttgTTATCACCTCATTTATTACGCCATATACACCAAATTGGAGTTAGTGTTACGTAGTAGCTAGTAATAGTAGCACTTGTGTTATTATAAAT…	CACCTCATTTATTACGCCATATACACC	27	60.148	GAATAAGTTCTCCCAGCTGAAACT	24	58.751	315	593	279
Chromosome6	254	p2	(TA)7	14	1131985	1131998	ATAAATAGTAATATACCCATAATAATTTACTAGTACGTACAATAATAAGCTAGTGagaatttacatatatatatgatcaacatggagatcaaaaataaaatcggtgtgatgatgatgattagcTATATAGTAGTTGTTGCTCTTGTGCTTAATCTTCCATCTACTACTACTGCAGTTTCAGCTGGAACAACTTTGAATATTGTTCAACAGCTTCGATCAGACTCAAAATCTGATGATCATGCTCGTCGTCCTCTTGAGGTCTACGATCATAATGGAAAGATGGTGACTATTATCGAACCTGTTCTATTTCAGAAGCAATATTGATGGAAATGTTATCTTACGGAAAAAAAATCAATGCTGGGGTAAATTTTGTGCGCCTTGGAGTCCTTGCCAAAACTG…	GTATAATACTGGAGCTTGCGTTGG	24	59.789	CGTACTTAGGCATGCATGGATATT	24	59.062	419	609	191
Chromosome6	256	p2	(AT)6	12	1142238	1142249	AAGAACTAATACTACTGATGTTGGGTGCTCAGATTGTTATCGTGCATGTTATTTGGTGCCCAATATGTTGCTTGTTTTATTGGTATTAAGTGATGTATGCCTAATGCCTTTCAAATAAATGCAACCAATTTTTGGTTTTGGAGTTTTGCCTTTGATATTGACCGTGATCGTGGCAGTTCAGTAGAATTATGCGGGCCATTGTTTTGGTCCTTGGGCTTATATGGAGTTTAATTTAGAGTAGTTTGTGTGTTAATAATATGCCAATAAAAATTGAATGGAGATTAACATGCCACATCTACACAAAGCTCATTAGAGTAGTGAAAGTGTCAATAAGCTTTATTTTATGAAATGAGATTGGCATTGTATCGACAGTGATGAGAGTGTTTGAGGCTTCTTCTT…	TTCTCTATTTGCGTAGTTGGGCTA	24	59.839	TACCTTGGCCAGTCGAAATATTCT	24	59.837	407	702	296
Chromosome6	257	p2	(AT)10	20	1142809	1142828	TCAGAAAGTGTGCTTAATGAGGCCCAATACTTGTAAATTATTGCGTATAAACTGGCCCGTTACCAGTAACAATTTGAAAGGCTTATAactacttgatgtgtgcatCCAGAATATTTCGACTGGCCAAGGTAATAGGGAGAGTAGAGGTGGTGGCTCACATAATTTGTTACTTTTTAAGTTAAaattgtttgtgaatttttaaaAAGCTTTATAGAATAATACtttaataaattatacatatgcATGAAACATGCATTTTTGTGTCCAAATCTTCCCAaaaataatttctcaataatAGAAAGATTTTCTATTCGAAGTAGTTGTTGATGAAACAGTTAGAATGCACATTTGATTGACTAAATCAATCTAGTAGGAATGTGTTTTTCGTGAGACTAGAAA…
Chromosome6	258	p2	(TA)6	12	1144657	1144668	tattttctcatttttttaattttttattacatttataaatatttatttattttctcatatttattattattaataattttgtttaagattcatataaaaaattaataaatttaaaatttaatgcaattttattatttagttatcatcaaataaacataattcattttatatatataatttaaaaaattttaaacatacGTCACGAAGCACGGATGTTAACTAGTTTACGTAATAATTCAAATGTACTACAATCCAATCTATGAATGAAGATTGGATCGATTATTTTGAATTAGttacttttcatatttaattatttaatattattaaaataatttttgctAACATaactaacaataaaataaaaaattaatgtattttatatctccaatactaaattaa…
Chromosome6	259	p2	(TA)6	12	1148278	1148289	TGGATCTGGGTATTTGAGAGAAAGAAAAATCTTTGGTGAGGTTGAGTCTCtatattaagagaaaaagaAGATAATGTAAtgggaaagaagaagaaagagttattatttttttgtaaggcgttaaaaaaattatgaattttttattgtcttttattttttttaattaaggtcatATGTCTAAGTTTTATGAAATAATAGGGAGTTTTGttgtaaatatattaataatttgaataaaaaaattaattgctaAAGAACCTTATGTAATAAGtaattgtaaaaattaattagtaattataattaaatttaatttttttaaaaaattaatcttaattagtattttataagaaacaaacataataataaatgaaaggTAGCTTCAGGTTAcatgtaatatattta…	ATTTGACGTAACCCTTGAGTAGTc	24	58.523	CATTCCTTAATTTCACGTGACCCC	24	60.142	469	608	140
Chromosome6	260	p2	(TC)17	34	1170912	1170945	GAATACATCACAATTAACAGTGCATGGTTCTTCAATTTGGCCAGCATGGCAGACGACCTCTCTAAGTTTGGCTACCTCGAGAAATTCTCCCATGTCTACATAGGGCTCGCCAATAACTGGCTTGTCGATTCTTGGCCTTGTTTCTCCAGCATAGTATTGGGGCGAGGTCCAGTTGTTGTTCCTGGGGGCTGCTCCACGTGGGTTCTTCCTTCAGTGTGAGGCGCCAGTGGAGGGTCTTCCCTTGAAGGCAGGGGCTGATTGTTCAAATCCACCGAGATGTTTGTGTCAACCTGGCTAGCTGTAGTGGCCAGCTTTGTGGTGCCTGTCGACATGACAGGATTAACCACATCTGCAGTGTTCATGGAAATTCCAGTCGTGACTCAAACATGGACATTAGGA…	GCAGAGGTTGTATCGGAGTTCTTA	24	60.142	actaaaaggggagtaggtcattgc	24	60.324	436	706	271
Chromosome6	261	p2	(AT)9	18	1173739	1173756	TAAATTGGAGAGAAGTTACATTTGTTGTCACTTGTAACTCTTTTATTGATCACATAATTAGTGTAATAAAATTGTTATGACACAATTTGATTTAGGAATTCAAAACTATGATGATATAATTATTACAAAATGGATTAATACTCATTTGTGTGAGAGAAATGAAGTGTGGGTGTTTCAATTCTAAgtgtgatcacctaaacactataAAAAGAAGTCTTTGGTGCTCATTTAGAATGAAccaagttttctatcaaaaaagaACTTTGCAAGAAAATCCTAAAAGACTTAATAATTCCATAAGCTATTCCTATGAGAGTTCTCTTAGTGCTTCGAGATAGGAAAAATAAACTTTTCGACAAAAGTGTAATatcttgttcaagtcatggtaaTCCCCGCTAT…	CCCCGCTATtatacactcaaggtt	24	60.202	ggaacaatctcagcccatatgatg	24	59.542	391	644	254
Chromosome6	262	p2	(AG)6	12	1176814	1176825	GTTAGGAGCACAAGTATGCTCTCCCTTGTGGTTCCCATTGAGATTGTCTTGAGTAACTTCCAATGCCTTACTGGTTACATTTCCATTCTCCTTTTCATCTGGTGGTGGATTATGAGTCAGTCCACAATCTTCACTCCTCACATCACAGATATCGTGCTCCACCAGACCCTTTTTGTCAACTGCCTTAGCTTCCCTCATACCCTCATTTTTGGCATTAAATTTGAAAGTTTTGTAATCAGGACTGTAAGAAATTGTAGGCTGGCTGCACATGGATTCAACATCTGTATGTTGCATGTAATACAAATCTTAAAtcagataaaaagaaaaaaacattgGCATAAATAGGGTGAGAAGATGTAGACCAATGGTTATATCATACTGACAAAAGCTAGTACAAGA…	AGGGTGAGAAGATGTAGACCAATG	24	59.837	TTTAATCTCAAACCATGGCTCTGC	24	59.842	344	570	227
Chromosome6	263	p3	(ATT)6	18	1177752	1177769	TGCTTTTCTGAAAGGGTATATGCTTTTCTTTTAGCATAGACAAAAACACATACGAATTAATGACATTAGGTGAATATAGCTTACTCAAGCAATAGGTTTGTTAATTCTATTTTCAACTTTTTCATTAGAAAACATTGTGATATTGTATACTTTTCTGGCTACACAAGAAAAACTATAATAATGAcaggaaagaaagaaaaaggaaatttCTTGGAAAGGAGAGAATAAAGGACTAAAGAGTAAGAGAAACAATAAAGTATCAAACAAtcgtatatatattaattgatatGCTAATATCTCTGAGTTGTGAACTTGATTTTCAGCCattaatgaataataaattttctgttgaaataaatataataaactcCTTTACTTTCTCCAGAGTGTTTTATAAAT…
Chromosome6	264	p2	(CT)7	14	1187702	1187715	gtaaagcccgcttagttaatttggaaattagcagttatttatgttaagcaggaaattatttatagctatttaaataatttatcattgtatttatggaattcagtatgcataattatgtcttcagcagtttttatatttcgcatttccggtgtccggattttggaacgcggcgtttggctcagtagaaatcacaacttagtatgttaatttggggacgggtttagacattgggaatgtcgggaatggccgggaatttagaatgtcccaaaaacccctttagtatgattttagtgattttatggtggaggggcaaatggtctttttccccattagtgttttgtcttttagtgactttaatttgaaattgaatgttttatttgtttaattgctTTGGCTGAA…	tggaggggcaaatggtctttt	21	60.133	GACACACAACAAGCTAAAATCCAC	24	59.024	303	599	297
Chromosome6	265	p2	(CT)7	14	1194891	1194904	cttagttaatttggaaattagcagttatttatgttaatcaggaaattatttatagctatttaaataatttatcattgttatttatggaattcagatatgcataattatgtctcagcagtttttatatttcgcatttccggtgtccggtattttggaacgcggcgtttggctcagtagaaatcacaacttagtatgttagtattttggggacgggttttagacattgggaatgtcgggaatggccgggaatttagaatgtcccaaaaatacccctttagtatgattttagtgattttatggtggaggggcaaaatggtctttttgccccattagtgttttgtcttttagtgacttttaattgaattgaatgtttatttgtttaattgctTTGGCTGAAAA…	attttatggtggaggggcaaaatg	24	60.08	GACACACAACAAGCTAAAATCCAC	24	59.024	292	589	298
Chromosome6	266	p2	(AG)6	12	1217352	1217363	aaggcatcaaaacaacccagaaacctcaaaacgaaaatgccattggagctcaagctttgagttctaaactcaaacttgagcaaaaccacctaatcatgcattccactagcttaaatcctcttaactagcataatataatctcagaaaaaaaaacaaaaacatcaacaacaataCAGCAACAGTTTCCCCacaatttcttcaaaatttacatttttgagctagaaaattcaaacttgaaacaaggtagcctatatgcatttctaacagcttaattcacctcaaattaacatgcttacaccacagaaattaacaacaaaacacagcagcaacaacttcaatttatcatgcatgcatttcatcaaattttcataaaattcaagaaaacacaaagggaaaGTT…	gggaaaGTTCTAAGAGATCAAACCT	25	58.523	ttgccccattagtgttctgtctta	24	59.958	391	682	292
Chromosome6	267	p2	(AG)6	12	1224649	1224660	ggcatcaaaacaacccagaaacctcaaacacgaaaaatgccattggagctcaagctttgagttctaaactcaaacttgagcaaaaccacctaatcatgcattccactagcttaaatcctcttaaactagcataatataatcttagaaaacaaacaaaacatcaacaacaataCAGCAACAGTTTCCCCCacaatttcttcaaaatttacatttttgagctagaaaattcaaacttgaaacaaggtagcctatatgcatttctaacagcttaattcacctcaaattaacatgcttacaccacagaaattaacaacaaaacacagcagcaacaacttcaatttatcatgcatgcatttcatcaaattttcataaaattcaagaaaacacaaagggaaaGTT…	gggaaaGTTCTAAGAGATCAAACCT	25	58.523	gcccattagtgttttgtcttatgtg	25	58.907	391	680	290
Chromosome6	268	p2	(TA)8	16	1234778	1234793	TAGTTTAGGAAGACATCTTTTTCCGCAATTTGGATTCTCACAATCTGTTTCTTCCTGTCGTTGTAGAACATAAGTTTCGTATTACATCAATcacatgacatgtaataaaaattaTGGTTGATGTTTTTCAATATGATTTTAATCAATCCAATAGGCTTtctgcaaaaataaataaactatatatgttaaaaaattcaatattatattaattataaaaaatcaatgatatttaattaatttattttttatattttttctctcTGTAGCTAACTATAGAATTATATATATCTGGCTAGCTATAATATAGGTTCTTATATTAAGTTTATAAGAAGAATTAATGAAATTAAGGAGATTTGAGACAGAAATGAAAAATGATAAGAGTTATATATAAGACTCTCA…	GACTCAGACTTCAATGACTCCCTT	24	60.021	CGGAAGGAAGTCACTGAGTCTAAG	24	60.38	426	721	296
Chromosome6	269	p2	(AG)6	12	1237353	1237364	ccaaggcatcaaaacaacccagaaacctcaaacacgaaaaatgccattggagctcaagctttgagttctaaactcaaacttgagcaaaaccacctaatcatgcattccactagcttaaatcctcttaaactagcataatataatcttagaaaacaacaaaaacatcaacaacaataCAGCAACAGTTTCCCCACAATTTCTTCAAAATTacatttttgagctagaaaattcaaacttgaaacaaggtagcctatatgcatttctaacagcttaattcacctcaaattaacatgcttacaccacagaaattaacaacaaacacagcagcaacaacttcaatttatcatgcatgcatttcatcaaatttcataaaattcaagaaaacacaaagggaaaGTT…	gggaaaGTTCTAAGAGATCAAACCT	25	58.523	tgccccttagtgttttgtcttatg	24	59.235	391	678	288
Chromosome6	270	p2	(TA)9	18	1246330	1246347	GTTTAGGAAGACATCTTTTCCGCAATTTGGATTCTCACAATCTGTTTCTTCCTTGTCGTTGTAGAACATAAGTTTCGTATTACATCAATcacatgacatgtaataaaaattaTGGTTGATGTTTTCAATATGATTTTAACTTCAATCCAATAGTATGCTTtctgcaaaaataaataaactatatatgttaaaaaattcaatattatattaattataaaaaatcaatgatatttaattaatttattttttatattttttctccTCTGTAGCTAACTATAGAATTATATATATCTGGCTAGCTATAATATAGGTTCTTATATTAAGTTTATAGAAGAATTAATGAAATTAAGGAGATTTGAGACAgaaaatgaaaatgataagagTTATATATAAGACTCT…	GACTCAGACTTCAATGACTCCCTT	24	60.021	TTCTGAAGGAAGTCACTGAAGTCT	24	59.348	428	727	300
Chromosome6	271	p2	(TA)8	16	1257857	1257872	CGTAGTTTAGGAAGACATCTTTTTCCGCAATTTGGATTCTCACAATCTGTTTCTTCCTTGTCGTTGTAGAACATTTTCGTATTACATCAATcacatgacatgtaataaaaattaTGGTTGATGTTTTTCAATATGATTTTAACTTCAATCCAATAGTATGCTTTCtgcaaaaataaataactatatgttaaaaaattcaatattatattaattataaaaaatcaatgatatttaattaatttattttttatattttttctccTCTGTAGCTAACTATAGAATTATATATATCTGGCTAGCTATAATATAGGTTCTTATATTAAGTTTATAGAAGAATTAATGAAATTAAGGAGATTTGAGACAgaaaatgaaaatgataagagTTATATATAAGACTCT…	GACTCAGACTTCAATGACTCCCTT	24	60.021	TTCTGAAGGAAGTCACTGAAGTCT	24	59.348	428	723	296
Chromosome6	272	p2	(AG)6	12	1263612	1263623	ccaaggcctcaaacctacccagaaacctcacaagcaaatttcaccattgaagaccaagctttgagttcaagaactcaaacttggttaaacccactagcatgcaccctagcctagttaattctacttaactaagcattaaaacacctctgcaaactaacaaaaacatccagcaattatacagaaacaaaacatgcattttctcacaaaaatcatcaattttcacatataaattaaagcTTGAataacctagctactcatgcttcaaacaactcatttaacatcaaaaatcatgctttgaatccataaataaacaacaaaatcacagcagcaagaacatttcacaatcacatgcaatttcatccattttcatcattttttcaagaaaacaaggaaaagatt…	gacacacCACAAGCTGAAATCTAC	24	60.084	attttatggtggaggggcaaaatg	24	60.08	425	704	280
Chromosome6	273	p2	(AG)6	12	1270785	1270796	ttccaaggcctcaaacctacccagaaacctcacaagcaaatttcaccattgaagaccaagctttgagttcaagaactcaaacttggttaaacccactagcatgcaccctagcctagttaattctacttaactaagcattaaaacacctctgcaaactaacaaaaacatccagcaatatacagaaacaaaacatgcattttctcacaaaaatcatcaattttcacatataaattaaaagcttgaaacctagctactcatgcttcaaacaactcatttaacatcaaaaatcatgctttgaatccataaataaacaacaaaatcacagcagcaagaacatttcacaatcacatgcaatttcatccattttcatcattttttcaagaaaaacaaggaaagatt…	gacacacCACAAGCTGAAATCTAC	24	60.084	attttatggtggaggggcaaaatg	24	60.08	425	706	282
Chromosome6	274	p2	(AT)6	12	1282423	1282434	atgtattcgcaaaacttacttcactacggatgaatatttaagatattcaaactcaactaagcatgcattgataattaattataactaacaaaggttagcggatggatatacctattgcaaatCCGATCAACACCGAAATATGTCGACCCTCACATATTAGTACACAACCTATAACTATGCAATATAcaaccaaattaaaattttaattattatattactcactagttattaaacaaagtagcaagttactagctagttactaatgttttatagttaattttttttaaaaataacatataaatatatatacatatataatcaattatatattcacactaccattatttaaaaactttatctctaaactaattaaatccctactacctctcattctcattc…	ccctactacctctcattctcattca	25	59.164	GGTGGTCGGATTTTGTAGCATTTT	24	60.322	376	576	201
Chromosome6	276	p2	(AT)6	12	1318730	1318741	accgaaacactaccgaaacatatccaaatcactccataCTTGACAGGGCGCATATATACCGTAAATATtaccatccttacgtaacataaataaaaatcgagcccttaaatgaaaaacgccattaacgttcggactaagcttcAAAAAGTttcaaactcgatttctaactcaaaatcacctcaaattcaacaagaaaacatcgaaactagtcccatgactacccgagaacaatcctataaggtcagaaccttcataactattctaattcacaaaactCCTATACGAAactaattgtttttaaacttaaaatgaaattaaaccataccttaagcttttcctcttcaagaattactatcctgctactaccggagcttagatcgctaagtttcgggttgaaaa…	GTTCGTCGTCATTCTTTCTACTGT	24	59.084	cggggtattttagggtactcgaaa	24	60.142	460	663	204
Chromosome6	278	p2	(TA)6	12	1338759	1338770	ttactgggctgacaaattgctatgcgatgattgctatagcaatgccagtcagcaataagCATTTTTCAgctcctttttctccttgtcccaaatatttccaaatacctattcttgtattttttttctgcttaaaacacataaaaataataacataagtctatttaacacttactaATACACACATTTCCCTTTATTACAAAGACAACAAACTAAAACGCAATTACATAATATAGACACTAATTGCTCCacaattcaagcttaaagatataaaaataactctaaatcttagagttatcagtATTAGTGTCTAATACTTTATTACGTGTAATATCGTTATCAGTACAAGTAAGTTTCAGgtctcatataattttatataataacttttatgtTATATCGCTA…	CAGTACAAGTAAGTTTCAGgtctca	25	58.487	GTGCTACGCCCTTTATCatttcac	24	60.496	338	536	199
Chromosome6	279	p3	(ATA)8	24	1348613	1348636	GCGTCGGATCGGAGTCGTCTTCTCCAACTCCGGTGTACCGTTGTTAATAAAGTCAAAATGGAAAATTTCGTTTCAGGCCTTAAAGCTTCGATCTTTGGGGTCCCATAAACTTAAACACAACCTCCTTTGATCTCCGAAACAACTTAAACACGTTCAAATCTAGGCTCGTTTCAAGAACCGTATGTTCGAAGCTTCAACAATGGCGAAACTCAAAACAGGGACCTCCGacccttataccacgttaaaaagcttccttaggtcgtacATAAGTGATCTCAAACCCCCACTTTCACCAGGTTGCACTCCActtgaaaaacgaaaaaaattcgGTATATCGTATACACCGTACTCTCTCTCTGCCTCTCACCCCGTTTCTATACCTCTAAACCCTAAACAATC…
Chromosome6	280	p2	(AT)14	28	1355168	1355195	aaataaataaataaataaaaatgaaaaccCAACAATTATTACTACCCAAACTTCAAACAATTCCAGCTCAACTGAATAAAAAACAAATGATCAAAACAAATAATTGTACCATTATCCCCATAAATAATTGTACTTGatcataatcatattttaaacaTCCACTAACGattcttaaataaaaaataatcttcAACTAATTACAATATCACCCAAATAGgcatttttaattaaatcgaTTGCCCCATTAATACAAACACTCCAAACaaatatctatctatctattaTCAGTCCCACCCAATCACAAAACTtgtctattaattaaataaacatttgtttataatataaaacaatatCTATTATCACTCCTAACGTACGTATAAACATTTTGagcaaaacaaa…
Chromosome6	281	p2	(TA)8	16	1355316	1355331	ttttaaacaTCCACTAACGattcttaaataaaaaataatcttcAACTAATTACAATATCACCCAAATAGgcatttttaattaaatcgaTTGCCCCATTAATACAAACACTCCAAACaaatatctatctatctattaTCAGTCCCACCCAATCACAAAACTtgtctattaattaaataaacatttgtttataatataaaacaatatCTATTATCACTCCTAACGTACGTATAAACATTTTGagcaaaacaaaattaaatataaacaaaTGTGAATTATTGACAAATCTATTCAAAGTGATATTCACATGTACATttgtttataatataatatcacATGTACATttgtttataatatatatatatatatatatatatatattatataaatgtgAATTATGA…
Chromosome6	282	p2	(AT)6	12	1365434	1365445	CGTAATATAGATATTTTTCTATCGTTACTATAGTAAAAGGTAACTATTTAGTTAATTATGATACCTAAAATGTAAAGTAACTAGGAAGTTACCTTtccacacacacaaaaataattcattcatttattaatatGCACTTTTTTAtcaggaaaaaaaataataataattgtttaCGATGCCAATAAAAAGCGTTGTAATGTTAGATTTTTAGTGGCGACTGATGATATTTTAGTTAGTAAACTAACGCAATACCAATAGGTTAATTGTttaaaaaagttatattttataattatatattgttGAAATGTAACTAATGACTATATAATTGATATGGTAAACAACTAAATAGTTACTTTGATTTTGAAAAGGTGAAAAAATATATGCTTCCCATATCTTGAA…
Chromosome6	283	p2	(TA)6	12	1379247	1379258	CCATCAATATTGCTTCTGCAATAGAAGCAGGTTCGATAACAGTCACCATCTTTCCATTATGATCATGGACCTCAATAGGAGCACGAGCATGATTATCTGATTCCGAGTCTGATCGAAGTTGTTGAATAATATTCCAATAAGTTCTTCCAGCTGAAACTGCAGTAGTAGTAGATGGAAGATTAAACACAAGAGCAACAACTACTATATAGCTCATCATCATCACAcaccaattttatttttgatctccatattgattatatatattctcaCAAGCTTATTGTGTACGTTGTATTATTATGTGTAAATATATAAGTTGTAGAAGCATCCTATTTATAACACTAGCTAGTTACTTCAATTTGGTGTATATGCTCGTAATAAATGAGGTGATGGTGCTGATTT…
Chromosome6	284	p2	(TA)14	28	1379660	1379687	TTTCCTAAAcaagatattaatattaatGGTAGAAAAATCAtcttattatatcttatctattcTCTGTCCTGATCATTAttattagttatatatatatatggaacactttttaatgggtattactcatgaatttaactataaatattaatattaaaaatatcaaactatcgaattttgatctaataacgaataatgaaattacaaatttaaatttttatgcttaatttaactactaaattaaaaaaatatcaaaaaatatctctttttacacaatatcaaaaatatgttcatacaaaaatatttaactcaaactcaactttttcttttcttattttcttgctaaaaaacattttttaaatttttttttaccgatggaacaatctcagctcatatgatata…
Chromosome6	285	p2	(TA)21	42	1380279	1380320	GTTCGATAgagaataataaaagagaagtttgaatttctatgcttaatttagctacttaattaaagaaaatatataaaaaaaaaatctctttaacactatatgaaaaatatgtttatatgaatatttaagtcaaactcaactttttttattattttttactgattttttttattattttttttcaactgaTGGAATAACTCCAGCCATTTGAATTTCTATACttaatttagctacttaattaaagaaaatatataaaaaaatctctttaacattatatcaaaaatatgtttatatgcaaaatatttaaatcaaactcaactttttttattatttttttaccaattttttttattattttttttcaactaatagAATAACTCCAGCCCTTATAATGTAAAA…
Chromosome6	286	p2	(AT)8	16	1381963	1381978	GAAGATAATTGCGAGTAAGACTTTAGTTAAttagaatttataattaaaaaaataaaatcaagacTTTAAAGATTAATTAGGTTTTAGTTAAGTGTCAATATAATATcatgttttttaatttataaggACACatcctgcaaaaaaaaaaaaagaagaagcaGGGTGTGTTCTTATAAAAAAATGCATTATAAGGAtacaattttaatttatataaaaataattttaatttttgtaaaaaaaaattgtaaatattataattaaatagtttaattgttaaaataattaagctaagagatttatataaaataaaaaaaaatatttataaattttaattgctaATTAAGatcttcttaaatatttatttaattacttaaaatataataaattataattaatgaa…
Chromosome6	287	p2	(TA)6	12	1383424	1383435	ACGTGTCCCATGCCAGAAACACAGATAATATTTACCCCTAAGATTCCGGAATGTTATGGATTGCAAAGGCTTGTTTTAGTCTGTATAGGTGGACAAGTGGAGGCTAAAGGTGAATCCTTTACCAATTTCACATGATTCCTATGATTGGAAGGAAGCTTTCCATTTTTTCAATTTCCAGCTTTACATGGAAAAGAAGGGTGTCTTTGGGAAGGACACACTACTACAATCTGgccttttagtgacactatttagtgacacacattaaAGTGTGTGTCACTATAGAGTTAGGAatgatttttagtgacacacacaaTTAGACTGTAAATATTGGTATTAGTCTCGtgtaatgtgtgtcactaaaactatgaagtgtcactaaaaattaatacccaagtttta…	GCTTGGAGAGACTGAGAAAAGGTA	24	60.021	cgagagagagagagagagagagag	24	60.023	442	715	274
Chromosome6	289	p2	(TA)8	16	1400831	1400846	ATTTAGGAACCTTAGTTGCATTTGACATAGGTTGGTTGAGTGCAAATAAAGAGAAAAGCATACTTAAATCGAGAACTTTTTGGGATAAAGATTTTGTAAGGAGAATGTTTATTATCACAGATTAGTTGTGATTCCatacatttttattgtatttttatggttaaaataacaaatatctactattattaatattatttatttaagaaaattgataaaattttaattgattaatttaaataaaaaataaaataatattaataaattaaacaaacagCTATATGTTAATTAAATTCTGTTAAACTTAAcaacataaatattaaaataccattaattaaattaagaacTGACGTTAAATAGCCAATTTTAACATATAAAGATATAACATACTCAAACAAACAT…
Chromosome6	290	p3	(TCA)5	15	1401219	1401233	CAAACAAACATACATACAGCATGTATGCATATCAAGTACATGTATaacattatattattattcattacaattatttaaaagattgactttattagtaatatttcatatatttatatatatatatataaatgtcaaTCGATAGATAATTAAATTACGTAGTTTTATTTTGGAGGGCCAGCGCAAGCCCCAGTACCAGCCGGTCCAATACAAAAACATCCAGGTTGGCAAGGACTCCAAGGCGCGCAAAATTTACCCCAACATTGATTTTTTTCCGGTGATGATGCCATTTCCATCAACATTGCTTCAGCAATAGAAGCAGGTTCGATAACAGTCACCAACTTTCCATTATGATCATAGACCTCAACAGGACGACGAGCATGATGATCTGATTCTGAGTTT…	GCCATTTCCATCAACATTGCTTCA	24	60.86	ctaGTACGCACACAATAAGCTAGT	24	58.42	283	578	296
Chromosome6	291	p3	(TCA)6	18	1406079	1406096	ATTGTGATACAACATACATAAACAAACACACATACAGGCATGTATGCATATCAAGTACATgtataacatattattattattcattacaATTACTTAAAAGATtgactttattaataatatttcatatatatttatatatatgtaaatgcCAATCGATCATAGATAATTAAATTACGTAGTTTTATTTTGGAGGGCCACCGCAAGCTCCAGTACCAGCCGCTCCAATACAAAAACATCCAGGTTGGCAAGGACTCCAAGGCGCGCAAAATTTACCCCCATTGGTTTTTTTCCGGTGATGATAACATTTCCATCATTATTGCTTCAGCAAAAGAAGCAGGTTCGATAACAGTCACCATCTTTCCATTATGATCGTAGACCTCAACAGGACGACGTTCGGAG…
Chromosome6	292	p3	(TCA)5	15	1409126	1409140	ATAGCGTACTTAGGCATGCATGGATATTCATGCACATGTACAATTACAAatataacattattattattcattacaCTTACTTATACGATTgacttattaataatattatatatatacttatatatataaatgtcaaTCGATAGATAATTAAATTACGCAAATTTATTTTGGAGGGCCAACGCAAGCTCCAGTATTATACTTTCCAACACAGTAACAACCAGTTTTGGCAAGGACTCCAAGGCGCACAAAATTTACCCCAGCATTGATTTTTTTTCCGGTGAAGATAACATTTCCATCAATATTGCTTCTGAAATAGAAGCAGGTTCGATAATAGTCACCATCTTTCCATTATGATCGTAGACCTCAAGAGGACGACGAGCATGATCATCAGATTTTGAG…
Chromosome6	293	p2	(CT)12	24	1415889	1415912	CTACTATTATGTATAGCCTGTAATCTTGCAGCTCATTAATAAAGATACACACTTTGTTTCACAATCTTTCTCTCTCAACTTTCTCtgttttatctattttagatTCTACTTCTTAGAATCAACTAAATGGTACAAAACACTAccaaatattagttttataaacaCTCATAGATGGGGTACcctattaaaaattataaccgAATCACAAAGCAACAAATATAAAAATGGCAAAAGAAAGATACTAAGATTGACTAATTATTACACAAAGAAATAAAGAAACTCCCACCATCTCATTCCTTGACCAAGTTATACCTTTTTGTGTTAATTTAAGCATTTTCTACTTAagttaacattttttttttgtattgacCAAATACAATCTAATTTTAGATCTATTCA…	ACCTACCATGATCAATCCAACCTC	24	60.141	TCATTTGAGGGAGAGAgtaggaga	24	59.769	433	549	117
Chromosome6	294	p3	(TCA)5	15	1417021	1417035	GATACAACATACATAAACAAACACACATACAGGCATGTATGCATATCAAGTACATgtataacattattattattcattacaATTACTTAAAAGATtgactttattaataatatttcatatatatttatatatatatgtaaatgcCAATCGATCATAGATAATTAAATTACGTAGTTTTATTTTGGAGGGCCACCGCAAGCTCCAGTACCAGCCGCTCCAATACAAAAACATCCAGGTTGGCAAGGACTCCAAGGCGCGCAAAATTTACCCCAACATTGGTTTTTTTCCGGTGATGATAACATTTCCATCATTATTGCTTCAGCAAAAGAAGCAGGTTCGATAACAGTCACCATCTTTCCATTATGATCGTAGACCTCAACAGGACGACGTTCGGAGTTT…	GAATAAGTTCTCCCAGCTGAAACT	24	58.751	CCTCATTTATTATGGCCATATACGC	25	58.041	424	695	272
Chromosome6	295	p2	(TA)6	12	1419705	1419716	ttggAATCCGTCATTACCTAAAATAATTTGGCGAACCATGGTGTTCCTATTACTACGAATTGTGCCCCTTTTGTAATGAACTTGTGGAGACTACCTTTCATGCGTTAAGAGGATGTACATGTTTGAGGTCGATCATATGTGAATGCTCTGTTTCTCAATAATAGCTCTTTCGAGTGTGTGACTGTTTTGAGTAAGGAGCTAGGGGCTTTGTTGATTTTTCTATAGCGCATTTTGTTTACATGATGATGGAGTTTTGAGTAAGGAGCTAGGCagcatgattttttttttaagtaactctAAAAAACGtacaatattaatttctatataatattctattttattaacgATAAAAGATACATAATGTTATAAAGTTACACCCACATATAAGATGGATATAGC…	CGTACTTAGGCATGCATGGATATT	24	59.062	ATCAATGCTGGGGTAAACTTTGTG	24	60.021	399	661	263
Chromosome6	296	p4	(TATG)6	24	1423729	1423752	TTCCCCCCACTTCATTTTCTGGAAAACAGCCccccctctcttctctctgGTTTTCTCTCAGCCgccccctctcttctctcttgTTTCTCTCAGCCGCCCCCTCTATCTCTCTCAATCtctctaattttctctcaaaatctaTCTCCCCCACTCAATCCCTCTAATTTCCCATTTTTTTTTCCCCAAATAAAAAATCCGACCACACTCCGACGACACCACCGGCGGCTGCACCACCGCACCACCACTACCGTCCGCATCACCGCACCGCCTAACGCACCTGTTCaaggtattttttattttttttctattgattaaatatttagatttgtatatatgtgtatgtgtatatgGTAGATATGtttgtatatgtgtatgtgtatgtatgtatgtatttttatg…
Chromosome6	297	p4	(TATG)5	20	1423875	1423894	CCCACTCAATCCCTCTAATTTCCCATTTTTTTTTCCCCAAATAAAAAATCCGACCACACTCCGACGACACCACCGGCGGCTGCACCACCGCACCACCACTACCGTCCGCATCACCGCACCGCCTAACGCACCTGTTCaaggtattttttattttttttctattgattaaatatttagatttgtatatatgtgtatgtgtatatgGTAGATATGtttgtatatgtgtatgtgtatgtatgtatgtatttttatgtatgttagtgtatatacgtatatgtgtgtatgtgtatgtatgtatatttgtgtatgtgtatgtatgtatgtaggtatatatgtatgtgtatgtatttatatatgtatgtatgtatgtatgtatgcatgaatatatgtatgtaaata…
Chromosome6	298	p2	(AT)9	18	1434406	1434423	AATTGtctataaaaaatatcaaaataaacaCAAAGTACTCtattattcaaattaaaattaaaaatataatatacttttaattaaagcgtacatattttataaaacaaaatgtatatattttataaaacaaaatgtatatatgaacaaataatttttatatttaataaatttaatactTAGCTAGAGGAGATCATAAATCTCAACTTCTACATAATgatgaaattattaattagtgtATGATTTTGAGTCAAATgtgtaaaaaaaaactataacaATAAGTAGTAGAaatagtaaaagaaaaaaaataataattaataagcaattatcttattttatttaccTTCTActcataaatttaattttatgtcaATTTACTTCTAAAAAACTTTCAAttgtatt…
Chromosome6	299	p2	(TA)6	12	1434700	1434711	aagaaaaaaaataataattaataagcaattatcttattttatttaccTTCTActcataaatttaattttatgtcaATTTACTTCTAAAAAACTTTCAAttgtatttttaataaattaaacacttaatttatactatatatattattagttgtttatacacttttgttttatattatatatattaattagcatattttatttataaatatatatatatatatattaaaagggATATAAATGTTGGGGGGCCATGGCCACTCTTCTTTGGCTGTGGCTCTGCCATGTGTACCAAATGAGCCCTAATATTACTCGATTATGTATACATGAGCAGATCAAGAAGATAAGATCACCATCAGAATTCATTAATAATAATGTCTTGAAAAATCACAATCTCATAAT…
Chromosome6	300	p2	(AT)7	14	1436192	1436205	CCAAGTGCTAATTATAGTTTCATGAACTGAATAAAAGATTGAGGTGAATCAATGGTGGTGTGAATTCCTATAATAATGAGAAGATAAGATCTTCGACCACACTTCAATAAGTCTTGTTCAGAAAAACATAGCACCAtcaatacataataataatatttatatttatgtgacatatttttaattatctgCTACaagtttttttgttgttttttttttatgttattaattttaatattaatggTGACAAGAAGTGATTTTGAGGATAGGACAATCTTTGTTTATGGTGGTGAGGGATATTGATTATATTTAGATTTGgaagatttttaaatttttattaaccttatattttgtaaatataaatttttcataAGATTTTTCTTGACATGGTTGATCGTTTAT…
Chromosome6	301	p2	(TA)7	14	1436417	1436430	attttaatattaatggTGACAAGAAGTGATTTTGAGGATAGGACAATCTTTGTTTATGGTGGTGAGGGATATTGATTATATTTAGATTTGgaagatttttaaatttttattaaccttatattttgtaaatataaatttttcataAGATTTTTCTTGACATGGTTGATCGTTTATATTTAAGATTGaataattgattttgtttaattttttttttcacaattaacattaaaaaataataaataatttttttattgctaataaaatttatttgttaatatatatatatatgcgtattttgtaaagtatttatatttatatatttattaagctaataatataaatgtgataaatCTAGTTACAAAGTTTTATTAAAACTActagattttattttatttttga…	TGCATGCATAGACACGTAGC	20	58.429	acaatacaatcaCTACGGCGTACT	24	60.142	473	753	281
Chromosome6	302	p2	(AT)8	16	1440005	1440020	ACTAAactaaataactaaaatattgaGGCTCATTAATCGGTGTTCATACTAACTAAACCATTTGGACACTAACAATTAATGCGTCCACTTTAGAAATTAGGGTCATGATGAACTATGAGATTCAACTAGAAAAGATCACCAACAAAATATCACTAGACGATTGGTAGTTGCAGAAGCAAATAGATTTCTTGATAGTAAAAAATGATGGATTTACAGTAAGGAAGTGGAAGAAGATAAAAGAGTAGACTTAAAATCTAAATGTGGAGGGATTTAAGGTTGAAGATTAGAAAAACTCTACTTTATGTTAAGAAACAGTAACCTCACCACTAATACAAAATTAGCTCACTAATGCACACTTAGCTCAATAATACATTGTCTACTGTATAGCTGTGCTAAAGG…	TGGTCCCCTGCCTATAACAAAATT	24	60.265	ATCAACATTGTTCTGAGTGCCTTG	24	60.023	458	678	221
Chromosome6	303	p3	(ATT)5	15	1450599	1450613	AGATGCCTTCAAGAAGGAGAAACACCCCAACTGGCACTGTATTTCTTGGTTCTCTTCTGCTTTAAAGTTGAAACGAAGTCTTTCTGATGTAACAATGCAACATACTAACCGCACTTATTTAGCTTTTGTTGATAATCTTGCTAAGAGTGCTCGCTTATCTGAGAGCGATTTTCCTTGCTGTAAAGGGGAGGGATTTCCCCCTGTGGATCCCGTTTTCTCTGTGTTTAATGAAGTTTGAACTGAggttcttttcaaaaaaaaaaaaaaaaaaaaaagataacttataattttctttttggcTAAAGAATATATAATCATTATTTCTATCTAGATATACACGACAGCATAcatattatttcattatttgaTTAAAGATAAAAAACACATGATAAAAAGTAC…
Chromosome6	305	p3	(TTA)9	27	1453990	1454016	ttcacttttaatcagaagttttgttgtgattaaaaataaattttttcacCATAAACTCACcctttgattattattattattattattattattattattattattattattattgttattattattattattattagagtaatttgcagccataaatacttaagtttaacttccagttgtaaataaatatctaagtttaatttttagcggtaataatacttaagttataattttggaACTTTTGTAGATACCTGATTGTTaattgttaagaaaattgccacgtggcaattcctgattggtccaagtcattaaatttttattttttaaaaagattaaatttaatataccaataagaaaataacacgTGTAAATGACATAATATTTAACAATTAGGTACCT…	ACAATTAGGTACCTACAgagttcca	25	58.979	GGTTGTTGTAGCAGTTGTTCagtt	24	60.142	386	569	184
Chromosome6	307	p2	(AT)6	12	1456368	1456379	TACTTAtagtggtttttcaaattgatattttcattattttaatgctaaataattcctaacctaaacctagtagttgcctataaatagaaagtgatggctcagtcaaatcacatgcttttcacataatcttctgacagaaaattctttcttcagaaaactgagNNNNNNNNNNNNNNNNNNNNNNNNNNNNNNNNNNNNNNNNNNNNNNNNNNNNNNNNNNNNNNNNNNNNNNNNNNNNNNNNNNNNNNNNNNNNNNNNNNNNgagagagagagagagagagagagagagagagagagagagaggagagatgagggagaggagagaagagagagagagagagagagagaatagatTTAGGAAATATAGATATTGGGCGGAAGCATATTACAAAAAGCTTT…	CAACCATTCTTAGCCACAACcatt	24	60.021	taatttgggTACTTTGCAAGGC	22	57.471	462	675	214
Chromosome6	308	p2	(AT)8	16	1473764	1473779	CAAAAAGGGTATCACGATCCATAATAGTCACCATCTTTCTATCTAGATTGTTGATCACTTGATCGTTTCTGATCAGAGCTCTGTCACTAGAGATTGCAAAAGTAGTAGATGGAACAAACACAAGACCAACAACTACTATGcagatcatcatcatcttcacaCCACTCTTCTCcatattcataaaatatattgGATTATTGTTTGATTTCTAGCTCGATTGATCTCACTATATTTGTATATCATTTCTACATATTAACATTCTATATTTATAGGAATATACTACAACTACTCCAATTTGAATATATGCCAATCATATTAATTATTCTGTCTTGATGTgtgaatgattttttttctatttttaaacttccactaacaaattcttaataaaaaCTCTTCAAC…
Chromosome6	310	p3	(AAT)5	15	1477461	1477475	ttttatgtaaaataattatataaaaatattttgtgaaaataattgttattaggggtactttttaaatttttagggACGACGCtcctaaaattattttatttatttattattattaatattattttaataacatcgttattttcttaataattaatatttctgttttgtattattaaattttttttttcacattttatTAATAaggataatttttcataaagaAACAGTGATATAATTGAAATTCAACATGAAATATATTGATGGGTGTTTTCTTATCTTATCTTTATGATTAAGCTTTGTTCTCAGTCGAATTAAAATGGGTTACAAACGACAATGTTAGAGGGTGGTGTGTCCCGATCTCTCTCTACTATTCTATTGgtttttgaattttctattGAG…	TGTGTCCCGATCTCTCTCTACTAT	24	59.652	aatatgaGAGTAAGCCTAGCCACT	24	58.849	348	549	202
Chromosome6	311	p2	(TA)12	24	1483419	1483442	atattaaaaatactaattaatctatatattaaaaagaaaagagaaaagaaaaaagaagggTATTTTGAGTTTTGTACAGAATTATAGGGCACCTACCATAAATTAATAAGaagtagaaataaataaataaaaacgaAAACCCAACAATTATTACTACCCAAACTTCAAACAATTCCAGCTCAACTGAATACTAttccattatttttttaagataaaaGTAGTTACATGCATACAAATATGTGATAAGTTAGATATAACTATTTAGTAGGTACgtaaacataaaaacaacacatataatgcatgcatgcattatattattattcatcAAAGTGAAATTGACATTATTAATACAATAtgcatttttaattaaatcgaTTGTCCCATTAATCACAACACTCC…
Chromosome6	312	p2	(TA)11	22	1486647	1486668	cacttcaaatttcttatattgataactaatcagattgtaaaggattttatttagggcacaaaaccgaACAAtcatatcttatatctattctGTTATCGTTAGTgttagagaaatgttaaaaggtaTTAGTGTCTAATACTTTATTACGTGTAAATATCGTTATTAGTACAAGTAAGTTTCAGgtctcatataattttatataataacttttatgtTATATCGCTAATCAATCACAAGACGTACACGTTTAGAAGGTGTTAAACCCACTAGTATCCAATAACAATACTCTTATTATTAGGGATCCATAGGTATGAAAATccacatattatatatatgtgaaatGATAAAGGGCTTAGCACCCTTGTGATGTGTAATATCAttaattgtgtaattcaatat…
Chromosome6	313	p2	(TA)8	16	1486864	1486879	TATCGCTAATCAATCACAAGACGTACACGTTTAGAAGGTGTTAAACCCACTAGTATCCAATAACAATACTCTTATTATTAGGGATCCATAGGTATGAAAATccacatattatatatatgtgaaatGATAAAGGGCTTAGCACCCTTGTGATGTGTAATATCAttaattgtgtaattcaatatAAAATCCCGCATATTTTACTTGTTATATAAAGATTATAAAACCACTAATAACAGTTATTTGTGCTAGATAATGCCCCATAATAGTACtctctatatattttatatatatatatatatatatatttgtgcaGAAATCCATTATATGTAAGTTattaaaagtgaaaatattttctttgtgtaataatatacttaattaCGATTTGATCACCTGATATAA…
Chromosome6	314	p3	(ATT)8	24	1491622	1491645	caggcatCAACTTGCGtagatgtggcatacacacgattccactatcggtgtatacagcctcaatcccacgatcctagcattcagcaatgatcacacgatctttgtgtttatgcgctttgtaacgagagaggaaactcttcctcctcaagtttcctgccctataaatagtgaggaatgttcactgggcaagggaGGAAAGGGAGATCGATCGAAAACTGTAAAACAGAGATCAtacgccgaaacgctataaactaaggctatctaagaattatattcagagatattattgtaagagctataagaaaaggaatcttcttccttattcttaagtcaataaactaacgaggattagactattaccgaactgctcggggctgaatttttataaaatttctgtgt…	aggattagactattaccgaactgct	25	59.166	TTATTTGGCTGTTCGTTCCGTTAC	24	60.084	345	595	251
Chromosome6	315	p2	(AT)14	28	1492017	1492044	gtgtcttcttattattatttggtttatctacatattcttattacgacatatcgtttatcgcttatcaaaaagactcattgtcgttggctaaaagcgaagtcaacattattattattattattattatttccgCATCAATTATATTGGTGGTCTGGCTGAGTGCAAGGCATCAATAAGTAACGGAACGAACAGCCAAATAAAAACGAAAACCCAACAATTATTAGTACCCAAACAAATATCAAAACAAAGCACCCAATAAACGTAATTGTAGTTGatcataatcatattttaaactTCCACTAACaattcttaaataaatataatcttCAACTAACAATTAATATCACCCAAATAGgcatttttaattaaatcgaTTGCCCCATTAATACAAACACTCCA…	ctattaCCAGTCCCACCCAATCAT	24	59.895	TCGAGAACACCCAGAAAGAAGAAT	24	59.96	417	707	291
Chromosome6	316	p2	(TA)9	18	1492538	1492555	atatatcacacaTGTACATTTGTTTATAATATACTAGCCTGAAAATCTAATTTCTCGACCTCCTCTTCCCAGCTGACTGATTTTGGAGAGCCTTGACCACCCTTCTTCTCCTCCCGAATGACTGGAGCATCTGCGTTTCTAAAATCACACTTGGTTCATGAAATTCTTCTTTCTGGGTGTTCTCGATGCTTTCCTCTTAGATCAAAGGAATGTCTGTCTCTTGATTAGTCGTCTCTGTAATCGTGGGAATCAGCTTTTAGATAACCCTCTTCTTCTTCGCCATGGAAGAAACTCAGGGGAACCACGCACACCTATTTCTTGTAAGGCTATTTAAAGTTAGAATCTCAAATATATTTGATTTGCTTTTTTGTTCTTGTTtggtatttttttcttcaaaat…
Chromosome6	317	p2	(TA)7	14	1494467	1494480	tttatttcttttgtatattgagaaatattaaatatatatagttgttCATAAGTATTGGCAGAGAAGTCTTGAAATACTTCATAtgcatcaagaattatagatatacgATCAtctgatatggaaattaagatcatacaacaagaatAAAACAAATATGGTCTTGGGTACCATCATTATCGCAAAATTATCATTAATGTattatcactactacaaaattgggctttagaggcggtttttaaggggttttggcgtcggttttggcgaaattcgctaccgacgctgttcCAGGTGACGCTATAGGGTTTAAAACAACCGACGCCAAAGggtccctatggcgtcggttttttcATAACAATCGACGCCAAAGggtacctatggcgtcggttattatggaaaaac…
Chromosome6	318	p2	(AT)13	26	1497316	1497341	ggggcacaccctatggcgtcgttatttccaaataaccgacgccaaaagtgGCGTCAAATTCCcttcttaaaatttttaaccctatggcgtcggttttatTATTATGCTGAAAAAGCGACTCTAAAGGCTTGTTTTGTAGGTGTATGttcaatttcttaaaatttcaaACTTTGGTATGATAACATTGGTATATACATACATATGAATAATTCAATATTTGGATAAATATGATTTTCAAACTCCTCATCCATAATTTAGAAGTCTACACATACTCTAGAAGAGTTATTTAATAATATGGTCATAGATAATATTACTGTgttattttaaaagtgataacaatctATTATGAGGTATATTATCACTAAAAATATTATgttcatatgtgcatgagggggagac…
Chromosome6	319	p2	(TA)9	18	1506761	1506778	attaaataagaaatattTACAACAAAAGTACCTAAAGTATTAGATTTGTAGTACTTAAGTACATACTCAAATTATTCTTTTAGCAACAAAAGCATTTAAATTATAATGTTTGTAATATTTGTtctaaattatttgattagCATCAAAGATATTTAAAATCATATGTTTATAGATCTTAAGGAACTAAAttatttctagaattatttcattaataactataaaaaaattacaaaaatacaaatcaACGAGATTTCTTAAACTGTGATTGAATCAAAGATTCTAAATGGTCCTGATTGACCAAATCATTTACACCGAATTTATTTAATCCGATCTCAAAGGATTTGATCCGAATTGATTAAGGTTTGGAACCACGAATTATAAATTACGTAAACACTCCTA…
Chromosome6	320	p2	(TA)7	14	1509069	1509082	ttagataATATCAAATTTATTGATAATTTTAAAGAGAGTCATCATTGAAATTAGAGCATTGCTATGAGACATTAAAGTATTTAGAGCTTCTATGACACCACgtcttataattaatttgtgattctctataaattttttaaatgaaaaaattaactttCGATATTAAATTATATCAATAACGATATTATACTAAAGCCAATTTTCAGGAGACTCCATATTGTATATATGGAGTGGGCTTCTTCTCCAAAGAAATACTATAATGCACACTAATTTGAGGTTAATACAAAATGCACAACATATATATCGTACATTGTAGATACaacatttatatatacatatttaattaatatttatttatttgatgtatttgtgaaattaagAATTTGAGTTTGAGAAATt…
Chromosome6	321	p3	(TGA)5	15	1509424	1509438	tatttgatgtatttgtgaaattaagAATTTGAGTTTGAGAAATtttacaatatatttttttaaagtgtTGTATTGAAGTAtagttttttacttttttttttttttattttcattatgtaaccattaatgggtaatacttattattatatatatatatattagttatctcatattcatgtcttaatATATGCTCACATCTATGGAGTATGGACCCgtaataactaattataatgACCAGGACAGAGAATAGATAAGATATGATAAGATGATttttctatctttaattaatattaatatcttgTTATGACCTCATTTATTATGACCATATACACCAATTGTAGTTAGTGTTACGTAGTAGCAACAGTAGCACTTGTGTTATTAAATAGGATGCTTGTACAG…	TAGTAGCAACAGTAGCACTTGTGT	24	59.961	GCGAGGAGTGAAGTTGTTGAATAA	24	59.549	353	616	264
Chromosome6	322	p2	(AT)7	14	1509819	1509832	ACAGCTCATATATTTACacataacaataacaataagaACGTACACAATAAGCAAGCTAGtgagaatatatataatcaatatgGAGATCAACAATAAAATTagtgtgatgatgatgatgagctATATAGTAGTTGTTGCTCTTTTGTTTAATCTTCCATCTACTACTACTGCAGTTTCAGCGGGAAGAACTTTGAATCTTATTCAACAACTTCACTCCTCGCGATCGGACTCAGAGTCAGATCATGCTCGTCGTCCTATTGAGGTCTACGATCATAATGGAAAGATGGTGACTGTCATCGAGCCTGCTTCTATTGCAGAAACAATGTTGATGGAATTCGTATCATCACCGGAAAAAAATCAATGTTGGGGTAAATTTTGCGCACCTTGGAGTCCTTGCCA…	ATTTGTGTTGGACTGTCTGGTACT	24	60.141	ACTGACGTTAAACATCCACCTT	22	57.919	410	670	261
Chromosome6	323	p2	(AT)6	12	1513961	1513972	actttttttttattattatgtatttactattatatagaattattctaaaatttgataatgcaggtggggaaaattgcatgaaaatttacaatttttccTTACCTACATttgtgcttcattttataagtgacgcaataggtaaaaaaaaaaatattttgacaattgaTATGACATTTTTGAACCGACATAATAAGTTTTTGTGACAGTTTTAGTAAGCCATGAAACATTTAGAGTCATTTTTTAACtgacacataaaaaaaatagaaaagtaaatATTTAGCGTCAGTTTATAAATGTCGAAAATTGTTTTTTACGTCGTTTTAAAAAGGAcgttaataaaaaaatatttgcgACTACGGTATATACGTCAGTTTTATAAACCGACGTAAATTCTTTAAG…
Chromosome6	324	p2	(CT)6	12	1516916	1516927	ttgtaagactcatgtaattagtttttattaatcaattataattcacaaattagactatgtctatttgtgaaattttcactaagtaagggcgaaattgtaaagaaagagttaataggggcatatttgttaattatgatactttgtatggttcaattaataaatagataaatgacaatattatttaataattatttacagttattaaatagttagaattggcatttaaatggttgaattaggaaattggcattttgagaaaatcagatacaaaaggtgttaaaattgcaaaattacaaaaagcaaggcccaatccactaagccatggccggccacctttgtaggctttttaagtggatattttcattattttaatgccaaataattcaaacctaaccctag…	gaaaacctgagcctcctatctctc	24	60.202	gctgaatctcctttgctgatgatc	24	60.024	462	635	174
Chromosome6	325	p4	(AAAT)5	20	1518336	1518355	ttgagtagctaaattaagcatagaaattcaaatggCTGGAGTTATTCCATcagttgaaaaaaataataaaaaaaatcgataaaaaaaataaaaaaagttgagttggacttaaatatttttcatataaacatattttgatatagtgttaaagagattttttttttatatttttctttaatgaagtagctaaattaagcatagaaattcaaacttctcttttattattctcTATCGAACCAAAATCTAAtcgtttaatatttttaaaattaatatttagttaaatttatttagtattCATCATCAATGGGTAATATTTTATATGTGTATGATGAGTTCTACAAGCATTCTATTTATAATAACACTACTACTACtaattaatctatatattaaaaatactaa…	GGGTTTTGTACAGAATTATAGGGCA	25	59.111	AGCTGGAATTGTTTGAAGTTTGGG	24	60.443	450	571	122
Chromosome6	326	p2	(AT)8	16	1518748	1518763	taaaaagaaaagagaaaagaaaaaagaagggTATTTTGGGTTTTGTACAGAATTATAGGGCACCTACCATAAATTAATAAGaagtagaaataaataaataaataaataaaaacgaAAACCCAACAATTATTACTACCCAAACTTCAAACAATTCCAGCTCAACTGAATACTAttccattatttttttaagataaaaGTAGTTACATGCATACAAATATGTGATAAGTTAGATATAACTATTTAGTAGGTACGTAAACATAAAAGCAACACATATAATGCATGCATTTTTAATACACATTAATTGTTACTCTTCAACTAACAATAtgcatttttaattaaatcgaTTGCCCCATTAATCACAACACTCCAAACAAATATGTATCAATCTATTATTCACAT…
Chromosome6	327	p2	(TA)11	22	1521764	1521785	ataaatcacttcaaatttcttatattgataactaatcagattgtaaaggattttatttagggcacaaaaccgaACAAtcatatcttatatctattctGTTATCGTTAGTgttagagaaatgttaaaaggtaTTAGTGTCTAATACTTTATTACGTGTAAATATCGTTATTAGTACAAGTAAGTTTCAGgtctcatataattttataataacttTTATGTTATATCGCTAATCAATCACAAGACGTACACGTTTAGAAGGTGTTAAACCCACTAGTATCCAATAACAATACTCTTATTATTAGGGATCCATAGGTATAAAAATCCACATATTATATATGTGAAATGATAAAGGGCTTAGCACCCTTGTGATGTGTAATATCAttaattgtgtaattcaat…
Chromosome6	328	p2	(TA)7	14	1521979	1521992	ATGTTATATCGCTAATCAATCACAAGACGTACACGTTTAGAAGGTGTTAAACCCACTAGTATCCAATAACAATACTCTTATTATTAGGGATCCATAGGTATAAAAATCCACATATTATATATGTGAAATGATAAAGGGCTTAGCACCCTTGTGATGTGTAATATCAttaattgtgtaattcaatatAAAATCCTGCATATTTTACTTGTTATATAAAGATTATAAAACCAAATAACAGTTATTTGTGCTAGATAATGCCCCATAATAGTACtctctatatattttatatatatatatatatatatatttgtgcaGAAATCCATTATATGTAAGTTattaaaagtgaaaatattttctttgtgtaataatatacttaattaCGATTTGATCACCTGATAT…
Chromosome6	329	p2	(AT)8	16	1524595	1524610	AGACTGTTGATCACTTGATCGTTTCTGATCAGAGCTCTCTCACTAGAGATTGCAAAAGTAGTAGATGGAACAAACACAAGACCAACAACTACTATGcagatcatcatcatcttcacaCCACTCTTCTCcatattcataaaatatattgGATTATTGTTTGATTTCTAGCTCGATTGATCTCACTATATATTTGTATATCATTTCTACATATTAACATTCTATATTTATAGGAATATACTACAACTACTCCAATTTGAATATATGCCAATCATATTAATTATTCTGTCTTGATGTGTGAATGAATTTTTAAACTTCCACTAACAATTCTTAAATAAAAACTCAACTAACAATATCACCCAAATAGgcatttttaattaaatcgaTTGCCCCATTAATCAC…	CCCATTAATCACAACACTCCCAAC	24	60.082	TGTCGCCCCTAATACTATGTTTTG	24	58.88	388	647	260
Chromosome6	330	p2	(TC)6	12	1533138	1533149	ctaaaaaaagtttcaaatttaaaaaaagaaaattgtacATTTTCTCTTAATAAAACAAATTTgtatttcataaaataaataccaaaaaaagtttcagatttaaaaaataaaaaaaaatgtttttttttttgcttaataaatttataatttgagaattaatagaatttatatattttcaattagaTGATAGTTTTAGAAATTAGttgtatttaaaaatttattgtgaaaattatttaaaaaaaattattgtaaaagAGAAAAATTATTGGAGGACTACAAATTATTGTACAATATTTAAAGTCCTAAAATAATATTGGAGAATTATTTTAACTTtagttaaaaaaatgtatttaataaaagaaatttatacatattttttaatgaaaaactACAATTTGG…	TCGATCAAATCTCCCTCTCCAAtc	24	59.96	CAATAATATCCACCAGAGAAGCGC	24	59.847	471	670	200
Chromosome6	331	p3	(AAT)5	15	1561324	1561338	AGCAAGCAGGcccggccctaggcataggcgggctaggcccgtgcctagggcccactctTTCTAGGAGCCCATTTATAATTTTAAGACCTCATTATTTCACTACTATATTTAACTAAAATTAACACTCATTGTCATCAAATTAGGCCCAGCATAGTGGTAGTTGGATGATAGGATTTATGTTGTTTGGAACCTAAGTTTGATCCCACCAAATTTCACTtcttattattagtttttttaaaaataaaattatttaagaaacaACTACAAATACATACACTTGATAACTAaagctaaaaaaaatttaaatatataaatattatttaaactttctttctaaatttaacattttataagcttatctattttttttatttctttattgtcTTTTTCCTACTTTTC…
Chromosome6	332	p4	(AAAT)5	20	1562595	1562614	accaattattattgttgttattaaaaatgatattaattattattttcaattaagtTTTCTTATACATActcaatataattataaaaataaaaattatatttattagtgattaaaaaaaatgaatgcaatgaaatataataaaattaaaataaaaaaagccTATACATTTATAAAAATGGGATCAAAATTaaggtgactttttatttaaaaaaataggatAAAAGGTACCATTTTATcccaatttttttcataaaaagtgggataaaaggtacccttttatcccagttttttcatcaaaagtgggataaaaagtaccattttatcccacttttctCTAAAAACCGTGATAAAAGGGtacttttatcccacttttatCCCACTGGCATACATCCCGGTTTT…	TACATCCCGGTTTTCATTTTAGCg	24	59.905	AGCTGGAATTGTTTGAAGTTTGGG	24	60.443	386	571	186
Chromosome6	333	p3	(TAA)6	18	1563112	1563129	ataaaaacgaAAACTCAACAATTATTACTACCCAAACTTCAAACAATTCCAGCTCAACTGAATACTAttccattatttttttaagataaaGGAATACATGATAAAAGCAACAATATGTTTTGTGATAAGTTGGTATTTAGGTACGTAAACATAAAGCAACACATATAATGCATGCATTTTTAATACACATTAATTGTTACTCTTCAACTAACAGCAATAtgcatttttaattaaatcgaTTGCCCCATTAATCACAACACTCCAAACaaatatctatctatctattaCCAGTTCCACCCAATCACAAAACTTGTCTATTAATTTAACATTAATTACCCTAACGTACGagcaaaacaaaattaaatatataaacaaatgTGAATTATTGACAAATCTATT…	AGTTCCACCCAATCACAAAACTTG	24	60.142	TGTCGCCCCTAATACTATGTTTTG	24	58.88	290	586	297
Chromosome6	334	p3	(ATA)6	18	1563799	1563816	ttaaatatttttaggGGCAACTTATCGCCCCTAATAATTGgacaataaatattttatataaaataattatataaaaatattttgtgaaaataatttttattaggggtactttttaaatttttagggACGACTTTTGTCGCtcctaaaattattttattgatttattattaatattattttaataacatcgttattttcttaataattaatatttatgttttttagtattaatttttttttcacattttataaataatgataatttttcataaagaAACAGTGATATAATTGAAATTCAACATGAAATATATTGATGGGTCTTCTTATCTTATCCTTATGATTAAGCTTTGTTCTCAGTCGAATTAAAATGGGTTACAAACGACAATGTTAGAGGGTGGT…	GAGAAAGACCAACTCAACACTTCA	24	59.124	ACCTTCCACCTGCTCtaaatcatt	24	60.018	451	709	259
Chromosome6	335	p2	(TA)9	18	1571271	1571288	atcacttcaaatttcttatattgataactaatcagattgtaaagggttttatttagggcacaaaacccaacaatcatatcttatatctattctGTTATCGTTAGTgttagagaaatgttaaaaggtaTTAGTGTCTAATACTTTATTACGTGTAAATATCGTTATTAGTACAAGTAAGTTTCAGgtctcatataattttatatgataACTTTTATGTTATATCGCTAATCAATCACAAGACGTATACGTTTAGAAGGTGTTAAACCCACTAATATCCAATAACAATACTCTTATTATTAGGGATCCATAGGTATGAAAaccacatatttatatatgtgaaATGATAAAGGGCTTAGCACCCTTGTGATGTGTAATATCAttaattgtgtaattcaatat…
Chromosome6	336	p2	(TA)17	34	1571483	1571516	TATGTTATATCGCTAATCAATCACAAGACGTATACGTTTAGAAGGTGTTAAACCCACTAATATCCAATAACAATACTCTTATTATTAGGGATCCATAGGTATGAAAaccacatatttatatatgtgaaATGATAAAGGGCTTAGCACCCTTGTGATGTGTAATATCAttaattgtgtaattcaatatAAAATCCCGCATATTTTACTTGTTATATAAAGATTATAAAACCACTAATAAAGTTATTTGTGCTAGATAATGCCCCATAATAGTACTCTCTAtctatctttatatatatatatatatatttgtccAGAAATCCATTATATGTAAGTTattaaaagtgaaaatattttctttgtataataatatacttaattaCGATTTGATCACCTGATATA…
Chromosome6	338	p3	(AAT)7	21	1574733	1574753	aaaataattatataaaaaatattttgtgaaAATAATGTATTAGggtactttttaaatttttagggACGATTTTTGTCGCtcctaaaattattttatttatttattattattaatattattttaataacattgttattttcttaataattatatttatgttttttattattaaatattttttttttcacattttataaataatgataatttttcataaagaAGCAGTGATATAATTGAAATTCAACATGAAATATATTGATGGGTGTTTTCTTATCTTATCCTTATGATTAAGCTTTGTTCTCAGTCGAATTAAAATGGGTTACAAACGACAAGTTAGAGGGTGGTGTGTCCCCATCTCTCTCTAGTACTATTCTATTGgtttttgaattttctattGAG…	GTGTCCCCATCTCTCTCTAGTACT	24	60.141	aatatgaGAGTAAGCCTAGCCact	24	58.849	346	551	206
Chromosome6	339	p2	(AT)7	14	1575160	1575173	AAGGTAGtttccacaaaaaaaaaaaataataaaaataaaataaagatcgACTAGTACAAgttttatatagaaaataataataataataataataaaattgagtGGCTAGGCTTACTCtcatattaatttcaaaaaagaaaTGTTTACTCTCATGACAATCTTATCTCAAAGTTTTGAACCAAAAAAACTTTAAGCATTATCTTTTTAAGTTTGTTGGCATATCTTATCCGAGTGATTATATTAGAGTAGTTTCTTAAAAATGATTTAGAGCAGGTGGAAGGTtgattcaaattctaaatcttAGTATTAGTATTATAATTAAGTGGTATATTATATAATACATGGTACAAATTTAAGGTTGACCAAGTTGGCATTTTGATGGTGTATATAGTGGTACTA…
Chromosome6	340	p2	(AT)6	12	1580762	1580773	ctgttcttcatcgttgatcccatgcactgtgagaagctctgggtcgtaaaacttgaaaatttttctcagaccgttgatgctctcccatatgtgcctgccaaaaaaagtgttagccttataataatttaactataatttgatataaggttaattagattaaagaagagtatacatcattccaaacagcattccctggttgccgatgtagtcacacgtagcaacctgctgcaaatcctctccagataacgtgatctgggtacgcggtgcaatgaatcctcgggggacaggaattgtgattatatcacgtttatctttgagccttaggaattcatgaatcatccattttagcgaattagggatcaacgccatcttctcttccgtgaacaagtcatcttcccg…	atcttctcttccgtgaacaagtca	24	59.961	tttggggtcattcaattacaaccg	24	60.022	368	574	207
Chromosome6	341	p2	(TC)6	12	1584298	1584309	cctctgcgttattgtaaagaccgcttagtttaatttggaaattagcatttatgtttaattatgaaattatttatagctatttaaataattatttatactgttattattgaattctgagatgcatttttatgtcagttagtagttttcataattttgcatttccggtgcccggtaacatggaactcggtgtttggctcagtaaaatcacaaattagtatgttagtagattgggacggtttattagacattgggaatgtcgggaatggccgggaatttggaatttcccaaaatacccctttagtgttagttatgctattttagtgagaaggggcaaaatggtcattttgccccattgtttattttgtccttttgtggactttatgttgtgaaaatatgtga…	atgctattttagtgagaaggggca	24	60.08	CCTAGCTGGGTTCTTAAGGGAAaa	24	60.264	310	554	245
Chromosome6	342	p3	(ACT)5	15	1597574	1597588	TGATTTATTGataatatttcatatatatttataaatatataaaaatgtcaTCAATAGATAATTAAATTAGGTAGTTTTATTTTGAAAGGCCAACGCAAGCTCCAGTACCAACTGGTCCAACACAGAGACATCCAGGTTGGCAAGGACTCCAAGGTGCGCAAAAATTTACCCCAGCATTGATTTTTCTGTGACAAACTTTCGAACAACATTCTTGTAGAGAAGCAGGTTCGATAATAGTCACTATCTTTCCATCTTGACTATAAATTTCAGATTGTGATTGATCAGATGAGTGAAGTTGAATGAAGTTATTCAAAGCTCTTCCACCTGAAATTGCAAAAGTAGTAGATGAAAGATTAAACACAatagcaacaacaacaataaagcTTATTATGCTACTCA…
Chromosome6	343	p3	(AAT)5	15	1599179	1599193	TTGTTATAGAAATTTTAGTTGCAATTTAATTAGGTATATACTCGTAATAAATGAGGTGATGGGTGGTGAATTTATTTTGTCTGTTTTGTCTAAACAAgacaataatatttattataaaaagatCATCTTATCTTAtcattgttggaatttattttaccaggattttagacctactcacaagtatgttgtttaacaccctaaatatgaactttctaaaacgataaataaacacatataaagttaagaaataTATTGATGGGTGTTTTTCTATCTTATCCTTATGATTAAGCTTGTTCTCAGTCGAATTAAAATGGGTTACAAACGACAATGTTAGAGGGTGGTGTGTCCCGATCTCTCTCTAGTACTATTCTATTGGTTTTTGAATTTTCTATGAGAAAG…	GTGTCCCGATCTCTCTCTAGTACT	24	60.202	tGAGAGTAAGCCTAGcctcaattt	24	59.529	343	540	198
Chromosome6	345	p2	(AT)6	12	1645134	1645145	TTATCTCCCTTCAATTATATTTTCCTCATCTTTTAAACAAATTACTTACATGGTTATAAGTAACAAGTATAACAGCAGTAAAATGGCTTATTTAATAGCTTTAAGGCTACTTAAAtgcaattaaatatcaaatcccacttattttactttaataaggTTATAGAAAACTACTAATCATTTATAAGAGGCCACCTCATAATGGTGCTAGACACCTTTGTGCTAGGCACCAAGTAGAAACTCTCCATTAATCAGGTTACCTATAATTAACCAATAATAGGCTTGAATAATCCAAACCCTGAGTTCCTATAGTTATTTTCTTCATTTGCTTAAAAATCGTAGAGTATttttcactaaaaaaaaaattgtttgtttGGATGATAAAGtagtttattatatatt…
Chromosome6	346	p2	(AT)6	12	1645416	1645427	AATAATCCAAACCCTGAGTTCCTATAGTTATTTTCTTCATTTGCTTAAAAATCGTAGAGTATttttcactaaaaaaaaaattgtttgtttGGATGATAAAGtagtttattatatattaaaaaactttattattatttttctagtaaaaaaaacaaaaaaaaaagaattttctatatatatatttatgccctcaaaaaaaaaaaaaaaacctttggtgatatatatatattattttagcatttttttttaaaaaaaaattggcttagttcttaaatttttaattaatttagtaagtttttaattattttgaatctatttcacataaaaaaataaataattttttttttcaaaatttaatctttaagcAAAATTGACCCAAGAATTAAACACAAAGCTTAA…
Chromosome6	347	p2	(AT)11	22	1646228	1646249	attaaagtaaaataaatggGACCTGATATTTCATTGCATTTAATTAGTAGCCTTAGAGCTATTAAATAAGCCCTTGTACTGCAGTTATACTTGTTACTTTTAGCGATAtaagtaattaatttatttaaaagatgAGGAAAACATAACTGAAGGGAGATATTTGCAACGATTTGTATAGTTCGCATGGAATTTTTGGAATAGAGAAAAATTTAGGAGGCAAAACTTTACCAGGTTCATAGTTCAGGACAAAAATCCTATTTATTCAATTAGTAAATTGTACCCAACATAACACaataataatttctataaaataatattccatTCTATTAACGATAAAAGATACATAATGATATAAAGTTACACCCATATATAAGATAGATATAACATACTTAAACAAAC…
Chromosome6	348	p3	(TCA)5	15	1646632	1646646	ACAGGCATGTATGCATATTAAGTACATgtataacattattattattcattactAACTACTTAAAAGATtgactttattaataatatttcatataaatatatatatatatatatatatttctatataaaaatGTCAATCCATAGATAATTAAACTACGTAGTTTATTTTGGAGGGCCAACGCAAGCTCCAGTACCAACCGGTCCAACACAATAACATCCAGATTGGCAAGGACTCCAAGGCGCGCAAAATTTTCCCCAGCATTGATTTTTTTCCGGTGATGATAGCATTTCCATCAATATTGCTTCTGCAATAGAAGCAGGTTCGATAACAGTCACCATCTTTCCATTATGATCATGGACCTCAATAGGAGCACGAGCATGATTATCTGATTCCGAGTCT…	CTGCAGTAGTAGTAGATGGAAGAT	24	57.107	CAGCACCATCACCTCATTTATTATG	25	58.325	446	685	240
Chromosome6	349	p2	(TA)6	12	1646922	1646933	CATCAATATTGCTTCTGCAATAGAAGCAGGTTCGATAACAGTCACCATCTTTCCATTATGATCATGGACCTCAATAGGAGCACGAGCATGATTATCTGATTCCGAGTCTGATCGAAGTTGTTGAATAATATTCCAATAAGTTCTTCCAGCTGAAACTGCAGTAGTAGTAGATGGAAGATTAAACACAAGAGCAACAACTACTATATagctcatcatcatcatcacaccaattttatttttgatctccatattgattatatatatattctcactAGCTTATTGTGTACGTTCTATTATTATGTGTAAATATATAAGTTGTACAAGAATCCTATTTATAATAAGCTAGTTACTTCAATTTGGTGTATATGCTCATAATAAATGAGGTGATGGTGCTGATTT…
Chromosome6	350	p2	(TA)7	14	1647347	1647360	gatattaatattaatGATAGAAAAATCAtcttattatatcttatctattcTCTGTCCTGATCATTAttattagttatatatatatatggaacacttcttaatgggtattactcatgaatggttactaaataaatttaactataaatattaattttaaaatcaaactatcgaattttgatctaataacgaataatgaaatcacaaatttaaatttttatgcttaatttaactactaaattaaaaaaatatcaaaaaatatctctttttacacaatatcaaaaatatgttcatacaaaaatatttaattcaaactcaactttttcttttcttattttcttgctaaaaaacattttttaaatttttttttaccgatggaacaatctcagctcatatgatata…
Chromosome6	351	p3	(TCA)5	15	1657175	1657189	ACTCAAAAAACATACATACACGCATGTATGCATATCAAGTACATGTATaacattatattattattcattacaattatttaaaagattgactttattagtaatattcatatatatttatacatatataaatgtcAATCGATAGATAATTAAATTACGTAGTTTTATTTTGGAGGGCCAGCGCAAGCCCCAGTACCAGCCGGTCCAATACAAAAACATCCAGGTTGGCAAGGACTCCATGGCGCGCAAAATTTACCCCAACATTGATTTTTTTCCGGTGATGATGCCATTTCTATCAACATTGCTTCAGCAATAGAAGCAGGTTCGATAACAGTCACCAACTTTCCATTATGATCATAGACCTCAACAGGACGAGGAGCATGATCATTTGATTTTGAGTTT…	GGACGAGGAGCATGATCATTTGA	23	60.742	cttactaGTACGCACACAATAAGCT	25	58.965	367	585	219
Chromosome6	352	p2	(AT)6	12	1657536	1657547	CAACAGGACGAGGAGCATGATCATTTGATTTTGAGTTTGATCGAAGTTGTTGAATAATATTCGAATAAGTTCTTCCAGCTGAAACTGCAGTACTAGTAGATGGAAGATTAAACACAAGAGCAACAATTACTATATagctcatcatcatcatcacaccAATTTTATTGTTGATCTCCATATTGATTAATATATTCTCAATAGCTTATTGTGTGCGTACtagtaagtaaattattgtgtGTAATATATAAGTTGTAGAAGCATCCTATTTATAATAACACTAGCTAGTTACTTCAATTTGGTGTATATGCTCATAATAAATGAGGTGATGGTGTGATTTTAATTTGTCCTCTTTTTCCTAAAcaagatattaatattaattatagaaAAATCATCTTATTA…
Chromosome6	353	p3	(TCA)6	18	1662019	1662036	GATTGTGATACAACATACATAAACAAACACACATACAGGCATGTATGCATATCAAGTACATgtataacattattattattcattacaATTACTTAAAAGATtgactttattaataatatttcatatatatttatatatatgtaaatgcCAATCGAGCATAGATAATTAAATTACGTAGTTTTTTTGGAGGGCCACCGCAAGCTCCAGTACCAGCCGCTCCAATACAAAAACATCCAGGTTGGCAAGGACTCCAAGGCGCGCAAAATTTACCCCAACATTGATTTTTTTCCGGTGATGATGCCATTTCCATCATTATTGCTTCAGCAAAAGAAGCAGGTTCGATAACAGTCACCATCTTTCCATTATGATCGTAGACCTCAACAGGACGACGTTCGGAGT…	GAATAAGTTCTCCCAGCTGAAACT	24	58.751	CACCTCATTATTACGAGCATATACACC	27	59.724	425	704	280
Chromosome6	354	p2	(AT)9	18	1662370	1662387	CCATCTTTCCATTATGATCGTAGACCTCAACAGGACGACGTTCGGAGTTTGATCGAAGCTGTTGAATATATTTGAATAAGTTCTCCCAGCTGAAACTGCAGTAGTAGTAGATGGAAGATTAAACCAAGAGCAACAACTACTATATagctcatcatcatcatcatcacaccAATTTTATTGTTGATCTCcatattgattatatatatattctcacAAGCTTATTGTGATCTATTGTTATGTGTAAATATATGAGCTGTACAAGCATCCTATTTATAATAACACAAGTGCTACTATTACTAGCTACTACGTAACACTAACTCCAATTTGGTGTATATGCTCGTAATAATGAGGTGATAAcaagatattaatattaatGATAGAAAAATCATCTTATCATAT…	agttattacgGGTCCATACTCCATG	25	59.988	GGTATGCCGCATGATAAAATGAAGA	25	60.049	429	592	164
Chromosome6	355	p2	(TA)7	14	1667602	1667615	ACTTTTTGGGATAAAGAATTTGTAATTAAGGAGAATATTTATTATCACAGGTTGGTTGCAATTACATACCTTCTTATTCTATTTTTAtggttaaaataataaaatatctactattattaatattatttatttaagaaaattaataaaattttaattgattaatttaaatgaagaataaaataatattagtgaaTTAAACTAACAGCTATATGTTAATTATACTCTGTAAAAGTTAAcggcaaaaataaaaataccatTAAATTAAGAGCTGGCGTTATACATCCACTTTTATACTCTGTTAAAGTTAACggcaaaaatattaaaataccaTTAAATTAAGAGCTGACGTTAAACATCCACTTTTAATAGATAGTGATACAACATACATAAACAAACACA…	GAGCTGACGTTAAACATCCACTTT	24	59.787	GGCCCTCCAAAATAAAACTACGTA	24	59.057	340	569	230
Chromosome6	356	p3	(TCA)6	18	1667980	1667997	CAACATACATAAACAAACACACATACAGGCATGTATGCATATCAAGTACATgtataacattattattattcattagaATTACTTAAAAGATTGACTTTATTGataatatttcatatatatttatatatatatatatgtaaatgcCAATCGATCATAGATAATTAAATTACGTAGTTTTATTTTGGAGGGCCACCGCAAGCTCCAGTACCAGCCGCTCCAATACAAAAACATCCGGGTTGGCAAGGACTCCAAGGCGCGCAAAATTTACCCCAACATTGATTTTTTTCCGGTGATGATAACATTTCCATCATTATTGCTTCAGCAAAAGAAGCAGGTTCGATAACAGTCACCATCTTTCCATTATGATCGTAGACCTCAACAGGACGACGTTCGGAGTTT…
Chromosome6	357	p2	(AT)8	16	1668329	1668344	CCATCTTTCCATTATGATCGTAGACCTCAACAGGACGACGTTCGGAGTTTGATCGAAACTGTTGAATAATATTTGAATAAGTTCTCCCAGCTGAAACTGCAGTAGTAGTAGATGGAAGATTAAACACAAGAGCAACAACTACTATATagctcatcatcatcatcatcacaccAATTTTATTGTTGATCTCcatattgattatatatatattctcactAGCTTATTGTGATCTATTCTTATGTGTAAATATATGAGCTGTACAAGCATCCTATTTATAATAACACAAGTGCTACTATTACTAGCTACTACGTAACACTAACTCCAATTTGGTGTATATGCTCGTAATAAATGAGGTGATAAcaagatattaatattaatGATAGAAAAATCATCTTATCA…	agttattacgGGTCCATACTCCATG	25	59.988	TGCCGCATGATAAATGAAGATAGG	24	59.303	432	580	149
Chromosome6	358	p2	(TA)9	18	1670589	1670606	AAAATAATTTGACGAGCCATGGTGTTCCTATTACTACCGATTGTGCCCCTTTTGTAATGAACTTGTGGAGACTACCTTTCATGCATTAAGAGGATGTACATGTTTGAGGTCGATCATATGTGTGTTTGTCAATAATAGCTCTTTCGAGTGTGTGACTGTTTTGAGTAAGGAGCTAGGGGCTTTGTTGATTTTTCTATAGTGCATTTTGTTTAGTAGGAACAAAGTGGTTCATGAACATAGGTTGTTACATGATGATGGAGTTCTGGTTTGGACTTTGAATTTTCATAAGTGGTACTATGAGGCagcatgattttttttttaagtaattacataattaatttctatttcATTAATGATAAAAGATACATAATTACACCCACATATAAGATGGATATAGCG…
Chromosome6	359	p3	(TCA)6	18	1684301	1684318	TGATACAACATACATAAACAAACACACATACAGGCATGTATGCATATCAAGTACATGTATAACATTATTATATTCATTACAATTACTTAAAAGATTGACTTtattaatatttcatatatatttatatatatattatataaatgcCAATCGATCATAGATAATTAAATTACGTAATTTTATTTTGGAGGGCCACCGCAAGCTCCAGTACCAGCCGCTCCAATACAAAAACATCCAGGTTGGCAAGGACTCCAAGGCGCGCAAAATTTACCCCAACATTGATTTTTTTCCGGTGATGATAACATTTCCATCATTATTGCTTCAGCAAAAGAAGCAGGTTCGATAACAGTCACCATCTTTCCATTATGATCGTAGACCTCAACAGGACGACGTTCGGAGTTT…
Chromosome6	360	p3	(GGA)5	15	1688166	1688180	cttttttcaTAAATTAGCTTTTAAAATAGTAGCCCGATTTCTTTTCCTCTTTTCAGTTTTGAGACAAAAAGGTGTAACCTCAATttccaaaccctaatttttaatttttcatactttCATTTGAAAGCTCATCTTTTTTCTACCAGCCTAATTGTAATGTAGCAGACAATTTTTGTAATTGTAATTGTAATTGGAATGCGGGTTACATTTGACCACGCGACAAATTGCATTGGAGGCTCGGAAGTTTGATAAACGATGAAAGAAAATGAAATCGGTAAACTGCTTGTGGATTATGCACTcaaatttctatatttttttattattttagttgttGTCTTTGTGGATGGAGTTTTAGTGAGATTTTGATGCAAAAttccacaaaaaaaaattgaagttaGA…	ATGAAATCGGTAAACTGCTTGTGG	24	60.083	CAGCACATTCACCTGTTAAGAGTC	24	59.847	266	556	291
Chromosome6	361	p2	(AT)8	16	1695693	1695708	TAGCTCCGTTAATTGCGATCTGGGTGGTTATTTGAATTGCGATTTGAATTGAGTTTACAATTTAAGTGCGCTCCGTGGGTTGCACCGTATATTcactataaatacaaaaaaaaaaaaaaaactctttaaaatgtataaataaaaacccctaaataatattatattatattttgcaTAAAATTTatcatacaattaaaataattaaatttgttttaTGTAATTAAATTTACATTTATGTTTACATTTCTTTCCCTATTTAAATTGGTTGTTGATTATTTGGTTCCAAAAGGCATCATTCTTACCTTCCAAATTTGTTTGAGATGTTTGGACCACACATTAGGCATTTATAACCAATATTtaaacaaaacttgtgactaaaaatgaaaaagtcgtaattaa…	tttattgtaaccagAACGTCCGTG	24	59.552	tgtgcgtGATGACTAAAAGTTctc	24	59.552	416	693	278
Chromosome6	362	p2	(AT)7	14	1695886	1695899	taaaataattaaatttgttttaTGTAATTAAATTTACATTTATGTTTACATTTCTTTCCCTATTTAAATTGGTTGTTGATTATTTGGTTCCAAAAGGCATCATTCTTACCTTCCAAATTTGTTTGAGATGTTTGGACCACACATTAGGCATTTATAACCAATATTtaaacaaaacttgtgactaaaaatgaaaaagtcgtaattaattataaatcattattttttattgtaaccagAACGTCCGTGGCTAAAAatattaatcacaaaaattaaaatttattgtgactaaatatatttttagtcacaatatatatatatatatctaaattAGCGACAACTTACATCTAAATACTATATTCTAGTTacaaataaccttttgttgtgactaaaaattacatt…	agagAACTTTTAGTCATCacgcac	24	59.313	atcgagATGACAAAATATCCCGCT	24	60.263	476	691	216
Chromosome6	363	p3	(TGA)5	15	1696612	1696626	tttattagatttgagaaaaataaactatattatttatattatttcaaTGTTAAAAACGCTACCCCATTTATGACAAAATATCCCCGAGATGCATTTTTACTATATAATAACTaaattacttattatttttatacattGAACCATTTTTTCTGTGACAAACTTTGAAACAATATTCCACAAAGAATTTGTGGTAGTAAATTAGTAGATAAGAGATATAGCTAATAAATGAGGGCTCATCTAGAATAAGAGACATAGCTAATAAATGAGGGCTCATTTAGAAGATAAGATCTTCCATCATTAATACTTAGTGTCTTTGTATATTCAGATCAAAGAGAGATCAAAAAATCATTCACATCAAGATAGAATAGTTAATGATCAGCATATGTATATAATAGAATG…
Chromosome6	364	p3	(ATT)5	15	1711298	1711312	gacccatcggacccgattgctattttaattttttgaacctgggtccgatggtcccccatgtgggtccgatggtcggacccccATCGGACCCTATggctattttttattttttattttttaattttttgaacctgggtccgatggtcccaTGTGGGTCCGATGTtcggaccaatcggaccccatcggacccgacgacttttttaatttttaattaattaattatttttgtaattaattatattattattttatgattaatttattttgtattgatttattaatatttgtattattaattattcttttattaataattattaattattattttagttaatgttttaagaattattttttattattgagttatgaatttaattaattattgttttattaatt…
Chromosome6	365	p2	(TC)10	20	1725817	1725836	TTGAATAAATgacttatcttttatttaaatattttaataaaaaaatatatgttacagAACAAAaccatttgaaaaaaataaataaataataacagagaaaaaaaaacgGGAGACTCAGACTATACGTATATATgctttctctatttttttttaagttttgtaTGCAGGTTAATCAAATTGATAAATTGATCAATAATAGAATAAATTGGTacaattagtaaaaaaaaaatttttgtaagaaataaaaaattggtacaattatcaaaaaataaattttattgttgttttagggtatttatgaaaaaattcagAAAAAAAGTTAAAAGCCCAAGGCCAAGCCCAAACCCAAGCACCTTGATTTAGGCCCAAAAACCTCAGCAAATCATTCGATTGGGACGA…	TCATTTCATCTACGCACTCTCACT	24	59.841	CCGAATCTCAACATCAACATCAACA	25	60.107	448	583	136
Chromosome6	366	p2	(AT)9	18	1726868	1726885	GGTGATAGTATATGCTTTAGAAGTCGAAATAAGTAAGAACCAGTGTTTGCATACATAAGTACACTTtactatatttttaaaattaggaAGTGGGAATAATATTTCCAATAGTGCTAACTCTCCCACTGAGCTCCGCAGTCAGTCTCTGCTACTTTCTCTTTATTCGCGGTATAGTTCTACCGACGCTATTCTCTCATTGTTTGCGACTATGGCTACTGCCTTTCACGAATATATTATATGCCTTGATGTTATGTTGGTAATGTTGTCGATTTCATTATGTTAATATTTGTTGTATAGGGAGAAAAATGGCGGAAGAGGAGGCAAAGGCTTTATCCTACATACCAGAAACAATATTGAAGAAGAGGAAAACCAATGAAGAAGTAGCCCTTCGGAGGAAAG…	TTGTCAAAGAGTTTCGCTACATGG	24	59.787	GACACCAGAGCAAGTTTAACAATGA	25	59.991	469	704	236
Chromosome6	367	p2	(TA)15	30	1730686	1730715	GCTTGTTGAAAGTAATTTTGATATTTcctttttttattgttattttcattagataagaaaatcaGATTAAATAGAGTAAAGTGTTTTCacttttttattatattgagTTAAACGAGTATGTGGTTTGTAGTCTAatatttgtaaataaatttggtgatattgtttatgttattttagaaaataattagattatttctattgtttatattattttttcaaaaagctttagatgtttttcttatttatattttttatgctGTTTATTAACATGAGATATATTTATTCGTGATATAGTTTTTGCTAGGGGTGAGCATTTAACCCGTTGGGCCGACCAAACCGGCCAACCCAACCCGTTTTTGGGCTGAAAAATCCTTTATTTATTGGGCCGAAATTAAATGG…	TATAAAAGTCCCAACCCGTGATCA	24	59.775	ATGAATGATGAAGAGAAAGCAGGC	24	59.661	402	587	186
Chromosome6	368	p4	(TATT)5	20	1731558	1731577	ATCTAAGCCGATGCAAGAGTTTGTTGTTCAGGTGGCCATTGAATCGTCGATCGTCGTAGAGCCTACTCAGTACTACAAACTCAGGTCTTGATCTAAACTTTCTTcaccttatttttattttctaatgaaCAAAATAATATGATCTGGATGTTTATTGTTCAGGTCTTAATGTTTGTTGTTTGTTGTTCAGGTCTTCATAtttatttgtgattaaaaactgtgttggaatataatttttttttgttattgagtttgttttattttatttagttatgatCAGGTTATTTTTTGTAGATAATTTTAAGCTAGGAACTAAAATGTattgctgattttttttaatctttgtaATGTTTGATTAATATAGTAGTGtatattaatattgtttttgATGTTGGTACT…	tgATGTTGGTACTGGAAActga	22	57.302	CTGAAGCACCCAAGTTTGAGTTAG	24	60.024	387	606	220
Chromosome6	369	p3	(ATC)7	21	1732421	1732441	attttaatagtttttaaGACTTTGGATCACTGTAATATTTGATCCTTGATATTATGTTACTTTGGATGAATTAGTTtacatttgaaattttaattttttcagtaTGCATTTGGTTACATTTAAATCTGATTTAATTTTGTGTTGAAATAAGGGTTATAACCCAACCCAAaccaacccaacccaacccataaAAGAAAAATGGGTTGGGTTAGATAAATTTCAGTATGTGAATGGGTTATAAATTTCTAGGTCGATGTTATTGGGTTGGGTCATTGAAATACCTTCAACCCGGCCAACCCAACCCATGCTCAGCCCTAGATCGTAGGGAAAAATCGATGGAAAAATTTGTTTCGATCATATCCTCTTTTAAATTTGCGTTTTCTAGCTCTCGTGCAAGTA…	AATTTGCGTTTTCTAGCTCTCGTG	24	60.377	CAACCGTTGACCTTTCGATACAAA	24	60.025	370	556	187
Chromosome6	370	p4	(AATT)5	20	1733192	1733211	agtaaaaatattgtcaatatatactattatttatagtaagtttagataaaataaaccaaaatggtaaaattttcatatttcactctttaaatattttgataaaaCCAAAAATAGGCAATATTATCCACTAATATTTCAAGGTAAAAACTCTAATGGTTGTCTTTGTCCATAGCCAAAAACTTTTGTTCTATGAGATGAAAAGTAAATTAAAACTAGCACCACATTGGTAAGCAATTCTCTAAAATTGAAATCACTTGTGAATAAAACCCTATTtgttgttaaaaaaaaactaatcagacattgataattaattcaaaGCATTAAGTCCATTAATTCTACCTACTATTGATTATTACTAGCCAAAACAAGAAATTTAAATTGATCTATTATAGCAAACCA…	GTTCAAATCAACCACAGCCTCTAC	24	60.083	AAGTGGAGAGTTTGTGTTTGTGAC	24	59.844	449	630	182
Chromosome6	371	p3	(ATG)5	15	1740945	1740959	atatttgatcaATTACGAATTTAGATTGAATTAGATTGAATATTTTCTGAAGATTAATCAGGTTTTTAAGTATTAATTTCTTAGATCATtaatctaaaaaatatatagaaaacaTCTTTAAAATTTCTTTATAGGCTACCTgtatacaatttaatatatattgtaataacttcatatatttatatataaatatatataatcatatttcAAGATATGCTATAACATGCAGATGAACAAGTTTATTTCCATTTAATTTGTATCGtagtatataattaaatatgaactaatatttaattaccaCATGGATCAAAATGAAGAAATAAGATGACAAGATCCCTTATAAAGGAATATTAATTCAAGAACTaaagaaaataatgaaaattattattattaattaat…	CACCTTCAGCTTCAACAATTACAGT	25	59.991	acgtaCTCTTCTCATGCAAGTTCT	24	60.022	431	550	120
Chromosome6	372	p2	(TC)6	12	1746390	1746401	AGACTGAGATATCCTCGCCCAAGGAATTTGGATTCATCGATGAAACACCAATAAACCAATAAATGACAAAACTTACATCACCAAAATCAATCCCTACTAATGTAATAGGGTGATGAAaatttttccaaattaaaaaataaagaaaatccTTAACTTAAAAATTCCAACCCAGGCCCAACCCATTTTAATCCAGTTGACTCTTTTTCGTTTGGGAAAATTACACTCCACAACGTAAttgttaaattatttatatacttaCCGCTGTAAATTTTATTCATGAAAATGTAGTTAGTGGTTTTGAAACGTGGTGTAACGATATTAAAAGTCCACGCTCCTTACTATTGATCAATCACGTTTATATATTTTTGcatcttttcaatttttttaaagtgATATACT…	AGTCCACGCTCCTTACTATTGATC	24	59.962	TCTAGTGATAAATAGTGCGGccaa	24	59.9	324	597	274
Chromosome6	373	p2	(GT)7	14	1748716	1748729	AATACGGGCTTGGGTAAGACACGACACGAAAAATATATCATTAAGCACGACACGACACGAGAAACACGAAAGGCACGACTCGTAAACACGAATAGACTAGCTTGAAAGACACGACACACGATAAGCTTAAAAAACATGACACGACATATTAAAaaactttataatttattattaacaCTGAAAAATAGGCAAGATTGATTCTTGAGATTAGTCAACAATTAGTCTTGGGAAGCGAGACACGTTAACTTTAAGAGTCAGCCTAAAAATTACTGAATCGATACATATGGCCCGAGACTCATTAATCTCTCGAATCGAAGCATGCAACTCTCGGGATATATCCACACAACTCAGAGATCAACCCAGTAACAATTCACGAGTGTGTGCATGCATGAGTGTATG…	GAGTCATGGTGTGTGAAGGGTTC	23	61.36	CGGTCTTCTCTTCAACACATATCC	24	59.194	461	760	300
Chromosome6	374	p3	(AAC)5	15	1749469	1749483	AAGACCGTTAAGGAAGGAATCAAAAGACAAGGCTTGCACGCGGAGAGGTACGAGACCGAGTACGGTCACATTCTCAGTGTGACTTGGTGGTGACATGGTACAAGTAATGGAGACGTGTTGTCTGCAACCCCTGACGTTGCAGCCACTACACCTGCAACTCGGGACTACCTGACACCCGATAATGGTACAAGGCGAAAGACCACCTCCTGCACCTGCCACTCGCAATCACATAAGGCAAACTTGTCCCTTGAGGATCATAAGTGTATCTCAGACCATTAGAACCTAAAAATATCCTATTCTCAAATGAGAGGGGGTTTAGAAAATTATTGTAACACTTGACTTAGAGAAATATACACTTCTATCATACTCCATAGCTATTTTATATTTCTTCTTTAAGTT…
Chromosome6	375	p3	(TAA)16	48	1750643	1750690	CACAGTGACACATCTAGAAAATACTAAGCACTATTGGTACCTAATAATAATGCtcacactacaagaaatgtcactttgccagcacatttttgtgctagcaaaagttggtattgcgttggtaaaatagaatttacttgtgatgtgttggcaaaagggggttgacaaatcaatgttggtattagaacttttgtcagcataaaatgaaaaatgcTGCCAAAAATAACTTTCCCAGCGCGTAAATgcactggtaaaagttagattttagctactgcaaatgtacgctggtaaCACTTTGACTTCTTTGCCAGTACAGTTTGCAAAATGTGCTGGTAAAAATTACTTTTACCAGTATAGTAACGAATTATACTtataaaagtgacatttcttataGTGTCATAA…	ggtaaCACTTTGACTTCTTTGCCA	24	59.903	CGCAACTTCATACAATTGGCCATT	24	60.915	284	577	294
Chromosome6	377	p2	(AT)8	16	1755229	1755244	ATATTACCATTAAATACTAATTGAATTACTACTATATCGACTTTGATGTTTACTGTTAAATATACACAAATATATACAGTGGTCATTTAATTGATATTTAACAGTAATATTTAACTGACGTGTCAaatttataaagaaaaataaacttatgaaaattttatcactaataataatatatatatatattaataataataataataatattctctctccaataataatatatattgttcAATTTCTTATAGAGAATCTTAACCCATAATTCTTACCAAAATATCTGACACAAGCAATCCCATATGgctaatatattatattatataatatatattaattaataacataattaatctgataattatatgtttttattatatGATAGGTGGATTAATTAGCATG…
Chromosome6	379	p2	(TA)11	22	1756650	1756671	taattaaataaacaataaaattctATAACTAAAAcgtgtttatatatattcatgatatttttttaaaacatagCAATTTGGTATATATACATACAGTGATTCAAGATTTAAAGTAAAAGAACGTAAtctttttttattgaaatttgAATTATGATTTATCTAGCTTAACTATcatacaaaaattatttttatttattaaatattattttttattataaatatatatcgtaattaattaaaatatattttttttagaaacttCTATTTCAATGTGTGTCcgtataataataagaaaaaagagagatctaaacatttattatttattatatataatatattatttatataaatatataataataaataaatatatatttattatatggtATGACCCAGGCT…	GGCTGTTCATGTTGGGGTCTAATA	24	60.628	CTTGGCTTGGAAGTTTTGTTCA	22	57.878	396	568	173
Chromosome6	380	p3	(TGA)5	15	1757381	1757395	acatgaattaaaattaataattacagGGATGTAACATTTTCTTATTGATAAATCCcaaagtttcaattttttttttaaaatttaataaaaaataaaaacttttaaTTATGCTTCCAAGAAACCAGTCATTCTAAGAATAGAATTTCTAACATGACTCAAATCTCTTCCCTTAAGAGTTCTTCCATTGCCCGAACAAACCGAAAAAGCCATCTTTCCACCGGTTAACCGCCTCCTGACGATGACATGAGGCGGTACCAGTTCTTCATTTTCatcataatcataatcataatcataattatCATCATCGAAATTATTCCAAATTTCGTGATTTAAATGATCATTAATATTTCGAAACAAATTCGCCTCTTCCCTTGGAATATTCATAGGCATCGAATTTGC…	GTTCTTGCTCTTGTTCTTGCTTCT	24	59.964	TGGGTGAAGAATTTGAAGAATCCG	24	59.541	421	560	140
Chromosome6	381	p2	(AT)8	16	1758729	1758744	taaagaattgagcataatgcaactataagggaATTTTCGCAACTATTTTTATAGTTTAGGGAGAATTTttgcaacaaaaaaaatttattcttaACAATTTGAGTGCTGAACTTGACCATCAATTAGTATAGATATTCTCTTAATTAAAATGTTATATTAATTTGCTAAATATTGTTATAAAATTGGGGTTAATtgctaattaataaaattgaagGACTACTTTGCTAATtcaaggaaaaaaatatataaaatatttataatagtattatattaattaattggaATAAATGTTAGCTATAATAATAGCAAGGCtttgtttgtgtaatatttttgTACACTTGAATATTTATCTTCAAAGTTATAATAAGTTGGCTGCCTAAACTAAACAGCTACTTTTCT…
Chromosome6	382	p2	(TA)12	24	1781981	1782004	TTGGTCACCaactttttaattatttgaattacTAACACTAATCTTGAATTTTTGGCTTTCCTATCTAAATAAACCCAATTGAAATATAAAAACTTTTTAAAGAATATCGttaatcaatcaaaaaaaacaaaattattactATGCTCAATTATTACTCTTTGTTACTTTTCACATATTATAGAAACTTtacctaaataaaataaaataaattaatcaagttttcttctttttgtttttaagcAAAAATGTTATATGATATTCCATTAGTTTAAATTATCAaacaaaaatattcaatttatttttatttgatattctatttcattattctagaatttatatataaaaagggcatatatacaatatatattatatataacattaTTTTGATCTACATTCATA…
Chromosome6	384	p3	(CAT)6	18	1786039	1786056	AAATGAGTTCTTTTTATGAATGAGTGATCATCCTTACAAAGAAatgacaagaaaaaaaaaaacaatcaaagtcaatacattatatatatatataagagagagagagagaagaataattccaaaaatgaaaactttgaacagaagaatatataataaagaaaaGGGGTTTGTGTGTGTGGTAATGGAGTTAAGAAAAGGACgcaactttaataaaaaaatgctTCCAAAATTCTCAAATTGCGTGCCATATCCTTATCACATTAACAGAGGAGAGAGAAACCAAATAAGGGGCTGTGGTTAGGGTTAGGGTTAAGAGAACTGACCTTGTTGTGAGGAGAAGGGTCCATGAAGGCGACTATGGAATTGATTCTCTCCGCTACTTTGATGGGCTCAAATGAA…	AGGAGAGAGAAACCAAATAAGGGG	24	59.772	TCTACAAATTCCAACCAAATCCCG	24	59.539	268	555	288
Chromosome6	386	p2	(GA)6	12	1792434	1792445	aacttttgccagcacaaaaatatactgacaaaagtgacatttcttgtagtgcgAGTTCTTACTTGTGATGTGAAAAATTAAGAGTTGTTGAATTACACAGGCTGAAATTCGTGATGGAAGATAACGAAATTGGCAAAGGCTTTGAGAATGttgatatgaaaaaaaaaaaaagttgaaaagaaTGATGATGGTTGTCGCGAGTGGACTCTGATTAAGGTTATGATGAATATGTATGGATTTGCTAATTTTGAAAAGGCAAAAAATGAAGAGAAGATGATTAGGAAGTTGAAGGAAGTAGGATTAACTTTGTGTTTGTCAACTAAATGCAAGTTATTATCACCCGAGATTGTTTACAATATTGATGAAATTTTACGAAAAAAGAAGAACAATCTTTGTGAG…
Chromosome6	387	p3	(ACA)9	27	1796049	1796075	CACTACAGATgactatttaaaatatttaaactcccattaatcattaattattatattttgtacttatatatatgtttagaGAATATTCTCAATATATACATgcaattttaatatattatgatCATAACAAGATTTAAAGAAGGTgataataaacattttcatGGTCTAAAACAGTTAACAATTTCTCTGGCttgttaattaatatttttgttttcttcaaCTAATTCTTTCATTCATGCCAAATTTAACTTCATAGCTAAATGGCATAATATAAAGAAACATCAAATTAAGGACTTAAAAAGTGTATTCTTAACAACAATATCAAACTTTATGATGATCTTTAACACAAGTGTACTAAGttacttataaaaaataaaaatgaaaatacaaaaaaagacT…	GCTAGTCGTTCTGCctgataattt	24	59.188	TGGCTTCTAAGTGTATGGATAGCA	24	59.346	450	733	284
Chromosome6	388	p5	(AATAC)5	25	1803210	1803234	AACCCGGCTtctgacttgaacccgaatccgaccctggatctagacccgacttaaataaaatcaaaaaataaaataaaaacgaactttatagaacacacttttgttttctatttttaaaattgaaaaacaaaagtaattacagaacgtattttttttttcaaaaataaattttttaaaaacaaaaattttactttcatttgtgattaaaaaattaaaaaacataagtgTTGCCAAACGAcacctaaatatttttaaatttaaataactacaacatacataattataaaaaaattagactaaattttttCTTAGGGTTCGTTTGGTATGCCGTATTacatcgtattgtattgtatagtattatattaaactgtattttatgcaatatttttatataaatta…	tttCTTAGGGTTCGTTTGGTATGC	24	59.543	CTTGAAATGTGGGTGTATTGATGC	24	58.896	305	600	296
Chromosome6	389	p3	(TAT)9	27	1821274	1821300	taatagatatattttaagaatattaatttatgtaaaataaaattattaaaataaagtgtattataaattttaaactgcaaataaattttttcttatttaatagtAATGTAGGAATATATGGTTCCAAATCATGCGCTCTTACTTACTTTTTCTCCCTCCTTCCTCAAGCTCGGTGGTTTAATAAGAAACTACTATTAGAGCATCTTAATGAAGATGCAAATAAGtgatataaatacaaaatataactcattttattaaaattctATTTGATGGTGTGCTAAATATGATGCAAAAAATCTTACATAATCAAAAGTGATCTAAATTTGCATCACAATATAACATAATGCAAAATTTACATCACATAAATGCtatacttttaaatttattatcatattattt…
Chromosome6	390	p2	(AT)7	14	1828017	1828030	TAAAGTGTTACAACTTCTAACAAgttcaaaattattaattaaacaatcttAATCTCGATAATATTGAGACTAAAAATAAGAAGTATCCatagatatttaaaaaaatatcatggATATTTCGAAAAGGGCGGTTTATATAAACCACAATCAGatcaaattatttgaaatcaAACCAAATGAATCTGGTGTCAATAGTTTATCGACCGAAAATATCGATATTTCATTCCTTGGACATAACAAAAAAGAGATGGCCCCATTCATAACACTAGTAGTGATTGAATACCAATTCCCAAAAGAAAAtattcaaagaaaattctagCTATTGGCCATTTGTGATGACAAATGAATACTCAATAATTAGGAATCTTTCCTTACACAAAAGCTATTGACTtagaaata…	AGAAACATGTAGAGCCTGCTTTTG	24	59.783	TGTTGCAATATTACCCCATCTTGTG	25	59.873	444	582	139
Chromosome6	391	p2	(AT)8	16	1828162	1828177	AATCAGatcaaattatttgaaatcaAACCAAATGAATCTGGTGTCAATAGTTTATCGACCGAAAATATCGATATTTCATTCCTTGGACATAACAAAAAAGAGATGGCCCCATTCATAACACTAGTAGTGATTGAATACCAATTCCCAAAAGAAAAtattcaaagaaaattctagCTATTGGCCATTTGTGATGACAAATGAATACTCAATAATTAGGAATCTTTCCTTACACAAAAGCTATTGACTtagaaataattataaataaaaacaaagaaaaggGTACAAAAGTTAGAAAGAAAGAAACATGTAGAGCCTGCTTTTGGtcattatttaataatagagtgatgtatatacatatatatatatataatgcatAGGGTATAGGAATACATATATAAC…
Chromosome6	392	p2	(AT)8	16	1829424	1829439	TGTTTATgcatataaatatgtatatatatttctttcttttctatccCAAAGCATAAACTTCACACGTGAATATACTATGTATTTCTTACAAGGTCAAGCAAGTGGTGTTTGACAATGACTACTGCACCTTCTTTAGACTTAGATAAATTATGAGTATTTGGAATCAAACTAtacaaacatatacatacatatacatatatatataaatatagatattaTCACTATAGGTCCCATTTATCAATAGGAAAACTCTCTTATTTGTCTAATATTTAAGCAAAAGTTTAATCATTATTGTTATGGTGAGCTATCTTTTCTAAGACAAAAACTATCAATTATTAAACTctattatatttgaaaattataataataataatcatattaaGATAATTATTATAGAAA…
Chromosome6	393	p2	(TA)6	12	1829631	1829642	tatagatattaTCACTATAGGTCCCATTTATCAATAGGAAAACTCTCTTATTTGTCTAATATTTAAGCAAAAGTTTAATCATTATTGTTATGGTGAGCTATCTTTTCTAAGACAAAAACTATCAATTATTAAACTctattatatttgaaaattataataataataatcatattaaGATAATTATTATAGAAAATGTTTCATTAATGACAACATGAATAGTGTTACATTAATTTATGCCAAACAATGAATAGTGTTATAATTAAAGCAAAAGGTATATATAGAATAtaagttcatatatatatatatatgtttttatataaatgaattaattaatttaggtATGTTACCACCTATTGCATGAGATGAATTGAAATCAGGTCCAGTTTGACAGATTCCCTT…	AGTTTGACAGATTCCCTTCCATGA	24	59.957	TAGACAGCGGTAACATACATTCGT	24	59.903	382	619	238
Chromosome6	394	p2	(AT)8	16	1830763	1830778	ATAACATAACATAACATCATCAATAACAAGGTTGGTCATCACTATTCACTAGCCCAACTTTTTAAGgcctttatatttaatttatcctAATTCAGTCACTGCATATATATATGGTGAAAATGTTCTATTATAACATAtcataacataatcattacTACCTATTATAACACTTTTACATACATAATCAATATCAATGTCTATATTCTAATCCTGATTCCGTCACTGCATATAATAAAAACTCGGGTATTTTACCTGATAGCTTAGAGGCTTGTTGTGGAGTGAGTAGAGCCGCGAAGCCATTAAAGGAATGTTTGTAGCTGTAAAGAAGAGAAGCTTTGGCATCTTCTTCAGTCTCTTTCACAGATAACAAATATGAATGGTGATTCTCTTCAATCTCAC…	TGGCATCTTCTTCAGTCTCTTTCA	24	59.959	TCCTTCCTCTTAGCTTCATGTTCA	24	59.468	337	606	270
Chromosome6	395	p2	(TA)7	14	1830991	1831004	ATAATAAAAACTCGGGTATTTTACCTGATAGCTTAGAGGCTTGTTGTGGAGTGAGTAGAGCCGCGAAGCCATTAAAGGAATGTTTGTAGCTGTAAAGAAGAGAAGCTTTGGCATCTTCTTCAGTCTCTTTCACAGATAACAAATATGAATGGTGATTCTCTTCAATCTCACTCAATGTCTTTGCTACTCCATTAATGTTGTTATTACTATGCTCTCCCAAGTTCACAACATACAcctgaaaaataaataacatatatataaaaatctatacatatatatatatatataaatattacaaGAATTAATGTTGAAAATGGGAAAAAGAGAAACCTGGTTTTGGTTTTGAATTTGATATGAACATGAAGCTAAGAGGAAGGAGAAAGATTATTATAATGAATT…
Chromosome6	396	p4	(AATA)5	20	1833505	1833524	agaaaaatCTGCCCCCACATGTtgcaatataaatatatatagttaatatttaattatttcatttttgaagtatatttttttaaaaaaaaggtaaatagaaaatattctattttagaAGTAACTGTGTACTAATAATAATTACACTAGATTTTAAAATGTGGATGTTCATAAAATAGTTGATTCAATCTAATCTGCACGATTCAATCCAATTTAATTTACGAAGTGCTAATATCCGTACTAGTACTGATTGAATTagattgaaaaattcaaaattcatacttgTGCAGATTGAaggttgattgacatgtaaaagtatatgatctaatccaattcacacatatttatgaaaaaaattaaaagcttatatatacaatttttttttttttttgagtaatatac…	ACTCTAAAGGCATGCTCACTACAA	24	60.02	GATGCCAAAAGGCcaccaaaataa	24	60.806	464	558	95
Chromosome6	397	p3	(TTG)14	42	1837439	1837480	taaaattaaataaaagtccttaaatctaacaatctcgatagttcagggagaattttaacggccaaaaaagttgaggggtatgatttaatacatgtcaaagttcaattcAGGgagaaaaaattctaattagccaAACATAATAATGTCTTGCCTAAGAATCAtatcttctctttctctctactGTTTTTTCAACAAAAGAATCATCGCAACATTTCCATACAGCTAAAACAGAACAAGTAAAAAACATTTGTGTAGTAAGTAAAGaatgtttttgttttattatttgtgtttagCAAAATGTTAATCCTCAGCCAACTCCTTTAGGAGAGTAACAACATCATCTGATGATGCGAGTAGATACCTAGCACTAGAACGCTTTCTTCCAACAGAACAAGAGAA…	AAGAACAGATGATCCCTCGTGTAG	24	59.901	AACAAACAACGCTCCATGTCTATG	24	60.083	421	603	183
Chromosome6	398	p2	(TA)7	14	1844447	1844460	ATTGAAAATGAAAGGGAAGAAAGTTGAAGTTGGCTCAACCGATATTTTGGGTGTGGCCAGAAAGATTTGCAGAAAACTCTCTCCACTCACAGCCCAACGCCACTCTCTACTACAAACTATATCTATACCTATCTCTATATATAACCTCCCGTTACAATCCCTCAGTCAATTTCTATGCTCGAAAACACAtgtcggaatattttttttttaattttttttttacgggAGTATTCGTTATGCTTACAACATCAtctctgtaaatttttgaaattttttgaatagtttacagtaccgAAAATACATTTAAAGTTTTTTGAACGCCGCAATATAAAGAATTCTATTTTTGTTACTGTaaactatttagaatttttaatttttgatactgtaactataacgaat…	cgactTGTGATTTCGGACGTAAAA	24	60.085	TTAGCGGTTTTCACATACTCACCt	24	60.263	419	639	221
Chromosome6	399	p2	(TA)10	20	1844855	1844874	aaaaaaaattcgactTGTGATTTCGGACGTAAAAATTGTAATAGGACGTTGCAATTAGCATTTCTTCTCTATTTATATAATGCtcttcatgtatatatatatatacaccattattattaataaattgatGTGTCGTTTTATAATTGGTTAGTAGTCGATAGTgactaatatattttaaatgtattacaataaattatatgagactcgaGGTGAGTATGTGAAAACCGCTAATCACTCTTAACGTAGTGTAATTTGTATTGTGTTGATATTATATTAGAGAGAGTTTTATtagagaggaaagaaagagaacATTTTTAGCCATGCAAAACCGAAAAATGACATTgttttggaaaaataaatgaattacaGAAAATGACACGTGGCATTAATGTATTCGTG…	TGACACGTGGCATTAATGTATTCG	24	59.967	ttattggCCCATTTGTCTTCCCTA	24	60.017	374	572	199
Chromosome6	400	p3	(ATA)12	36	1845765	1845800	ACTAATTTATATGATATTTTTctgttttagatatttttatggtatttgatatgtcatatatatgtaaattaagTTTTCAAAGcccatatttaatattttatttatttaagcaATTTATTGTCATTGGTGCCGAAAAAGTTATCAAAATTCACCAAAATAGTTTCAATTCCAGCATTGGCAAGAATCACATAGCTTATGTGACTGATAGACAGCTAATCTATAATATATCActtgagaaaaataattttgaatagTGCTATAAATATAGGTCGAAATTTTTGACCTGACACGAAATTGGTACAAGCACGAGAAAATATAGGTTTGCAGCACGACATGACACGGTACTACAAATTGGCATGACAGAacacaaaaaatatattcttaattaattaagcaCGA…
Chromosome6	402	p2	(TA)8	16	1852789	1852804	ATCTAATACTTCACTCCACATATTAAAATATCGAAAAGGCTTTTCACATATCAAGTATTCAAAtacacatattattattatttttaccttaggtaaaaaaaatttaacaccaTGAAGTTACATTTTTATTACAACTTTAAGGAATTTTGAAACACAAAAAGGTAAAAAGTACTTTGAGTCACATGTAAGAAAAGAAACTATTGATGATGTTCTTTTCTTTTCTGAAGTTGGCTATTTGTACAAATATAAGATATGATGTTGAGGTCAGATAAGATTTTCACGTACGTTATAatattcatataaatatattatatgtgagtgaagaaaaattacatatttatatataataatattgtatTTGTAGTATATATGGACAACACGTTGTAACTTTCAAAATGG…
Chromosome6	403	p2	(TA)7	14	1866085	1866098	atatcgctaactaatcACAGGATATTACTTTTAAGtagtgctaggcaccactaatATTTATTAGCAATGATCATATAAACTTATGAGaagaatatattatttattttttttcggaGAACAACAAGaataatttaatcaaaatgAAGAAAAGCTTTTTTAAATTGTATTATAGACCAACTAACAACAACTTCcataattattcaaaaataaaaaagaaagaattcgaaaagaaaaataacaacTTCCATAAATGTGTTATTTTCTCTTCACTATTTCATTTCCCTACATccatttaaaataagatattcaatttttattCCAAGAATAAATGTGTTTGAAATttgattgtataaataaggccaagacaaataaattaaacaaaataagaGTGCAAGTTAA…
Chromosome6	404	p2	(AT)7	14	1869757	1869770	gttaaatGACTGCTTTTTGATTCCTAGGTCAACTGTGTAGTTAttacaaattttatatatatattgcataaatatatgtgagatatgtagaagttttttttttttttttttttttattttgcttgaattgaaaaatttatttttattttataaaaatttgttaatatggtaaaaaatataaataatgtatGTGGTacagtttttattttataattatatatatcatatataataaaaataataataatttaggaGTTCAAGTTAATACAAAAATTGTAAAGTGAAATTAGTTTTTGTGGCATGgcaatatatatagtatattatGCGTAGCTTAAATATGATAAAAGTAATATAATTgagataataaattttaattaatgtaaaatatattatatatat…
Chromosome6	405	p2	(AT)7	14	1871662	1871675	ttgcggcaaaactctCCCAACTATCactttacttgcaaaaaaccatccaaccttaagttttttggatggttttttgcaactGATTGATAGTTGTGGGGGTTTGCCGCAATACtcttaaagtttttattttagtttgtaaaatatggccacataggataattttttagtgacatgTCATTATcacgtgggcaaaattaggaGTTAACGAGGCTGGACAGacgacaccttaaaaatgtaaacggaacagtactttggagggttttcccaccaaaatataaGATTGGAtaattttttgcaagtaaattgatagttgggagggttttgccgcaaattactcttaaaaaatttcatataataaaaagatgagatacttatattaaaatagttgtcatattaaaa…
Chromosome6	406	p3	(ATA)6	18	1872055	1872072	ttaaaaaaaattcattacaCTTTCTctaaatactaaaaatataattaaatacccTAGTTTTGAGAACAAACATTTACTATAGTGATCTGATACTACCCTagtactcatatatatatatataaatatatatttatatgtaatatttatacTTATTAAGTAGTCTTAAGTTTGTCATAATTATAGAGCTttgattatattaataaatgtttAACATATGATTGCGTTGCTAAATGGTCTCAttaaaaatgaatgatatatatatgtatttatatattgctcttaatatataataataaataaaagtgatCTTATAATAAAATGCATGCATGGATGAAACACTATAATTTCCTAAAGTTGTACTCTTTCTATAACTAATTAGATAGCTACATAATTtgtata…
Chromosome6	407	p2	(AT)11	22	1872233	1872254	TATAGAGCTttgattatattaataaatgtttAACATATGATTGCGTTGCTAAATGGTCTCAttaaaaatgaatgatatatatatgtatttatatattgctcttaatatataataataaataaaagtgatCTTATAATAAAATGCATGCATGGATGAAACACTATAATTTCCTAAAGTTGTACTCTTTCTATAACTAATTAGATAGCTACATAATTtgtatatgaaaataataataatacttaaatatatttttgaaccACAATTGCATGAACATACAagactatatataatatataactctAGCATGGTTATAATTtatctataataataataataatataaatctatatatattaatcaaatataatattcattattataaacacttaaatattcaaa…
Chromosome6	409	p2	(TA)8	16	1872507	1872522	ACAagactatatataatatataactctAGCATGGTTATAATTtatctataataataataataatataaatctatatatattaatcaaatataatattcattattataaacacttaaatattcaaattatatTGATCAGAAGAAATGAAAAAAGCTAGATTAGTAATATATCCAGcattataataatttgtaaattaTTCCACAATACaaaatctatctatatataatatatatatatatatatatatgaatatatacaCAGTGGATCATCTCATGATCACATTATCTCCGCGTGAAATTAATGCAATTGAACCAACCTTTATATCTCTCACTGTAAAagctatatataattataatataatatatatatattatatatatatatatataaaagcaTTGC…
Chromosome6	410	p2	(AT)8	16	1872869	1872884	tatatatattatatatatatatatataaaagcaTTGCTTTTAAGTAAACTCATCACATTCATCAAATCAAACCATATACAtatattctctctctttttcttttcttcttcttcttaagcTATAGTGTATACacattctatatatatatatataaatatatacattttttttttgtagtgagaaatgatgatgaagaatagtaataataatgttATGATAGTAATAGGATTGATAATAATGAGTGTAGTAGTAGTGAGTGAATGTGCACCACAAGTACCATGTTACTTCATATTTGGAGATTCATTAGTTGATAATGGGAATAATAATCAACTTCAATCATTGGCTAGGGCTGATTATTTGCCTTATGGTATTGATTTTCCTAATGGTCCTTCTGGTCGA…
Chromosome6	412	p4	(AATT)5	20	1875957	1875976	AAGGGGACGGTTGATCAGTTGAATTCTCAGTTCAATGATGCAAGGTTCATCTACATTGATgcttatggtatttttcaagATATTGTTCAAAGTCCTTCCACTTATGGTAACTACTTCTTCCCACTTATGgcatttttgatattttttttagaaaatggcatttttgataatttttgagaaaaatggcatttttgataATTTAGTTTTGCATAATTTTTATTAGTGGTAGACTCAGTAAAATTGTGGAATTATATGGAGCTTTTGAcaaaactattattattatttttctttgtacatacaaagtggtatttttaaaaatttatataaatagtgATATTTATATGGTCTAACATTAAATACTGTAATATACAtaacatattaaattaaaatatgtgaaaC…
Chromosome6	413	p3	(TAC)9	27	1876310	1876336	TAAATACTGTAATATACAtaacatattaaattaaaatatgtgaaaCTCGTAAAAATGTTATCTAGTGGTATTAAACGTTTTGTTACACATGTAACGTGTCGTAAAAAAAATGACATAAATTAAGATTAGGGTTCGATTAGTACtcgaattaattaattaattaattatgattatttattaataacttTTCAGGATTTAAGGTTACAAATGCTGGGTGTTGTGGAGTAGGAAGAAACAATGGTCAAATTACATGTTTACCCCTACAAACACCATGTCAAAACAGAGATGAGTACTTATTTTGGGATGCATTTCACCCAACTGAGGCTGGAAATGTTGTTGTTGGAAGAAGATCTTACTCTGCTCAACGTGCTTCTGATGCTTACCCAATTGATATTAAAA…
Chromosome6	414	p2	(AT)12	24	1877691	1877714	ttaaaataattattaaaaggTAAGACGAGATTTAAgtatatatttaaaagtaaCTTACAATATagatacttaaatttaattttgattgtaGTGATGGATACTCAAGTTACATTTTTAGAATTTTCGTAAGTATCTTACCGTTAAATCATtattcacatatttttttttattggtatatttaaattaatttttaaataaaaataaaaatttaataatctgGACCAATCAGTAGGGACTGCCACGTAACCATTGATTGAACACTTAAGGGTTAAGTACCTacagaaattttaaaaatataatataggTATTACTATcgtcgaaaattaaattttgatatttatttgtaaccgaaaattaaatttagatatttataccGTAAATAAcactatattaattaaa…
Chromosome6	415	p3	(AAT)17	51	1879501	1879551	aGTACACTATTTAATACCTTAATTAACAACTACATGAACTGATATTTTGTTCAACAACAAGATTTGTGacttaaaaataaagaaatttcaactaaatTATTTCCTATATATGGCATCCCAAAATTTATAGGTTAAAATTATtagttataaaaattataatttattacaattaaatatatatttttttaaaattgatattagtaatagtttgtatatataaattgaggaattattttctatatattattttaattttttttttaaatttacagtttgggttACTCCAGTAGTTTTCATGTAGGTTGTTATGTAAATTTTGATCACAATTTAAATTGCTCCATTAgttgatataattttttttgtaaaaataaaaaaaaaaaactattttaaagtgtaaaa…
Chromosome6	416	p3	(ATC)7	21	1879875	1879895	aaaaaaactattttaaagtgtaaaaatgaaaaaaattcattttaccaatgttttaacaaaaaaaaaaagaaaaagaaaacattaTATATAGTAGCCttgatatttttctttacaAGCACAtgccaaataataataataataataataataataataataataataataataataatgaaattaattgaTTTGGGCAATAATAACACTTTGGCTTTGGGGCCATGCTAGCTTAACACAAACCACACATATTTAAAGTACGTACACAATCAAATCACCTAATTATTACAattaaattatttcattttcCAAACCCCATATAATCACATATATATACCCCTATATAAAATATTGGCATTGCATATCATCATCATatcataaatattataatttcatctatac…
Chromosome6	417	p2	(AT)12	24	1880292	1880315	ATTATAGAAATATAATGAGTGTGTTAGTGATGAATATTATGATGATGAttttatcattatcattatcaaTAGAGACCGTtggatcatcatcatcatcatcatcagttgATTGTTTTTTCATATTTGGAGATTCATTGGCTGATAATGGAAATAATAACAATCTTCTCACTTTGGCTAAAGTCAATTATCAACCTTATGGGATTGACTTTCATAATTCCCCAACTGGAAGATTCACCAATGGAAAAAATACTGTTGATATTATaggtaataattaattattattattttttcttaatttttcttcaataatatatataaatatatgtatatgcagGTGAGCTTCTGGGTTTTGATGAGTACATTCCATCTTTTGCTTCATCACTACTTAATGAAAGCTCT…	TGAGCTTCTGGGTTTTGATGAGTA	24	59.958	GGATCAACCCTAATTACACAATACC	25	57.494	336	626	291
Chromosome6	418	p2	(AT)12	24	1883196	1883219	TAACAGATGATTTGTATTAATTAGcttgtatatattataatatttagaaatGATTCGATATTTGGATCCATACCCGACCCCAGACATAGATTTTAGACTCGGACCCCAAAACCTCAGCCTTGAACCCCAACCCCATGACCTAGACCAAAACTCGACCCTAAACCTCGAAGCCCTGACACGGACCCTGACCTTGACCCTGACCCCTGGATTCCAGCTCTGGACCCGACCTATAGCcttatgtattttctttttctttaattaagtgaaaaaaattattatataaattatcatGGGCCAGGATTTCTTGCCCGGCACTGAAGATGGGATCCAATTCTAGGCTAGGGTAGAGTCGATGTCGAGTTTAgggtaaaaataatataattttacttagcctattaa…	TATAATGCAAAACCTCCTAAGccc	24	58.862	CTTACGATCTTTCACGGGTGTTTt	24	59.787	471	768	298
Chromosome6	420	p2	(TA)9	18	1890954	1890971	GTGACTTGGAATCTTCATTTTTGTATGTCTGAAACATCTTGATAGTGGAATCGAGCTCTCAAATTCGAGGAGCAGCTCAAACGGAGACGTAGCCAATTTATTGGTGAACTTCGGGAAAAATTTGGTGTTTTCTAACTCTAATCTTTCTGGTTTTGTGTGTGTGGTTGTGTATAGATCAGATCCTTCTAGATCTGATCTTTGGCTTGTGTTTAATCTGGGATTTCTAGGGTTTTCTGGGTTGATCTAAACCTAGCTTCGAGTTTCTCAGAGAGaactctctgctagggtttcgagGAAAACCTAAGGGAGAAAGGAATTGACTGAGAAGGTTCTCGAGTCATCGGGGTTTTGTTCAAACACAAAACGCTGTCGTTTTTGTGTTCCGACTTTGAAAAGTCA…
Chromosome6	421	p2	(TA)7	14	1893426	1893439	GATTATACAAAAAGTCTGGGAGATTGTTAGCGTTTATGATCGATAATAACGATTATTAGTTATGTTAATGCAAACCCTAAAGTTTCTTGCTTTTTCATATTTGGAGATTCTTTGGCTGATAATGGCAACAacaataatctcaacactttgGCTAAAGCCAATTATAAGCCTTATGGGATTGATTTCATTGATTCTCAACCAACAGGAAGATTCACCAATGGAAGAACCACTGTTGATATTATTGGTACTCTTatttctcttcaattttttttttttatatatttattttatttttttaaaaaaaaaaaaataaaaaatcataatttgtttataattatgtgttaatttattttaggtGAGTTTTTGGGTTTTGAGAAGTTAATTCCAGCCTTTGCTAGT…	GGCAAACAGGAACACATATGGtac	24	60.142	aaaatcacACTTGCTCGTTCGA	22	59.13	467	572	106
Chromosome6	422	p2	(TA)7	14	1903860	1903873	TTCTTAGGCCCATTATTACTTAGGGTCGATCTCTTGCATTTAGTCACatcaaattgtaatttttgtgactaatacttttaataACAGACCTTTTAGTGATAACATAAACCTTTTCACTCACAATCGTAAATtctattgtgactaaaagtaaacaAATTTTGTAACgaattatgataattttttatCGAATAATTACATATTGGATTAAAAAATGTGCATTTAAATCTCATCATtcattgagttttattttgagATCATTAGTTAACTTCACATATAATTAATGATTattaatttgttattatttaCATGCAGCTGAATATATAGGTTTCAATGAGTATTCCAACCTTTTTAACAGTTAATAATTCTATGGACTCAAAATTAATACTTAATGGTGTGAAT…
Chromosome6	423	p2	(TA)7	14	1904885	1904898	ATTTCATAcacaattaataatatttgaCATCCAAACACAAATCTTAAATTATAACTTCTGAACATGCTCAAAAATATTgcatcaaattatttttttacgaTGATTTTCGAACAAAATTTAATCGTTTCTAACaaacttaattaagtattttaGAGACTCATCATCATGattattcataaataatatttattagatacatttcataataatttaacaattttgtatattttttcgTATATATGTAGGGTCAGAACATTAACTTTGGTACACAATTAAAGAATCACAGAAGTGTTATGACGAGTTTGGTTGAGAACTTAGGAAGCCGAAGAGCAGCAAGAAGACACTTAAACGAGGGCTTATATTGGGTTGCAATAGGAAATAATGACTATCTCAACAACT…
Chromosome6	424	p2	(TA)7	14	1911145	1911158	GACTTGCGACCCGAACGCGGACCCTACCCCAAAACCCGGATGCGGACCCGACCCGTAGTTAGTATTGGGGTCGagtgtattaaaaatatattataactttacacaatctattaatacaagtcaataccaaatatagtattgtattaaataatactaatacaatacaatataatcCAACACAATTCaacataatacaatacaatatgcCGTATGAAACGTGCTATATAAACCTTaattattgttatatatatgattaaatatTAATTGGTCAATTTATTAGCCATCtcaattattaaatttatattatatagtgTCATATTGAGCAAGTTGGCCATAAGACACATaccaaattattattaaactcAACAATCATCATCATTCTGTTAGCttacataatta…
Chromosome6	426	p3	(ATT)7	21	1913226	1913246	gttattttattattcttatttttataaactatgtaaatatgtattaattattgtgtttttcctttaaatattaattagtttGCATGCATATGGAGATTAATCTTGTATAATTGTATTGGTGTTGAGAAGAAAATAAACTATTCTATACATTTGTAAAGTAATTTAcggtataaatacttaattttaattcttgattatagataaatatttaaatttaatttaaggataatacctaagttatattttaggACCTGTCAAATCATTATTtccatgttattttttattgatatatttaaagttatttttatataaaaaaataaaaatttaatgatctaGACTAATCATGAACTGTCACATAGTCATTGACTTCACACTTAATGACCAGATATACCTACAGaa…
Chromosome6	427	p2	(AT)7	14	1913776	1913789	GAGATTTTGATAAAAtagtatataattaatttttatagtaGTATATCTCTGTgaaatgaaaatatttgataattacctatcaaatatatatcaaaaaaacTAGCTATTTTGATACTGTTATTAGTGCAATCGAGTtctacatattttaatttaatatataattaatatatgtatatgcagAGATTGTATAGTTATGGTGCAAGGAAGGTTGCCCTAATTGGTTTGGGACCCATTGGTTGCATCCCATATGCAATGAAATCATTTGGGGCAAAAAATGGATCAATTTGTGTTGATGAAGTGAATGAAGCTATTCAATTATTCAACCAAAAGCTTATATCACTTGTTGACAATTTCAACAACAAATTCAATGATTCAGCAAAGTTCATTTATGTCAACTCT…	CAACTCTTTTGGAATAGGCTCTGG	24	59.603	AAGCACAAGTCTAGCCTGTCATTA	24	60.02	393	662	270
Chromosome6	428	p2	(AT)8	16	1916055	1916070	TTGCTTAtgcttatttttttaattaaaataaaaattaattatgtagaaTAAAATAAGAGTCCGTCTCTTCTAAATAAACATGTATAGTTacacttttatattatattattttaattgaatGAAAATCTTGAGTCTATCTATGCATATAAAAACCATGAAAACTATATACTATATTCTAAAAACAAATCAAACCAAAATTTTTAGATCTAGAGAATTAATTGaagtataattattaatcaATCTTGAGTACACAATTATAGCTAAATTAGCCCCATGCGTGCACAAAAATTACCTAAGTTTATTAAGTAGTTAATAATCACCAACAAGTAACACTATCAACAAATTTAATTAGTTGGCATATTAATGTTAGTTAATATGTCATTTTTATTGTTATAAGTT…
Chromosome6	430	p2	(AT)6	12	1924068	1924079	ttgttgtgactaaaactaaattagtgacaatttgtatctaaatactTTATTTAatcacaagtaatttttttattagactaaaagtcacatttagtcagatttttttttattgtaactaaaagattgtcactaaaaatagcATTTTCGTAGTGTGTAAGGAGGGTTTCTTGAGTGCAACACAAGAATATTGATTATATAGTTACCACTTATTTCTATCTCAATATATTATTAGTCTCAAAAtgaaggaaagttgtagttaattTGAGGCTAGCTAAAACATTATTAATTAAGTCTAGATTAAATTAATTGCAGttcaatttattattaattaaatatcttgaATATATAAACCACATATCTTTAGCCTCATGCATGTGCACAACCACCTTATTAACTTAA…	agCACCCCACAAAATTGATAGAGA	24	60.264	TGGCCCTACATGTATAATACGACT	24	58.918	460	598	139
Chromosome6	431	p2	(TA)7	14	1926614	1926627	CTGGCTATGACATACTCAAAGGTGTAAACTATGCATCAGGATCAGCTGGAATTCTCCCACAATCTGGAAAATATTTGGTACATAATTCATGAGTATACATAtttatgataataatatttataaaatttgaattattttttttattatattaaattcataaaaccactctaacttattaattttgttatttaatttacaGGGTGATTGTATTAGCTTGAATAAACAAGTAGATAACCACCAAATTACaatctcaaaaataaaaaatagagtaaaaaatGATTACTTAAAGAAGTGCTTATATCATATTACAATGGCACTAATGACTACATTGCAAACTATTTACTGCCTAAATTTTATAATACAAGTCATTTGTATACACCTCAACAATATGCTGAGCTT…
Chromosome6	432	p2	(TA)7	14	1927011	1927024	TTCTCATCCAAAAATATGAAGATCAAATTTTGGTAAGtttgttaattatttttcattatattatCTTCTTCATTCATTTACACTTAACTatatactatattttatatatatatatatttatatatagtgtttatattattttgactcctatatatttttgtttaattttaggatgaacatttattattattatatttaaaaaaaatatatacatttttttacttcaaatagtttaaaattaattattgtcTTGAAACTAGATTTcgtcaaaattaaatatttttcaaacaaaaataaaaattataaatatttattagcaTATTTACTATAagagaaaattataaattttatgactTTTTACACAAACTGTgcaaaaatatagttttttctaaaaaaaat…
Chromosome6	433	p2	(TA)6	12	1928570	1928581	TTACTAGTACGACTATTTATGTTTTCGATAATTAGAAAACTTAACTTGactaatttcttttatatacaATATACATTATAGTTATGGTAGGTATCACTACTAAAAAAAAGGATTTTTCTAACCGTTTTAAACAATCAAGTTAACTTTTACGTTTGTTCCTAAAAGTAACGCAATATACTACCGACacaaaactgtatggaataggCATCTATTACAGTGAGTTAGGCATTCAAAAATTCTAGTTATTTACAAAAAAGAATTCAAAATAGTATGTTGTACATGTATAAAAAACACACAAGCACGTATGCAACTGAATATTTAAATTATGCTATTGTcactgtaaattattcaaaaaatttaagagCAGGTGGAATGTATATTATAATCACAATGTACAAt…
Chromosome6	434	p2	(CT)6	12	1932784	1932795	AGGAAACAAACGAAGAGaaggagaagaaaaaagaaacagctctgataccatgtaaagTAAAGTGCAAACAGAGAGAAAAGAATTCTGTTCTTGAATTATTGAAAGCCAAAGCTTTGGTTTATATACACAGATTAAGCAAAGAAAACAAAGCAAGAGAATAACCAAAATAACAGAAAGTTGTTACACAAAATAACAGAACACAACTGAAGTTAGTTTGAACAGCTAACTAACTTTCTTCACTTGACACTCATATCTCAATTGGCCTTGTGTTTTGTTATTGTCCTTATTTACGATTTAAATAATGAGAGTGctatatttcaattaattttattgCAAGATTATTGGCAAAAGCCATCGGTGGGTGGACTACAGTTAGATGTTCATTTGGTTTAGATACCT…	TGATGTTTGACTCTTGGTGGCTTA	24	60.446	tttcggtagcccatcacttAAGAA	24	60.02	419	712	294
Chromosome6	435	p2	(TA)10	20	1934364	1934383	AAGGGGGAACTTTTTGGATTATTTTTGAGTTGACTTGATTATATAACTcgtgtattaattaaattagttatttttagaTTGATACGcctaatttaaaaataacacgATAATgacttatttaaaatatacacttttatatttatatatgtaagtGTATTATGTtagtcaaaataataatatccaCAATATTTTTAAACATTTGAGGCACCCCACAAAAttgattgatttttttaaaataattttgactGTACTTATTAATACcaattaagtatataattttttttttcttcaataaaaATTCACACTCCATTGTTTCCCAACATCTAGAAGCATATCCAAGCTATTGAGTAGTTATAATAAAACTCTAGACAAGACTAATTAATTAAGCTTACATTTATA…
Chromosome6	437	p2	(TA)6	12	1944815	1944826	ATCACCATTTGCAGCACAAAAGTATCACTTCTTCTTTTGATCCCACCACCATATTTAGCTGCATATATAATATTCAAAtgctaaaatcaattaatgaaaccATTTTGTgtattatgattaattttttacattttaatgtatatatatttatgaataaaaaattatgagaATTAAAAAGTTCAAGTCAaatgtataattatataaacatattGTATTTAGTGATGTAACATTGttatttaaaaactaaaaaaagttcaaataaatttgattttttgaaaaaaaaaatggatataCTATTCCGTAAAATTATGATGCATATTTTAGATGCacatattattttcgaaaaaaaaagaaaaaattagtaATATGTAACccataaatacatataatttcgataat…
Chromosome6	438	p3	(ATT)12	36	1944963	1944998	tatgaataaaaaattatgagaATTAAAAAGTTCAAGTCAaatgtataattatataaacatattGTATTTAGTGATGTAACATTGttatttaaaaactaaaaaaagttcaaataaatttgattttttgaaaaaaaaaatggatataCTATTCCGTAAAATTATGATGCATATTTTAGATGCacatattattttcgaaaaaaaaagaaaaaattagtaATATGTAACccataaatacatataatttcgataattagaaaaatatcatgtcactatttctaattttatgtaTACATAATATTAGATTTACAAATTCATGtaagttattattaatttagacaattatatattttttatatatatatatgatatgttCTTACACTAATTGAAGAGCCATGGTGG…	TCTTGGCGTGAGTAGTGATTGTTA	24	60.022	GAATGAGAGGAACCAAAGCATGAG	24	59.904	402	665	264
Chromosome6	439	p2	(AT)7	14	1945337	1945350	TACACTAATTGAAGAGCCATGGTGGGATCTTGGCGTGAGTAGTGATTGTTATTTGGTTGTAAAGCATTGACTTGGAAATAATTCCCTGGTTGCTGGTGTACCACAACTGATGCTGCACCctcatcattattattattattattattattattattattattatgatcattgttattattatgattTTGATGAATTAGTTCATGATGATGACCATAGCTGCTTGTACCAACATTCAtgttcatatttatgttcatgTTCATATTCATACTCATGCTTTGGTTCCTCTCATTCTCAGCTATCTGTAAATATTattacacataaaaaaaaattaagaattaattcaatttcataatttatatgaaaatggattatatttatattattatttttaccttTGCT…	TCGTAGAAGTTGGTTGTTGTTGTG	24	59.906	TTATGCGTGAATCTAGCCGTCTTA	24	59.963	399	598	200
Chromosome6	440	p2	(AT)8	16	1946595	1946610	CACAAGTGAATACACTTGTATTCTCGACAACCTCGAGTCGATTGATATGTTGAAGTTTGGGAGAGGTTAAACACACTCAAACATAGCTTCATTTTGTGGCTAGCAATTTTGCAACGTCTAAAACGAAGCAACAATTGTTTTGACCTAACTGTTTGATGTGCGGCTCTCATGAAGAATCAATAGCCGATTGTTTTGACCTAACTGTTTAAGAAGCCATAAGGCTATGTTTGAAAGTTGGATTTCagttaaaaaagaaaacaacaagaaaaatgtagaaaaaaaataaattaatttatcgCTGTAATAATTTACGCAGTTATAACCCGAAAATTTGGGACATTGTAAAGAGTTTTCATTTTCAGATCTTTTTAAAAAGTGTTGTGTTTTGCAATCAATTTG…	CGCAGTTATAACCCGAAAATTTGG	24	59.204	CTTTGCTGAAATTGAGTACATGCAG	25	59.428	312	565	254
Chromosome6	441	p2	(TA)8	16	1949056	1949071	CTCTCAACATTGAGATCGATGATGAGTAACATATTTTTATGAGAAGatcattgaaagaaaatatattaattaattaaattgccAAAATTACAACTGTTcaaatatctatatttatagATACATTTTAAAATCACAGTTTCCAATGGTACAGATAACCTTAATTTCATCGAGGCTGTGATTGGCTGTGATTGCCACGTGGACAGAGTTTCATTATTGATTGGCTTAATAACTAAATGTAGAGAAAGTCATATGAAATAAAAACAGGTCTTTTTTTTCAAACTCACTTATTACACAATGGATATTTACATTAATCATATGGAAATATCACTCTATTAACcattttcttcaaatttttttatttatttttattaattagtcaTTTTCATTCTGAACAAAATA…
Chromosome6	442	p2	(AT)8	16	1949435	1949450	TTTTCATTCTGAACAAAATAACCTCAGTAAATCAGAGCCTTTCAGCTGTCACtactcaaaaatataaaaaaaataaataaaactcaacTCAAAACTCTCTCATTGGTTAaaggttttttttatatatatatatataattttcaattCCAATGTAAAATGTAGTGAAttacttaataaaaaaatgggTTTGTTTATAAGATTTAcactttcaaaatttataaaaactggattttaaaaaaaatatttacttatactcattctttttttaaaaaaaaattaaaaattattcctTCTCACAtccataaaaaattatatttgtaataaaatattttttaaatattaaaacaaaaataattcaaacgAACAAAATGTATGAAGTCTTAAAAATagcaataaata…
Chromosome6	443	p2	(TA)12	24	1949890	1949913	aaactcaaAACTCTCTCATTGGTTAAgggtttttttagggcataatatatatatatatatttacagcCAACCCTTTTTTCTTTGGTTTGTTAAATTTAATcacaattttaaatatatatattacatatacatTTATactcaatttattaaaaaaaaaaaacaaaattattccttctcacatataaaatatacatatatttaaatattaagacaaagtattaaaaaaaatatatatgaagtCTTATAGATAAAATagaatatacatacatatatctatataaaaaaacaaaataaataaaaaaaacattcaaattaacacaaaattaatttaaggtgatttattttattattaattaggttgtttaatgtatatataactttttaggtgtattttttcaa…
Chromosome6	444	p2	(TA)10	20	1950216	1950235	atttaaggtgatttattttattattaattaggttgtttaatgtatatataactttttaggtgtattttttcaatcattaatattattttttatataaaaaaaaaatgtgttaaaGCCAAAATTAATTGTACACAGTGACATTATGATGATATATAACTCAGCCAGTGttgagctatatatatatatatatatatatattatatagatatatctAAAATATAACTCTCATTGGTTAATCAGTGGTACGTACTCACTTTTTTTCCTTCACTCTTTTGTGAAAGAATTTTACTCAAAAAAAacaagagatttttttttaataaataaaaaaaaacaattttgaaGCATTCAAAGTATGATATTAGGGTTTTTAGATAAGAAAAACCATTATGGGAAATCATG…	GTGACGTGACCAAAGATTCTACAC	24	59.85	TAGGAAATTTGGCGATCTGGGTAA	24	60.08	448	574	127
Chromosome6	445	p4	(ATTT)5	20	1950987	1951006	TTTATCTCAGAAATATTCCACGTGGCATATCACAAAATGAGATTTTGGAAATTTCTCTCTtgtgtaaaaaaaatgaaaaaaaaaccctaattgTGATTGGTTGAGAAGAAGTTCAAACTTGTTTCAAAGGAAAACTCCATTATCAGTCttcatttttttctaaaaaaccctaataaataaaattaaattaaacaaaaataaatttttatatattttttttttcttttgaaaaacgTACCATTTTGTTTTTGATTTCTAAAATTGACTTATTATTAAAGGATGTGTCAAAAAAGATGGGAAAggttctttctctctctttctctttctctttctctctaggTTTTTAGACCTAGCTAGCTATACCTCTTCATGGATTAATTtcatatagaaagaaaaaac…
Chromosome6	447	p3	(TGT)6	18	1951634	1951651	AAAAGAgcacttaaattaaaaaaaaaatgcaattaagtaaatgaatattttttatttatatatattgtagatCATGATCttataaaaacaaaacaagTAAAAAGTAAGATCTCTCTTCTCATATTATATTAAAACTACTATATTATAGTTAGggtttaataataataataatatatatatatagagaaagataaccctaattacatatatacttgattatatatatttatgtatatatatatatagatataccTTTGATTTGCATACTCATAAAGGCGTCCACGGCTAGAGAAGACAATAAGAGCAACTTCAGCATCACACAAACAGAGAGTTCATAAGCTTTTTTCAACAAACCATTTCTTTTTTACAAAAAGTGACTTGTCTATTTGTTGTGTTTTC…	AACTTCAGCATCACACAAACAGAG	24	59.964	tgttttggagGTAGAAATGGct	22	57.887	306	540	235
Chromosome6	448	p3	(GAT)5	15	1951822	1951836	agataaccctaattacatatatacttgattatatatatttatgtatatatatatatagatataccTTTGATTTGCATACTCATAAAGGCGTCCACGGCTAGAGAAGACAATAAGAGCAACTTCAGCATCACACAAACAGAGAGTTCATAAGCTTTTTTCAACAAACCATTTCTTTTTTACAAAAAGTGACTTGTCTATTTGTTGTGTTTTCAATTCTTTTATCTCAATCTTTCCTCTTCCCATTTTTCTCCCCGGAGAAGAAACCGACATCGACATCGACATCGATATCGAATTATTAAcattgttgttgctgttgttgttgttgttgtaagCCATTTCTACctccaaaacaaaaaattattaatatcttcaaaaaaaattatttttaaaaacaaaaaa…	tgttgtaagCCATTTCTACctcca	24	59.958	ACTCTCTACTCAGATTCctctcaaga	26	60.07	324	580	257
Chromosome6	449	p2	(AG)6	12	1951959	1951970	AGAGAGTTCATAAGCTTTTTTCAACAAACCATTTCTTTTTTACAAAAAGTGACTTGTCTATTTGTTGTGTTTTCAATTCTTTTATCTCAATCTTTCCTCTTCCCATTTTTCTCCCCGGAGAAGAAACCGACATCGACATCGACATCGATATCGAATTATTAAcattgttgttgctgttgttgttgttgttgtaagCCATTTCTACctccaaaacaaaaaattattaatatcttcaaaaaaaattatttttaaaaacaaaaaaaaaaaaaaaaaactaatcttTATAGTATAATTAGATCCCTTAAGTAAAAGGGTTTCTTcctaaattaatatatatataataattattaccagatattgaagatgatgatgatgataagaGGTTTGTGgtttttttga…
Chromosome6	450	p2	(TA)6	12	1952115	1952126	TATTAAcattgttgttgctgttgttgttgttgttgtaagCCATTTCTACctccaaaacaaaaaattattaatatcttcaaaaaaaattatttttaaaaacaaaaaaaaaaaaaaaaaactaatcttTATAGTATAATTAGATCCCTTAAGTAAAAGGGTTTCTTcctaaattaatatatatataataattattaccagatattgaagatgatgatgatgataagaGGTTTGTGgtttttttgatgattttttttttttttttcttgagagGAATCTGAGTAGAGAGTACTAGAGAATATAGAAGAAGATATATTGAAAAATATGAAGgtatatagagagagaaagagagagagagaagagagagttaAAAGTTAAAGTTTAGAGGAGAAATGACTTTTT…
Chromosome6	451	p3	(TAT)5	15	1952391	1952405	GAGTAGAGAGTACTAGAGAATATAGAAGAAGATATATTGAAAAATATGAAGgtatatagagagagaaagagagagagagaagagagagttaAAAGTTAAAGTTTAGAGGAGAAATGACTTTTTTATATTCatcctatatatattatatactaattTTCCACACTTATTCCACTAACACAATaaggtataattttttttataatttttttttaatatataatattatatatatatatgaaaggaaAATAATAAAGAGAAGTTGAAGATGAGAATATTTGTTTATAAATATCACTCATTTGTATTCAGACTTCCATTAACCATTCTTTTCATttacttttactttttttttattttattaattttaattttttttcatgtgAATGATGGTGGGAATTAGCt…
Chromosome6	452	p2	(TA)13	26	1954930	1954955	CAAAATTTTCCCAAAAAATGTGCGAGTGAGGaaaaagcacgctgaaaacacttgtCTGTAGGGTCAGTTTTCACTTTAAAAAGCAGTCAGAATtagtactcgtgtataagagtcattagtCTGTGAGGGAAAACTCATTAATGAAAGTTTGAAACGGGGGAGTAACAAAATATTACTTCATAGTTAAAAGTAACTTTTGTGTTTTACTAATATATAAAGGACTTTTGATATAAGAAGTATTGTTTTGAGACCGAAAAATAACTTCtatattgtgattaaaagatTGTTATAAaagacttattttttttttatctcgtACTAAAATTAGGCATAGAATTATTAGAGTTAGTTCAgttcaattatttaattatatatcaaTTCCATATGTAAGGTGCAGAA…
Chromosome6	453	p2	(TA)6	12	1958635	1958646	TTTTGGATTGACTTGTctaatccatttaataaataagTCGTATTTGGTTTGACACGACTAACATGAAAGTGGCATGTTAATgacatatttaaaattaatttaggatTGTTATAAATAGgtcatataatatttatatgtcATAAACGTGTTAAATAGATCAGTAATAGATTAATGAGTTGACgtgtttaaataatatttatttataaaataggTTTCATGAGTCATGTCGTCATGTTAATCTGTTTATAAACGAGTCATGTCTCAAATTTAgcttttaacaaaattaataatagaaTGAATGCGTTCAAATTAAACATATACCTCTCATACATAAATCTTAGCATTAGACAAACACAAACAACTACTACCCTTAAAAGAGGAATTTTAACCTTTAACTAA…
Chromosome6	455	p2	(TA)7	14	1964835	1964848	TTTCTATCGCTACCGAGCTAGAATTACAAAACTAGTATATTTCGCATTTAACATAATACTCATATAATCAtcaataataatactaataatatatagtaaaattaatacatataaatatcaCCTCACTAATTCATATTTAAATTATGCGATCATTACACTTTTAGTAATAagttttgttgtaactaaaagcgatatatttttttatttcatgatagtgtttcactagtatatatatatatatatatattatatatatatatatatatatatgataaagaTAAGTTGGCTGAATTTCATGTCTCATTGGCTATATTAAAAAACTCTTAGGTACAACTACATTTTCTTAAAGATAAGTTGAAGCATGTACAATATCATTTGAGGAAAAGAAAGAATTATAGA…	GCTGAATTTCATGTCTCATTGGCT	24	60.142	ATCAAGGAACATTCagaagcatgc	24	60.142	286	554	269
Chromosome6	456	p2	(TA)13	26	1965069	1965094	tatatatatatattatatatatatatatatatatatgataaagaTAAGTTGGCTGAATTTCATGTCTCATTGGCTATATTAAAAAACTCTTAGGTACAACTACATTTTCTTAAAGATAAGTTGAAGCATGTACAATATCATTTGAGGAAAAGAAAGAATTATAGAAGAAATGGAAAGAGGAACACACCTTGATGGATGATCATTCATAATAATGACTATATACTACGTAAATAATTATATCAAATTTAAGGAATTTTaaagtgtttatatatatatatatttatatctatatatatgcatgcttctGAATGTTCCTTGATCATAATTATCATAAAAGGGAGTTTATTTTGACTTTGACTATAATATTCCCAATATATATTTCACTTCTAGTTAGTTACT…	TTGGTAGGGAGTTTATTTGTTGCC	24	59.475	CCTTATTGGGTGCTATTTAGGTGT	24	58.554	452	675	224
Chromosome6	457	p2	(AT)10	20	1979019	1979038	AAAATTGTATAAATTGTCACAGCTAGCAAAATGGGAAGGTGGGCACATCTCATGATCATAATTTGACTGACTttggcattttttttttatttattatatatatattcatttattaattattactattataaatgtatatatatgtgctCTGAAACTAGCTAGTACAATCATTATTTTCATTTCCAATCCatgtaataataaataatatatattataaaaaattatagttcTAAACCATATGCATATATTGAGGACCACTTTTTGGGAATCTATAATGATATAACACACACTCAAACTACCctttaattaattagatttttctttttcataatttttgtcagattttttattgaattattcaattacttttttttttgctaagcTTGTTCTTTTTTTAGA…
Chromosome6	458	p2	(AT)9	18	1979607	1979624	CCcttaatcatttaattatatttcacatttataatatacatattttctctttttattaCTCACTTCAATTGTTTtactatatttataatatacttatatatatgaTTTCTATTTTTCCCCACTAGTAATCCCATGTTTGTTTTTAGTAGgtgaaaaaattataatttaattttttaatttgatgatgtattataattttttaaaataatttacaatcttttatgaatttttaaataatttacaataataaaaatagactCGCCATAATATAGCAGAGTGTTTGTTTTGGTACgtgaaaaaattataattattttttttaatatgatgACGTAtactacaatttttttaaaatatttcacaatttttcataaatttttaaataatttacaatactaACAA…
Chromosome6	459	p2	(TA)13	26	1979849	1979874	aataataaaaatagactCGCCATAATATAGCAGAGTGTTTGTTTTGGTACgtgaaaaaattataattattttttttaatatgatgACGTAtactacaatttttttaaaatatttcacaatttttcataaatttttaaataatttacaatactaACAATTTATTTCAtgtgcatatatataataaaaattttagaaaaatattttgtgTTTTCGATTGGTCAAATTAATTATGGCTAAGTCCaccaaattattaaaaaatatatatatatatatatcacaaattcttaatagtaaaaatattataaatactaTATAGGTAATAATATAGTCAAATGTGTTtgaatattatatattgatgaaatattctttttaataaaactcttttttttcttttgctaa…
Chromosome6	460	p2	(AT)7	14	1980054	1980067	tgTTTTCGATTGGTCAAATTAATTATGGCTAAGTCCaccaaattattaaaaaatatatatatatatatatcacaaattcttaatagtaaaaatattataaatactaTATAGGTAATAATATAGTCAAATGTGTTtgaatattatatattgatgaaatattctttttaataaaactcttttttttcttttgctaaTATTGGTATGGATTGGTGTCACCGACTAAGTATGAAAAGGGATTTATGGTCAAAATTAATTAGATTGCGTCAACCCAACTCCAAAGgaataaaatttatgtatatatatatatatatatatatataatttattcatattataactatatattaatataattttgaaGAACATATGTGTCTGTATattagagaaaagaaagaagaa…
Chromosome6	461	p2	(AT)7	14	1980745	1980758	atttgtttttaaaagaaaataaaataaagactTGTAATGTTAGATCACCAAACCattatatgattatatatatcattatgTAAATGCTTTGTCATTTGTAGCTAAAATCttgttttttttggttaaataattttaaagtagcttaatttcaattttattattgatgaaTTAAATGCATATTAATACATGGTAATTAATGtagtaatttaattattttatatatatgatactatatatattttacaattttataacttacttgtatatttttctataaaatttGGTAGGTGGGGTGATGTATtccatttttttcattattatataaatatattttttaaaaaatgaaataaaaaccTCAATATATAAAACAAATTTATATAGTTATTATTTAGTTATAAT…
Chromosome6	462	p2	(AT)22	44	1981519	1981562	AAATGTTAAGTTTAAATTCTTAAGAGTCTTACCAATGAAACTATTAACTTGATTTAGAATGGTTTTTGAAAGCTTGTAAGGTAATTTTTGTATAATATAGAGATTAGGGTATTGTACCTATATGATGGTTTGTTGTAATATAATgatatatatgatttttttttaaaaaaaaaaaaaaattgttaaaaaaacatataaaaaagtaaaataaaaacaaaaagaataGAAGAGTTGCTTATTTCGCACATAGAAATTATGAGGCAAGAAGAATATAATATGAAGacttaacttaattattatcatataaacactaataatttatatatgtttattatgttagaAAAAGgggaaaaaattaataagataaTAGATTTCATGCTATATGTAGATTAAGTTGGT…
Chromosome6	463	p3	(GAA)5	15	1997269	1997283	ACCACACTGATAAAAGAAAGTCCCAATAGCCACACGGTCAACGGTCATAACATAAGCTTAAGACCTTCACTTCACAAGCTGTTTTGAGCTTTTAACAGATCTTCAGGAGTCAAACTTATGGCTCCAACAACTGTAATGTGGGGTTCAAATTGGGGTCCTTCAAACTCAGCTCGAAGACCCTCCATGAGTTTCTTGACTCTGGTGATCACCTCTCAGTCAGGTAATTGCCACACTGAATAAATCTCCTTCTGTATTAGCTCTGATGGGATTGGTTCTGGGGTAGCCATGGAAATTGAtaagaggaaaagagaaaaaCCCAGGAGTCCGAAAAGGGCGAGGAATCTGATTATGTGGAGACTGTGAAACATTCATGGGAATTGTTGATGGGAAGGAATAAAA…	AAAGGGCGAGGAATCTGATTATGT	24	60.141	CCCAAACACATTCTCTCCTCAAAC	24	60.023	329	576	248
Chromosome6	464	p3	(TAA)5	15	1998616	1998630	TAAACATATgtaactatatattttttattttttttccatgATGATGTTCGTTATAGTTATAAcatcatttttaaaattttaaaaaagttgAATAGTTTACATGTCAAAAAATAGTTTGAAGTTTTTTAAATACGCGTAGTAAATTGAGATATTAAGAACTTTTTTTCGATACTATAAACTATtcagaattttcaaaaatttataaagatgatattataaactttgttttcgatattatttttgctaaacataaaaagtaaatacttaataagttttgaaatagcttaattaatatataataataataaaacaatattattatgctttagATTGTAAAGCGAGTGCTACGTGGATTGGAGTAATACTCTCTTGTGCTAATCATGCTATTGAGCATGATTT…	GAGTGCTACGTGGATTGGAGTAAT	24	60.442	CCTCGAACGAACCATTTGaaactt	24	60.261	340	614	275
Chromosome6	465	p2	(AT)7	14	1999194	1999207	gagagaaagaagaagtttCAAATGGTTCGTTCGAGGAGAGAAAGAAGGCACACGATCGAGATCGTAGTGGAGAAGCTTCAATGGAAGTTTGGAGGAATGGACATGGCTTCTTCATCTAATTCAAACCAGCTGAGagatcgaaaaaaaaaaaaaaagaataatatcttttttttttttttatgatttattCCTTACTGTATATAATttcctttttttaaataaaaaaatcaaatattggATAGGAGACTCCTTTGACTAagtaaaaaatatctatattttttcacataataattagggttaagattattattatttatattatttatattaggATTAGAATTATTATGATTGACTATAAACACACCAAGCTAGTACGTACATATCATTTATTTTCATCTT…	AACACACCAAGCTAGTACGTACAT	24	60.022	CCTATTAATGGCCACTTCTCAAGC	24	59.723	358	541	184
Chromosome6	466	p2	(AT)23	46	2002129	2002174	AGGTGAGCGGAGATAGGTCAGAATCGTAAACGGCGCACTAGAGAAAATCCTGAATGATGAGTCATCAACTGACGGGTCATGTCGTGACTGTAAAGAGCGAAGCTGCACACGTGTTGATTCATCTTTTTTTTGAgtgaaatataataatatattttttttttacaaattaagATGATTTATTCGTTAGTGTTATATAatttcctttttttaaaaaaaaaaaaatcaaatattcgAGGAGACTCCTTGACTaagtaaaaattaataattaggataagatattataattataataggATTAGGATTATTGTGATTTTAGTATATAAAGACACCAAGTATACGTACATATTCATTCATTTCATCTTTTGATCCATCcacatattataatttaataaatacgTA…
Chromosome6	467	p3	(TTC)6	18	2004776	2004793	ATGACAACTCGCTTAGCAACTATATCATCATTTTATTTGCTACATGTGATAAAACttgatagaaaaattaataatttacaacATTGTGAATAGTTTAGAATTTTAATGGACTAAAAAGTTTAATTAAGAAGCACaataatacataaatttatAATTCGGAGATAAAAATCGTAAGTAATCTGTATATTACTTATTAATGAATAGTTTCATACAAGAAATTGTGAAAGGTTAAATTAGAATAAACATTattaaaaagggaaatttgcagcaaaagtccccaaaaagttcAGTTTGATACAGATAAGTCCCCAACCTCCAAAAATAGCGGCAATAGTCCTCAAGGTCATGTTTTTTATTTGTCCGTTAGTCTCTAAGTTAACAGATCCGTTAAACCCATTT…	GATACAGATAAGTCCCCAACCTCC	24	59.959	ACGAAGAAGAAAACGAAGCAgaag	24	60.026	294	546	253
Chromosome6	468	p3	(TCT)7	21	2004905	2004925	AGCACaataatacataaatttatAATTCGGAGATAAAAATCGTAAGTAATCTGTATATTACTTATTAATGAATAGTTTCATACAAGAAATTGTGAAAGGTTAAATTAGAATAAACATTattaaaaagggaaatttgcagcaaaagtccccaaaaagttcAGTTTGATACAGATAAGTCCCCAACCTCCAAAAATAGCGGCAATAGTCCTCAAGGTCATGTTTTTTATTTGTCCGTTAGTCTCTAAGTTAACAGATCCGTTAAACCCATTTTAAATGCAACATGTCGAAATATTATTGGCGGatgtattattttaatttaaaaataaataaataattttaaaaaaaatatttttttctttttctttttcttttcttcttcttcttcttcgttttcttcTG…	CTTCGTTTTCTTCTTCGTCTGCTT	24	60.026	AAAGGCAATAGGAGAaaggaggag	24	60.08	400	546	147
Chromosome6	469	p2	(GA)42	84	2005278	2005361	ttcttcttcttcttcgttttcttcTGCTTCGTTTTCTTCTTCGTCTGCTTCGTCAACCTTATGAACAAGGTTCTTCGGTTTCTTCGTCTTCTCACTGTCAGAAACCCACCAACCCCCAaccctttctcttcttcttcttcttcttcttcctcctccttTCTCCTATTGCCTTTGTTCTTTTTCGTCGATGGCAGCCACCAACAACATCTTTCCGTCAACCACAAACCTAGAACCCAGCTAAATACAAAACCTTGTCGAAGGTATAGAGCTTTTTCTGTCCACCTGCACAcacacaaacacggacacagaaTGGCTCTTAGCTTAGGAACTCAAATATAATGGGCGTTTTGGCTGCCACAACCAATACCCGTAAGAAATTTGGGCATTAACAAAAGAAAG…	AAGAAACAGAGAGACGAGAGACAG	24	59.785	ccctctctcgtTTTACTGTCTTCA	24	60.022	397	667	271
Chromosome6	470	p3	(TTA)13	39	2023980	2024018	CCTAAAATATATCGCATGAGGAGGTAAGGCTAATTTGATGAAAAATGTATATAATagattaaaaatttgaaaaaaaaattacaaaaatatatcaatatgaaaaaaatttattttctactctttaaattattttatttataaaaataccttttcagtaaaaataataaatcgtttttggttgttttataatttatttacagTTGTATTTTTTGTGAGAttgtttttttagttgttttatagttgatttatcattgttttttaattatttatttttattttttttgaataaagtttattttgtaattaaaaattttaataaaaaaatattttttaatttaattttatgattatagcggtataaatttataatactaataataattactatatACTAAGTCA…	CGCAACTTCATACAATTGGCCATT	24	60.915	ACTCGCCTAATCCATTGTAAGTGT	24	60.081	470	693	224
Chromosome6	471	p3	(TTA)6	18	2025368	2025385	AACGTATCGTGCCACAAAAAATATGAATCGTGTCGtactaatatttttaaaaggTAAACTCGAAACGGCTTGTAGGTCCGATATTTTCGTGCCATGCTCAGACTCGTGTCGTATTTTGCTCGTACCAGCCTGTATTTCTTAAACAGGCCAGCCAATTTTCATATTCGAGCTTAATTTCGTCCTTTAtttttttgtacttttttttttacaattactaaagtatatatattttatagctttagttatatttatataacatTTCACCAATATTTAACAGATAAGcatataagaaaattattagcatcattagaacttaaatatacttataaatactcaaatttttatatcacactctataaataaattaatatataatcttaatttttcatatttaatagt…
Chromosome6	472	p2	(CA)8	16	2026163	2026178	CAGGAGGTGGTCTTTCGTCTTGTACCATTATCGAGTGTCAGGTGGTCCCGAGTTGCAGGTGTAGTCGCTGCAACGTCAGGGGTTGCAGACAACACGTCTCCACTACTTGTACCATCTCACCACCAGGACACACTAAGAACGTGACCATACTCGGTCTCGTACCTTTCCGCGTGCAAGCCTTGTCTTTTGATTCCTTCCTTAACGATCTTCTCTTCAACACATATGCAAATTCTCCATTCACTTCACAATTCTCACACTCACTCATGGGTCTCACATGACACAGCTCACACGTGCACACTCATAGACTCGCATGCGAGCCCCCTCCCCCCACACACATACACACTCACGGGCTCGCACGCGAGCTCCCCACCCCACACACACACTCATAGCTCGTATGCG…	ATGCAAACTCCTCACACACCAT	22	60.49	AAGCTTGCAACTCTCGGGATATAT	24	59.959	460	598	139
Chromosome6	473	p2	(AT)10	20	2028903	2028922	tttttttttttttatgatcgtCTACGTTGTAGTTTTTTAAGACATTCTAAAATTTTTGagagatttgaaaaaaatttaatacgtTGAAAATAGGATTCAAACGGTCTGTTGCATGTAGGGGTGTTCACGGATTGGTTTGGTCtagattttcataatttttgaaCCAAACCAGTATAACGATTTTTCGAATATTAGAAACCAAACCAGACCAATAAATTTCTCAAActaaaccaaaccaaaccattaacaacggtttggtttggtttgaaaCCACGGTTTAAGtagaatttataattattcatatttttaagtaattgcactatttttactaagtttttaattttatttttcaaaatatatttaacaTGATAAGTAATAGAtctataacatataaataac…
Chromosome6	474	p2	(AT)8	16	2030988	2031003	taacaacaaacacTCCAAGTTCAAATATGAATTGATCAACTCATGTGTTCTTTGGGACATTATATGCAAGTTGGTTTAAGTTCACCaaacatattatatatcaatGAAAGGACAAGATAattgaaaaaggaaaaattagtaTATAATAAGTCACTATTTAATGGTTATATTATAGCAATTATATTTTTCTATGACCTATTATAATAAATTACTAACAtgtaaaatttgtatttttaaaaaattaattatataattaaaataaatcaaagtttttaattattttttttttaaaaaaaattagcaattaataattataaatatatattttattttttatttataaggaaataaaataaaagtaggttattatgtaatttattaatttttaattaattataa…
Chromosome6	475	p3	(ATC)5	15	2032515	2032529	gttatcaattttttttattctccaaaacattcCAAATCACTCTCACTTGATTTTATATCATTTATGTACATTATAATGATACAAATAAATCCATGTAATATGTGAATTAGATTGGATCAATTACTTTTTTACATATCAATAAACGTCTAATCCGTACAAGTAtagattttaaattttccaATCTAATCTAATCCATTCAAGTACGAATATCCACACTTTGTAAATTGATTGAATTAAATTATACGAATTGAATTAAATTGAGTATTTTATGAACACAATAAACTGAGTAGACCTCTTCAAGAATATTCAGATGAATTGGGCTCTCAACATTTTCTAGTTATGGAGTGGGCCCAAGTGTTTGGAGCCCAATAATAAATCTTTGAATTAAGCCCAATATTA…	acgtACTCTTCTCATGCAAGTTCT	24	60.022	ATCATGAGGAGGGTTATAATCACC	24	57.62	466	602	137
Chromosome6	476	p3	(TTC)5	15	2042312	2042326	ataattaacaaatatacgtTTTATTCAAGGTATAATTCTTTAACTTTTTAAGTTATAATATtcttattagttatttttaaaattatttaatttatttaaatctCGGCAATCAAATTAACAATAGGCATGGACTGTCGAGATAGAACAATAACGGAGAATCGAGCCCGCTACGATAAgcctatttatttattatttttttttttttgtagtagttGCTATATGCACATTAGTTGTTAAAATGAAAAGTTTGGTTTAAAAAGTTTAGAATGTATATCATCTcaacaaaattttaatatacTTGCTATGGTAGGTTGTGGATTTAATTAGCAAGGAACAACTTTACAAAGTGAAATGAAATTTTCTTGATGATTGGGCTTTTATTGGGTTTTATCTATTTGG…	acTTGCTATGGTAGGTTGTGGATT	24	60.018	CAGGAGGTGGAGGATAGCAATC	22	59.962	297	565	269
Chromosome6	477	p3	(ATG)5	15	2045808	2045822	CACCAATGTGGTACTAATTGTAATGTCTCCATAGACTTTTCATCTCATAGAACAAAAGTTTTTGGCTATGACAACCATTAGAGTTTTTACCTTGAAATATTAGTGGATAAATTTGCctatttttggtttaattatcaaaatatttaaagagtgaaatatgaaaattttaccattttggTTTCTTTTATCTAAATTTACTATAAAGAATAGTATATTGACAACATTTTTACTATCATggtaaaaaaatcaattttcaaGTTTTTTGAAGTCTTTACAATGTCATTGTGTGTTGACTTTATAGTAAAAAAATGCTGACTTGACagcaaaaacaacaacaaaaatgtTGACTTTATAGAATCTTTGGACAACAACAACACTCTTATCTCAACTGTGAAGATG…	CGAAACAAAGAAGCCAAAGTCaac	24	59.735	tagctCGGTTTAAGTGGAAGACAT	24	59.778	476	760	285
Chromosome6	478	p4	(AATT)5	20	2050111	2050130	TAACTTTATGATCCCATAAAGCTTCATTTCGATTAAAAGAATGAGCCTTTGAAGATTAAAAGAAAGAACCATCCATCCCATTGTAACCAACAAGCCTTCCATAATCAAGAATCTTAAAATGGAGAGCCCATGTGAGATAATCCCATATATATCTTTCCATATTCTCCTACAAAAGCATCGACAACTCAAATTTTGCACGGACAATTGTCGGTGCAATCCTGAACTTGAAAATGGTTGTCGAAACCGCTCCGATAGGGAACGAAACTACATGTTTGCGGTAAAAtctttgattatatatattttttaaaaaaaattaatatgttttatattacatattgtttaataatttaagtaaaataatTGGGAAATAATTTCAGCAAATTCTCCGAAGTGGAGAGT…	GTGGAGAGTATTGTGTTTGTGACG	24	60.085	GCCTCTACCATCCTGcatagaaaa	24	60.445	391	554	164
Chromosome6	479	p3	(GAT)6	18	2050876	2050893	TTCAATTTTGGAGAATTGCTTACCAATGTGGTACTAGTTTTAATTTACTTTTCATCTCATAGAACAAAAGTTTTTGGCTATGGACAAAGACAACCATTAGAGTTTTTACCTTGAAATATTAGTGGATAAATTGCCTATTTTTGGttttatcaaaatatttaaagagtgaaatatgaaaattttaccattttggtttattttatctaaatttactataataatagtatatattgacaatatttttactatcatggtaaaaaaaaaaaatcaatgaatgtCATTTTCAAGTTTTTTGAAGTCTTTACAATGTCATTGTGAGTTGACTTTATAGTAAAAAAATGCTGACTTTACagcaaaaacaacaaaaaaaaatgttgacTTTATAGCTCAGTTGTGAAG…	CAACCCTTGACCTTTCGATACAAA	24	59.483	AATTTGCGTTTTCTAGCTCTCGTG	24	60.377	464	642	179
Chromosome6	480	p4	(AATA)5	20	2051719	2051738	ttatAACCCTTATTTCAACACAAAATTAAATCAGATTAAATGTAACCAAATGCAtactgaaaaaattaaaatttcaaatgtaAACTAATTCATCCAAAGTAACATAATATCAAGGATCAAATATTACAGTGATCCAAAGTCttaaaaactattaaaattgtccataacaaacttaaaaaaactaaatcAATTTTTACATCAGCCTTAATCAACAATCTCAAGTCTCAACGTCAATAATTTTGCTTTTGGGAATGATTCCTTCACCTTGAGTTTATTTTctacaattataaaaaaaaatagtaaaattattataaacaaATAACCATGACATAATAAATGACTATGTTCAATATTCATGAAGAAAATTATCATAAATTTGAATTTCATCCAAATACTAAC…	CTGAAGCACCCAAGTTTGAGTTAG	24	60.024	tgATGTTGGTACTGGAAActga	22	57.302	413	637	225
Chromosome6	481	p2	(TA)8	16	2052586	2052601	AAACATCCAGATCATTATTTTGttcattagaaaataaaaataaggtgAAGAAAGTTTAGATCAAGACCTGAGTTTGTAGTACTGAGTAGGCTCTACGACGATCGACGATTCAATGGCCACCTGAACAAAACTCTTGCATCGGCTTAGATACTTCAAGCAACAcagaatagaaaaaaaaaagactcaTTCTTGTTTCAACagcaaagaagaaaaaagagaaaaagaacaaGAGGAttagagaagataagagaacTTACATGCGGTGTTATCTCAGGCACGGCCTCCGGCAAGGCAACGACGATGGCAGAGGCGCGGAGGTACTACGGTGGTACTCGTGCGTGCGAACGAAGAACTTCAGCtgcttgtatttttttttttttttgtaagaatgAAGGAAGG…	ATGAATGATGAAGAGAAAGCAGGC	24	59.661	TAAAAGTCCCAACCCCTGATCATT	24	59.955	440	610	171
Chromosome6	482	p2	(AT)7	14	2056401	2056414	TGATCTAGGTCATCAACAATTCTAATGTATTGTAGCTGTTATAGGTCATTCTATTTCCATGATCcattttggggaaaaaacccacCTACAGCTTGGTACACAGCAAAAGACACACCTAAAATATAATTTGCATCCCTCTGGTTATCACTCGTGCAGTAGAAATAGATGGTTCAAAActgattaaaaagaaaaatgatgcTTAAAGTACATAAGTGTAGCTGTTTTTGGATATAAAGAGCTAACTGAATCAGACAGCAACTAACAAAACCTAGATGTGTATTATACCTTaataaagtttgataatttAAAGACACCAGAGCAAGTTTAACAATGATTCTCATCCCAAATAAAACACAAGTGTTTCGAAATACATAGAAAAAAccaaattcataactttta…	GACACCAGAGCAAGTTTAACAATGA	25	59.991	TGTCAAAGAGTTTCGCTACAGGTA	24	59.962	310	547	238
Chromosome6	483	p2	(AG)9	18	2057452	2057469	TCGCTTCAGTACTTTACTTGTAGATTTGCAATGTTAATTGTAGATTTGCATTAGTAGTATTAGGTTATGATTATAATAACCTTGTTGTTGAATATAAGGTTGTTAAAGTTATAATGAGAGATTATTTTTCAGAGTCAGTGAAACCAATTAGTCAGTGAATTCAGAGTCAGAAAACAATATGAATCCAAAGCTTTCTCATTTTAGTCACATCACATCCATGTCTATTAGTCTAACAAcatataattatcaaattactACTGCAACCAAAACCAATTAATGACATTATTGCCTTTCATAAATAAATGTAAATGATAAACCAATTAAGAAGATGTTTAATAATTCAACTAAATGCTAAAACTATCGAAAAATTGAAAATCAAATTCAATCTGAAATCAAACA…
Chromosome6	484	p2	(TC)6	12	2079093	2079104	ttatcttttatttaaatattttaataaaaaaatatatgttacagAACAAaaccatttgaaaaaaaataaataaataataacagaGAAAAAAAACGGGAGACTCAGACTATACGTATATATgctttctctatttttttttttagttttgtatGCAGGTTAATCAAATTGATAAATTGATCAATAATAGAATAAATTGGTACaattagtaaaaaataaaatttttgtaagaaataaaaaattggtacaattatcaaaaaataaatttaaaaatatttattgttgttttagggtatttatgaaaaaattcagAAAAAAAGTTAAAAGCCCAAGGCCAAGCCCAAACCCAAGCACCTTGATTTAGGCCCAAAAACCTCAGCAAATCATTCGATTGGGACAATG…	GGGACAATGAAGCTCTGATTTGAC	24	60.143	CCGAATCTCAACATCAACATCAACA	25	60.107	391	586	196
Chromosome6	485	p2	(TG)8	16	2079568	2079583	GAACTTCAATCCAAGGTttgtctttctctctctctctatctctctcttcaTGGAGCTTTTTAATTATATAGATATGGATATATACATGTTGATGTTGATGTTGAGATTCGGATACATAGTTTGATTTTGAGAAGAGAGAAGTTGTTTGATTTCAGATTGAATTTGATTTTCAATTTTTCGATAGTTTTAGCATTTAGTTGAATTATTAAACATCTTCTTAATTGGTTTATCATTTACATTTATTTATGAAAGGCAATAATGTCATTAATTGGTTTTGGTTGCAGTagtaatttgataattatatgTTGTTAGACTAATAGACATGGATGTGATGTGACTAAAATGAGAAAGCTTTGGATTCATATTGTTTTCTGACTCTGAATTCACTGACTTAAAAGG…	TTTCTGGTGTTGAAAGTGGTTGC	23	60.368	CAACCAACAGCCCAAAATCAAAAG	24	59.965	466	699	234
Chromosome6	486	p5	(TCTTT)6	30	2079693	2079722	TTTGAGAAGAGAGAAGTTGTTTGATTTCAGATTGAATTTGATTTTCAATTTTTCGATAGTTTTAGCATTTAGTTGAATTATTAAACATCTTCTTAATTGGTTTATCATTTACATTTATTTATGAAAGGCAATAATGTCATTAATTGGTTTTGGTTGCAGTagtaatttgataattatatgTTGTTAGACTAATAGACATGGATGTGATGTGACTAAAATGAGAAAGCTTTGGATTCATATTGTTTTCTGACTCTGAATTCACTGACTTAAAAGGTTTTTCTGTGTGTTTCCTTGTGTTTTTCTTGCTTAGTATCTAAACTAAATTTGGTTCTTTTCTTTGTTTCTGGTGTTGAAAGTGGTTGCTTGCttgtttttgtgtgtgtgtgtgtgtattggtca…	gtgtgtgtgtgtgtattggtcatt	24	59.964	CAACCAACAGCCCAAAATCAAAAG	24	59.965	378	574	197
Chromosome6	487	p2	(AT)7	14	2081429	2081442	TTCTTCCGTTGGGATTAACGCAGCCGGTACACATGCATCGCTCCCCGCACCCCCTCCCAtcctacatttttttttttaaatatatatagcataatatcaaaattacttaattaaaaaaattaattaaaaatttaaaatattagagAAAAAGAAATATACCTTCTTGCACTGACATGTTTGGTCAGTGCAATTCATATCGTTGTCGCATATACAGAATTCTCCACTCCGGAGAATTTGCTGAAATTTTAGTAATTGAATTAATATTACgagttaataaaatttaatcaaaaaaaaaattatggttaAGGAATTACGGGAAGCATATAGTTTCGTCTAATATCTGCCCGGTTGTGACAACCATTCACGACATTAGGATTGCACCGACAATTGTCGGTGCAA…
Chromosome6	489	p4	(AATA)5	20	2083556	2083575	agaacaagaagaagaagatcacTTGCATGAGAGTATATAcccttttatatttatattgtactcttttatttttatcatttttttaaattctatcatttttaccttttttttaaaCATACCAATTTTgtccctgtcacttcaagatactctcaatgtgactctcttatatcagggtattttgggtacaatacatataaaaagaggtatgtttcaattaaatataaaattagaggtaaatttaattaattgattaataaaagtggtattttccAACTTAACAAACACAATTCATTTGGGCTTATTAATTTAAAGAAAGATTCATTGTTGGGCTTTGGGCCCACTCCAAATGTTGTCAGCCCAATTTATATggagaaaatatataatttattaggtTTAGTT…
Chromosome6	490	p2	(AT)6	12	2085303	2085314	caaaaatactgtagAGAAATAAGATTAGACTAAAAAATGCGCGTGAAAGGCACACTCAAGTAGAGAACAATATTCAGACTCATTGACGCAGATGGGTCTGCAGCTACAATGTGACTGAGGCTGCCACGTGaaactcttattattattaaaacaaaattgACAACTATTTGAGAAATCACCtttctacaaaaataaaaataaattaagtttatctttaaacataaaaaaaaaaagattaaatttataaaaaaaaataaaaaataatatatattattaatttaggtACTATCACAAATAAGGTGTCATGTCAATGTATAATGTCAGTCACTAATTTTggcataatttttattttataaaatataaaaaataattttatattgtattttttttaatcaatta…
Chromosome6	491	p2	(TA)9	18	2085526	2085543	aaaaaaaaaagattaaatttataaaaaaaaataaaaaataatatatattattaatttaggtACTATCACAAATAAGGTGTCATGTCAATGTATAATGTCAGTCACTAATTTTggcataatttttattttataaaatataaaaaataattttatattgtattttttttaatcaattagaGAAGTAGTAGCTTTATGCGTATCTTATTATtagtttaataatatatttgttttagaatgcacaaaattaaataaaaaataaaaactatattttttaaaatatatatatatacaatctCTACAgttacaaaaacataaaataattatacatgataataaaaaaaactaacattaCATATATTTgcaactataaaacaactaaaaaataccaAATACTAAGAG…
Chromosome6	492	p2	(AT)6	12	2086808	2086819	TAATATGCAAATTAATCAACCcaaaagaaacttaaaaataatatcaaactaACCTCTTAATTACAAACGAAACTTAAAAACAACTACAAATCACCTATACAATAATTCATGtactaacaaaaataaatactcAACCAAAAAAATCAGCTCATTGTAATACAATATCTAACCAAATAACTAGATTTTAGAAATAAATTAGATGCAATTTATATTACGTTACGTTATTAGAAAatgattgaataaatattattaaaaaagttactttaaatataataatctattttactAGTAAAAGACTTTTAGATTATTCTTTCTTAACAACTAAATAACAGAAAAAGTTACTATACAACAACATTACTTTAATACATACGAAAATTAACTAGGcatcaatacattttt…
Chromosome6	493	p2	(TA)8	16	2091274	2091289	GGACTACTTTAAAAAAGAGATTAGAACTTCTCTCCGGAGGGGCCATTTTGATGTGAATCTATCCTTTTCTTCGTGATTTTAGTATTCTTCAGCTTCTTTATTGTGTAGTAGCTTATTTAATTTGCTTACTCTTATTCTCTTTACAATATGTGAATATTGAACACAATACATTTAATAATCTAATCTATGCCGATGTCTTTCGATGGATCATGTCATAGCATTGTTTTTGCTTCTATTTTCTTTGGCCTGAAATGGGAAAATCTGTAAGAGCGTGGTTTGTCCCATAGAcatagtgaaaatactaaatagTGTTTAAATGCCAGGactcagattcagatgagtttTTTTAACTCGAACAAGAACTTACTGTTGTTGTGTTTGATAAGAATATGTTAACTC…	AAATGCCAGGactcagattcagat	24	60.08	TGGTAAAGCAAACTCTACTCCGAA	24	59.961	315	581	267
Chromosome6	495	p2	(AT)6	12	2095561	2095572	GAATCTGacacataattaaaattgaCTTAACCAACATATATTATGACTGTGTTTTTGTTCATGTAACTCAtactaattttataaaatatcccaacaaaaaaaaatggtttaacgaaaaatatttttacggtttttaagattttatttcacaaaaaatagtatttaatgtatttttatgttatactcttgttattttgttattagtatattattttgaatgttattgttttcttgttactttcatgtaattttcttaaacgtaaaaatgtaaaatttttacTTGAAAATAGGTAATTTTCCCAAACAAAAAAATCAGTACAATAAACTACaacatattattttcatattattacaatttatgaaataatttctCTGTCAACAGTGTCGGCACAAATCCAT…	CAATTGTGTGGTGTGGGACTATG	23	59.809	TGAAATGGTGCCAAGAAGAGTAGA	24	59.958	421	609	189
Chromosome6	496	p2	(AT)9	18	2097850	2097867	AACACATGTCTGACTATTTGAGCTATCGAGACCCTCAGTGCATACCACATGTCTAACTATTTGAGCTTATCGAATCTCTAATTATGTATACAAAATGTCTTGTTCTTATTCTTTTGGGTAGTAAAGGGTTCATCTTTTCATTGATTATGCAGTGGAAGCCATTAAAGAAATAGCTGAACAACTAAACAAGAAAGATTGGAACTTCAGTGACCCTTGTAGTAACCAAACAACTATTGATACCCCACACACAGAACAGTACAAAAATGTTGTCATCTGCAATTGTACAATCTCTGCTAATACATGCCATATCCAAAGCATGTAAATAAACCTCCTCTCTTCTTTTTGTTCATAGATTTTATATGCAAAATATTAGATTTCTAACTTGGGATTTCATTCTTC…	TGGAAGCTACCTCACCTTAAACAA	24	59.897	GCTTTCCAATTTAGTCAAAGTCCAC	25	59.079	457	638	182
Chromosome6	497	p2	(TA)12	24	2110145	2110168	aaaaagaataaaaaaaacgaaaaataatattattgtctCTCAATGTATGTTTTTTGCCCTTCAAATTTTGTTTCTCTTTTTATTAGTGTTTTCGTCGTGCCCTAACCCTTAAACGAGTTATATGGTGACATGTCTCCGCCTGTAATTTTAGAAACCTTTGCTCAACTTTTTCTCGATAAAATGTACATAAACTTCTCATCCAAACTCAAAATAAGATGATTCAATATGTGTTCGAAAATATAAATCTCAACATtgtgtttcaaaaaaaaaaaaaaaaaaaacttaaaatacacTTTACACTTCAAACTTGAATGGTTGCTTATCCTCAATTAAGTAATTAATACTAATAAAAACTcacaatattaaaaattactATCATAACAAAAGTTGTAACATATA…	CAAACTTGAATGGTTGCTTATCCTC	25	58.905	CTGGACTTGACTTGATACCATGGA	24	60.081	303	561	259
Chromosome6	498	p2	(AT)7	14	2111015	2111028	AAAAACAAACCGAGCTTCTTCACTCGATTACTAAAGAACATCTCCTTCGAAGAAGATTCGAGGCACCAACAATGATGATTTAGTCTAATATGATATAATGAAGACTTGTATCCGCATAGCTTTTCGAGTTCCATTAAAGCCATTAGGTTTTGTTCGGGAGGTGTAGCTTCTTTCTcgatctatataataagtaaacaatatttagtattatttattgatttagttcgaaataataaaattaaaaagaatatgaatagaatgaaataaataattattaataagataataacgtatttaagtaaataattaattaagatataaaTCAATAATTAGTTAAAGAAATATACAAACCTTTTGAAGTTTAAGCCGCATAGATTCTCTTTCCTTTTGGAGACTTTC…	GCCGCATAGATTCTCTTTCCTTTT	24	59.663	AGCTTTCTACGTTCGTTGTTCTTG	24	60.026	366	649	284
Chromosome6	500	p4	(AGAA)5	20	2112490	2112509	CACAAATcgagtaaaaattaaaaaaaaaatgcaaagaataataataatatacctaAGAAAATGGTGTTTTGCAATTCAGCTTTCCTCCTTTTTGCAGCAAGAATTAGCTCACTCATTGGCACTTCttctataaaataaataaataaataaataaatgttacattattattattattattattacaataatctcatcaaattattaattaaatcaccaaataaaaataattaaataaagaactaacctcttttaaataatgatgatgatgatgatgaactAGTAGAAGTAGAAGGATGATGATTATAATTATGAGAAGGAATATTATTATGGTGAATATGATCTTTGTCTCTCTTCTTCATCATTTCATTATCATAATTAttagtcttcttcttcttcat…
Chromosome6	502	p4	(AATT)5	20	2115024	2115043	TTGATAATTGATTCTTTTATTCTattacaatattaaaaaataatattaacatcAATGAAAAAAGTTTTAATCccataataaaattttaattattaagtaaatattaatatatatatatatgttcggagaaattaaaaaaaaaaatacaaaatttgaaCCTTTTCTATATatcgatgatgatgatgattcaATCATGAGTTGGTGCTCGAGTTTTAGATTCGTAAGATAATATTGAGAGCGGTCTCTCAGTAtcattttcaatttcaaattgCTTCCCTACCTATAtacattataataattaaacaaattatACAAAATTgatcgaaaaataaattatacatTACAAAatgattaatatgaataaagttCATAAATTAACCTTATTGTGATTGTGAGCCT…
Chromosome6	503	p3	(TAG)11	33	2117682	2117714	TCAAACTATTACAAAAGACTTCTAGTGTTAATTGTCTTCATatataatttgatatttttcacATGTAAACCACTTCTAATGTCTGAAATATCAAAACACATTCCTTCCTTTTTGGAAGGTAAtgtatgtttttttaattactcATCTGAAAAGAGCATAAATATAAAAGATCTACTCACAAATAACTTCTCTAGTCTCTATTATAAGGGAAAATTGGGCAAAAAAGCTTATTGGTTTTGATAACATGATTTCTACTCAGAGTTAAGTTTGTCATTATAGAGACCCAAAAACCCAAAGAGGCAGTAGAAAATTTGTATGCATTCGAAGTAGGGTAACTCAAAATTTGTTCGAAAACTAATCAGTAATACCGAGATCCATTCCACAACATTTCCTTTAGAG…	TGCATTCGAAGTAGGGTAACTCAA	24	60.021	GAGCCAAGAATCGGTACTCTGTAT	24	59.962	317	587	271
Chromosome6	504	p4	(TTTC)6	24	2119240	2119263	GATTATTTGATTGAACACAAAGAGAACTTCTTAAACTCTCAACTAAGTATCAAGAACTCAAACATCAACAAtgacaattatatatataagcaatacaatcaatcaaaatataaaGAATCAACATTTAAATACACGAACACCAAACTCTCAACAAGAACAAGATCCAACAACGAACAATTATATCATAAACCCAAAATCCCAACTTtttagaagaaaagaaagacGTTTACCTCCAGAACTCTTCGACGGTGGAGAAGGTATAGATCGGACGAATAGAGCTACCCCAAGCAGCTTGCTTGGACTTGGCGGAAGGGTTATCGAACCAAAAGGTCCAAGAATGTTCGAGAGGGTGAGGTTGATGGAGTAAGGGGGCGTTGGCAGGGTTAGAAGAGCTGGAAT…	ACTCTAGGGTTTGTTGGGATTGTT	24	60.141	tcccaatataAATGCTCCCAAGGT	24	59.83	444	641	198
Chromosome6	505	p2	(AG)7	14	2120864	2120877	aataaGGTAAATAGTATACGAGTATCAGATCATGAACATTGTAAACTTATGAATAATTTACAGTCGGACCCGTcggacccccccccccccccccatcAGACCTGTCAGACCCGTCGAACCCCTAGCTTGCAAGCATCGGACCCCCCCTCGggtccccatcggacccatcggacctgtcggaccccatggtccgaccatcggacccgtggtctttttttttttggttttcagTTGAGGCTCACGggttgagagagaggaagagagaggggggTTGGGTCCTTCGTCGGAGGTGGTGGGTTGTCCTCGGTGGTCGTCGGAGGTGGTGGGTGGTCCTCGGTGGTCCTCGATCTCCTCCGTGCGGCGTTGATGACGGTGGGTTGAGTATGGGTCGAGAGCGTG…	TTGATGACGGTGGGTTGAGTATG	23	60.619	ATCCCACAAATAACCCTcccattt	24	60.265	364	562	199
Chromosome6	506	p2	(GA)7	14	2125575	2125588	CCCAATGTGAAGTAAATGCTTTTTACTTTATGAGCTTGgttgtttttttatatttgctAAAAAAAAGTCTGCTTTCAAAATGTGGCCTTTTGAAAGTGTTGTCAACTTTGTTAATCTGTTTATATTTGGGCTGACTTAGTTTCCTCTGGTTGTTTTTTCATGTGGGTTTAATCTGCAGAGGATTTTGAGCTATGGTTATTTTTCATAGTAGTTAAACAAGTTTTGCTACTTTATACTCACACCAGAAGAACCCATTTGCCCAATTTGAAGTAAATGCACAGCATTGGTTGTTCTTTCATATTAGCTAATAAAAGTTTGCTACTTAAGTTTTTAAAAAGTGGCCTTAAAAGAGTTTGTGGTGTAGCTCATCAAAGTCACAACAGAAACATTCGAGCCAAT…	GGTGTAGCTCATCAAAGTCACAAC	24	60.084	AGAAACAACACTCCCTCAATCCTC	24	60.506	358	604	247
Chromosome6	508	p2	(TA)6	12	2130251	2130262	aatattttttacccACTAAATTTTAAGGTCAACCTTATAGAATTTTTGTTGAGTTTTATCTTATGCAACTAACAAAATCTTGATATGGCTAATGCATTATTGCGATATAATTGCCATatgataatttaaataaaattgatttttaaatttatgtttttttttttttcaacaattaataagaaaattttcaaatatataatttattattaagttagtaaaataaaaatcaaacataTTAATATTTTGTTAGACATATAAGATACAACTTCACAAATATTATAGTACACTGTAAATAATTTAAGAGAATTTTCAATGACcatatatacaaaaattaaaGGGCACACtttgatatttataataattccaataataaaaatcctaataataactttaaaataa…
Chromosome6	509	p2	(AT)7	14	2130932	2130945	aaattaaaattcaaacatatattatacataaatttttttcaatattatttttttatatatataaatataaatattttttatatataaaagggaaattatttcatatattatttttaaaatttacggtttgagttgttttgatggttttttaagtaattttatgTGGATTACTATACAGATTTGATTGCGATTTATGTTCTGTTAGTTGCTATAGAAATTTTTTTGTGTGTAAttctataaaataataataataaaaaaactattttaaagtataaaaataaaaataccccTATACAATAACCCTAATATTTTATAAACACAATCTTAACTTATAtgacaatttatatatatttgccAACACATAAAGTTGCTGCTGAGCTATATCTTTCCCATTGCCAG…	TGAGCTATATCTTTCCCATTGCCA	24	59.895	AGAACTTTGCCTCCTTCCACTATT	24	59.957	375	669	295
Chromosome6	510	p2	(TA)6	12	2133825	2133836	CAATTATTGCAATGATCTGAAACGATTCCCTCAAGGCCGCCCTAGGGAGTGTCATTTTACAAAGCCCTAGCATAATAAATCGAcctgataaaaataaaaattttacataaatgaAAAGTTTATATGAATCACCTTATGTATAAATAAGTTAGATAGAGTTTGTAAGTAATTTTTATCTAGGATCTTTTATCACATCcttttatgtatattttagaCCAATAATATGTGATAAACTTGAAGCTCtaataaaaagtttttttttctaagaattccaataaaaagttaatttttaaaatagtaaccTTTGTCAAAAAGAAATTAAGATGGCATCAAATTTTGACTTATTTAAGGTTTGTTGCAAGATAAGAAACAATTACCaagaataataaaaagtaatat…
Chromosome6	511	p3	(TTC)5	15	2136827	2136841	tattccccttacggatcacgggactactgactgtcacatctttattttattttttttttaaaaaaatatgggataatgttattactattatttaaaACGTGTATTGTGTTTTCTCTATTATTGTATGAAAAGACAATTCAAGACATGTTGTGTCATATAATTTTGTGTGAATACTCTTTGCCATACTTtcttctctctatatatatagtcaTCATCTATATAAATTTCTTCAACTTCAAGTACTTAATAATTATtccttaattttcctttttttttctttctctctttgcAAAAGtactatataataaaaactatttatatttattaatatttatatatataatggaaaaaaattcaaagatAAATAAGCTTGGGAGCTCAATTCCAGTCCCTTTGGTT…	CCAGTCCCTTTGGTTCAAGAGTTA	24	60.446	AGTGAAGCTTTTGGAGTTCTGATTC	25	59.76	385	594	210
Chromosome6	512	p2	(TA)11	22	2137718	2137739	ttagatttaaggacttttgtctaattttagtaaaaaagtctaacattgatgaaagttcaaggggcatgatttagtacatgttaaagttcgaGAGACATGATTAGTAGTTATCAAAGTATGGGGGGGCAtgttttagtacataaacaattaatgaaattaaaattgaatgaaattagataaaagtcatttaatccaacaatctcaatagttcagttggcatttttaacgaccttaaaagttcaggggacatcatttggtatatatcaaagttcagggggcaaaaattctaattagcctaaagtttaatagtattttggactctatgttttacaaaaattatcgATCGAAGattctatattttattaaataatgtaTCATTAGATCCTGTACTTTTCAAAT…
Chromosome6	513	p3	(CTT)6	18	2145458	2145475	ACTATATTTATTAAACAAGTGATTAGAAATGCTCCTGGTCTCTTATACATTacaaaaaaatcttacttttagtcacaacaaaatttgtgagtaaaaataaaaaattatgactaattataaatcattattcctatattgtaactaaaaagtccgtgactaaaagtattagttacaaaaatcagcattctcatgttgtgactaaaaagactgtggctaaaagtatttaaatactatattttaattacgagtaatttttattataactaAAAGTCATACGtagtcacaaaaaaatatatataattaaaaaattatcaataaaaataacaattttttatttttattttttattttgttttctttgtaATAAAGAGAGATTATATTTCTACTATAAGTTTCTAG…
Chromosome6	514	p2	(AT)8	16	2146920	2146935	TTACACTATatactgaaatttttaatttttgtttactttcaaattgtggggtagaatttttttcaaaaatattgtgtaagttttatactgtgtacacagttattttttagttattccaCTGTagttttaattgttttatttgttattttacggttgttttataaaaagaacattattttattaaaattttccGTGTAACAGTAAAATTTAGAGGAAATATTAAattctataccctttttatattgtcctatTTATTTTTACcatcttttttaaagtctatcatttttgcCTCTTTTTTGAACAATTTAGCGATTTACCCCTATCACCTCAAtgtactctccatgtgactctcttatgttaAGATATTTTAGGTACAACACATATGAAAAgatgtatgtt…	ACCTCAAtgtactctccatgtgac	24	60.081	GATACAAAGCTCTTGGACACCCTA	24	60.081	325	589	265
Chromosome6	515	p3	(ATA)17	51	2163253	2163303	AACTTTCTTGGATGGAAGAAATCCCCCCTCCTTCTGTGTAACTTTTGGTACCGTTGTTATCTTAACCTTTATCGGTTaccccaacaaaaaaaaaaaaaaaaattatttgtaattttttttagaaaattttgaataatttacagtatTAAAAATAAGGTTTAAATAATTACTTACCAAATGAATAAGAAAAACAGTCACGCATGCAACAAAATAtgtaaactttattttttgtactgtaactcaaaattttctaaaaaattacaagtaattctaaataactataacgtatgtgtttataaaaaaaaaatacacataccAAAATATCTCAtgaatatcaaaataaataggATCTACTTAAACACTCTAAAAGAAGTGCCTTATAAATTTACCCTATAATAT…
Chromosome6	516	p3	(ATT)5	15	2163415	2163429	ATAATTACTTACCAAATGAATAAGAAAAACAGTCACGCATGCAACAAAATAtgtaaactttattttttgtactgtaactcaaaattttctaaaaaattacaagtaattctaaataactataacgtatgtgtttataaaaaaaaaatacacataccAAAATATCTCAtgaatatcaaaataaataggATCTACTTAAACACTCTAAAAGAAGTGCCTTATAAATTTACCCTATAATATATTATAGGATTATATATAGGATTAGGTCAATTATACCAAAATTGTtggtatatatttatacatCCTCAATGAATGCATTAATTATATTCTCTCaacttttataataataataataataataataataataataataataataataataataaatacatatat…
Chromosome6	517	p2	(AT)8	16	2164543	2164558	taagatctataaatataataattaaatttgttaTGACTTGTGTAACTTTAATTTGTTTTTATAGTCAAGTGTTTTTAAGTGAAGATATAAATatcataatatatttttctcAATCATAAATTTAGTGTGACTAAAGTGAAAATtatctattattattaatcaatattataataattagcATAATGATATTTTATGTTATACAATTAGGACATATCCAATTACTTGAGTCCAAAGGAATTTTATTGTGaagaataaaaatttgaaaattcaatcatatatttaaataattttttgtggAACTATGTGTTAAAGTTAGTCAATTTATATAGAAACTTTTTGAATTTTGTTGTCGTTTCAAATTTTGTTGTCGTTTTTCTGAGCCACCACTTTTGATAATTA…	CTGAGCCACCACTTTTGATAATTAG	25	58.211	ggaaagtctacctattagtaacctgct	27	59.93	376	608	233
Chromosome6	518	p3	(AAG)6	18	2168891	2168908	AATAATTTaccctttttttaaaattattttttttatatttttataaaaatttacacagcaatctatatagaaaaaaataatatataaaataattcctCTAATTTTTATAATAGTAGACTAAAAATAGAAACCCCAACATAAAAAATCCAAcgaaataaaattcaaaacaaaaaaaatcagaCTATTTACCAAAATAACCAAAAGTTGACTATATACAAAAtacatcacttttttttttttttttgtcaatataaataaataaataaaatgtttcCTTAAAGTCCTTTTCaagtaataattaattaattaaatttaaaattaaaaaaaagagagaaattatGCTATAAAAAGGGAAaacacaacacaaaaacaacatacCAAACAAAACCCAAATTACGT…	CGCCGCAATACAATATTCATACCA	24	59.847	CCCACAACCATCAAAACCATATCC	24	60.142	414	685	272
Chromosome6	519	p2	(AT)8	16	2169422	2169437	AGGGAGAAAATAATAGTAGTAGTGGTAATAATagtaaagagaagaagaaggaggaagAGATGGTATTAAACGACGTCGTAAAAGTGGAAAAGGTGTCGTTTTTGAAGCTATTTACATTCGCAGATAGTTTGGATATGGTTTTGATGGTTGTGGGCTCAATTTGTGCGGTGGCTAATGGGCTTTCTCAGCCCATTATGACTTTGATTTTTggtcaacttattaattcttttggTTCTTCTGATCAATCTCATGTTCTTCATGCTGTTTCTCAGgtaaatcatatatataatatatataattatatgtatatatatgtgtatatgtgtgTACAAAATTAAAGGGTGTTGTTTTGTTTTAATTCTAAGTTTGAGATTTTCTTAGTGATTTTTACGATTATAA…
Chromosome6	520	p2	(AT)9	18	2169555	2169572	TATGGTTTTGATGGTTGTGGGCTCAATTTGTGCGGTGGCTAATGGGCTTTCTCAGCCCATTATGACTTTGATTTTTggtcaacttattaattcttttggTTCTTCTGATCAATCTCATGTTCTTCATGCTGTTTCTCAGgtaaatcatatatataatatatataattatatgtatatatatgtgtatatgtgtgTACAAAATTAAAGGGTGTTGTTTTGTTTTAATTCTAAGTTTGAGATTTTCTTAGTGATTTTTACGATTATAATTTGGTTTCTGGGTTGGTAATATTtaagtttctttatttttatttttttaagaaaatatataagaaagagtttttttagtgattaatttaatataatataatatatatatatatatagtgaatAATTTCTACG…
Chromosome6	521	p2	(AT)7	14	2169832	2169845	GGTTGGTAATATTtaagtttctttatttttatttttttaagaaaatatataagaaagagtttttttagtgattaatttaatataatataatatatatatatatatagtgaatAATTTCTACGATTGAAATTAAGGTTTGATAGTGAAGAGATTGTGTTTGTTTGATATTACTTTCTTTaattcttttattaaaaaagataagAGTTTTTAgtgattaatttaatatatatatatatatattatatatatgaattgaattgaatttaAAGGGTGTCTTTTCTTTTGCTTTAATTCTAAGTTTGAGATGttcttagtgattttttttctttttaatttagcTTCTGGGTTGGTGTTTGTGtttgtttaatatttaatttctttatttttaatatttaaaaa…	atttagcTTCTGGGTTGGTGTTTG	24	59.961	ACTCAAACTCTTCACTggcttt	22	58.109	333	601	269
Chromosome6	522	p4	(ATTA)5	20	2170433	2170452	TTGTTTGGATATTACTTTCtgtcttttctttctttaattaaaaaaaagaaaaagaaaaaaaaaagttgataaTGGTTTTGATTCtttgataatatatatacaaatgtattgatttttttatttatttttctttcttaaaatagatttaattatttattgttcttaTCATCTAATCTAATCTATAATATGACCTTttgaaaaagtaaaatttgAAAGTGATTGCACCTAATTTTTTGGTCCACACACCCACCACCAAAAAAAGAagtttgtaattaattaattaatttaattaattaaaatggtGGTAATTAAGTTTAACAataatttattaacttatttatgattttaattttttttttcaggtttCTTTGAAATTTGTTTACTTGGCAATTGGAACTG…	TGTTTACTTGGCAATTGGAACTGG	24	60.202	CATCCAACATGAAACCTCtgcatt	24	60.082	377	545	169
Chromosome6	523	p3	(ATA)11	33	2180214	2180246	ACAAATAACTTGCACTATACTACAGTCCTTCTCATTTATTGCAAAGCAACAAACCCATGCACCTTATCCTACTATGGAAtatagaatttaatataatcttAACAAAAATTTCTTTGAAAATAAAAGGCTCTCAATTTTTCAATGATCTAGAATATGTAATAATCATCGTCTTTCATCCGAGTTTGTATTAacatcatcaaaaaaaaaaaaaaaaatagaaattaaaacaCCTAAAGAAAATTTCAGGAAAACACTATGCAGAAATAGTTTTCCAGTAATCAGTTCTTACATAGCACTAAGTAACATCTTGTTTTTTCAACCTCAGATAGTTTAACTACCATTACAAAACTCTACAACATTTTAACCCTTATCACATACTAAAATTACCAATTTCACTAA…
Chromosome6	524	p3	(TAA)16	48	2182675	2182722	attgcTTTACTGTTTATGATTTTAATTACTCTGTTAATCCCTTTTTTTCTTCGATTATTATTTGTGACTTATTAATATTGTCATTGCTAACGGTTTGTTGATCAAGTTTTTAGTTGATTTGATTATGCATTTTAGTCGTAATTTTTCCACAATAATTTTAGGAACATACTTTAAGGCTATATTTGGAAGTTGGATTTTAGtgagaaaagaaaaaggttGGGGAAAAAACATTTTTGTTATAgcacttagaaaaatattatgtaTAATGGTGCATATTGTAGTTATAAGagatattttatcaaattttaaaaagtttaaaataatttacggtgttaaaataaattttaaaatctcaTGTGTAAGAAAATATTGTGTATGTGCATGCAATTAATTGTTTAC…
Chromosome6	525	p3	(ATT)16	48	2183132	2183179	TTGAATGACaactataattataattttatataataataacagtaataataataataataataataataataataataataataataataatttaggtGAACCATTGAACGataaaaataactattttatAAGAGAAtttctctttttattattattggagCAATTTGCGTTGAAACtccttatattttaattattatacatTTAACTCTTTATCTTTTTTAGTGGCAAAATCCCtttaagtttattttctttgcaaatttaaCACTACAATTAAATATTATCGTTAAATATCAACTGGATGACCACTGTATACACCTGTATATACGTAACAGTATATTATTGAAGTCGATACAGTAGTAATTCAGTTGGTATTTAATGGTAATATCTAACGGACACctt…
Chromosome6	526	p3	(TAA)8	24	2184116	2184139	tatgttttgtaaaagttattgattgaatcatttattttgttaagtgataaattaaactttatattttttaaaattgtataaaataatatactaaactgattttttattaaaataaaaattaataataacctGATCTAAAGTTATTATAACAAAACTGAGTACATATTTTTGTATCTATTCGtattaaaaattatcttaaagttaattatattaaaatatatataattgagcttagtatgttattttatactattttaaaataatattaatacctttaaataatgtaattttgactattatgtttttttttggtGCAGTATATTAAACTCCAAACCACATGTGATTGTGcttttcatgaatttatttataatatgtgatttttagtctcattaataaaaa…
Chromosome6	527	p3	(TAA)5	15	2184578	2184592	tattttaaatatagtgATAGATCTGATCTCTCcatgttaataataataataataataataattgaccaaaattaattagtactTCAATGGTCAATGTTTATGTGAGATTTTTTCTCTTTCTAAAAGGTCCTTAAAAGGAATTATTGTTAAAACTTTCATAAACAAAACTATATCTTATCATCTTTTAACAATTTGCAATTTAAAAGTTGATCTAATTATATCACTCAAAAGAAATATGGCATCAAAGGCAAAGCCCAAATCTTTCACATTAGCTAATATTTGGATTTTATTAGATTTTCTTTACTATTTTAGGAGAAATGATAAATTTCTTctgaattattatttaattttaatcataatcTAATTAGTGTACGAGTTTCGAATCTtacaaacaaaaat…
Chromosome6	530	p2	(TA)7	14	2191303	2191316	TGAGACAAGAGTGGTGATTGAAGGAGGAGGGAGTAGAGTAGGGGGGGAATCCCACGAGGGAGGGATCTGAGAGGACAAACAAACCCAGATTTTGTTTTAGGCCATAAGAGTCTATAATCATGCCATCAGGTGCGAAGAAGAGAAAAGCTGCCAAGAAAAAGAAGGAGAAGGAAGCCACCATCACCACCTCATCTCATACCAACAATCCTCATGGaggtatttattattattattattattatttgttgtttgAATCATTGTTTTTGCCCTTTTTGGTTGTTGGGTTTTTGAGCTTTTGGGTTGATGATTGGTactttgtttatatatatatatataaatatattattttgtctGTACTTTGATTGAATCAAGACTCAGTTTTTATCCATTTTATATAGG…	TGAGCTTTTGGGTGATTTAggttg	24	59.719	gcccaTAACACCAAAATGATCA	22	57.266	452	721	270
Chromosome6	531	p2	(GA)6	12	2194975	2194986	gaaaaacacaaaacatagagcataataatattgaaataattaatgtatttatGCAAAAGAATTTGTAAAGACTATGTTCTTACCAGCTTGGTGTTTCTGGAATTGAGTTCGATCTCTTTACAAGCGAAGCTGCATCAACAACAAGCTTATTCGGTTAGTACACTTTTTTTCAGTTAGAACATTCTTTGAGTTTGAGAATGAAAATGAACATTTTACCCCGTAGTAAGGAGTGAGAATCCAAGCAATAATGATAGAAGTAGCACCAAAAGTAGCTTTAGTTTTGGCAAGCTCTTGGCCGTCCAAAACTAAATATGGCTAATCTCGGCCATGATTGAAGCGATTCCAACCACACCTGCGATCACTGCAAACGTGACAAATAACCATGTTGCCTTATTGGGG…
Chromosome6	532	p3	(ATA)5	15	2200353	2200367	GAGAAGACGAACACAGAGTACGAACAGTTCTTGAAAGATTTAGAGGAGAATCCTGATATGAGGTTCAATATATCTTTGTACCGTAACAAAGAATACCAGCCATCGGAGATTGCATCCACAGTCGACGGAGAAGATTTGCCATCTATTCCATTGGAGGAAATGCTAGCTGATCTTGATCTTAGTGAAGATGAAGATGGAGATAGTCACATGGAGTGATTTCTTTTGCATATTTAAAGAAAAACATAAACTGAATATAAAGCTTATTTTGATAAGTAGAAGAAAGCTATtgattttgtttgtttgtttttctttttgttttttttgggCCATTTTATGTACTTTTGTCATTGTTATGATTTGTGTgttttatcaaaatttatatagAAAACATAAGCAAGT…
Chromosome6	533	p2	(AT)8	16	2207213	2207228	GATGATCGGACCGTCCCATTTGGTTACCCCACGATGCTGATCGATCATAACTAGGACGATCTGAAGGCCTAACAATtctgcaaaaaaaaaaggtgAAATTTAACAATAATCAACTACAAGGGCAAAATCTAGCAATAACAATAACCATTCTTAATAAAGAAATAGATCCTAAATTATATAAGATTGAATCCAAACTTCGAGCGCGGGTAAAAGGGACTTACACACCAGGAGCAGAAGGGAGAGGAAGATCAGTTGGGATAGAGCCACCATGGAAGTCCTTGAGGGTCATAGTATTCCCACATACTTTCTTCTTCGACATTCTCTCCGTGTGACTCTACCTCTCCCTCCTAAGTACTCTTCTCTTGTTGAataattaggtttcaaccagcTCAATCGAAA…	tcaaccagcTCAATCGAAAATGTG	24	60.32	CGATACCCTGTCTGTCAACCTTAA	24	60.082	381	667	287
Chromosome6	534	p2	(TC)8	16	2214828	2214843	AACTAACAAATAATTCTAACTGGCCAACCAAATTAGAAGACACAAACTTAGAAACACTGTACACAACCACTACAGACTTGACTATTAAGCCTCCATAATTCTAATGAGTTATACTAGTGAGATTAATATTAAGGCCACAAATGAAATTGAAGACCTAAAAATCTAAATAGGGCCTGACAAATCAACCTAAAACTTTTGGGGTCATTTGCAATTCCTACCAAAGAGCTAAACTGTGggaaagtaaaaaaaaacacttacagAAGCAAGTTGAATATTTGGTTGGTGTAGAGCCATGACCTTCCACAATGATTTGCTTTGTGACTTTCTCTTGTAGAATATCCACCTCTGAATCAACTTTAGGGGGACCATTACCACTACCACTAGCATCCTGAGTAGGCA…	TCCACCTCTGAATCAACTTTAGGG	24	60.019	CCATTATGGCTGATTTTGAGGATC	24	57.978	339	595	257
Chromosome6	535	p2	(TC)9	18	2224246	2224263	CACGTGTACAACTATGATACTGAAAGTAAAACTTTAAAGCCGATACAGTAATAATTCAGTGATATTTAACGGTGATATCCAATTAACACTTCacaatttacaaaaaaaaaaaaaaaaaaaaaaaaaaaaaaaacctaaaagaGTTTTGCCAAAAAAACTAAAGGggttaaatataaaaaattaaaacataagtgAAATTCACAGTAAATAACCCTTTTCATAATGATTATATTTcaataaacttaattaaattctTATCTAACTATATTTGGGTTATTGGTTATGGAAGATATGGAAGATAAGGTTTTTTCCCCTTTAagcaatgaaaaattaattaggaaagggaatttcaatttttgaccctaataatacaacctatatcaaaatttataccccttt…	GGGTTATTGGTTATGGAAGATATGG	25	57.297	ttttcctagagagagagtggtgca	24	60.997	271	561	291
Chromosome6	536	p2	(AG)6	12	2240820	2240831	ctAACAACACAGACTCAAACACTTTCAATCTTGTCGACATTATATCGATAACCTATCGACAAGTCATCGACAACTTGTTTGAACAATAAAACACTACTGATTAACATGCAGAAAAACAAGCACAAGTTCGTATACACATCCTAAAACAATCTAATCAGAATAACATACACAAATTCCATCCAATtctatgaaaattctattttttaataagaaaaaaacttaCCTTTGACTGTTCGTGGTTTTGGGGATGACCTCTGTTCTGGTTTTCGTGGCTACGACCTCTGAAAATTGGTTGGGTTCCAATGTCGGCCGTGGGTGTGGGTGGGTTGGGTTCCAATGTCGAGAGCAATAGGCAGAGAAAGAGAGACGGGTCCTGCTCGTGGGTTGGGTTCGCCTCGT…	TTCTGGTTTGTGAAGAGGGAAAgt	24	60.325	AATtttcccactctctctttcccA	24	59.894	475	589	115
Chromosome6	537	p3	(AAT)5	15	2244219	2244233	TGCTTCAATCCATATTTTGCATACGTTGCATTCCAACTGTCCATTTTTCCGGATTCTGATTTAGGGCTTGAGAATGTCAATAGCCCTAATCCCTatcataaatttcgaaaaataatattactatGCTATTATCACtgtagaaaattaatttatatatgcaTATGATCGAAAATTATGAACCAATTTGAATATGAAAGTAGTGAATTATTGATTATGAAGAGAGGACTATTTGGAGTTAAGGCCCtactaaatatttaagaaataattatttgcgtataaatataataaaatatgtgattatttTGGTTCTCGtgtcttacaaaagttacaaatcaaagttctcttatttgttaaaaataagttaaattttgtatttgttaTGAAAGATGACGTTTTAGA…	GATGACGTTTTAGAGTGAGCAAGA	24	59.076	aattgacgGTTTGAGTTGTTCTGG	24	60.202	386	651	266
Chromosome6	538	p2	(TC)18	36	2257323	2257358	GCAGAGTGtgaattaagaaaataaaacattCATTCTTATTCCTCTGTTTTGGCATTTAcataatattatgttatctgTTTTTCAGTTTAATTAATATGTCTATTTATTACCAAGAAATAAAgcataaaatgataaataaataagtaaatgagCAAAAATGCCCccctaaattaatattttcatttatattcttatatatatattttttacttttgtctcaataaattttacatttttttattattattacataattttatttttatcccctataaaatttatattttttgttgttatcctttcatatttttttattttatcccattaatactatttaattaatttttttttgctcttGTTAATAGCTGGTTATAATAACAGTAATCCAgagagataatt…
Chromosome6	539	p2	(AT)6	12	2263850	2263861	GCTTGGAAATTAATTGGTAAAGTTCTGTTACTTGGCAAGGCAATTAAAAAAGTTTGGAAATCCTTTCTATTTCTTTTAGAATTATGTGCTCTTGCTGCTACATCTGGTGGGAATTTTCTTTATCACTTGTCAAAAGCAAAGTTTCAACTTTTCATTTGCACCATGTGTAGTATCTGGACTATATAGAAATCAAGAGTTCATGACCGCATAACAAAGTCTCTGCTGTAATGGACTCTCCAACAcagtttgcaaattaaacatGTTGAAATAATGTTCGTCACTagttttttcaattattaatggATACACACATTTCAATTGTCTTGTTTTCAAGATTTTATTGTTGATGTTTATGATCTTTAATCCTTTTTCCAAGTGAATTTGTTTCAAAATTTGCTC…
Chromosome6	540	p2	(AT)7	14	2264501	2264514	AAAACATATTTACATACCAGTATGAAGTTTTCAATTCTAATTTGTGTAAGTGAATATTTTCTTAGCTTAAATTAGAGCAAAATTGCATTGAAATGTTTAATTTACTTGACCAAGTCATTTATATTAAGTAAAACTACAAACAAAAAACTTAATACAAaactcatattgcttattcctTTATATTCAATAGTTCATCTTACTTACACTGCAATTTTTCTTTACAACTAACAGACAACATTTTCCATCAGCAGGTACCGAAAAATAGTCTCGAGTTCAACATCGCGAGACCTTTCAACCAAAACCATTCAGAACTGCACAAGCTGATGCTTAGAGAAAAAATACACCACTGCTTCAAAAAACATGTTAACAACAGAATATATGTTGTCATAGAACAGAATT…	CGAGACCTTTCAACCAAAACCATT	24	60.202	TTCGGAGTTCTCAAGTTTCCATCT	24	59.96	283	575	293
Chromosome6	543	p3	(TGC)6	18	2272383	2272400	aaaaagtaTACAAAGGGAAACTAAACTTCTTTACTATAGCAAGAAGAGTTGggggaaaacaacaaaaaataaataaaaaaaaaagagtaaaaataGTTCTGACTAAACCCCAAATTAGCAGAGCACACATGTTCTTCTTCCTAagttaaaccaaaaaaaaaaaaaaaacaagagcaagaacataatgataatgataatcATAAATATGTAGAATACAACCTCGTGGCACAGGGGAGCAGCCAGTCTAAGGTCTCTTCAGACcaccaaaataaataatgaaacaaaccattaattatttcaagaccCGCTAAAATGCCTCTCATTGGCCACTTTTTCGAAACTCGATCGATACTAAAAAGACCCCGAAGAAAAACCAGGAGGATGTTGTTGCGATTAGGG…	tatttcaagaccCGCTAAAATGCC	24	59.903	GAACTTCTACCACTCTCAGTCAGG	24	60.082	294	581	288
Chromosome6	544	p2	(TA)6	12	2276005	2276016	AGAATAACGATCCCCGCCACCCTTACCACCACGATGATTTGAAGAGCTACTAGTACCGCGAGGCCTCAAATCAGTGGTATCCTTATTCTGTAGCAATATAAAATGAGTGAAACAAGTTAAAATGATTGcaagaaaaaataaacagagCTCAGAAAAACTTCAATGATCAAATGTGTTTGGTACCAAACACCAAACTCTCCCCATACACAAGGAAGGCAAACTTATATAAATCAAAGAATGTTTCAAAGTAccaaacaaaaatcataatAATGAGAATTTTCAAAACACACGAacctcttttttcttttcacgTTTGCTCTTCACTTCATGAAAAGGATCTACAAAAAGTTATAAACTTTACATTAGCATTGACTTTCAATATGAATTAACAAAATGCCC…	AATGCCCATCTAAGCTATAACCCC	24	60.264	TGCCATATTCCCTTTGATTTGGAG	24	59.349	393	644	252
Chromosome6	546	p3	(ATT)7	21	2278246	2278266	ttacataaagatatatctttaattatataattttaaaaaaaattcttccaattcatattcttaaaaaatacatatatcaaacaaaaataaattatatttcaaatattataaaaaaattaaaataaaaaaaatatgtgaaattttattataaaaaggATTATAcatgatttaaaaaaattatgacataaattaaaataagtattaaaattaatacaaaataatatgaaaaaaaagttttaaaaaatattaagagtgagttgtaaaaattattttaagcttAATTTTATATACTAAAGTGTACTTATTATTTTGTGGGGTGCAAAAAGAATTTCTCTTATCATCGTaagacaaataaaataaaataacaatttattttattattttatttatttattttta…	ttagttGTGTAATTGGCATGgctc	24	59.842	gaCTTGTTTGAATTAGCTCCCACA	24	59.481	436	645	210
Chromosome6	548	p2	(TA)6	12	2293703	2293714	TTTGGTTCCTTAATCCCATCTTAAAGGTTAAAAGCATGACTTAATAGGTTAGGGTAGTTTGAACTCAAAGCATAAAATCAATAGAATCCAATACataatataaacacatatatataccTTTATAAACCATGTTGAATTCAATAATATATTATGCTACTTCTATAATtgattctaataataataattaaaaaaaaaaacaagtatttttttttatttcatcaAATTAGTGCCACATTTGTGATCCTTGAAAGCCCTTAAACAAAATAAGTGAACAAATCCTCTCATATAGTATTATTTGCTTTATATAAGTTTGTTTAATTTGTTTCATCTAAACCCTACACATAAACACATTGGCAGATCCTTTGAaggctttttaattttttttaatttgtttatttt…
Chromosome6	549	p3	(CTT)6	18	2295544	2295561	ttaaacaatttttttaatataagaaACTTGAAAAAATGTAACAAATTTTGTAATAATGTCTCTAGATCGgcttattattaaattttattttgatgaaaaatcaattcagaataCTACTtagtactattttgaaaaatacaaggttcaatttatcatttaataaaataaagggtccaaaataacatttattcaaaaaaaaaaaaaaaaaaaaaaacaaggctAATGGGACAGACAACATTCTTGATTACTACCCCATCCCATCTTTACCTTTTTGATTCAGTACCATAATAAAAACAGAGAAGAGGATCAAActctatatataaatttatttaattttataaaagaataataatttaattgatTGATTACATTCCCAAACCAAACAAACAGATCATAGTT…	CCTCTTGCTTGAACTTCCCAACTA	24	60.747	AGGAATCATAGCTTTCTTGGGTGT	24	60.018	436	575	140
Chromosome6	550	p3	(TTC)5	15	2295920	2295934	AACCAAACAAACAGATCATAGTTTTGTTTAGCATATACCTTTTCATGCAATGCTTTTTTCCTCTTGCTTGAACTTCCCAACTATCTAAATTCCTCTTTTCTCAAGTTTTCTCATATTCtcacccttcttcttcttcttcttctacttcttcttctcctcttctCTTACCTCTCTAACACCCAAGAAAGCTATGATTCCTtaagattttattatatttaatattgggtttatgaaattaaaaataataaataaaaattaatcattGAAATAACACCCTCCCTCCTCATTGGTTCTTCTCTTATTTAGTATATTGTATTAGCTTCTCCAtcatctatctatctatctaagCTCTAAACTCTAAACTCTCTCTCCCCACCAAGAAAATCAAGAAAGgaactt…	TCTCCCCACCAAGAAAATCAAGAA	24	60.141	TCCCATCACAAAATGCAACCAA	22	59.298	368	667	300
Chromosome6	551	p2	(CT)9	18	2301964	2301981	ctaattaattaacatattcctatgcccaattaattttaagaatactaatttaagcacaattccttcaagtcatacaaggtaaataaacattcctatgctatttacaaatcacacttttccaagttgatattcatgctattcaagcaattccactaaccctatttttccaaaatcaagattagctactacttactaatggtgatcaagcaaaagtaagcaattgcacaataaacactcttgaatgaacaaaaccaattcactaaacatagcaataaaataccaaatcacaatttaagtcaacaaaataattctagcaaaataaaaattaactcataaagaattgtgcaaaaattacaaagtttaaaagaaaagagatataGAAATAAAAACCCATTTGGA…	TGTCACAATACTCCAAGTTCCTCT	24	59.407	CCAGGACAGCTACAacaatcaaag	24	60.083	403	594	192
Chromosome6	552	p2	(CT)7	14	2306445	2306458	taattaacatattcctatgcccaattaattttaagaataaatttaagcacaattccttcaagtcatacaaggtaaataacacattcctatgctatttacaaatcacacttttccaagttgatattcatgcatcattcaagcaattccactaaccctattttttccaaaatcaagattagctactacttactaatggtgatcaagcaaaagtaagcaattgcacaataaacactcttgaatgaacaaaaccaattcactaaacatagcaataaaataccaaatcacaatttaagtcaacaaaataattctagcaaaataaaaattaactctaaagaattgtgcaaaaattacaaagtttaaaagaaaagagatataGAAATAAAAACCCATTTGGAGCTT…	TGTCACAATACTCCAAGTTCCTCT	24	59.407	CAGGGACAGCTACAacaatcaaag	24	60.083	399	592	194
Chromosome6	553	p2	(TG)7	14	2310424	2310437	GGTAACAACTTTTTCTGAGTTTATAACTTCCAttttgttgagaaaaacaaGGACATTTGATTGAATGTATAAATTCCATCCTTTACCGAAACATTGTTAAATGGAACAAAGTTGTGTGCTTAAAACGAAGCaagtttttcttctttttgtaTTCATTTGAATTTAGTATCAAGAAAATTCTGGTTGCTTCTTTTTCCAAAACTGTCTTATTTCCCTTCGAAAATCACTTCTTACATCAGAGATGGTATTCTTTTCAAATCCGCCAAGCTAATTTCCAACGAACCAGTATCACATCGTGCATCCTTTCGAAACAATTTTGAgcaattttttaagttgatagtTCCTACTGTCCTCTATTTTATTAGTTTCGAGGATGAGATTTGTGCAGGCCACAGGTCT…	CTGCAACTGTTCTTCCTTCATTGT	24	59.963	ACCAACATATGACAAGCCTCTTCT	24	60.019	467	620	154
Chromosome6	554	p3	(ACA)6	18	2314523	2314540	CAAGTTTAAAACTGGAAGTTGCTGAAGGAACCGAATCTTTACAAACTTTAAATGAACACCCAAATGGAAATGATCACAACCGAGCTTTCGGCCTTGAACCTCAGCGAGATATGAAGCCACTTTCATTAGAAGGTCTTTCGTTACACCCTCAGGCCGAATCAACGTCAGACTCAAGATTTTCTATGCCTCAAGAAACCTGCATTTCTGATGAAAGCATGGTGGAGAGCAATCAGCCTAATAATGACGAAGATCATCTTACGCAAATCCAAAGAAAGGCCGAAGCTTTTTCACCTCAAATTGGAAATGAAGTAGTCAATCCATCATCTTCCAAGAGCCATCAAAATCTTACTTCAACAAAACCTAGATATCAGCAAAATAAGCCTGCAAATCGTGGAAGGA…	TCTTACGCAAATCCAAAGAAAGGC	24	60.321	TAGGAATTAGACCGCTCAATCCAG	24	59.961	254	549	296
Chromosome6	555	p4	(ACAT)6	24	2318805	2318828	CCTTTCTTTTTTTTAGGCAAAACTCCcttaagtttatttttctttagaaATTTGAGATGTCAGCTAAATATCACCGTTAAATACCAACTGAATAATTATTGTGTATGCGTGAAAGTAAAATTTCGAAGTCAATACAATAATAATCCAGTTAATATTAACGGTGATATTTAGTTAGCACCtcaaatttgcaaagaaaactaAACATGAGGGGGGTTTTgttacaaaaaagaaaaagataaggcgattaagtgtaaaaaatcaaaacataacGGGATATCGTTGCAAATAACACTAGTTTGGCTTATTAGCATATTAATTTCATATCTTCTGCTCTCTCATTTCCAAAAACAGAAGATTCTTAAAGAGAAATTGTAACAGATAAGTGGTTATGTAATGTAC…	cGGGATATCGTTGCAAATAACACT	24	59.727	TTTAATGAGCTCGAGTTACCGTTG	24	59.376	270	565	296
Chromosome6	556	p2	(AT)6	12	2323632	2323643	CAACTCACTATTCATcatctaaatttatttatattttgacactaaataaactaaattataacTTTAGCAAAATTAGAgagaaaaatctaaattaagAAACACAAGAAGGTTAAACCACAAACCCAATTGATAAAAACCCAAAACCCAAAACATAGAATTTTTCAAAGTTATAACTTTAGCAAAATTAAGAAACACAAGAAGATTAAACCACAAAACTCAAAACCCAAAACATAGAATTTTTCAAAGTAAACATGAAAGAATTAAGGTCAACCCAATTGACTAAACCAAAttaagaaaagaagagaagagaatcAATTAACATACCAGAGCAACAAACCAAGCATAATCAGAGAAAGTATAAACCCCAGAAGAACTTCAACCACAGTAGCTCTCTATTCA…	AAGAACTTCAACCACAGTAGCTCT	24	59.898	ATCCTATACAAGCCGACATTACCC	24	60.02	369	663	295
Chromosome6	557	p3	(ATA)12	36	2328935	2328970	atacaaatttacaattttattaatatttttatgatttttttttacaaaaataggaACGATTGTTTTCAAAACAACATTTTTTTCATGCTATTGCTACATGAAAACAAcgtgaaaaaatatttttaggaacaagaaaatacaagttaaaaacctaccaaaaaaacaaaatcttgtaaaattgtaacaaaatagtTTAAATTTCATGACACTTTcaataccaaaataataataattataataataataaagaaaaaaaaaacaaaacaaaatcacAACACTTTGGGCCTAAAATCATTCTTGAAATTCATGAAGTTTGTCCCATAATGGACTTTTTTGTTGCTCGAAATTAGCCTATATATAATTGAGTAATGAAATAAGCCCAAAGTTATTACTTCATAT…
Chromosome6	558	p3	(ATT)5	15	2332341	2332355	ACAAATCTTTCAAATATCTTTGTTTATTTATgtcataaatattttaaatgttgCTCATATATATTCAAAAGTGTTGCATTTTgaatcaaaaaagaaaaaacttggCCCAATATTTtatgatatagtttttttttttttgataacttATTTTATGATATACTtgtatataaacatataatatatagtaattattaatagtaattttaacaactttattttattattaatgttgTAATTTATACTACAAATTTTGGTGTGTATATCTCTTTATAATGTAGTTTTGTTGAGTCATATAGCAACtttgttttaattaataaactagGTAACGGTACCGCGCCTCGCGCGGTTGTTTAAAaactttttatttatgttgtaaaaataaaatttatatttaataat…
Chromosome6	559	p3	(TTA)15	45	2332587	2332631	AATTTTGGTGTGTATATCTCTTTATAATGTAGTTTTGTTGAGTCATATAGCAACtttgttttaattaataaactagGTAACGGTACCGCGCCTCGCGCGGTTGTTTAAAaactttttatttatgttgtaaaaataaaatttatatttaataattaaaaaaattattagttaattaatatgttaatgtactataaaaaatattaaaaattataatcttaatttgttaaaatattaagtcacattatttaattgaattattattattattatcgtAAGTTTGTTATATAAATTTCACGTATCTATAATTATTTGTTAAAATATGTGAaagattaatatttttaaaataaattacttCAAACTAAATCaaccacaaaataaataatttaaaataaaacaaat…
Chromosome6	561	p3	(TAA)9	27	2332988	2333014	agAGAGTCAGTTCATTATCTTATAACTTGCACTAATAAGAAGCATTAAAAAACAGAAACACaaacttttataaaaaaaattagcgaAAAAAAcatatcttattattattattattattattattattattattattattattatattattaagatGCCAGaatgttacaaaattaatgtagactattcaaatattttctttatgtttttttttactatttattcTAAAATAGTCTATTgatttttaggaaaaaaaatctataataataattatgaataataataataataatattaataataataataatggtgaGTGTTATAAAATGAAAGGACAACATTGATAATAAATAAAGacaattaattacaatttaactcttaaaatttaatatttatatta…
Chromosome6	562	p2	(AT)8	16	2333946	2333961	aaaataaaattttaaaagtatgtatttataattttttttaaaaggtaaattcTATCTGCATCATTATAAAAAATAGTTGTGAATAGTATTAGTATATAATGATATATTACATCATGTAATTCAACACAATATTTTATCAGTGaataagtaatattttttaaacaaaatatataaaaaaaaaatacgatgCTTACCTCCAATATCCAATATAGATGACAATAGATATCATCAAATTGATACAAAATAGTGGAAGCTCTCATCAATTTTTGATAGaaacatatatataagtataaaattagttatatattataattgtaTCTGATTAATatattagaacaaaaaaaaatatgatgcTTATTTCTAATGTCAGATCTAGATGATAATAAATATCATCAAATT…
Chromosome6	563	p2	(AT)6	12	2334211	2334222	TTTGATAGaaacatatatataagtataaaattagttatatattataattgtaTCTGATTAATatattagaacaaaaaaaaatatgatgcTTATTTCTAATGTCAGATCTAGATGATAATAAATATCATCAAATTGATACAAAATAGTAGAAACTCTTTTCGATCtttaatagaaaaatatatatttatatataggtatgagattagttatatatattataattatatccaactaatatatatatatatatgtgcatattacatagtatatataattatatatgatcTACAATTTTTCATTGAGTGAAAAAcataatttataacaaaaatttaaagaaaaataatataaaaatatgatgcTTACCTCCTACACACTCAAAGCTAGATGAatgaatatatt…
Chromosome6	564	p3	(ATA)8	24	2334480	2334503	tataattatatatgatcTACAATTTTTCATTGAGTGAAAAAcataatttataacaaaaatttaaagaaaaataatataaaaatatgatgcTTACCTCCTACACACTCAAAGCTAGATGAatgaatatattattaaatattacataatcTCTCTAATTTTATAGAAgtacatattataattatatatagagGTATATATATAgagttatatattataattgtatcgagctaatatatatatatgtgtgtgtgcaTATTTCATAGTATATATAATTGTATATGATCTACAATTTTTATTGAGTGAAAAacataatttacaacaaaaattttaagaaaaataatataaaaatatgatgaTTACCTCCTATACCTAAAGCTAAATGAatgaatatattattaa…
Chromosome6	565	p2	(AT)6	12	2339709	2339720	aaataacaaaatatcttCTTTTTCTTAAGTGATCTTGCATACCTTGActtcattttgatttttttttttcaaaatagtcctcaccttaaatttcaattaattgtccaaaatattaaaattattttgcaAACAATTATAGAAAGTACTAAatcaaagtataagaaaaaaaaatcattatcccaataaatttaatgtaatattatTGGATTTAATTTAACTAGTAATCTaccttaatttaatttttattagtgactttaaccaaggaaaaaaaagttttaattagATTGTTTTTATAAAGAGACACATCATTTTTCATATATGTTTccatcatattttttttattattatttaaaaataaaaaccttAAAAATTGCTAAGCTACCAACTTTATTGAAAAAG…
Chromosome6	566	p2	(AG)14	28	2341283	2341310	GAGCTGTCCATATTGACAATATATGagaacttaatatatatatcacaCATAAAATACATGAATTACTCATCTAATACCATACTAATGTAATACATTGTGAGTAGTTAGTGAATtcctattattttataaatcaaaatatataaaacacgATATTGAACTGCACCAATAATAATACAATTCCTTAAGATGCTCCTTAGCATTTCTCAAACCACATACACTCTACATTATTCTACTTTTCTCCACCACAATTCCCAAATTCTAACAATTACCCAAGTAAAGTTAGAGACTTTATTCATTCTAAATTATAAGCCTTAACTTTTGTAGTTTACCATAAAGTTCAAAGTTGCAACTTCATGATTTATTccaaaattatataaatcaTGGTAGAGCAAAGCTTAA…	GGGTTTGTTGGTTTCACTTTCATC	24	59.191	GTACCCTTTTCACTGCTTCCTTTC	24	60.023	442	592	151
Chromosome6	569	p2	(TA)6	12	2351552	2351563	TGCTCAAATTAGTTAATAAGAAAATCATTCGAAAATCCCAAATCAAAGTTCTCTACTTTTTGATCGAAGTTGCCACACCCAATCACTGAAATTAGTCAGTTGAAAAACTATGTGTTTAAGTTCACAAACCGATCAAACTCCATAATCGCCgaatcataataaataaataaaataaatagaaaaattacctGAAAAAAGCAGACAAACCCTAAAAAGCGAAATTATCAAGAGAGAAGATTTGTCACTCTTATTCTACCAtttacagagagagagagacgtaCGGAACCGAAATTacagggaagagagagagagagagagagagagagagagagtgtgtgtgtgtatgtgtgtcactttctctctcctcttcttctgaTTTTTGTAGAGAGAGAAAAAGTT…	GAGAACAGAGAATGATTTGAGAGAG	25	57.24	GGACACTTGTTGGAGAGGAGAAAT	24	60.506	437	734	298
Chromosome6	570	p2	(GA)6	12	2352903	2352914	CTAAAATTGCTAATATATGccaattttactaattttccaaaactaaccCTCCCATTTGAATTCAACTCTCAGCTGACTCTATCTCTCTCAACTCACCAACACCCAACGCCACCTATCAACCCCAAACGGTGACCCACGAAACGTTCACCCACGCTCAACCCCAACCCCAAACTGTCACTGATGCTCAACCCACGGAACCCGAAGAAAACTCCAACAACCCCAGCCCCCCAACCCCTCTCTTCGTCTCTCTAAAATTGGgatccgaccaatcggacccatcggacccatggtccgaccatcggaccactggagtttttttttttttttttccaattttagagagacgaagagagaggGGTTGGGGGCTGGGGTTGTTGGGGTTTTCTTCGGGTTCCGTGG…
Chromosome6	571	p3	(TTA)5	15	2363369	2363383	gatttgatttcctgaattaattgtcaaaatattctgacaattaatgtggcacagatactgatggagtatctcacctataaatatagggtctcggtccccgagctcctcactcattctgttcataacagcaaatccatctaaagagagttgagagagcgaggaagcccgattacccacatcaatcggtttcttttgcagatcatgCTTATTGGGACTAAAGctcaaagattcaatggctggaggtatttcgatcctcattcatagtgtatatatgtttgatttaattccgcattttatacataaacatatatattgcagtttatacatataaatgtctaataTTACTACGCAATGACCCTTTACAAATAATTAACTATTTGtaatactaattatttatta…
Chromosome6	572	p2	(AT)7	14	2363794	2363807	ataccaataataatataaatttacaaTGATGCTCTGaaatcttttaatatttttctatatattatggtatgattttattattattattatatatttacaaaCATTTATAAATGGATCATACCACTAATAAGTGTTCCCTAACCCctaacatatataaaatatacccTAAGAGAATTGGTGAAATGTTTGAATTTGGTCATACATGTGTGTTAAGACAAATTAGTCACTAATCTATAATAATGTCAATATTAATATACACTTTACTCAAGGCCAACTTGTATTAAATTAACACATTTGTAATTGTTTATTTTGGAAGAGAATCTCTAGTTGTTGTTATAGACTTTTGAATTAGAGGTGAATAATTGAACCTTTTATTGATTTAAGATAAActagatgttt…
Chromosome6	573	p2	(AT)7	14	2369864	2369877	gaaggattttttagaaaaaaaatggatgcacttgttatcgattgattagcttgaggcctcatacttagttcatataattgtaacaaaataattaaatataattttaaaataattaattatttaaaatttattataagaagagaattttaatttgtgtcaaaagaagtttaattttttaaaaaaataaattttattgtaaatattataattaaatggcttaattatagaaataattcaagtaaggatttaaatataaatattaattgctaaaagaggtcttgttaaatattaattaattattttaagaaaatagttaattataattaaataattctaaataggaatgtctatttaattaattattttaagaaaatagttaattataattaattaaatcta…
Chromosome6	574	p4	(AAAG)5	20	2376732	2376751	AAATGTACTAGTTTCACTAAAAATCTCACAAATTATTTGATTGAATGATAATTTGctagttattaaaaaaaaaaattatcatgaaAATTAGAGCTAATATTACTAAGTTTTAACCTAATCTAATTGTTTTAGTGCATATTTAACTTTATTTATGTTTGATATTTGTccctatattttttattttttctttctttttgcaatttttttttttgaaaaaaggcatttataaattaaaataaaagttagaCATTATGGTCATTACAAAAAATATTGggtaatttttagttatatacCTAATTACCAAAAATATCTTACATATaacgataaaaaaaataaaacatcctatatatgtatatgcttGGCGAAAATTCGAAAAAAACTCATAACCAACCGAAAAAA…	TCACACCCTTACCGAGCAATATAT	24	59.409	CAATGGTGGAGATTCGAATAGTGC	24	60.025	451	716	266
Chromosome6	575	p3	(ATC)7	21	2383160	2383180	ACTGCATGTGCTGAGATTGCTCATAATATCAAGACTATTTAGATAGAGTAAGGACATTGTTGAGAAGTGAGCTTCTTAGCTTGATTTTGTTGTGAGAATTATCCTCAGTTTTGTTTTTGAACTTGTAACTAAGTCTAAAAGTTGCCAAAATGTTGCATTaacttatttttcttaaaaggTGTTCATAAAGTTGACTGACATGTAAAAATAATCTAATATTGAAAAACAACTAATCTATTAGTGTGGATTTGATTTGATTGGATTTGAATTAGTATGAGAATTGATTAAAATCCTTAATGATTGACAAAGATTTGATACATATTTGCTAATGGTAACACTATTCTTATAATAAAACCAAAAGTATTTGTTAGTATCCAAAACATATATAGTAATTAATTT…	CCAGCCTCCAATACTTCCCTTAAA	24	60.325	GAAGTTTTGCGTTTGGAAGTCTGT	24	60.674	462	703	242
Chromosome6	576	p2	(AT)6	12	2383797	2383808	CACATCATTTATAAGCATAATGGAAAATTCAGGACTGCAAATACAGACTTCCAAACGCAAAACTTCCATGATTATGTGATGAACTATGTCATCTTCAATTTCTTCATCAAAAATAAATGTcacctcttcttcttcatcatcatctttgatcttcttgtatatattttgtaaaattgaaaagaaaaagtgTCAAAATTATTCATGACAAAatgaacatatataatataactaaaTAATGATATTGCAttctcatcatttttttttgtaaaattgaataaaaaagggtcaaaattcaaaattcatgaTTATCAtttgtttatcaataattttgtgacaTTGAAAagggaaattttttttatttgcttttgagattatatatatgaaaaaaattgtgaacat…
Chromosome6	577	p2	(AT)7	14	2386432	2386445	ccaatcctaataaataaataaagaacaacacctcattagttattctaggagaatgatgcatggtaatgtcaaaaaaatcattagatgataataaattctctaacaatgataccctataagaagtattgtagtgttttatttttaagagcatgaataatattaagacaattggattcgACAATCAAATTCTTATTctcctattaaaaaaaaacacattaatatacatgtaaatgattcttagttttacaataataatttattaataaactcacaatttcataaaattataaagtagtaatttcaattaatttttaaaaataatttataactttttcaaaatattGGTTATAATTATcatttccaattttataaaaaataaatataattttttttaaaaaa…
Chromosome6	578	p2	(TA)8	16	2386872	2386887	tgttattttattaattttttagtgcTCATctatgggtattacccatttagaagtgtttcatatatatatatataaagtattttaACTAAAACATTTCACATTATAATTTATGAAAAAGAGATTTTTTATCTACAACTTTTAGATAGATGTTATCTTCAATtgtcaataatttagagattgatttttaattttcttttttatttcacacacatttaagttgtgttttctttagtatttgaacatgaatttttagtttatttttggatcttaagaacatattacacttaaattatcaagttttcttaaacactataatatattacatccagtatttacttttaattgtcaaattataaattacattatttagatatacataataatatttcACCTAATAAG…
Chromosome6	579	p3	(GAA)6	18	2401400	2401417	acTATAAACTCATAATTATAAACTGTTTGTTAATATTAACtgcttcaaaaaaaaaaaaaaattgcgtGACAAATATTTTCATACcactatttaaaaaatttcttataattaataactaattttatgattaagaaaatgtgacaaattttaaattttaaattttaaattaaaatatcggAGATAATAAGAAGATAAACACAATTTTTTGAATATGTTTGTACTAAACTATATATAATGGCCAGaataataacttttattttCGATTATAGTTCATAActtcttattattaatttacaaaaCCAACCTTTCTTTTCAAGAAATTACTTGTTCGATTTCATTGGAAAGAATTAATAATAGTAATGGCTATGGAGCTTGACACTTCAAGGAAGAATCTCATAA…	CAATTCAAACACAGCGGTTCAGTA	24	60.261	GTTTGTGACCGTTTCGATACCTTT	24	60.025	420	651	232
Chromosome6	580	p2	(CT)8	16	2403262	2403277	TCTAGAAGATTATATTTGGAGTTTAACACTGACTCGAAGAGTATATCCCGATACTTTGTAACATTAAGTTCAAGTAAACCGAATTTGACTCATTTAATCCGTGCCTAAACTAAAGTTAACAGAgagaattattatttaattttcttaataatgATCTAATTCAAGCATGAAACATAAATATATGAAGATGTAAACATAAGCAAAGTAGCTAATCAGATTAACAAAGTCAATAATCATATATAGTTTAGTCTTTGGAGTAAATTGAAAAGGTTTTGTATATTCAATCAAGTTAAGACAATGaacaaaatataacaataatacaacaacaaaaacaatcaaaatatatactaataataaatcaaaatgACTTAAAAATAAACACACTACTCAtcaaaatgt…
Chromosome6	581	p3	(GAA)5	15	2405942	2405956	ATTGTATATTGAATTTAAGTTTACCTGAATTGAGGGTTGAATGAAAGGTGGGTTTATAAAAGGAACGAGCAACCTAACTCCATTAGAGTGGACAAAGAATGCTTTAACCACAGGCTCCTTCAGTAAGGTTGCGAGACAGCTTATCGCAGTTGGAGAGCTACGACTAAGATTGGAAGGCAAAGGCTTCTTTTGCTGCAGCTGAAATGTTACCCATGCACCCATATATATGCTTAAAAATCATGAACAAGCTAAGAgctcattaattaaaaataaaatggtaacaAAATTTTAGAGAGACTATATATACCTCTGCACAAAGCCACTTGACTAAGCATTTCAAAACATCATTTGTATTAGGTGatgttttctttaaattttttgtcTTGCACTGTATTTACA…
Chromosome6	582	p3	(TTG)5	15	2417333	2417347	CCACGAATAAGGCCATGATAGTGACACTCTTGGGGGCTGTTCCCACTGTCAATGGTAACTTAATAAGTCCAGCCGGTGCCATACCACTTCCTGTGAATCCATAGATGAGATGTTCGCAGGGCTCTAAATCCTTTGCTCCCAAACCCATCCTTTCCAATGAGGACTTGAAGAGGATATTGGCTGATGACCCATTATCAATCATTGTCCTTGCCACAATCATATTGGCGATTTGTACCTCTACTACCAAGGGGTCGTTGTGTGGGTATCGAACGTGTTTGGTGTCCTCTTCAGAGAACGTGATTAACTCATGTTCATAACGAGGTTGCTTGGGAGCTCGCTCTTGGACAGCCAACACATCGTTACCCAGTTCATGTCGCAGAGACCGAGCGTACTTCTCTC…	TCATGTTCATAACGAGGTTGCTTG	24	59.846	TGAAAAGATATGTACGACGGGACA	24	59.842	306	555	250
Chromosome6	583	p3	(TTA)6	18	2421280	2421297	GAGAAGAACAAACACCCATTAAGGGGCATCTCAACAGTCATGACTTGGCTCCTTCTTCATTAATTTAGTCCCAGTATTTTTGTGCCACGTGGCATTATTCTTGACACGTCATCATCGTCAAAATTTGGGTAAACAGTAAGTGATACAAAAATGAACAAGAACCAAAAAGAAGGAGAATAAGGATTGATATTCAGTGTCTATCAAAAACAAAAGATAAATtgattcaaaataaaataccaTTCATGTATTCTTGATGATGATCAGTCTCTCGATTCCCATTCTTTCCAACCTCGAATGTGCTCCGGCGACCGCTCTCGTCTCGTGTAGCCTGAGCTGGGACGTCGGAGAATTCGAATACAGCGAGAACGAGAGGGACGTCAAAGTCAAATAGAGCAAGAC…	AGATGGTGGTGTGTCTTATCTGTC	24	60.081	atttatgAAAACTTGAGTGGGCCC	24	59.777	457	727	271
Chromosome6	584	p2	(AT)6	12	2431043	2431054	ataatattattgattctgataaatgaatatttaatattcattgaatctggacagaatcaattacgtaatattctatatatggtcagatttctatattcattacctgatttgatttcctgaattaattgtcaaaatattctgacaattaatgtggcacagatactgatggagtatctcacctataaatatagggtctcggtccccgagctcctcactcattctgttcataacagcgaaatccatctaaagagagttgagagagcgaggaagcccgattacccacatcaatcggtttcttttgcagatcatgCTTATATGGGACTAAAGctcaaagattcaatggctggaggtatttcgatcctcattcatagtgtatatatgtttgatttaattccgcat…
Chromosome6	585	p3	(TTA)6	18	2437696	2437713	acctgatttgatttcctgaattaattgtcaaaatattctgacaattaatgtggcacagatactgatggagtatctcacctataaatatagggtctcggtccccgagctcctcactcattctgttcataacagcaaattccatctaaagagagttgagagagcgaggaagcccgattacccacatcaatcgtttctttgcagatcaaagcttatgggtaagctcaagattcaatggctggaggtatttcgatccttattcatagtgtatatatgtttgatttaattccgcattttatacataaacatTATATTGCAgtttacatataaatgtctaataTTACTACGCAATGACCCTTTACAAATAATTAACTAtttgtaataataattatttattaaaat…
Chromosome6	586	p2	(AT)8	16	2438134	2438149	ataaatttacaaTGATGCTCTGaaatcttttaatattttttctatatattatggtatgattttattattattattattatatattacaaacATTTATAAATGGATCATACCACTAATAAGTGTTCCCTAACCCctaacatatataaaaatatacccTAAGAGAATTGGTGAAATGTTTGAATTTTGGTCATACATGTGGAGTGTTAAGACAAATTAGTCACTAATCATATAATAATGtcaatattaatatatacactTTACTCAAGGCCAACTTGTATTAAATTAACACATTTGTAATTGTTTATTTTGGAAGAGAATCTCTAGTTGTTGTTTATAGACTTTTGAATTAGAGGTGAATAATTGAACCTTTTATTGATTTAAGATAAActagatgttttt…
Chromosome6	587	p2	(TA)6	12	2442033	2442044	TTCTTCATCACCTTTCTTTAATGTGATGTATATTTTGGTCTTGGAGTTTTCTCATAGTCATTTTAGGGTGTGGCTGATGGCTTTAGGGTTCTTGGAGTGTTCCGGTGACTCAAGTCGTGGTGGTGGGTGCTCCCTACTCTGAGGTGTCATGTCTGAGGTGAGATGAGGGTGTTTTATCGAGTGACCATTAGTATGGGTGTCTCTAGGGTTGGCTCTTGattttttatatgattatcTGTAAAACATTGCTCAAGAgttataaaataaacttaagtattattatcgttaaaaataaaacttagaaattTATCTATAATTGAAAGTTAAACTTTGCAAATTactcaaagaaaattattatcatttttCGTGTATATTTGTAAgagaaaattaattacaacC…	ACCTTTTAGTCAATCTTCACGTTCG	25	59.823	ACACGTGCGGTAGACTAGAATATC	24	60.024	410	576	167
Chromosome6	588	p3	(TCT)5	15	2443451	2443465	ctctctcttaatttcttacagctctctagattattattattttattggttgccgaaaccTCAGTCAACATTACATTCAacaccattttttgaaaaagaagtTACATATTTacgtttaaagatttttttttttttatatttttactgttttttaataaaaataacataaaaacaataaaaaaattatataaaagtagcagaaaaataacatcaacaacaacaaaaaataacaaaaaattaagaatagtataacataaaaaattgtattttctataaatcaaatcataaaaatcgtaaaaaaatttaaaattttgtacaatcgtatttttataattttttttatttttaaaataatattttataactataataaaattcgctattaatttatttttgaaaa…	GAGCATAAAGATTGACGGTAGCAA	24	59.429	TATGGCTGATGGTATGGAGGAAAG	24	59.958	421	643	223
Chromosome6	589	p2	(AT)6	12	2448633	2448644	aacatttatattgtttattaatttcaaatatactATTTCTAAAGTttgttatttacaaaaatacggtagAAAAACTTCCCCAAATGCGCAAGAGAAGTGTGACACACATGTGGCTATGTGGGCGAGTGAGACTCACACGCGAGTGAGGGACAAAGCCTTCAGAGTTGTCTGACGCTCACAAACTGTAGCGTCAGAACGCAGCAGTGGTTGCCACGTGGCGAATTCAGACAAAGTGAATTTCAACGTTTCTCAGCacaaaacacacaaaaacaactAGAAAACAACTTAACCATAATATATAAATCAATTAAAGTTTATCATATatgcaaacaaaaataaatttataagacaaaaatctcaaaaaatacAATACTAAAATAACTTAATAGCAACAATAAA…
Chromosome6	590	p2	(AT)13	26	2452820	2452845	caacTACAAATCACCTACATATCAACCAATTGTATTACAAAAACCACTCAATTAGAAATTAACTCCAAAACACATGGATCTGACAACAagcatatataattatttttttttcttggcaactctgaaatatttttaacaaattagcatgatatatatgtatatatgttaatAGGCATGTTACTTTTAAATTAGTTCTCACAAGCATTTTAAcaaacacattatatacaagCATATTCTAATATATTTTAAGTTATAACTAAAACATAATTTTAATCACTCAATTGAAGTAAcagataaaaaattataaaaacaaatataatttaaaaggcAAACAAAAAGACCCATTCATCTTTTggatctaaaatttcaaaaaaaaaaaatatgtatgtgTTTGTAGAC…	GTCAATCCTTTTGTTCATTCTCACC	25	58.848	CCGTAGAGCTGAGAGAGTGAAAC	23	60.427	444	651	208
Chromosome6	591	p2	(CT)9	18	2453062	2453079	ATTTTAAGTTATAACTAAAACATAATTTTAATCACTCAATTGAAGTAAcagataaaaaattataaaaacaaatataatttaaaaggcAAACAAAAAGACCCATTCATCTTTTggatctaaaatttcaaaaaaaaaaaatatgtatgtgTTTGTAGACATGTAAAGAGTTAATAATATGTGTTTGTAGATACACATAAATAAGTCAATCCTTTTGTTCATTCTCACCATTATCATAGAAAGAATAAATAACtcattcaatatatatatatatatatatatatatttcttcataagtaaaatgtaaaaattcaAGTTAAATAAAGGACCTCCATTTCTCTAACTGTTAACAATGGCAGATTGTCGATGGAGGCCCTAGCTCTCTTTCCGTTTCACTCTCTC…	TCTCTTTCCGTTTCACTCTCTCAG	24	60.023	TGGAGAAAgtaagaagaaggagaag	25	58.001	378	552	175
Chromosome6	592	p3	(ATC)7	21	2457665	2457685	CAACACTATTTAGATAGAGGAAGGACATTGTTGAGAAGTGAGCTTCTTAGCTTGATTTTGTTGTGAGAATTATCCTCAGTTTTGTTTTTGAACTTGTAACTAAGAGTTGCCAAAATGTTGCATTGACTTATTTTCTCAATAGgggttcataaaatattcaattcgtgttgattgacatgtaaaaaaaataatctaatattGAAAAACAACTAATCTAAATTGTGtggttttaaattattatttataagaaTTGGATTTAATCTAAAATATGAATCTTTAGTTAGTGCTGATTAACATAATGATTGACAAAGATTTGATACATATTTGGTAATGGTAACACTATTCTTATAATAAAACCAAAAATATGTTAGTATCCAAAACATATATAGTAATTAATTT…	CCAGCCTCCAATACTTCCCTTAAA	24	60.325	GAAGTTTTGCGTTTGGAAGTCTGT	24	60.674	462	703	242
Chromosome6	593	p3	(GAA)5	15	2465052	2465066	CTATAAACTCATAATTATAAACTGTTTTGTTAAAATTAACtgcttcaaaaaaaaaataaaattgcgtGACAAATATTTTCATACCActtattaaaaaatttttataattaataactaattttataattcaaaaaaatatgacaaatttttatttttaaattaaattatcaaAGATAATAAGGAGATAATAAacacagtttttttttttttaacatgttTGTACTGATGACTAAACTATATAATGTGGCCAGAATATATAACGTTTATTTTCAATAATAGTTTCtattattaatttacaaaaaccaaCCTTTCTTTCCAAGAAATTCTTGTTTTGATTTCATTggaaatattaataataataatggctATGGAGCTTGACACTTCAAGGAAGAATCTCAT…	CAGCGGTTCAGTACAAAAGATGag	24	60.143	GTTTGTGACCGTTTCGATACCTTT	24	60.025	433	649	217
Chromosome6	597	p2	(TA)9	18	2474047	2474064	CAAAAGCCCTTCAACCATTAATACACTCTGTATATATACCAACATTGTTATATATTTGTAAATAATCAAACAATTAACTATTCTTGAGCAAAATAAAGGTCAATGAAAGATATAAAAGTCTCAACTGGTCACACTTCACTAAATATTCTCAAAGAGTTTTTAGATGTAATTGTATTTCTAACATAATAACTAACTGGACACCCTTGCCTCttaaacctctctctctctctctctctctctctctctctctctcctctctctcacacacacacattCACTCTTTCGTTGTAATGGTTAAGAGAAAAACACAATATAAGTCAATATATAACTATACGTACATATATAtggaagaaaaataaattaattgaaagaaataaaaaagaaaaacctgTAAATTAA…
Chromosome6	598	p2	(AT)6	12	2481742	2481753	CTTTCTTTGAGATTGATCAACCTCTTTAAGCCACTCAATCAAGCTTTTTCCTccattctctcttttcttttcggtttctgtcttccaatgcttcataaacTCTTGTAAGTATCTCAAGTAATTCTTGAAAGATTGATCATCTTCATACTCACCATCACCAAGAAATAATGGAAGGTTGTAGGTTAAGCATTTGTCACCGAACTCGTCCACACGCTTCTTAAGAGACAGAGCTTGTTTGATCAATTCTACGAATTTCGATTGTTTCTCAAATGCATTAAGATGTTTACTCTGAAAAAGTGTTGGTGCAGCCTCAAGGAGAGAGCAGAATTCTTGTTCTAAATCGGGTACGGTTTCAATTTCCGCTGAGTTTTCCAATAATTTGTTGTAAATGTTTGATGA…
Chromosome6	600	p2	(AT)6	12	2486400	2486411	tatataaataataatattaataaaagatAATACATAATATgagtaatatttatataaaataaacgGATAACCCAAAATATCCTAATTAAtacgttttttttaaaaaagaaaagaaaagaaaaagataatcCTAATTGGAGTGGAATtataactcaaaatttttctataaatattgtATTATGAATCAATGAGTTCAGAAGATTTTggattcatttatttttttgttggtaGAAATAAGTGGTGTcattcaattcaattcaatccaaaCTTGATGGAGCTTTCAACTGACCAGGttaattctttctttcttcttcttctatcaTTCAATCATACttgtatattttttcttattaatttatatatatgtatatatatagattggTTAAGAATGCATGAATA…	GAGCTTTCAACTGACCAGGttaat	24	59.238	CACGAGTATTGGTGCcgaataata	24	59.014	275	568	294
Chromosome6	601	p2	(CT)12	24	2492521	2492544	GAGAAATCtacctaaaaaagaaaaaataaagattgaaactttaacaagtaaaaaatcaaaactttagcaaataaatataacaaatacCATTGCTTGACCAAGTCCCAAAACATCCCATTTTCAGGCAAGAGAGAAGACCCATCTGCTAACCCCAAAAGATTAGtttcttgttcttcttcttcatcatcatcatctgaTGAGGCCCCATCATGTTGTTCAAAATGGGCAGCTCTGTTTTGTTGCTCTGGGGTGAAGCAATGACAGAATGAGAGGCTGTGGAGTCTGGTAAAGCtgatagaagaagaagaagcagggaaagaagagaaaagggtgtttttggtaattttagttgagtgaaaagaagaagaagaaatgggaagaagagagagagacatGCTC…	TCAAAGGGTTCAGTCTTCAATGGA	24	60.141	TGTCTGCATCGATTTCTCTCTCTT	24	59.841	406	700	295
Chromosome6	602	p2	(CT)6	12	2517677	2517688	attaacatattcctatgcccaattaattttaagaataccaatttaagcacaattccttcaagtcatacaaggtaaataacacttcctatgctatttacaaatcacactttttcaagttgatattcatgcatcattcaagcaattccactaaccctattttttccaaaatcaagattagctactacttactaatggtgatcaagcaaaagtaagcaattgcacaataaacactcttgaatgaacaaaaccaattcactaaacatagcaataaaataccaaatcacaatttaagtcaacaaaataattctagcaaaataaaaattaactcataatgaattgtgcaaaaattacaaagtttaaaagaaaagagatataGAAATAAAAACCCATTTGGAGCTT…	TGTCACAATACTCCAAGTTCCTCT	24	59.407	CACGCAGGAAagagaaaatgaaga	24	59.786	399	553	155
Chromosome6	603	p2	(CT)6	12	2522188	2522199	attaacatattcctatgcccaattaattttaagaataccaatttaagcacaattccttcaagtcatacaaggtaaataacacattcctatgctatttacaaatcacacttttcaagttgatattcatgcatcattcaagcaattccactaaccctattttttccaaaatcaagattagctactacttactaatggtgatcaagcaaaagtaagcaattgcacaataaacactcttgaatgaacaaaaccaattcactaaacatagcaataaaataccaaatcacaatttaagtcaacaaaataattctagcaaaataaaaattaactcataatgaattgtgcaaaaattacaaagtttaaaagaaaagagatataGAAATAAAAACCCATTTGGAGCTT…	TGTCACAATACTCCAAGTTCCTCT	24	59.407	CACGCAGGAAagagaaaatgaaga	24	59.786	399	553	155
Chromosome6	604	p3	(TCT)6	18	2535253	2535270	acccgacttaaatgaaataaaaaaataaaaatgaaaatgaactttacagaacacacttttgttttctgtttttaaaattgaaaacaaaagttgttacagaacgcattttcgttttttaaaaataaatttcactttcattttgtgatttaaaaattaaaaaacaaaagtgttaccaaacggcaccataGTAAACCGCTGAGAGAGTGGCGTTACAAACAGCTTCTAAAACCCGCCATGAAATAATTTCAGCAACAATTTTCTTAGCAAAGCAACAGTCAAACTGGATATAAACAAAGATGGCAGCAGCATAGTCAATCTTCACAGCCGAGATTAGTGAAACATAGATCGATTTGACACTGAATTTCCCCCTAGAACCAGAGCTAACCATGGCTAATTTGG…	GGCTAATTTGGTTATGTTTGGTGC	24	59.37	TTTAAGGCAAGTTTTGGAAGCTGG	24	60.443	389	649	261
Chromosome6	607	p3	(GAA)5	15	2543120	2543134	TAAtagtttttctttctctcttttagtcattttgtttttcatttttactaTGGTCCTTATGGCAATTGCTCAAAAGGAATAAAGAAGAGATTCTATACATTAATCTGTATGTATTATCTtgattttatcattttttgggCTATTCCCATATGGACCATagtgaaaataaaaaacaaaatgactaaaacagagaaagaaaagtaatacttaataaaattgatatagcaaattaaacaaaatcacgttaacacttCTTATAGACCTGTAATTGCAATAAATGTAAGCATTTCTCACACCTTATGTTTTGATTTTCATTTCTGACTTCTAGAAGTAAATATTATCCATAAGTTTGAATAAATAAACCAATGGAGAAATTGTGCTCCTACCTAACTCTAAGTA…	TTGTGCTCCTACCTAACTCTAAGT	24	58.669	AGGAATTAAAGAGCGGACCTTGAA	24	60.263	375	671	297
Chromosome6	609	p3	(AAT)9	27	2550552	2550578	AAAGTAAGGCAATTCTAATGAAGTTTCTTTCTCTTTTGTTTTACGCCTTTGCTTTTACAGTTTCTAACATTGCCCGTGTTCCATATGGTACAACACTTGATATCGAATCTCTTTCGAATTCAAATGATTTGTTTACATACTTCTTGATTGAATAGTAATGGGGTTTTCAGgccaatttttttctttctttcttatttcTCTTAATGGTCTTATCCTTTTTCAATTAAGCTACACCTTATTAAAGGCAGAAAATGAGAAAATGACCTTTTTCGTTCTCTTCAAGCACAACAAAAGTATATTTAATGAGTTTAGTCTTCGATTCAAGAACAGTAACAAAAAGGCCCCATTTTTATAGAGTTTTATATCTTAAAAGAAATTAGtcttttcttcataatttgA…
Chromosome6	610	p2	(AG)10	20	2569739	2569758	AAACTACTTAAAAGTTCATATACTAAAAAACATATtctaaatattacattaaaaatttaaatgaagaACTAAGAGATAGCCTTTACTATATCTAAAGCAACAGACTTATTAATTTGTTGTTCCTTCAACTTTTGAATCTTTCTCTTCAAAAGAATGAGTATCATTTTGTTGTTGACAATTTTTGGTGAAACCTTGAGATgatcatcaccatcatcattATCATTACTACAAAAGTAATTAGTTTCCAATTGAATGACTCTTTCTTTGAAAGTTTCTTGAAGTTCCTTCTTTATCATCATATCCACATCACAAGAAAATGGTAACTCGTTACTAATTAACATTTCTTCAATCTTCTTGTCCATCATTCTCATCAAATCTTTCAGCTCTGAAATCAATGTT…	TGAGTTGAAGTCCTCCATTCTTGA	24	59.652	ACTACCTTCTCTTCTCTATGCCTA	24	57.731	429	585	157
Chromosome6	611	p2	(AG)14	28	2573199	2573226	TATctaaatttcaattaattatactcaaatatctaaattttaatatgtacTACATTCCTTATGAACACAAAGTCCCCAATCTTCAAAATTTCAAACTATACTAAGAAGCACTCAAATCATATTCTATCTGGTAAATCCTAATAAGACCAATTTACAATCTAAACATTACTCTATGATGAAACAGATGAAACCCTACTTGGCAATTGAATTAAAAGAGAcgaaaaattaaaactttgaaTTGGATCAGGAGAACATACAAATTGGTGGAAGGGGTTCTGTTGCAGCAGATTCTGACCAGAAGAGATGCAATTATGCCCACCACAGCAAATATTAGGGTTGTAATCAAAAAACCCATCACGTCTGAATCTGATTCCAAcccttttctcaaaaaaaatcaaa…	CTCAGCACTCGAATTGGGTAGATA	24	59.962	TTCACTTCCACAACCGAAAACAAC	24	60.616	468	621	154
Chromosome6	612	p2	(TC)7	14	2574433	2574446	aaagaaaatctatatcatgttcaatttaaattaactttaatcttatttgtttaaatttaactttatgatagtttatagaGAAATCacttcatatattattttaaaaaaaaacgtttttatatttttataaatataaaaaaaataacaaaaatgtattttgaatatttgacaaaaagttaaaaacaaaaaaaattataaaaaactacatattaaagtaaaaaataattaaagctaTTTATTActttagaaaaattataaataatatataaatagtaaGTTTATACAAAAGAAATATGAAAGAAGCACAAGTAATGGTAAAACTCATTTCCTAAagaaaaaaatggtaaaattcattaaaatatataaaaagctCAGTCCATAATCAGGCCCAATAAAAGG…	TCGACCATTTCTGCCTATGAAGAT	24	59.898	GGGTTCTGAGCTATGACATTTCCT	24	60.385	436	686	251
Chromosome6	613	p2	(TC)6	12	2584681	2584692	TTTGATCTCATGGAAGTGCTAACCTAAAATTATAATGGGATTTTTACACTATATGTCAAATTTGGTactttttttacatttttatttatgtttggtttttttaaacttttttataaaatctgtttttcaattttacttttcaCAAAGttctttaattacaaaaatacctttaTTGCTTATGTTTAGTCTCTTTTACATGTTAACtccttttctctctttttttttccataatcttttttttttttcacttcattTTTCCCTctctttaaattaaaaaaataatttaatattaattaaataagagatTTTTATTCAATTCAACCAAAATCACATATTAGTACTTTCTTATTAGTGAGCgacattttgaataattttaacattgattgtttttttatacat…
Chromosome6	614	p3	(GTT)5	15	2586114	2586128	tactttgttttattttttgagattatttgagattatttgtatgttttttaAGTTGTCACAATGTATTGATGTTTAATCTATTTTTATGTTAAAGTGCAGTTGTTATCGATttgtttattcatttttttaaagttgtttaacaacaataaaaaaaaagtttatgtttaattttttatgggtACATATATTTTTGAGTTGATATACAAATATTATGtagttacttttaaatttattttatagataACTAGTTTTTTACTTCTTAGAGTTGATGCAATTACTAGAGTTGTCATACAGTtgtttatttgttattatttaattGTTCAATTAATTAGTAGaaagttatatatatgtatatttagtTTTTCATCGTACATATTAAGAttgcttttgttttttttt…
Chromosome6	615	p2	(AG)33	66	2587760	2587825	TTGGTTGGGTGTCTACTATAAGAGTTGTTATTCTGTTGTTACTGTGTAGTTGAATGTGTTCACAAACAATGAATATCGTGTGAAATCAGTTTTCTTTATTAATAACTTTAtgtaaaataacaaacttttgtcatccttaatTTAGAGTCTAGAGTAGTCGTGATGTTGCTCTCAGTAATATTAATGTGtaaattagcaaaatatatattaatgtgtgtgtaaatatgtatatttatatatatggtgagaagagaaatatataaataaaatagtaattcCATATACAacatcaataaaaattaaataaatatcttacagtaaaataaaagaatattggcaaattgaagaaaaaaaaattgatttaataacttaatcgcacaaattatgcaatattgagag…
Chromosome6	616	p2	(AT)8	16	2594268	2594283	TTAGACAGAACACAGCAgaatttttagttgttttgatcgaaaaAAAGTAATGAAAGCCTtcaatttacaaaatatttaagcCCGGGAAGAGTTTGATTTTGTTTTCCTCCTTACCAAGCCACCTCTGTTGGAGAAGGTGCAGTAGCTTCCGACTAGTATGTTCCCGGCAATTGTCTGCCTGAAAACTTCTACTCCAAGAACATCTGCTATCATCTCTTCGGTTTCCTAACAAAGTTTTGGCACAAATTAAGAACCGAAATGGTACATTTGGGAATATGTtattttatactaattttacTAACAGAGCACATAATTATTACCAGACAAAGAAACTATAATTCAGACTTTTGAAACTTTTGTATTTAAACATCAGAAATATACACAAGACATATTGAAACT…
Chromosome6	619	p2	(TA)12	24	2607308	2607331	AAATTGTAGAAATTTTCAActcattattttatattaatactAGATACTAGTTCATCCTTGTTCTTCTCCCATTATAGATCGATCGATATCGACCTGGTCAATTTGGAAGATTTCCAGGTTCAATCATTTTACATATGCATGCAATGCAaggtaattaatattatatataatattttacttttaaatatatgtatacaaCTCTTCCTACAATTACTTGATCACACTGTAATaagaaatattaattaatattcaaattattatatatatatttgtgttttATATGTCATcacaaattattataattaatgagtttttatttgtcattattaaggcattattaaatataataatttactatatatatagtacCAGGTCAACtgcataacatatatataatat…	TCAAACAGGCTGTGATGATAGGAA	24	60.019	AGAGGCACCACAAGTAAGTATTCT	24	59.467	430	647	218
Chromosome6	620	p2	(AT)9	18	2608579	2608596	taaggaaataaataaataattgattttctgataaatgaatattttatattcattaaatctggacaaaatcaattatgtaatattctatatatggtcagatttctatattcattacctgatttgatttcctgaattaattgtcaaaatattctgacaattaatgtggcacagatactgatggagtatctcacctataaatatagggtctcggtccccgagctcctcactcattctgaatccattcagcaaattccatctaaagagagttgagagagcgaggaagcccgaactccaatactgaagctatcgcagggattgaagctcaaagatcaatggctggaggtacatcgatcctttcattgcatatattatagatatgattacagtttattttccgca…
Chromosome6	621	p2	(AT)6	12	2608730	2608741	tgacaattaatgtggcacagatactgatggagtatctcacctataaatatagggtctcggtccccgagctcctcactcattctgaatccattcagcaaattccatctaaagagagttgagagagcgaggaagcccgaactccaatactgaagctatcgcagggattgaagctcaaagatcaatggctggaggtacatcgatcctttcattgcatatattatagatatgattacagtttattttccgcatttcatatcattgtatatgctatattacatacactatatatatagtctaacagttggtatcagagcggatttatctctgccttgattttatttgagtttcatatatatatatatatatacatacatatactgttcatatatatacatattt…
Chromosome6	622	p2	(AT)7	14	2608874	2608887	tactgaagctatcgcagggattgaagctcaaagatcaatggctggaggtacatcgatcctttcattgcatatattatagatatgattacagtttattttccgcatttcatatcattgtatatgctatattacatacactatatatatagtctaacagttggtatcagagcggatttatctctgccttgattttatttgagtttcatatatatatatatatatacatacatatactgttcatatatatacatatttgttttcggttctgtatatatatatttatattcataccatttatattatatatactttttaatcagtatatacatatatatattttattgttcatatatacatatatatatatactcatacattcgtacgtgtatatatatattt…
Chromosome6	623	p3	(TCA)6	18	2615893	2615910	gatttcctgaattaattgtcaaaatattctgacaattaatgtggcacagatactgatggagtatctcacctataaatatagggtctcggtccccgagctcctcactcattctgaatccattcagcaaattccatctaaagagagttgagagagcgaggaagcccgaactccaatactgaagctatcgcagggattgaagctcaaagatcaatggctggaggtacatcgatcctttcattgcatatattatagatatgattacagtttatttccgcatttcatatcattgtatatgctatattacatacactatatatatagtctaacacaAACATGTTAACCCTTTCAACCCTGCGGGTATGCTTTCTTGGCGGATCAAAAAAGTTTTAACATATCCAA…	ATCATTGTGGTGGATTGGATTGTG	24	59.839	GATTTCCCTCATATCCTTGCTTGC	24	60.023	443	611	169
Chromosome6	624	p2	(AG)7	14	2621520	2621533	tacattCAATACCGAAAAACGTGAAAATTTAAACAAccaccctaaataattagggacacaaccatataataggtgctaaagccttataaggcgccaaagccataaataatggcgcaaaatagaacaaaatcaatataaaacaaacctataacaaattaaaaacattgaaaaaagaaagaataaaaaaagagttatgaaacaaaaaagaaaaaaacattgAACTCATTTACAACAACAAACAATagacaaagaaaattaaaatagaaaaaactctTAAGGTAACTTGAACAATGAATATGATCAAGAGGTATTAACTACAGAAAAGTTGCTTCAAAATCGTGATCACTGGCCCTTAATATAACTAATTCTTTCCAAATCACACAGACATTATATCGAACA…	AATCGTGATCACTGGCCCTTAATA	24	59.897	ACTTCATTTTCGGATCTGGGTCTT	24	60.264	335	584	250
Chromosome6	628	p2	(AT)8	16	2630207	2630222	CAACCATGGCAGCTATCAGTGTTGACGAAGTCGAAAGATACCTTGATATCATGCATGCATGGTGTACAGTGCAACTACAACTTGTAGTGTTCTAAATTGTATAGAAATTTTCCAActcattattttataattaatactaGATTAATTAGTTCATCATTAATTGTTCTTCTCCAGTTATCGATCGATCGATATCGACCTGGTCAATTTGGAAGATTCCATGTTCAATCATTTTACATGCATgcaatattatataaatatttacttctaaatatatataaactctTCCTACAACTTGATTACTGTAATaagaaatattaattaagattgaaattattatatattttgtgttttataTGTCATCACAAGTTATTATAATGAGTTTTTATTTGTCAAATTTAC…
Chromosome6	629	p3	(TCA)5	15	2632655	2632669	cATTTGGCATGCAGCTATTGCAGCAAGCCTTCTTTCAATGGTAATAGTTTTACTCATTTTCTACGACTACAaaaggagaaagagagagaagataTTCAAACAAAATGGTGGACTCTTATTAAAAAACCAAAGAGTGAGAATCTTCACCAAAGCAGAGTTGGTCAAAGCAACCAACAACTACAACCAATCTAATTTCATTGGCCAAGGTGGCTTTGCTTCAGTTTACAAAGGAGTAGTTATACTAAATGAAACTAATAGTATTACTAACACAAGTACTCAACTAATAGCCGTGAAGAAACCAAAACTTGAGAAGGATGATCAAAACAAAAGCATACAAATAAACCACCAACAATTCCATGAAGAAATCGCCATTGTTTCTCAAGTCAATCACAAGAATGT…	AGAATGTGGTCAAACTCTTAGGCT	24	59.958	GTGCAAATAGTCAATGGAGAGAGC	24	59.965	393	586	194
Chromosome6	631	p3	(TGA)5	15	2639731	2639745	TTGCAAGCTCAGCAACTGTTTCTATCTCTGTCTCATGATTTTCATCGTAAACAACATTAGGATCCACTATTTTTTCCACATATCTCTCACCCTTGTTTTCTCTTACCGTTGAAACAAAGTATTGAATAATATTACTCTTGACTCCGCTCCTCCTAACGCCGTTTGAGATCGGCTTTTCTCCCGTTATCAATTCCACCAAAACAACACCAAAGCTATAAACATCACTCTTCGTAGTCAATGTACCAGTAGTCAAGTATTCCGGATCTAAGTAACCGATAGTCCCTTGAACTGTTGTGGCTATGCCAGTCTGGCCTGGAGGGATCAAAACCGAGGCACCGAAATCAGACACTTTTGCAGTGTAGTTTTCATCCAAGAGAATGTTGGTCGACTTAATGTCTC…	TAGTCGAGTTTTCCAAGGCCTTAA	24	59.959	TCAACAAATAGCCGTGAAGAAACC	24	60.024	470	737	268
Chromosome6	632	p2	(TA)8	16	2647986	2648001	CATATTGATTTCAAGCATCAAAAAATACGTAAAATGTAgactttaatttcataaatattctTTCGGGTCCGATCGTGTTCTTAAGAGAATTTTTCAGTTTTCAGATGGTTTTCAAATCCTTTTCATTCATAAAATCgatctaaaatattataatgaataTAATAAGTAGAGGATTCGAAATAAATACCAAAaatgaaaacgaaaaaattacaGACCGAAAAATAAAAccttcatgtatatatatactcgtatacaatgtatatactgcataaaatcatcattaatgtatggaagataatattacatacaattttatgcaataaaaatatgaaagcattgagtattatatataaacatatatacatgaaaaattatatgtatatacaagtatatgaatat…
Chromosome6	634	p3	(TGA)5	15	2652658	2652672	ATTGCGAGCTCAGCAACTGTTCTATCTCTATCTCATGATTTTCTTCGTAAACAACATTAGGATCCACTATTTTACTCACATATTTCTCACCCTTGTTTTCTCTTACCGTTGAAACAAAGTACTGAATAATATTACTCTTGGCTCCACTCCTCCTAACCCCATTTGAGATCGGCTTTTCTCCAGTTATCAATTCCACCAAAACAACACCAAAGCTATAAACATCGCTCTTCGAAGTTAATGTACTAGTAGTCAAGTATTCTGGATCTAAGTAACCGATAGTCCCTTGAACTGTTGTGGCTATGCCAGTCTGGCCTGGAGGGATCAAAACCGAGGCACCGAAATCAGACACTTTTGCAGTGTAGTTTTCATCCAAGAGAATGTTGGTCGACTTAATGTCTC…	TAGTCGAGTTTTCCAAGGCCTTAA	24	59.959	TTCCATGAAGAAATCGCCATTGTC	24	60.142	470	661	192
Chromosome6	635	p2	(TA)9	18	2654880	2654897	CATGAAGGCTTGTGTGTCGCAACCGAAAGCAAAGAGCTTGTTCTCAGAATCTGAGAGCGTGGTGGACTTACTCAATCTTAGCCCGCCGCGTCCGCTTCTACGAGTTAAGTTACCATTCTCATTATAACAATCGAATGAGTGGTTGTTAACAACCTTCATAGTTGCGTTCTCCACATCGATGTTCAGAACCTCCAATTCACCAAACATTAGTTTAGGAGAACCAGAAGAAGTGTTGCAATTGAGCAAGAAGTACTGATCAATATCTTTACTAATGGCGCAGTTTTGGTCGTCGATTCCGAAGGGGTATGGGACCTCAACATCTCCGCATTTTGTCTGACAATTGGGTGACTTTACCATGGTAAGATCTGCTGCTACTGATGATATTGATGCCCATAACAA…
Chromosome6	637	p2	(TA)7	14	2664502	2664515	CGCTAGTATTATTCTTCACAGCTTGTGTATGGCATCCCAAACCAAATAGCTTGTTCTCAGAATCTGAAAGCGTGAAGAACTTACTCAATGTTATAGATAAGCTACCATTCTTACTGTAACAGTCGTAGGAGTAGAAATTCTTAACATTCATGGTGGCTTTTTCCACATCAATGCTGCTAACTTCTAAGTTTATTCCATATATTAATTTAGGAGAACCAGAAGAAGTGTTGCAATTGAGGAAGAAGTACTTATCAATATCTTTATTAATGGCACAGTTTTGGTGGTGGATTCCGAAGGGGTATGGGACCTCAACATCTCCACATTTTGTCTCACAATTGGGTGAGTTTACCATAGTAAGATCTGCTGCTACTGATGATATTGATGGCCATAACAACCCCA…	TGCTACTGATGATATTGATGGCCA	24	59.958	CTGTGATGATATGAACTCGGCAAC	24	60.025	365	580	216
Chromosome6	638	p2	(TC)6	12	2667653	2667664	ATTCACTTTTGGTCAATCGAATTCCACCTCTGGTCATGGGATGTTTTTGGGAtgtcaatttatttattttgcatcatctgaaaattttattttagacgATTGTGATACATGAAATGGATTTTGTAATAATGTGTAGGTAGGAAGAAGATGTAAGGAAAGGCTATGATGTACTACTTGAGATAGGTTCCACCTTGAGAGACATGGCATCTCTCCTTTTGAATATTCTGATATGCCTTACCAGAAACTAATTAAATGGTCAGTGCATAGCTTTTATGCTTGTGTTACTTTATCTAATTGAGGATAGCAGCATAACAACTTTAATTGACCATAGATGGTGTTGTATTGCTCTGTTTAATTTTGCAACCATATTCAATTCATATCATATTAGTATGTACAACT…	agtcTGCCATTATTTCCTTCTCCT	24	59.524	CCCAAATTTCCACGAGAGAGAATG	24	59.905	444	590	147
Chromosome6	639	p2	(TA)9	18	2669490	2669507	AGTCTTTTCTTTCTAAAACCTTTTTTTAATAGGCttaagattttatttaatatttttttttctattttaagatcgcacattttctttaattttcgtTACATAATATTTGcttaaaattttgcaaaatACATATATTGTTCCTCTAAATTCTCTATAAGtagataaaaaatattattttcatatattgTTATGACTTATATATAcacaattatattttactaaCCAAATATAATAACACAAATATTATTTGAAGAAAACAAATCATTCACATAATCATACTTAGTTACagaaatgaaagaaaaataaagaactaaattttaaataaaattaatattacgtgcCTCGGCACGTAATTTCTACCTAGTCTATCAAATATGTGTGATTCATATCTATCTCTTA…
Chromosome6	640	p2	(AT)8	16	2676629	2676644	ttacatgttTACAGAATTCTACACAGAAACTCCATAGCAACTAACAgagcaacctaaatcgcaaccaaAATCCGTATAACAACCCACATAGAAACTACCGAGAAACCATCGTAGCAATCCaaattttgttgggtttttctCCTCCTGTTAGAcaatagtcactctcttattttgacttatttttgttgggtttcacatttttctattatttgttattctaaaattataaaaacttgattgtttgatgtaaaaataatgtgttatggtagacactttattttttgattatcgATATGTTATAAACAATTAATATATCTCTTTTTAGAACTTAGactgaaaattattaattttcaacaattgTTTTATCCCTAAATTTAATATGTTgtagaaaatattatt…
Chromosome6	641	p2	(AT)7	14	2677488	2677501	ttgtaaaatatatgGTCTAGAATGATATTTAccctatttattattatattttagtctgaattaatattatatatgggtattacccatgggtgcactcttaatgggtattacccatgaatgggcaatattaaaataatttgagtttttatgcttaattaaactatttaattagaaaaatctctcattttttcaTTGTATGGGCTGAGGTTGTTCCATCGactgaaaagaaaataataataaaaaaaaattggcaaaaaaatgataaaaaaatattgagtttacttaaatatttgtcatataaacttattttttttatagtgtaaaaaatgtattttttgatttattttctttaactAAGTAGCTAATTTAAGTgtagaaattcaaaattttctttttatt…
Chromosome6	642	p2	(GA)16	32	2685314	2685345	AAAGATAATACTGTGTAcaaaatgatttatagacatTTACATACAATATAATCTTGAATAAAAGTAATACAAACAAACTCTTAATTGTCATGATGAGAAAATAAAGTTATAGCCAAACATTCAGACACAATACAATACAGCTCAAAGTTAGGgaaaatcaatctcaaaatcaaaatTGAATAACTTTGTTGGAGCTTGGAGGAGTACCCAAATTGGAAACAGAAGCAAAGACCAAATTTTTGCTAATGATCCTAAGAGCAAATCAAAAGTACCCTAAATTAACTCAATCCCAACTCTTCAAAATTTAAATAGGCAGATCAAGACTCAAACTTTCTCAACAAATTACAGCAATAAACacaaaacttaaacaacatacataaatattgattcaagcttaaa…	CCGAGAGAAACGAAGAAGAAACAG	24	59.851	tttAGCAATTGTGTTTTGGACCCC	24	60.444	467	620	154
Chromosome6	644	p2	(TA)7	14	2691536	2691549	AGGTAACTTATCCAAAAACGTAATCATTTTCTGCTTACGTGCACAAAAGAATCGATCTTGTACGAAAAACAATTTCCATACATCGAACAAAAGGCGAAACTCAAATAGACCAATAAACTCAAAGGGCACCTATAGTGTCAAGCACCATAATAAGGTGTCATCTTGTTGCTCGTCcaattctttttttttggtaaataatATGTTGGTCCAATTCAATATAGggtcaaatatattttaatttaataatatagagAACCAGCGCCAACTATTTATAGAGCGCCACCTTATAATGGTGCGATGTTCTGTACATAACACAGAAATAATGTTCTTTTTTAACTTCTGAACAGGGTGCTGCAGCAATGGCGGGAAGAAAGATTACGTTGGTTAGACAGGCTGGGG…	AAGATTACGTTGGTTAGACAGGCT	24	60.02	GAGAATGTTCCAAGTTCGAATCCC	24	59.905	372	637	266
Chromosome6	645	p2	(TC)23	46	2708798	2708843	aatattgtcttttaaaaaattaaatgtattgtttttaatttgataattatagaccaaaataatagaaaaacctccttaaaattaaataaatctagtaagtttgattataatatatgtataaatatttttttaatgataaataagcCCCCACAAAGTAAAAATTCTGGGTCGACCTCCCCACAAAGAACATCTGAAAAATTCAATCTTGTCGTGTTCACCCAGATGCTCTgggttttcttaaatttaagaaaataatttttttttacagaatatCGCTAATCAATCGTAATTGACCAATAGCAATGGTGGAGTTGCTAAGGTGTAAGGTGTGAAATAGAATGGTGATGACTCATCCTGTGTAACTGAATTTGTATTATGATTTCATATTAATCTCTTTCA…	ctttctctctctaagcTCACTCCC	24	59.902	aaaagaaaagtacCGTCCATGAGC	24	59.784	459	654	196
Chromosome6	646	p2	(AT)7	14	2713219	2713232	TTCTCTCTTTGGTGCTTACAAGCTTACTGAGTTTGGATAAAGCTtttcatcaaaaaataaaagtttggaTAAAGCTACTCCTCCTAATTGGTTAACAAGAAAACTGATATTGAATTATACAAATAGTAAAATAGCGATATTATATGGTACCAATTAGTTAACAAGAGAACCGATATTGAGTTACACAAATAGCGATATTAAACAGTATTAGACACAATGAGTCTTGTTTTGTGTCATCTAGTATTTCTCTTATTTTAATCAAATATTAATCATTACAATTatgttaattaaatataaatttatgatGTCTTAAATTTTAAGTGTATTTGATGGCATCAATCATTCCAATTTGCtatttataattgtttttttaaaaaaaaaaatgctactAAATACTAA…	gCCCCATTTCAAATATAACACACG	24	58.959	TGCTTACTCCACTTTGTCTTCACA	24	60.384	460	749	290
Chromosome6	647	p2	(AT)6	12	2717771	2717782	CTCTTTGttcatattctttttttttttttttaaaaaaaaagcaatctttttatcaaaaataaacTCATATGTATCCTTCTTCTCACTAAGAACATCTCAAATAAAAATACTTTCAAGAACATTTGATGATATGAATTTATTTTGGCATCTTTTACTAAATACTTACCATTAAAGTGAAAAAGaatacttaataataatatttttatattttctctttttaattattattatttattataaagtaaaaaaaaataaattatttaatagatattaaataataatataattattttgagCATTTTACaatttgtatacattatttcattaattacaaatatgtgcaaaaaaacttattatcatttctcatacatttttatatataattaaaaactttttttc…
Chromosome6	648	p2	(AT)7	14	2717911	2717924	TTTGGCATCTTTTACTAAATACTTACCATTAAAGTGAAAAAGaatacttaataataatatttttatattttctctttttaattattattatttattataaagtaaaaaaaaataaattatttaatagatattaaataataatataattattttgagCATTTTACaatttgtatacattatttcattaattacaaatatgtgcaaaaaaacttattatcatttctcatacatttttatatataattaaaaactttttttcaatttcttttataaatatattaataattatgattattaatatatggtaatattggctatgtttatttttatgttacaattatataaaaaacataccaataatatatatatatgttgttattttattttctattaattaaa…
Chromosome6	649	p2	(TA)6	12	2720483	2720494	TAACTCGAGATCACTTGGGAAGCTTTTTGTGGGTTGCTACCAACATGCTCGCTTTCTACAATCCTCTTATTGATAAAGTTACAACTTGCCAGCTGACTTTAGACGACGACAGCTGAGCAGAAgcactattttattttaattgagaGCAACTTTATGATATCAAGGCTTTGCAAGGGACCTGCTTTGCCTGGAGTATTGATAACTATATACTGCAGTGTAATAGACTCTCTAATTCTTTTTTgagttgtaatttttcttttattcttagattttgtaattttgcggCTCACAATAAGTGGGTGTATACCTAAAATTTAACCGGTATGGTTGAGGTGTCAACTATTCTAGCTAATAATATTTGTAATGACCATGaggtctaatttttttttattaatgagc…
Chromosome6	650	p2	(AT)6	12	2731539	2731550	gatcttcacttgaatctctacgctcttcctgccgctctcagctgtgttttagggttccaaatcgctctccctgacttccaatcgcagttttctatttatacttgaaatttagggttcgatggacgaaaataccccggtccgtacgggatctcgccgcggccatgcttcctctcgccgcggcgagaatgtgCCAATTTCAGCCTCTCTCTGTATCtcgtatctcgccgcggcgagactcttcatcgccgcggccagatatgcaaaaaactcaaaaatgaagtttttcttcggctcagcacgtctttcagtgaatttctgcacccgagacctcttttactccaaagaacctgaaaacatagaaaacaagcgtaattccgtcccaacacagctaagaatgca…	ccaacacagctaagaatgcacata	24	59.604	TACCTCTCCTTCTTTTCTTCGTCG	24	60.083	380	669	290
Chromosome6	651	p2	(TA)11	22	2739722	2739743	ataaaaaccTCAATAGTAACCAGTAGAGTAATTTAAATCGCAATCAAAATTCACATAGTAAACCGtacaaaaaatagtatatgatataatttttcaaaaaaaaaaaacaatttcagcaaaaaaaaaaaaaaaacaaattaattaaataaattaatttttatttttgggtggaaatataaatatttatggcGTTGGCAAAAGCCAAAGGTATTTTGTTGAAGACGAACCAGATCGAAGCTCTCAAACTCAAACTCTCTTCTTCCAATGGTAAATTCATTCTCTTTTTCCCTCTTTTCCAATTcttcttatattattttatatttttttcttgtttttttttaatattttctctGCAACCAAACACACTATTAGGGTTCTTCATTTTTTGATATCTAATTG…	CTGAGTGTGCTGTGTACTTCTAGT	24	60.023	aTGAATTTCCTCACTCTgccaaac	24	59.781	452	653	202
Chromosome6	652	p2	(AT)7	14	2743616	2743629	taaataaaaatttgtattttgaaTTTCGATAAATACTTACAAGAGATGTACTAACCAATTTCGCATCAATATTATTGTATTCTTTCATACTATATTTGTTATTACAGAGTAACAAATTAATTTGTCAATTATAAAATTCACCTGttacaaaatacttttaaaAGATACGAGTTGATAAGAAAGCAaatgtaattaatttttcaCTTATTTCTAAGATTCTCACTAATTATGTAAAACATGCaaataacatttttaattatgccacattaaaaaataaatctatatTATAGAGTGTTTTAATATCATAAAAGTATTTAATAACACTTTTATGTATTTCATTCATAGAAAGAGAAAATGATGCAAAAGtacataaaaacaaaataacttCTTAAACTGTCC…	GAAAGACGATTCCTCCTACGATCA	24	59.964	CATCCCTGTAGAAAACCATAGACT	24	57.759	435	716	282
Chromosome6	653	p3	(CAA)6	18	2744537	2744554	TTATGCTTTTGCAAAAGCTTCCCTATTTTACTCTGATTGTACTTTTTTCACCTGGAGGATGATCTGGTGGATTTGCTACCTTGTTTACTAGTTGATTTGATGGTTAATAAGATTGAtttttccattcaaaaaaacACAAACTTGGTTTGATGATTAAGCAACACCGACATTAGCAGCTGCGAAATCCATCTCACGGGCTGTCAAGATTCGTGTTGTGTGTTCGTTCATCTGCAGAAGCGCAGTCACTGCTGGTGTGGTACATGGTGCAAAGCGTTCGGTCTTAGTTATGGCAACCCTCCAAACCGAAGCGAATAAACTTTCAAACTGTAACTCCAAGCACATATATGACATAAATATGTTATACATAAAgtcatattattatttaagagAAGATTTAAT…	ATGCAAGAGAACAACTTAGCCAAC	24	60.023	TGTTAGAGCTCCATTTTCACCAga	24	59.958	398	554	157
Chromosome6	654	p2	(AT)8	16	2746675	2746690	CCcaatccttctttttttatcATTTCAATCAAAACCCAACAAGTAAAAATGGAAAAGATTCAAACTTTATCGTATTTCTTCCATTTCCTCAAAACCCAATTTTTATTTTCCAAaattacagaaaaaaaaaaaaaacttacagagTCATTGAGCTCAAGGCCACCCTTGATTACTTCTCTACCACTTCGTGAGATTACGTTTACCTTCATCTTGGAAAAGACCCAATTGAACAAATTTCTAGAAAAACAAGAATAAAGCTCTTAACTTTAAGTACCAATCTTATGCAAGATCCATAACCAAAAGAGAGAATAAATGGGAATGAAGATGGGGATCCAAATGGGATAATGAAGGTAGGAAATTGGTTTGGAAGATAGTAAGTGAAAAAATTAATGGAGTGTA…
Chromosome6	655	p2	(AT)8	16	2760262	2760277	ttgtgcacatcctcaatactaaatgcacaatatttgcaagaaagttctggaaattagaacaaaaaaaaaaccacactaactcttatattttcaaaaaaaaacgtaactaagaacttcaaaaaatttaaaaaaaaaaaaaagaagaaaaaaaagaagatgaagaagaagaactgaacatgaaaaaaaataaaaagttattgTTGATGGAGAGAAATAGAGAGAACTTGAGGAAGTAGAAgtgaaaaaaatgaagaagatgatgaatagTAGGAGAGAATAATGGAGAAGTGAGATTAAAGTGAAAGAATGAGTTTGAAATATTTTAGGTGACATATTTTTATCAtcaatttcaattaaaaaaaataaaaaaaaatatatgtcacTAAAGTGACAACACAA…	ACAACACAAGTCACATCACACT	22	58.39	tcatttgtacTGTGACATGGTGga	24	60.202	391	606	216
Chromosome6	656	p2	(TC)6	12	2765494	2765505	tgtaattaagtatctgagtctcatataatttaatgtaataattttttagagAGTATCGCTAACTAATCGTAAAGCGACAGTCTAGAAGTAACTAGGTACTATTGGTACCTAATAGCAatactttataaaaaaaaaaaaatatgttgaaACCACTACATGACATTGAtgctattttatttaaaaaaaaaaattgtgtgacaatatttataattgaaacaaacaatatattaaataataatgtgtgTGAGATCATAattgtagtattttttttttttgcgtattaaaaataaattaaagaaagtAAATATAGTagaaatatttaacattttttttttttgaaaaatgaaatatttagtatttttaaaaaaatactatactaaaaaaatattaataaactaA…
Chromosome6	657	p3	(AAT)6	18	2768391	2768408	AAATTTGCATTATTAGTATGAAATATATCTATCTACTAATTATGGATGAAGATACTAAATTCCAACCCTATCTTTCAAATTCAATTATATTGGCTAGTAAAATATACTCAATtcaataaacaaataaataaactctaaagtgtcaaatgaaaaattatgaggatattttgatttttctagTCATTGTCCTACATTAAATTGAGCtatatatacttaatatttaagCATATCActcattttcaaaatttaatagcagttgtgaaagaaagaatccacttgatttttttatttatttaaaagtttaaatgattttttttggattaagtatgtcttaaaaacaatattttaatgatatatctttgttattattttatctcattaaatatatatttatatatt…	TGACATTGATTTCGTTCTCTTCCTG	25	59.59	atagGATTGTAGTTTTGCGGGTTG	24	59.602	448	739	292
Chromosome6	658	p3	(CCA)7	21	2769154	2769174	acaaacacaaaataATAGTAAGGACTAAAACTAAACCCAACATGGAAGGTTTGGATAAGGTATTAATTACCTATTGTATAATCAAATTCAAAACCCCACGCGCTTCAAATGCGCGTGATCTAGGATACTCCTAAAGAACAGCCGAATCTAAATTTTCACGAACATATAAGAACCATACAAAATAATCATCTGATTCTCCAAACCCAAAAATAAACCAAAGTTCTCTCCTTTACCATGATTTTAGCCCACATTCGATTCAATCATACCATAACACTAATCAATCAACACATTTGATTCatcactctctctttctttctcagACCTCTCGGCTACTCGATTGAAAACCGATAAAGATTCAATCTTTAAGCCATTTCTTTCAAATTCTGATAATCACATTGA…	ctctttctttctcagACCTCTCGG	24	60.38	GGTCTTTAAGCTCAGAAGGGGTTA	24	60.02	306	596	291
Chromosome6	659	p2	(CT)23	46	2776377	2776422	atactaGTAATTCTTAACACCACTTAAAAATGTCATGTCGTTGTTAGCAATAGCGAATATGTATATTTAATATGGGGGCCTTGCCTTCcccaaatatttttcttttccaactttttatttaaaaatgtattttttagcctccctaaagttttttttttgcgCTTTGATTCTcttacaaatatttttttattagctattaatgtaattaaatatcaaatcttatataatttaattttataattttataaaatatcattaattatttataagacACTAACTATAAGTAGTACTAGACACTGTTGAGTTATAACAATGTTTATTACTAGTGCCTTTTACTATTTTTGTAAGATAAAACATAACAAGAGGAAAATCCCTCCCAAAAGTTGTAAGCTAACACAA…	TCCCTCCCAAAAGTTGTAAGCTAA	24	59.895	CTAAGTGGTGGATGAGTGAGGAAA	24	60.02	371	615	245
Chromosome6	660	p3	(AGT)6	18	2776782	2776799	CTTTAAAGACAAGAGGCCACAAGCCATTACCTAACCATTGATTCCTCTCATCAAAAACTCCCTTCCAATACTACTTTCACTTTTCCATTttggactctctctctctctctctctctctctctctctctctctctctctctccaaaatatgaaaaagaaattaaaagaaaaaaaaaatggaagtCATTTTCCTCACTCATCCACCACTTAGACTCTTTCCCTTTGGATTTTGTTACCAAGAAGCTGATTCTCAAGCATGATGAATACATCATCACACCcccaaaaaaatcattttacaaCACACCAAAAGTCATATTACAACACAATTCAacatctttctttcttctctcttctcttctctatatATTATGTAGATCAATTTTCATTTTTGGCCCTTCAA…	ATGGGAAGGCATAGCAATAGTaga	24	59.154	GAATGCAAGTCAAGTCCAAGTGAG	24	60.32	476	738	263
Chromosome6	662	p3	(ATC)6	18	2777081	2777098	ACACCAAAAGTCATATTACAACACAATTCAacatctttctttcttctctcttctcttctctatatATTATGTAGATCAATTTTCATTTTTGGCCCTTCAAAAACAACcccatcaaaaaaaaaaaaaatacaacccgAATCACTTCTTCGAATTCAATTTCGATTTCAATCACAAAAATGGGAAGGCATAGCAATAGTagaagtagtagtagtagtagtgatGCCAACACCAAAGTCATTAGCTCCTCAATTGTTCTATTACAAGAAAGGTTTAGACAATTGCAAAAAGTGaaggagagaagagaagagaaagaacaattaaagaagaagaagaagttgatTGAGTCAACTAATGAAAaaagatcatcatcatcatcatcatcttctcaTCTTGATCATC…
Chromosome6	663	p2	(CT)7	14	2781297	2781310	tgactactttttttttaaacaatccTAACTATcgtatttaaaaaataaaaaaataaaaaaaatcctaaccataaatattttttattagggaaattactttatatatattattttttaatttttttttttaaatttacagtttgagTTGCTCTAAAAATTTCTATATATTACTATGTAAATATTAGTTATGATTTAAGTTGTTCCGTTAATTATTATAGAAATTTTTATATACaattctataaaaataaaaaaatactagtttaacgtgtaaaaataaaaataatccttttattgaataattttatttattccattaaaaaaaaaaaagaataattttatttatttattattttattttaacgcctttctttctctttcacTCTCCATTGTTAACCCTAA…	cgcctttctttctctttcacTCTC	24	59.848	ggttCTCCAAGTCTGacctg	20	57.536	361	533	173
Chromosome6	664	p2	(TA)8	16	2781455	2781470	TTCTATATATTACTATGTAAATATTAGTTATGATTTAAGTTGTTCCGTTAATTATTATAGAAATTTTTATATACaattctataaaaataaaaaaatactagtttaacgtgtaaaaataaaaataatccttttattgaataattttatttattccattaaaaaaaaaaaagaataattttatttatttattattttattttaacgcctttctttctctttcacTCTCCATTGTTAACCCTAAACCATAATCGGCCTCTCTTCTCTCAGCCGTCTCAGTACTCTACTCGACCATTCTCTCTCGTCACCTTCGCCGCCGGACTTTCAGACCGGACCACTagctactctctctctctctcaggtCAGACTTGGAGaaccatatattttatttttctttcgtaa…
Chromosome6	665	p3	(AGC)5	15	2783992	2784006	ATACTATAAACTAGACTATGAAGATACAATTGGAGACTTGAAAAAAGATTCAAGTATTCGAAAATAAAACCTAATAGGTTCGGGTTGAGTGCTGCTGAGATATTTGTAACAGATGACAAAGAGCTAAACAAGTATGTGTCTCTGAAACAGATGGCTCCCTATAAAGATAAAGAATGGAAGGTACCCAATAGTAAGAGGCACCAGTTTAAGCTTATGACACAAGAGCTTCTTCGAGGAGGAGATAAACATGATCGAAAAAAGCATGGTAAAAAGAAGAGAGTGAAGGATGATGCTGATGCTAACAAGGCAACATCTTCTGCAGATGCTAAGTTGGAAGATAGTAAAGTAGAATTAGAACAATCTGCTGGTGATGAGAGCAATTTGTCTAGGCAAGCTAGG…	AAAGCGGGAATCAAAACAGAAGAG	24	60.023	CATTTCGATACGGTGCCAAAATTG	24	59.735	456	541	86
Chromosome6	666	p2	(AT)10	20	2786494	2786513	CATGGGAGCTCTAAGGTccataaatgaaataaaaataaagcaaATATTGCATAATTGCATGAAAAGGTATACTATAGCTACACTTTTCTATGACCACACCTATAATTAATTGTACCTTCTTATATTGTTTTGCCAAAACAATAGAAACACAGACATATCAAACAATCACTATATGCAGCGCAGTGAACCCCACATGATGGACTCGCCTGGGATTATGGCAATTCGGTGGATGGTTCCGAGACCGGGAAGGATTCGGGCACATGTTGATTTTGCAAACAAAGATGGAATAGGTGCGGTGGGAGTGGTGATTCGGGATGAGAGTGGCCACATTCTTGCCATGTACGCCTCTAAAACCCAATTTCTGTCAATCATTCATGGGGAGTTATGGGCTGTGTACTG…
Chromosome6	668	p2	(CT)8	16	2795520	2795535	ttataacaaataaataatatatatttgaagaggataatatagtaattttaataaaaaatatttttccatCCTTCTAATCCTATCATTCCATCATATTCTCCTACCTTCTTAATTTCCTTCCCTTTCACCAAATATAGTGTAAGTGATTTTGGAGCttcaaataacttttaaaaaccTAGCCAACAAATACCAATATGAATGAGattcatatatgtatattgtttatttatatttatttattttttaaaaaatatttatatatttctattttgtagcCTCAATAATGTAATGCCTTGGTCTTTGAATGACTTTAGACTAAGATGAGAAGGGAATTGAAAATTGAAATATTGTCCCTTTGAAGGTGTAAACTCTCTCTCTCATGCAGAAAAGGAATAATAT…
Chromosome6	669	p2	(AT)13	26	2796441	2796466	AAGATATTAAGAATTGTTAAAATGTACTATTGGTGCTTagaaccttctttgatgttatactgttattaatttaattaagtatcagatctcatataacttaaaaaaaatagtttttaggTAATATCGGTAACTAATCATAGGTTGCCACCTATAGAAAGTACTGGGCACCACTGGTGTTTAATAACAATGCTCAAAGATATTATAAGAGATAAATCAACTGCTAAAGCAGCAGTTGCTATAGGAGGAACACCCCCTTCccaagtatttttatttaaagcaTTTTTTGCTACAAAGTGAGCTACTCAATTTGTCAACCTCGATGTATACCACCCTCCAACCCTAGCAACATTGGCCTTTTCTTTAATACcttatttcaaagtttgagagTCTAAGTTTCAT…	CCTAGCAACATTGGCCTTTTCTTT	24	60.263	TCTTTATCAGTTTGGAAGAGGGCA	24	59.957	339	600	262
Chromosome6	670	p2	(TA)6	12	2802878	2802889	TAATATTTAACGTAAGTACTATTACCGCCAAAacttaaacttaagtatttatttacaacaaGGAGTTAAACTTAAGAATtgatgccgcaaattactctaaaattttatatagtgttttaagtaattaattattaaaatattataaaaaattattttaaaataattccaaaataaataaaataaaataaataaaatatgggGTTGATCTTCTTCAACCCATCATCATCATTTCAGTCACAggtaactaactaactaaccctagctttttttgaattaaaaattcaatatcatcCATTTTCCAATCTTATTATTTACAGATTTTCATTTCGGGTTGTGGATTTATCAGGGCCAACCTTAGCTTTCTTCATGATTTTGATTAATGGTTATAATTAGCCACAA…	TTCTTCTTCTTGCCACCACTCTAA	24	59.897	atgcgAAGACCCGATATTGAAATG	24	59.786	468	656	189
Chromosome6	671	p2	(TA)8	16	2811192	2811207	AATGAGAGTATATCAAGTTGCTCTCTCTATCTGCATTGATAATTATAACCAAGATACAAGTGTATCTCTACTTGGAGTCCTTTCCATTcccaaattaatatatatttggaaaaacattcttcttttcttGCAGCATTTGGAGAACATTCTTGAATGAACTAATTCACTCATAAATGAGACTATAAAAAAgcattgaaaaataaatatagaaatCAGCATAAGTAGAACAGGAGTTTGGCTGAAAAAGAAGAATGAATTTTCCAATACTCTCAGCATCAATGAATAAGTAAACTTCACACATACATAACATTCATtacatccaaaaaaaaaaaaaaaaaaaaaaaaagagaaacaacCCAAAAGAGATTCACCAATGCCCATCAAATATGGAGTGTCAAA…	CAAAAGAGATTCACCAATGCCCAT	24	60.081	TTGTTCTTTGCCAACCATATCCAC	24	60.022	358	609	252
Chromosome6	672	p2	(CT)8	16	2812943	2812958	TCAgtctgaaaaagaataaaaaattctaacaaaacTATGAGCAACTATGCTAGCATATCTTTAATAAACAACAAAGAAATATTGTCTAAATATGTAGAAAGTTTACGACAATCTTAAGAGAAAAGCATAGGTAATGAATTTCAAACAACTTGTACTTAAAGAGTTGTTGGTAGTGCAGTTACGTACCTCATACAATAGTTTAGTACTGAAGCTACGAAGTTGAACTTGCTGCAACAGTTTCTACTGTTGTGTTTTCTGAGCGGTggatgaaataaaatatatgtaattttaaggTTAACTGTAATTGAGATTTAATTCGTATCCATCGTATATGTCCCAATTGAATTGAagactattatttaataaaatttcataatttattcaaaataataataataa…	tttAGCAATTGTGTTTTGGACCCC	24	60.444	GAGAGAAACGAAGAAACAGAGAGC	24	59.615	406	554	149
Chromosome6	673	p3	(AAG)5	15	2820087	2820101	tcttctttgagaCAATTAATCAAACAACTGTTCTTCAACTCTTCATCAAAACTAACAGCATCATCTTCCCTTTTCTTGACCCCTTCAAGATCATCATCTCGCGATTCCACAACCTGAAAATCTTCATTCCCCAAAGTTTGGATCAGCTTCTGGTTAAGATTTTCCTCTTCTTTCTTCAACCTCTGCATTTCCCTCTTCACAAGGAAGAACATTGATCTGTTAAGACTGAGATCCTTCAAAATCTTGAATTTCAAAGACTCCATTTTATCAAACTCTTGCTGATGAAGCATTTGATCTTTCTTGAGTGTCAAGAATTCAGAAACTATGGagtgatgaagatgatgatgaataGAATGATTGAGCTGTTGAAACTTGAGGTCAACGTTTTGAATTGACTTT…	TGTGGTTTCTTCTATCTGGGTCAG	24	60.02	ACACGTGTCTCATCTAAAATACCG	24	58.9	423	581	159
Chromosome6	674	p2	(AT)7	14	2820886	2820899	TCTCAACACAACTCAAGCCCACACCTACAAAGAGGCCATTTTTAACAATAAATGagataatttcttttttttttttttttttttttttttaaataaaactaaataatattttaaactgatattttatcaaaataaaatttaataataactcaatataaaagtattataacaatactaatatTAGTAACATCAACAAATTTTTCTTCTTGTAGGCATAAGTCCAAATTCATTATGTCTAAAGTATGTTTCACATCTGTTTCCATGTCTTAAAATTGGACACATTCAGAATTTGGATGGAAGCCTTATTGTTGTTCCGTaaactcaaaaattaaaacttaatcAAGCTATATGagcaatataattaaaaataaactctCATTTGTGGTGAGAATATAATAC…
Chromosome6	675	p2	(AT)6	12	2821329	2821340	atatcaattaagaatttattacctttgggcaaataaatttcttaatatatatttgaatatatatatatatggaacacttcttaatgggtattacctatTGATGGGTACTAAAAAATtcaactataaatattaattttaaaaatattaagccATTAGATTGTGATCTGATGgcgaataataaaagaaaattttgaatttctacACTTAAATTAGCTACTTAGttaaagaaaatatcaaaaaatacatatttttacactatatcaaaaataagtttatatgacaaatatttaagtaaaactcaatatttttttatcatttttttgccaattttttttattattattttcttttcagtCGATGGAACAACCTCAGCCCATACAAtgaaaaaatgagagattt…	aatacccattaagagtgcacccat	24	60.079	tgtcgaaaattaagctcatggtcc	24	59.605	465	664	200
Chromosome6	676	p2	(AT)8	16	2821749	2821764	aagcataaaaactcaaattattttaatattgcccattcatgggtaatacccattaagagtgcacccatgggtaatacccatatatatatattaattcagactaaaatataataataaatagggTAAATATCATTCTAGACcatatattttacaaaagttaccaattggaccctctattttgttTAATGAGAAAATTGactttgtatttttcaaaatggtaggaccatgagcttaattttcgacaattttatttttttaatataatcaacttgaagacaatttaTAACACGAACAAATACATAAAATGAAATCAGTTTTGccataacatctctagatcaaattattattattaagttttattttaacaaaaaatcagttcagggtcctatttgaaccatt…
Chromosome6	677	p2	(AT)6	12	2828339	2828350	CTCAACCTTCAGCTTTTGTCCCGAATGCTTCTAATTCGGTCTTCGGTTGCACTGGAATCTTGCATTGAAGCTTCGTTATGGTGGACCTCAACAAATTATCTCCAACTATCAATCTCAGCTTTTTAACAAATTCATCACGGTCTATCTTCTTTGCCCTAAAAAGTTCATAATGCTTATTTATGAGATTCATATCTTTTGGAAGAACTTCTTTTGAGATAGGAGTAAACAGCATGGGGAAAGGCATCCAAGGGGATTTGGGAATTCTTGAAGTGCTAGAACCCAGACTTGCCGCATGTCCCTGAAACTTTCCAGAATCTGAAATTAATTGACCTTGGCTTCCCATAGGCCTCCCAAAATCTGACATTGGCTGCTGCTTATTACTCTCCATATTAACTGTAG…	ATGCTTACTCTCAGTTCCAACCat	24	60.019	TTCAAACCTCCTCCTAGTTCTTGG	24	59.958	458	632	175
Chromosome6	678	p3	(GAA)5	15	2830320	2830334	taaaaaacagaCAGCATcaacaaattaatttatatacaaattaagaTTTAGATATTAATCAAAttatgaaagtgaataaaataCCTTTCTTAGAAATTCTCAATTAAGCAAATAGCTTCCTTTGCTCCTTTGACAGAAACTACCAATCTTTTTTCTTTGAGAGTACCAATCCAAGTGAAAGAAAGAAACATCACAATCCATATAGCACCAAATATATCACTGCCATCaagaaaaaacctcaaaaagcAATTAAATTTACCATCTGGGTTGTGTTTGATTCTGGATTAAGGTGGCCCAAGAGAGGTAGATGGCGATTCTGTGTACCCTCGTTTCATGATACTAACTGGGTGTTGCGTTGGCGTGAAAACAACCTATTTTaggattaaaaaagaaaaagct…	TTCTGTGTACCCTCGTTTCATGAT	24	60.021	ACCACAATCAACTCTTTCTGCCTA	24	60.202	315	584	270
Chromosome6	680	p2	(TA)7	14	2848674	2848687	CCCCCTCAAGATGATGGCTATTTTTTGCTCATCAATCTTGAACCGTATCAGAGTGGACATGGTCAGCTTGCCACCAagggatatggctctgataccatgttgagaatcatggggttccatctcaaaaccaattggcaatgagtggagtagtccatgttcttatatatggctcaattctctaccatttattctatgtgggacaatgtccacaaCAATTGTGTCTCTAttattatctatatatattacaaTATTGTTGTTGTCTGTGTGTGAAAAGAGGGTGGTTGCAAAATTTGAAATGAGTGGAAATGAAGAGAAAGCAGTGCAGCTTCTTAAGAAAAAATTGGATCATATACAAGAAATAAAGCCTCTTGAGGCTTATGAGATGGAGATGTTACTCGT…
Chromosome6	681	p3	(AAT)5	15	2851548	2851562	tttaatttaattaagttttatattttatttatttcaaaatttattcttttttcctaatttcaaatttttttattttttaaataattatttatgtggaCTAATTAAATTGTGTCATgtgtacactgtgtacacgtggacattccAACATGGCACTTAACACCCAAAAATAGATGAAAATGTTAAACTGCTAACAGAATACGGGTTTTAGGGGTTTTACCactaaaattttagaattgggaGTTAGTTGCAATAAACTAGACACTTATAAgggttatgccgcaaattactcttataattaatgatcttttttacttttattcaCAAGTTTCGTtataactaaaagtaaaaaaaaaaaaaaaatatagtgaaAATTATCCTTCAGTGGAATTATCTTATTAC…	cccCAATGAAAAGTTACCATTCCC	24	60.081	TGAAGTGATGAGGAAGAGAAGAACA	25	59.695	441	655	215
Chromosome6	682	p3	(TAT)6	18	2853388	2853405	gcaAATTGTGAAACTTTCACTCTAGAAAATATAACTAAGACTTACAAAATTTATATCTAGTCTCATTAATTTGTTTTGtgttatatatgtatgaaaattAAAGAGAGTAATTGCAAAGTTTGAAATGAGTGGAAATGAAGCTAAAGCAGTGCAAATACTTCATAAACATAGATTAAAGGCTCGTCACACCAAAAATTTCTATAAAGCTTATGAGATCGAGATGTTACTCGTCGAAATGTACATTTATAAGGTACGTTAATACTATTTTGGATACtgttttttataaaagttattgaTCGATCggttcttttattttaattgataatttaaaaatatgtatttgtaAAAAGAATAGAATGATAGCCATAATTTGATTTTTGTCAAAACGTTTTAAAAGCT…
Chromosome6	684	p2	(AT)6	12	2856890	2856901	ATAAGTTTTTCCAACAAAATCTACcaaccaaataaaaattgtAAGTAAATATGTGCATGACATGCCGACTTAGCCCatattttaaaaagtttatGAAAATACGAGTAGTATTATATCGTGCCTATAAATTTAGggtattttacaattttgtatatattattttaattaattacaaaatatgtgtaaaaaaatttattatcattttctcatacatttttatatataattgaaaactttttttcaatttcttttataatatatatatggtaacaattattgattattatatatggtaatatttgttatgtttatttttatgtttacaattataataaaaaaacataccaataatataaaaaattttatatatgtgtttatttttttttttctattaattaa…
Chromosome6	685	p3	(TTC)5	15	2857883	2857897	ataattcatacgaaaatagataataaacatttatcttttaataaaaaaaattaacttgtttatttttataaaactgtttaattaattttacgaaattgtttattttgagttttaataaacatagtttattatttaatgattaaaatgtatggtttaatgtaataagttttcaaaatatataagtttttaaaataattttttttttgcacattttttgtaattatgttgtttttgttgtacatttatgaaaaaagaCCATAAATTTATAAGGTAGGCTGTGTTTTACTCTTGATGCAAATTAATCTATTTTCTTATATGAATTTGAATTCgttttctatatttttattatgattaATGAGCTAATTACTAAAttacatgtatttttttataacttcaata…
Chromosome6	686	p3	(TTG)6	18	2859971	2859988	ATATATTAAACATCATactcattttttaaaaatttgtgttgaaaatttaattcaaaagatattagaTGAGTGcaagtttttctttttatacatGAATGATCAACATATTATTTTGAAACTAAGTCATAATCCAATTAtagatttttaataattagataAATGTTACATTACTGTGATGATGAAATCTATAAAAAAGAACGAATAATTTTGAAAGTTATCAAAATATGTTATTTCCTACATAACAtatattttgagatttttttatttttacaccttaaaataattttttttattattatttttaagaaatcCATATAGAAAGTCATATAGAAACTATCAGAGCAATCAGAcggtaaattttttaaaaaaaagtaaaaaataaaatatgaaataatttcc…
Chromosome6	687	p2	(TA)11	22	2861922	2861943	attttttctttatttttattttgagttctTTGCGGCATAACTACTTAATATTTTAGGCTAATAACCTGTAAAAATTTATTGATTTATGCCTATTAATacgctaaaaaaattaatagatcTTTACCGATTACAAATACAAATATTAAATAGTTATGCTgtaaattttcattttaatttttaattttttaaataaatgcaTGTTTGATAAGCTTAAGAAGTAGATCGTGCATAGTGTAATGCATGATGTTATATctgaaaatgaattaattatatataccatATATAATTTGGTTAGGTATATACTAACATTTCAAGAGTTGTTAGACCATTTTGACTCATAATCATACATGTCTTATATTTTGTTGTACAAGTAAAGATGAAATAatagatttttctaat…
Chromosome6	688	p3	(TTA)6	18	2868794	2868811	TCCAAATTCGAAGTCCTTATAGCCTAAATTCAagttataagtataaaaatttaGGCATCAAAATGATAAACACTTCCCTACTTAGTCAAATTTCAACTGTTTGTGATATAGGAGGTTTTGATACCAAATCAATATTTCTCGTTAAATCTCAAGATCAGTGGTCAGCATTGTATCTCAAGATCGCAAACCTCATCATTCAAATATAAGATCAACAGCTTAGATTGAAGACTAGCACTCAAAAGTATcttcaaataatatatattataatatttaattttaatattattttacatttaaattaGACTTAACCATGGTTAAGAAGCCACGTTCGTAATTAACTTGAGTATCAAATCTATAAATAATTagctttatttattcatttatttttataatttaatt…	GCTCTCAAACTCTAATACCCTTTGT	25	58.826	GCCCTTATGCAAATCCTATTTAGAG	25	57.849	429	713	285
Chromosome6	689	p2	(AT)7	14	2871070	2871083	ACATAGATTGATCCAAATGGTTTTTGGGAACAGAAGGGCGTACCCAGATGAAGGGGACGAAGATCACTGGTTTTCAGCAAGAAGAAAATGGcagtgaagaagaagaggacgaTGAGGGGGACGAAGAAGAAAAGGGCAAGATTACTggtgtttgtgaaattttcttttgtgtttattttttagttttaggttttgagttttaatttattttattttaatttgattaaaatatgaatattaaatatttattattttattttaatttaaaattattttgttttatttttaatttttaaattgatttacaaataaaaattttaaattaaatgacgtGGACTAATCAAAGAATGACAAGTGACCACTAACCTGACACATAACGTCtaggtacctacggaagtt…	CACATAACGTCtaggtacctacgg	24	60.025	GAGGTGGAAAACTTATGTGGCAAA	24	59.961	371	653	283
Chromosome6	690	p2	(AT)12	24	2872003	2872026	ataaaaatacagtatttttgtaaacttttttgtgtgacagtatttttgtaaaaattaccccaaattctaatatttttgtaagtttccctaacAATATTCTTTTATCTATTATACGGTAAGTTCAGTTGAATTGTCCACGTGTAATACACTCGTGTACATATAGTACATTTATATTGGTCCACGTGTCCgccatatttttttatatatttttatgaacatAAAACTTATGTCACaagatatgatttattttctaatACTTGCTTGTTTCATATATGTGTAATTTCTGCCTTTtcagatttgtttttttttcatatcaattttttttaaaaaaaaaaaaaaaattgtctaaGTGCTGAGTTACCATATTCAATTGTTATTTTGATAGCGGTAACCAGTTAC…
Chromosome6	691	p2	(TA)7	14	2873685	2873698	acaaaaatacggttttttaatgtacttttatatatattgtattcttgttaatttattattgattttttgttattagtATACTGttgttatttagatgttatattattatcttgtttcttttatttttatataaatttttttattttatattgtttttataaaatgtaaattataaaaaaaaaaaataaataaacataaaaagtacaaaatttacaaaaataattagcattttatggtaattattcctgattataaaatgtgtacaatttaaatttaagtgtgtaaatATCTATTTGcaagtgtatatatatagagcattgctattaagTATTAATGGTGCCTAGCACCATCTCGACATGTtgcgttgcgattggctagcgatactctctaaaaactatt…	cactggtgtcctttagcatttctc	24	59.845	ACGAACTTACTACTTGCTGagcta	24	59.542	473	681	209
Chromosome6	692	p3	(TAT)5	15	2873822	2873836	ttttattttatattgtttttataaaatgtaaattataaaaaaaaaaaataaataaacataaaaagtacaaaatttacaaaaataattagcattttatggtaattattcctgattataaaatgtgtacaatttaaatttaagtgtgtaaatATCTATTTGcaagtgtatatatatagagcattgctattaagTATTAATGGTGCCTAGCACCATCTCGACATGTtgcgttgcgattggctagcgatactctctaaaaactattatattaaattatatgagactcgatacttaattagaccaatagcgatattaacacataagagggtgctaagcaccactggtgtcctttagcatttctcgtgtatatatatatatatgagtgtaTAAGTATAGCCATAT…	cactggtgtcctttagcatttctc	24	59.845	ACGAACTTACTACTTGCTGagcta	24	59.542	336	544	209
Chromosome6	693	p2	(CT)7	14	2881538	2881551	ttcatgagttatacctgtagacttgcaaaaatcatcatacacagaattttcaaattccttaccatgatcacttcgaattcgaacaattttcccaatattacaacctttctcaactcttaatctcagacaaagagttttacactactacaaaaagtagAATTCGCGACGGTCCCAAAAACACTTTTTTTTAAGAaccgtcgctaaaaaaattatctgAGTGTtgaaaaccgtcgcctatagtataTTATAGGCGACAGTTTTTAATACTCGTATAAATTACGCGACGGTTTATAAAtggagaaaaaattaaaaaaataataatttactattACCGGCGGTTTAGAATCGTCGGGCAAAGTATTGGCCACGATTTTAAACTGTGGCCCATACTTTGACCCA…	AACCCCTTCTCTCATCAAGACATC	24	60.081	CAAGATGAGAAAGAACCTGATGCG	24	60.202	438	720	283
Chromosome6	694	p2	(AT)7	14	2883811	2883824	atGAGAGTTTTTTTCTTATACTCTCCCTTGTTTGGTCAcctttttctttgtaagctcaACATAGGGCCACCAATGTAGTTTCTTCTTTAATATGAAGTCATTAACACAGATGAAAAATGAAATGACAATATAGAAGCCTTTGCTTGTGGCCACTCGTGTGGATTAGAACTTTAAACTTACACGACTTAGATCTACTATTTCACAATGAAGTAGGTCAATTATGATGCATAGTGAAGCATTGACAATTTATTAGTAAAGAATTATCAATTCAAAAAAGAATGTAGTGTAGTGTACAAAGTGTTTtactaattaaatataatttctttctaagtttttttttttttgcagggTTAGAGCGATTCGTACTCAAATAACAAGATGAATATTATGCGTGATCAG…	CGACAAGGGCTAGTACAATGAtca	24	60.441	CCCGTCGTTggattgcaaaa	20	59.688	430	602	173
Chromosome6	695	p2	(AT)17	34	2889618	2889651	aattattaattaattgatctcatatatatacagacgccatttttttttttaattttttttaattattattttttcaaaattaatatatgGGAAAGAATTCATCTGCCAAGCtgaaaattcgaaaataaatgcagtaattaattaatattcacACATTGTGCAATAATTTGGTTATTAATAAAAGAAACAGtaataacaattattatatATGCAGTGATGAAGTATTTTACAATTAATATAAAGGAATTGGTGTCGgtactctctttctctttctcttttatttttggtACTCATATTAATTAACTTTTCTTAATTCTCATTATTAATTAcacattaatatttttattattataaaaaagcCCTATATCAATTGTTGAAGagaaataattttaaaagtgT…
Chromosome6	696	p3	(AAG)5	15	2890302	2890316	AAACTACAAGTAGCTATGTATTACAATAGATGAGatattatgtaaaaaaaaaaaaaacaaaaaacaaaaaaacaaaaaaattatcattaataTTTATGATTAATATTAGTATTAGGGTTTGGAAGATGTAACGAGTTCACAGAAAAAACAACCGAGTTAGGGTTTTCATTATGACAAGGGGACGAACCAGAGGGAGGGACGAAACCCTTTGGCAACATAACAGAGAACGAACGACTTGTCGTTTCCAATctttattattcttctttttctcttcaTCATCATTGTCgttttcttcttattcttcttcttttcgTCTTTCTATTATTGATCATCGTTGTCGTTGAAGGAGTACTACTCATCATCATCTTGTTGTTATTAAACGGCGTCGTGTTCTTGATG…	GTAATTATCATCCCCTGCTACGGT	24	60.02	TTCCTCATCAACGACAACAAAACC	24	60.202	414	570	157
Chromosome6	698	p2	(CT)6	12	2895387	2895398	tattgtttgtaagactcatgtaatttgttttgattaatcaattataattctcaaattagactatgtctatttgtgaaattttcactaagtaagggcgaaattgtaacgaaagagttgttaggggcatatttgttaattatgatactttgtatgattcaattaataaatatgataaatgacaatattatttaatacttatttatagttattaaataattagaattggcatttaaatggttgaattagaaaattggtatttttgagaaaattagatacaaaagtgttaaaactgcaaattgcaaaaagcaaggcccaaacccaataagccatggtcggccacttttgtatgtaatttaaactgatatttttattattttaatgccaaataattcaaaccta…	CTTGATtcgaaaacctgagccttt	24	60.023	cagcggaattaaatgactccttcc	24	59.964	453	737	285
Chromosome6	699	p3	(TTA)5	15	2898778	2898792	ATAAAATCATGCTACAGGTACAAAGTGATAGGTTTATTTGGTATTTAATAGCTAAAGTTAACGGAAGAAATACTGACAAAATAATTGTAAGTTAAAAACTTTAGTCATAATTTTTCCAACTTAGAAGTTGATTTAATAGTGCTAAAAAATGTTCAAGAATTTGACCACAAATTACCCTAATTAAATTAGCACCTCTCCCTAGACTATCTACTACACACCAACCATCATATTTTCACATGCTATGCTTTTGTTAAGAGTATTGTTATTAGGCATTAGTAGTACTTGATACCAGTGGTATCTAGCACCTTCTAGACATGTCAATTGATTAGCGATactctctaaaaattattatattaaatatatgggacttaatatttaattgtacAAATAGTGATATTA…	GTTCTCTTAGTCAGCCATTTGTGG	24	59.845	CACGTGACCTGGTTTGACATTTAA	24	59.964	459	640	182
Chromosome6	700	p3	(ATA)7	21	2902631	2902651	TTTTGCCAAACTGCACAGTGCATCATGATTtgcaattttaaatttaataatcgtGTTTTAAATTACACCgtattatatattacaaaaatatacttatttttacaatatatatattttttcatatttaaacaACTCATATATTTATAAAGTCCAAACTATGCAATTAAATATAATAGAACATccatataaattattttcattctttattttttttaatacattactattgtttttttttttgaataagatttttttgttgaaactttattaaattaatttttaaatttttattataatgttTGATGTAGTGTAAATTTCTAAATTGTACTATAATTTTACAGtgtaatttttacaattttaagaTCTTCTAGTGCAATTACAACTTGAGAAATTATAAAA…	aaaatgaccAAAATCTACCCTGCC	24	59.777	caCATTCAGAGTCATTGTTGCCTT	24	60.023	424	685	262
Chromosome6	703	p2	(TA)10	20	2907154	2907173	TTTAGACACTAGACTGAGCATATGAAACTTAATAAATCCTTAAGAGTATTTCTAGAATTTTCTTAAGTGCCTATACAAGGGAGAAAATGAGTTTTAAgacaaaaattattattgagTCTGGTCAATTTATTGTGAgttattatttttcttctcaaatttcgatgtaatatttttatttatatttgaaatattttgaTTGTAATATATTCTTTCTTTGACAATATTTTCTAACACTCTGTACTATCTAGTTCATTAAGATCGATCCACTTATGTAATTATGATGGAATCATATTAAATCCAAGTTCATAATATTTAGTATTTGATTTGTGAAATACAAGATAGTAAGTATTAATTAATTGCCTTATATTATTTTGTGTcctttacataaatatataatta…	GGATTTTACAAGGACACAAGGCAT	24	59.779	AACTCTCAGCTTGGATCAACAGAT	24	60.02	405	651	247
Chromosome6	704	p2	(AT)9	18	2908310	2908327	ACAAACAAAATGATGACATAGTTGCttagaaaatattatatcaacaCCACATgtacataattaattaaaaaataataatttatctttttaatttaattttacgcaattttttaattaattgatttttaatttaagtatttttatagaaataggtatatatatattttaatttaaattatagaCGTAAAAATAGAATTACTgttagataaaataaaaaatcttacaCAATAAGATTAACTGAATTAATTATCTAGTCCTCCAACAAAGCCGAACAGtgaactaataaaattattcaGTCTAATTTAATCTAATCCAATTTAATCTTACATGCAAACAGACCTTAGTGGATATATTAGAATAGTTCTTATATGTTGAAAAAAAATCCATTCAATTGGAATA…	GTCTCCAACCAAACATACCAAaca	24	59.66	TTGGAGGAAAGAGTGAATTGTTGC	24	59.962	470	760	291
Chromosome6	705	p2	(AT)9	18	2912107	2912124	CAAGTACTTGCCTTACTCAACAAAGATATCAACCGCTATGACAACGCCAGTTCCGTCATCGTTCCTTTTCAAGGTTTAACATTAAATTCTTACGATTCTGTGATGATTGATTATAATGCTCGCTGAATTGTGTAGTTTCTATGTTTGTATATTGATAGATTGGAGATTTTGGTTGGTTTTGATATGCGTTTTCATGTTTTGCTTGGTTATTGATAGAGATTATTAGAATTGTGGTGGCTCTTATATTTTGGTGATTGATTCAATGCTAGTTTGCTAGTTTATTATGATTAGGAAAGCAACAACTTTACATTGGTTTCTTGTTTTAATCGGTTAGAGATCGACATCGAATGAATTTATTCGAAGTGTTATTGTTCAAATTTTAGGAAAATAGACTAAAGA…
Chromosome6	706	p2	(AT)9	18	2917877	2917894	CCTTTGAAATGCCCATTCATTTCCTCCTGTATTACTACATCCTCTTGTATCGTATCGCTACACCCCATGTAAGAACAGCATTCTTCTGCTTGTCCTAAGCCTTCAGACCACTCGTTGATGATCAATTCAGGATCTAAATGTGGGTTTTCATATCCCAAGTTCTCTTGCCCTTTCATTTTCTGTGGAAATGAAAAACAAATTAACTCTAAAGACAACCTTGACACTCACACTCGGAAAATCCATTTTCTGTTTTTAGGAAGTTTTCCTAATAATGTTTTGCTTAccatgaaaaaattattcattaTGATATGGCCATCTTCTGTATTTGCTTGTATGATATTCATCAGTGGTGTTATATTGAGCCGTAATATTTGAGCAAGCTCAGTTGTCCTAACTGTA…	CTGTAAACGGTTGTGGTCTGTAAC	24	60.025	CTCCTGGACATGATCAAGTACGTA	24	59.662	395	569	175
Chromosome6	707	p2	(TA)7	14	2920699	2920712	ACGAATAAAGCATCATCTTTTTTATATGGCAGGAATGCAAACTCAAAGGGGCATATCCAAGCAGAGTAAACCACAAGAACAACAAGAAATATCTCCCAAGCTCTGGTATATATCATCAAAACcacattaatattattttattacatgagatagagaataatatattacatatatatgtacGTATAATCATTATTATAAGTACCTATAGCTGGGATTGAAAGGAGAAACAATGTATTACGAAGTTGGGTAGTCTGATTAATTCTTGCTCCAAGTGATGGTAACAGATCACTAGAGAAGAAACTGCTTGAAGGCTTCCATTTGTAACTATCAGTACAGAAACGCCTAAAGAAGTTTTTTGTGCAAGAAAACGACattttctttcttgttttgATCAAGAAG…	GCTTGAAGGCTTCCATTTGTAACT	24	60.022	atacaaGTCTCAACCGTGTCTCTC	24	60.083	303	557	255
Chromosome6	709	p2	(AG)7	14	2921250	2921263	ttgtattaaattattattatatctcTAGATTGTTTTTTTCATGCATAGTATTATTAGAAAGTAGTGTTTgactcaaaaaaaataaataataaagaaagtGGCCCCcatatagaaaagaaaaaaaagagtgaaTATTTATGAGAAATAACACGTACGGAAAAAAAGAGTGAATGTGATAAAGTGGCAGACATGTGAGCTTCTGTAGTCTGTAATGTAGTTGAAGCAGATTGTATATGatttgaaagagagagagagagagagagagagaggaagagtgTGGAAAATGGTGTCTCTGGTTggtgatggtggtggtggtggtggtggtagtGGTGGTGGGAGCTCCatcaatcatcatatatatgcatgtatgagttggttatcatcatcatcatcattctC…	AAAATGGACCAGACAGACAGCTAT	24	60.019	CATCCCATGAATGAATACCAaggc	24	60.022	455	539	85
Chromosome6	710	p2	(AT)7	14	2921517	2921530	aggaagagtgTGGAAAATGGTGTCTCTGGTTggtgatggtggtggtggtggtggtggtagtGGTGGTGGGAGCTCCatcaatcatcatatatatgcatgtatgagttggttatcatcatcatcatcattctCATTatcatcatattatatatatacataatatgtGATGTGTTGTATTTGAAATACAAAAATGGACCAGACAGACAGCTATGGTAGGATATTAGGAataggaagagagagagagaggggcctTGGTATTCATTCATGGGATGACACGTGGACCAATAAGAAGTTGTTTTAGAGTGAATAACACTTCATGTGTGCCTGTCTAGAAAAAACTCCACTCCTTACCTCTTTGCCCTTTCGAGTTTGGACTTTGGATTTGGACCCAAAAAAAAC…	GACACGTGGACCAATAAGAAGTTG	24	60.084	GTGGGCTGATTAATTAGAAACGGG	24	59.964	272	570	299
Chromosome6	711	p2	(TA)7	14	2923648	2923661	CCTCTCTCTCAATTTCACCTACTGAAACAGAATGCAATCATCAGTTGTTAATTCTCATTGCTTTTGGTAAAATTTACACTTTTAATACTTCTTTGTTACTTTTGTTGTGCTATTTTGAGTGAAGGTGGTTTTATAATGAGCAGATGAAATTTTAATACTTCTTTGTTACTTTATAATCGAGACTTTGAGAATTGAGGGTACCTTCTTTGTCTAATTTACACACGCTTTGcttattcttaattttgtaatatttgtttttcaGGTCAAATATGTTCTTGCTGCTATTATTTTAAGAACTGGAACAAATGCAAGATATATtataaccttattattattgtttccaaTATTTTTACTGGAcataaaactttaatttaaatttattattcaaatctctctaaa…
Chromosome6	713	p3	(TAT)10	30	2925165	2925194	atttttctatatataatatgatttcaaattaaattatatatagttaGATAGTGTGTACAAATTGTTAATTgggactaaaaataaaattgattaattagtaAGTACTATAAATTTAAGACTTATCATTAGTTGATATGCCAAATTTGACATCCACATAAATACTATAGAAATTTGGTACGTAAGAGTATAGTACCACtaatctgtttttttttttcttaattaatataaagATCCACTacaatgaattaattaatttataagagTGTGAGTTAGTGATATAAAAgacatataatattaataaagttcTGGTAACATTTAGTGAAAAATGTTAATAACATAAATGTAGAGATCCTGAATATAAATAAGTTAGGCTTGTgagttttcttttaaaattataca…
Chromosome6	714	p2	(TA)6	12	2925673	2925684	tattattattattattattatttgtagcAAATTAAGTGttactaaaatatttaaacgtatttagcttaattaattaattagctagTTAATTAGTAGCAATCTACAAATGCAACTGAAACGATATATCACTAACTAGCTATAGTGgcttttgtaaaataaaaatgccttaaaacattttaattattcaacATTCCATTAGAGAAatgctttatatttttttaaaaaataaaataaaataaaatatgcaGTACTAGTTATAAATTTAATTGCCACTAAAATTAAAtagtttattaatatattaacaAATGTCACATTATCAAGTTTTTATTATGTAGTGGGATATTAAAAAGGATAATTACACGAATAAACATTTGACAAAAAGCATAaggttaaattaat…
Chromosome6	715	p2	(AT)9	18	2928015	2928032	tacataaataatttttttttattaattttaattgagaGAATTAGATAAGACTATATTgagtaatttttaattgtatagagaattaaatatttttttgaaacttacttgttagatattttaaagtttttttaaaaaaatttactgtgttttttattaaaaaatgagaaaattaaaaaaaaatgagagaaaatagataaataggtttaaataattagaaaaaatttagaaaatagaaatagggaaaaatacatttgaaattattgatatttttatttaaaattattaataaataaatggttAAGATTTGTTCgtagtttttaatattttttgtatttatttattttttagataaatgtatagatatagatataggttttttaaaaattttaatttaaaaaa…
Chromosome6	716	p3	(ATT)9	27	2930571	2930597	TATGAAGACGATTTGGTCGGGGTCGACAAGTTTGTAAGTAGCAtgaaatattcttaaaataatctCATATATTTACGAAAGtctcatctttttttttttgtttttttttttatatctattaagattgttaattattatccaattaCCATCTTAAAACTTCCtcttcatatataatatatatacatcatATTATAAGACCCttttaattaatgtttttgaaaaaaagataATACTTTTTATGTGATTAATTTTTATAACTAGGATTTCattcttaatttattttaatattaaattcataatgcctaattattatttaaaaattattgaaaacctctataaattattattctatttatttaattttcttaatttttattatattttaataatttatacttA…
Chromosome6	717	p2	(TA)9	18	2931169	2931186	attgatattttttttaatttattagtattaattaagtttatttttagttttaaattgTTATTATAAAAACGAATAAAAGCTGAGAGAGATAAAAATAAGtatctatttatatatctatatctatatatctatctaaaatatttgtttagtttattagtatttattttttttttctctcaagtttgtcactaatttagttttagtcacaacaagtattgtgactaatctctattttagtcacaacaagtatgcTAAGGATTTTCTAAcctctatttctttattttactataatgtttgaaaatattaatttaccatattaatttatttttctgtataaaaaatattaaaatttttagtaGAATAATTAtttgacacatattttatttttataaaacaaat…	cttggcacgtaacaatcacctag	23	59.629	CTACCCAATGTACACCCTATACGG	24	60.022	477	566	90
Chromosome6	719	p2	(AT)7	14	2940472	2940485	gaggggggagTTGGTGTGTGCAGTTGATAAGAAAAGGAGAGAGGGATGAGTATGTAGGGTTTCAATATTAATGGGCTGagcttttttaaaatataataaaaaaattaatgggTCTTAAGTGATCTTTTAAAATCGAcgagaaaataattttttttcttaaaaaaaagaatttaaaaaattgcTACCCTTTAAAATTGATGGGAATAATTTTCTACTGTTATTAATTTGCaagaattctttttttttttctgtcgGTTTAAACACACACTTAAATTTATTTCCCgtcaattctaaaaaaaaattaatattttgatcGACGGGAATTGtctattttgtattttgtagtAGTAGCTACTTCTATGTGGGGATTAGATCAAAGTTTTATCCAAAATTTGTGAC…	TTCTTGTTAGTCCATATGtgcacc	24	59.059	ACCACGAACCTACCAcataacatt	24	60.263	476	595	120
Chromosome6	720	p2	(TA)7	14	2940666	2940679	TTGATGGGAATAATTTTCTACTGTTATTAATTTGCaagaattctttttttttttctgtcgGTTTAAACACACACTTAAATTTATTTCCCgtcaattctaaaaaaaaattaatattttgatcGACGGGAATTGtctattttgtattttgtagtAGTAGCTACTTCTATGTGGGGATTAGATCAAAGTTTTATCCAAAATTTGTGACTCAACCTAGTTATGTTTGTGTATCATTTTTATTACTCTTGAATTAGTTTTTTTCATTATTCTTGATTTATGTTGTGTTCTTGTTAGTCCATATGtgcaccatatatatatatatgtatatttatatattagaaGAGATGATTGTTTGTGATCGAACAgcattatataataataatgttatgTGGTAGGTTCGTG…	aatgttatgTGGTAGGTTCGTGGT	24	60.263	GTTTTCTAAAAGCAGTCTCTTGGTC	25	58.569	378	647	270
Chromosome6	722	p2	(TA)6	12	2948535	2948546	tctaacaaactacaattttttgaaatttttttacactgcttcattcaaatttcaaaaaataaactcaataattaaactcaaaaattaaacaatctttactATTAACAATCTTGAGTGAAGGTGGCTTTATAATGAGCAGATGAAATTTTAATACTTCTTTGTTACTTTATAATCGAGACTTTGAGAATTGAGGGTTCCTTCTTTGTCTAATTTACACACGCTTTGcttattcttaattttgtaatatttattttccaGGTCAAATATGTTCTTGCTGCTATTATTTTAAGAACTGGAACAAATGCAACATATATTATAACCTTATtatattgtttccaatatgtttttacttgacataaaagtttaatttaaatttattattcaaatctctctaaatta…	GCATCGCACGTAACAatatactag	24	57.933	GGACAAGGAGTGATATCTAACCCC	24	59.959	476	675	200
Chromosome6	724	p3	(ATA)7	21	2949237	2949257	aatatatatatatatatatatatatatatataaatatatatatatatatattattgttcaAACTCAGTTAGATTCATGCTCTACCAACTGAATTGTAAGGTCAACAATACCAACCCTTCCTCTCTCAATTACACAAAccaacaaatatatacataccaaaattttgtgaatatattttgggaaatttgatGGTAGGATAGGAGTACTATCTTTATCTTTAATTATTACCTAATTTTTGGCAACTTAACATAATTTATAATATGACAacgtatatatattaattatagtaggtattttattagttttttttttgaataatttaaggTGTGGAAAACagaatataaataaaagtttcAATGCAAATGTACTTTTATATATGTACATGAGTATGAGTGAAAT…
Chromosome6	725	p2	(CT)11	22	2950646	2950667	TCTTTTGTTAAGGGCATATTAGTCTTTTAATTTGAggattttgttttatataagcacgatatattcagatttaatatttgatttattaaaaatgggtaaatatcattttggaccctgtgttttgttaaatgacaaaatggaccctgtattttctaaaatagtaaaaataggaccctgagcttaatttttgacaacttttttttttaatacaaccaacttgaagacaatgcttaatacgaacagatacaaaaaatgtaaacagttttgtcatagcacttttagatcggattataattaaattttattttgacaaaaaatcaattcagggtcctatttgtactattttagtaaatacatggtccattttgtcatttaacaaaacacaggatccaattggta…	ggtaacttttgcaaaacagagggt	24	60.142	CCTTTGTTGTATGGTTATGTGGCA	24	59.78	396	628	233
Chromosome6	726	p2	(AT)8	16	2959380	2959395	AAATATCTCTAAAAACTAGATATATAAAATCTTAAGAGTTGTTTGGCTCAAAACTTAAAACTGTTTCCAAATTTTAGAAAcagaaaaacaattttttaaaaaataataggaGACGTTTGACTCAATTTCTAAAAAATACTTTTCtaaaattgatttaaaaaaaaaactaaaaatcaaaaaacatcaaattattgtttttcttttttaaattatatattttttttttggtctaacacattttttttatattttttctcaCATATTTTGGTTTGAGTCTGGAGtcaaaatttaagttagatctctttttttatttatacattgTAACTGAATATTTTAAACATTAATGTTTTTGGCACTTTAtaacttattttaatttcttaaaaaaaaaagaaagaagtg…	caCATATTTTGGTTTGAGTCTGGAG	25	58.385	GTGCAATGAGGTTTGTTGTGTCTA	24	59.964	257	549	293
Chromosome6	727	p2	(AT)6	12	2959944	2959955	GGAGATATAATTTTGTCCCATtatactttcacggattgtaattcgtgatgtacggcagccgtcagatgagggagttatttgatctgacggctgagattaatctaggggtaattagggttaaaaagtagaaacgtaccctgaTACTCAttttaatgtaccctgagacacatctaatgtaccacagaatacattccgtaaaagtatatcacgggacaaaatcatatccctaataatatatattttatagtttttcctttttattcttGTTAAATTCATTTTTTATAATAACCATATATATGCACGGTGGAgctaatttcaatataatcttaaacttcattaattatatataaaatattccattAATTAGTATTATATATGATCATGAAGTGGTCTCTCTAA…	GCACGGTGGAgctaatttcaatat	24	59.724	TATATTGGTTTGTGGTTGGTGTGC	24	60.022	299	591	293
Chromosome6	728	p2	(AT)9	18	2960182	2960199	attttatagtttttcctttttattcttGTTAAATTCATTTTTTATAATAACCATATATATGCACGGTGGAgctaatttcaatataatcttaaacttcattaattatatataaaatattccattAATTAGTATTATATATGATCATGAAGTGGTCTCTCTAAATATATCTCTCTTAGTGAAAATGATGCAGAATATGTTCTCCACCACAAAGAAATTGGCCAGCAAGgccattatatatatacaaatacatatatatacataatatatatatataaatatataagcaCCCCGGGACCAAAAAGCTAGGGTATTATTAAATGTTCATATTGGCACACCAACCACAAACCAATATATAGAAGATGCTTAATTTGATTCTTTTGCCAacaatttggtacaatt…	CAGTCATCTCATGTGAAAAtgcca	24	59.843	gttgCATGTGTCCAAATTAGTCCA	24	60.022	444	720	277
Chromosome6	729	p2	(AT)7	14	2960460	2960473	tataagcaCCCCGGGACCAAAAAGCTAGGGTATTATTAAATGTTCATATTGGCACACCAACCACAAACCAATATATAGAAGATGCTTAATTTGATTCTTTTGCCAacaatttggtacaattttctAAGGCCCTCTAATGATAACTTGAAAGAGTGTTTAGTTTTTCAGTCATCTCATGTGAAAAtgccaaagaaaaaaaaaaagtagaaagaaaaaaattcatatatatatatatatatggtccACACTTTGCTAGTGGTTGGAAATTGTACTTATCTCCTTTACTATAAGTAgatcaattaatatatattttgtaagataaagaggaatattataattagtaattcacaaagttatatatttatatgtatatacataataGTGCCACATATTTATAAG…
Chromosome6	730	p3	(TAT)6	18	2960867	2960884	TGTCCCTATATTGGACTAATTTGGACACATGcaacacaaaaaatatatattatattattgaaaaaaaaattgagaatagATTTAcaattcaaatatatatatatattatgagtgTAGTAATGTATTAtaattattgataattagtGATGAGTAGGTGaagaaaatttgagtttttatagttatttttttatttagttagaattttttttattttcacattATATATAAATCGAGGTTTTCTATCagctaaaaaattaattaagaaaaaatgtttttaggtaaaaaaaaattaaatttaacttaaatatttttgtatatacatctatgtatataatataagaTTATTCGATATGGGTTGATATTTTTCATGTCTTTTTCATGCTAATATGAACTGTAGAA…
Chromosome6	731	p2	(AT)8	16	2961562	2961577	ttgatgagaaaaataatatatattggaAAGTATAAAGTTTTGCCAAGTGTCCATACTAGACAAACTTCAAAGAAAAGCATTATTATTTGGTATTTTATGGACGTCTTATATTGACATGAATgtatatcattttaaaattagtaaTGTTTTtcgtattaattattaaattataattgtaaaattcgaaattaaaatgTACTAATAATAATGTGTTACTTTTGTGATGTTTGGTACTTTAAAATTCAATATTAATATTTGGGTAAAGGTTAAGGAAAGTTTTTGTGTAGTGTAATTTCTCACTAAAATGAGCCAAAAACTACTTGGCATGCACACATATACATTTGGtccatatgtatatatagatatatataatatattaaccCAATCATTCTCTATAGA…	AAAACTACTTGGCATGCACACA	22	59.307	tgcgcaataatatatatggtcccc	24	58.627	313	589	277
Chromosome6	732	p2	(TA)6	12	2961683	2961694	gtatatcattttaaaattagtaaTGTTTTtcgtattaattattaaattataattgtaaaattcgaaattaaaatgTACTAATAATAATGTGTTACTTTTGTGATGTTTGGTACTTTAAAATTCAATATTAATATTTGGGTAAAGGTTAAGGAAAGTTTTTGTGTAGTGTAATTTCTCACTAAAATGAGCCAAAAACTACTTGGCATGCACACATATACATTTGGtccatatgtatatatagatatatataatatattaaccCAATCATTCTCTATAGACAAGTTAAGGTTAGTTCATTATTAAGGGCAAGTCATGATTGAATCACTATATGTCAACACACAACACAAGGTATTTTCTTAGCTAGGGTTTTgaatgatcatatatatatatatataaata…
Chromosome6	733	p2	(AT)8	16	2962496	2962511	aataATATAGTGTTTTGTTAGTAAAATTTAGTACTTGAtagaatttaattaattatttgatgatattttatataatgcattaattgatttatttctacATAATATGGACTCAATCCCTTgcattaattaattacatgtaTTACTATATTTATCGTTTAATTATATTTGGAACATTATTCAAAAGCATTAGATATAAGTTGAAAACCCTAACACataattatttaggattatttAGTCAAACATTAAAAATGCAtggttttgttgttttatgattatcctatataatatatttgagttttaattaaaataatttaatatatatatttatgattaataataaataagacttgttttttaaaataaataaataaataaaaccacAAGATTGGCTTATAATTA…
Chromosome6	734	p2	(TA)7	14	2971337	2971350	CACAGTGACACATGTCAAACCAGAGAAGAAGAGGATTTGGTGCAGACAGATGCAGAGTAGAACTCTGTATACCAGCAGTAGCAGATGAGAAAAAACTCATTTCTTAACATTATCTAAATTTCTTCCACAACAATTTATATACACGAATTCATTTATAAGAACCTTCTTGATAATTTCACGTGAAAAACCCCATTTggataaagtatatatatatttatgcatTTATGGAGTACATTTCAAACAAAACATTATTAACATGGTCCCATACATTTGACAAATTAATATTGACTATATATATAGGAACACGATTTTATCCCGTgatactttcacggaatgtattctgtGATGTACAGCAGCCGTTAGATGGGAGATTTATTAGATCTGAGGGCTGAGGTTAAT…
Chromosome6	735	p2	(AT)6	12	2971570	2971581	ATTTCAAACAAAACATTATTAACATGGTCCCATACATTTGACAAATTAATATTGACTATATATATAGGAACACGATTTTATCCCGTgatactttcacggaatgtattctgtGATGTACAGCAGCCGTTAGATGGGAGATTTATTAGATCTGAGGGCTGAGGTTAATCTTGAGGTAATTAGAGTTAAAAAATAACAACGTACCCTGAGACCTATCTATTGTACTATAGAATACATTCTGTGAAAATACAggaacaaaatcatatccctatatatatatatattgaaacagatactatttgttttgtttttttacaaATTAATGTACCAGTTCTAGATCaataattaaacttttttttttaattattattatgattaacATAGGTACGTTATGATCAATAT…
Chromosome6	736	p2	(TA)12	24	2972082	2972105	catacatttatAGCACGTACTATCATGCATGTTGAGTGTCCAAAAACATTCCTATAGTCACATTCATTTACCtaaacttatatatttaattttatacaataattaaattcattttcaacattacataatatatatattaataattaataagggGTTAACTTAAACTCAAAACTTATAATTATCTCTATTTCATTAAGGTGAtcaatgtattatatatattgtatgatataatattgtatatgattatatttatgtatatatattattctgaTCATGTTTAGATCAATAATCTCTTATGTCTTGTTATCAAGTAGTTATAAAATTTTGATGATCAGTAATATAATATAcacctatatataaatatatataaagtttaactagtatatatatagcttCATT…	GCCCTAGACATTATAGAAGTGGGG	24	60.02	tgatgataGAAACGTGAGATGGGT	24	59.594	460	639	180
Chromosome6	737	p2	(AT)10	20	2973451	2973470	attatttttttaattttttttttcaaatttacggatTGAGTTTTTAAAGTAGTTGCAGCAATAGTTGTAATAGTGGTCTCTAtacaattttttgttgcaatttaagttaCAGCACTAGTtacaataggagtttctatgtagaatttcataaaaatacagaaaaaactgatttgaagtgtaaaaataaaaaaccataTTAGATTTTTggatacatacattttgatattaattaaattaaatatttaaaaataacatccaatttaattatcattatcattatcattatgAGAGTAACTTGTAATTAAATCGGTCAGTTTGATTGAATACACACCCTACTTATATATAAGTAAACAAggccaaaaacaaaatttatgaTTTCATTGTAGATTTACTCCTCTT…	ttctttagtgCTTGCTTGCTACTg	24	59.786	ATGCTTATTTGACATGACTACGCG	24	60.026	459	754	296
Chromosome6	738	p2	(AT)6	12	2973629	2973640	taaaaataaaaaaccataTTAGATTTTTggatacatacattttgatattaattaaattaaatatttaaaaataacatccaatttaattatcattatcattatcattatgAGAGTAACTTGTAATTAAATCGGTCAGTTTGATTGAATACACACCCTACTTATATATAAGTAAACAAggccaaaaacaaaatttatgaTTTCATTGTAGATTTACTCCTCTTTTGAAAATATGTGATTAGTAATATTGATAGAAACAATTTAATcattgatattattatttttctttagtgCTTGCTTGCTACTgctagcatatatatataaatatatatatatatatatataagtgtgATCATCTCTATGGAGTTTATTGTTTCCTTCTTTCTTATTAGTTTATTCTTT…	ttctttagtgCTTGCTTGCTACTg	24	59.786	ATGCTTATTTGACATGACTACGCG	24	60.026	281	576	296
Chromosome6	739	p2	(TA)10	20	2973757	2973776	TCGGTCAGTTTGATTGAATACACACCCTACTTATATATAAGTAAACAAggccaaaaacaaaatttatgaTTTCATTGTAGATTTACTCCTCTTTTGAAAATATGTGATTAGTAATATTGATAGAAACAATTTAATcattgatattattatttttctttagtgCTTGCTTGCTACTgctagcatatatatataaatatatatatatatatatataagtgtgATCATCTCTATGGAGTTTATTGTTTCCTTCTTTCTTATTAGTTTATTCTTTTTTGATTTGACACATACAAGGTTATGTTACATGTTTTCctctttatataaatataaattaacaaaTGAAATGTACAGAAATGTCtagatcatatatataaatatatatatattagtggGATTCAATCG…	TGGTCGGAGCACTTTCACttatat	24	59.838	GATTGTTCTTGCAAGTTGATCgtg	24	59.386	469	741	273
Chromosome6	741	p2	(TA)14	28	2974886	2974913	GAGTATTTTAATTGGTTCaatttatgttattaattatataactaTCTTGTCCCAAGGTCAAATTTGAaaattctcatattttttattGCTTCACGATTTACTGTGCGATTATTTATTACGATTGTCATTGCGTCATGAAcattatttacttattaatttttttttattctaaattaaaataataaaagtgttATTACTTAATTTCTATCGAAAAATCTTTGACCAACTGAAATTACTAGTAAATATTTTACTTTCTTCAAACATATACaatacaattaataattattcttaattttatttcaacaTTTATTTGTTTTGTATAGCCAAAGAGGTTTCCAAAAAGGTGGGAATGGTCTCACGCttcatatttattaatacaTTAATTCTTAAACCTTAGGA…	GGAATGGTCTCACGCttcatattt	24	59.424	AACTACGACCTCTCATTCAAGCAT	24	60.081	347	592	246
Chromosome6	742	p2	(TA)6	12	2975035	2975046	ttattaatttttttttattctaaattaaaataataaaagtgttATTACTTAATTTCTATCGAAAAATCTTTGACCAACTGAAATTACTAGTAAATATTTTACTTTCTTCAAACATATACaatacaattaataattattcttaattttatttcaacaTTTATTTGTTTTGTATAGCCAAAGAGGTTTCCAAAAAGGTGGGAATGGTCTCACGCttcatatttattaatacaTTAATTCTTAAACCTTAGGATgtgattataatatatatattatattacccAAATGACACGTCAACATCGATGTAACATCCCcacttatatataatatataatatatattataatggagtttatatatatatatatatatatatatatatcacgtGGGAACAAGTACGTG…	ATGCTTGAATGAGAGGTCGTAGTT	24	60.081	aataactctctcatctgacggctg	24	60.202	420	594	175
Chromosome6	744	p2	(TA)6	12	2983530	2983541	tggaaggatttttagaaaaaaaatggctgcacttgttatctattgattagcttgaggccaatacttagttcatataattgtaacaaaataattaaatatcatttaaaaataattaattatttgaaaatttattataagaagagaattttaatttgtgtcaaaagaagtttaattttgtaaaaaaaaattttattgcaaatattataattaaatggcttaactattaaaataattcaagtaaggatttaaatataaatattaattgctaaaagaggttgttaaatatttaattaattatttaagaaaatagttaattataattaaataattctaaaaaaggaatgtatttaattaattaatttaagaaaatagttaattataattaattaaatctaaaaa…
Chromosome6	745	p3	(AAT)5	15	2991582	2991596	TTGTAGATACCTCATATTCTTAATTTATATTGGGTAATATTTAGGATTAAATATAAAAGCAAGCCATATTGTATTTGACACCATATAATTTGTTGTTTCTGATTTATTATCTCCTAAAGCTATATTCTTTGACACTCCATTATAagagttactttttttttttttttgttctattttgtAATGAATAATTTGCATATTTAAGGAAGAGTCTTGATATTAACATTTCTTTGTCATTTCAACTTCTTTTCACAAAGAAAATGAGAGATATTTGTGGTGAGTGAATTATGTGATCCTTGTCTTTTTAATTATCTGaatcataatttattattttggtcTGCCACTCCCATTCAAGTTAATGAAATTTGATTGGTGAGAGAATGATACTGATAGAACCTTCTT…	CAGATCTTCATTGGGCCAACATTT	24	60.081	ttgaagtgacagggacaaaattgg	24	59.901	456	656	201
Chromosome6	746	p2	(TA)7	14	2992775	2992788	tttaaaattttatttacataaaatgcgatctttattttttttattgtactcttattattttgttgttgatttttattatttgtatattaatttttatgttattttaatattgttttactattatttttatgtaatttttttgttctttttataaacaccataaaatgtaaaaaaaaaaaatctttaaactgtaacaaatttactaaaaataataGCTCATGtaaatttcacaaaaaaaaaaaatcaacacaaCTCAAAACTGTAAATAAGTGTTTTGTCGGACCTCGTATTTTAAAAAGCCCGCAAAAATACTAGTCGTGTTATCCCAACAATTCTATAGGGTAAGCTCGGGTAAGCTCGACACGtccaatatttttgtataatatttttactCGAATC…
Chromosome6	747	p2	(AG)10	20	2994831	2994850	GAGAAAGAAGAGTTCTATAAATTTCAAGTTATGtcatttattttgagttgattgttaaaacaaaaacaataatctgaaatttaaagCTTATGTAAAGGTGTACATGTTCGCATTTTTGTGAATATATTAGATCAAAAATATACACATGTGAGCTAAAAAAACAATATTGGGCAGAAATCATAAACATTAACGATGAAAAGATCAataatgtcaaaatatctcagtGAATAATGATTCTAGCTTTAAATCTCTTCTAAACAAAGACATTCTATTAGCTATAATGGCTTAAGAATCATTACTTGAATACAAAAATGAAAATCGGTATTGAAAATCTTCTTTCGTGAACTTAAgatccagaaaaaaaaaatctaagggAAAGAACAGAACGGGGTACCTGAA…	atctaagggAAAGAACAGAACGGG	24	60.324	AAGAAGCCCAGCCCAAATATTCTA	24	60.079	367	648	282
Chromosome6	748	p2	(TA)6	12	2996503	2996514	cattaatcaaaatatttgataattaaaatctaatcctaataattaattttatatattttataaatcaaatcaaatcattTCACTTACCCAAttataacatataatttatttataaatagagtgtgataaaaaaaaaatcacgttactataaaattttaaagagcataattaacaaatagtaTACTATAGGAGCACAACTTAATATTATAGTGTAAATAATTCAAGAGCAAAGATACTAAATTAAGCATAGTTActcaaatttttcttttattatttatcaatacagatttaaaatttttaaaattgatatttataattaatttattttagtaactATCATTACCTaccttatataaaatattttagtatCTACGGTAAGATCAAAACTGATAATCTCAC…
Chromosome6	749	p2	(AT)6	12	2997227	2997238	ATGGTTTTCACGACGACGACGAAATTGTAAGGTTCGAGTTGATCCACCGAAACTCTCCCAAACTTTGTAGCCACGACGGCCACAATGTCTTCTTGGGAGAAAAACCGAAAACCCAAATGGAAAACCTAAAGCAGTTTCACCAACGAGATGTTTCCAGGAGGGCCATCCTTCTGGAAACATCGTCATCAGTGAAACTGCCTATAAATTCAGGGTCGGATTATGGAACTGGAGAATACTTTGTTCACGTGACGATCGGGACACCGGGGCAGAGATTCGTGTTGGTTGCGGATACGGGGAGTGAATTGACATGGATGAATTGTAGATATAAAAATTATGAGCCTAAAAAGAAGAGTAAAGAGCCCATATTTAAGGCTGATGAGTCTTCTACGTTTAGAACTG…	TCTTTTCTCTTGCCAAGTGTCCTA	24	59.897	CCTAACCAACAACCAAGCCAATTT	24	60.444	442	626	185
Chromosome6	750	p2	(AT)8	16	2997481	2997496	GGGACACCGGGGCAGAGATTCGTGTTGGTTGCGGATACGGGGAGTGAATTGACATGGATGAATTGTAGATATAAAAATTATGAGCCTAAAAAGAAGAGTAAAGAGCCCATATTTAAGGCTGATGAGTCTTCTACGTTTAGAACTGTGTCTTGTTCTTCTCGTATGTGTAAGATTGATCTTGCTGATCTCTTTTCTCTTGCCAAGTGTCCTACTCCTTCCACACCATGTGGCTATGATTAcaggtaatatatatatatgtatatgtatgttatcttctatatatgtatatatacgtATGCAtgtatacgtatatatattgtGATGTGTTGATCATATATGAACAAATTAAAATTGGCTTGGTTGTTGGTTAGGATTAAAAAAGGTTGAGAGACATTATTG…	AAATTGGCTTGGTTGTTGGTTAGG	24	60.444	TGCTCTACCTAACAAGTTTCTaccc	25	60.047	349	545	197
Chromosome6	751	p2	(AT)12	24	2999395	2999418	CATACTATTGTGTGTTACAAAACCCCAAGATACTTTCATGATCATATATTCCATTGTGGGGTTGCTAAGATTTCAGTACTATTAACTAAAATTATTGCTACTAAAACACATCAATTAACAAAGTTAGCAAAATTGGACATGGTAGCAAACTTACAAACCTAGTATGACATTAATCAACAACGATTAGCATCTCGGAACAAAGACAAGACACTAGAGCGCTCGATCACGAGCGCTTACTTTCACAAAGAAGATAGTATTTTACCCTTTTCTACAaataggaagaagagagagccTTCTAAGAGAATTTTCTAAGCTATATTTGGACCGAGGCACGTTAAAAAGACATGCACGATTGTCCTAACCGCTACCATTTCTTTGTTCAAATGCTTCGATTGTCTA…	TCTAAGCTATATTTGGACCGAGGC	24	60.021	tgtttGTAGTTTCAGCTATGGTGC	24	59.785	308	596	289
Chromosome6	752	p2	(AT)6	12	3001764	3001775	caAAAGAAAGCTCCAAAGTTTTAGTTTTACAATGATtcataaaacaagaaaagagaAGCAGAAACATACAATTCAGCAGAGATGTATTCAATTCTCTTTTTCACATTTGCATTAGCCTCTGCCAAATCTTGCTTCACAAGAACTGGACCAATCAATTTGTACACATTTGCATCTTCATTCAATAGGTCTAACTCCTAAAAACAAAATTCAGATTAAAAATCAGTAAAGGGTATTCAATTTATGATTATATAAATCAATACAAATCACTTGGGCCCCAAAagataaaaatcaaatttttacaCAAAACCAAACAGAAATTAggggaaaaagaaaatgaaaaaataaccTTGAGGACAAGCTCGTTCTCGCCTAGTTGAATGGTGTACTTCTTTCTCACTT…	ATCTCCATGTGCTTGAAGAAATGC	24	60.142	AACAGTTCCAAAGCTTAACGATGg	24	60.023	469	672	204
Chromosome6	753	p3	(TTA)5	15	3005580	3005594	GTGTTTTAAAATCTTGGTTCCTGAAGAATGTTTCAAGATACAAGTATGATgggttttttatattatagacGATTTGTTCCAAAACATAATAGAACTAACCAATTTAGGTTAATGATCTGGCTTCTGATACGTCCATATTAAAGATGATTGGGGGTGTGCGGTTCtgtaaaatgaaataattttgtaGTTAGTCTGTGAATATTGCAATGAAAGTGTTGGTTTGACCTGGCAATTTTGTGGTTACAACTTACAAGAATTCTTGACAAGGTTGTTGAATAGTAAACCAATATAAAACTTGTTTTACTCTGTTGAATAATATGAAAGATAATTCATTTTTTCaccatgtttaaaaataaatacaaatttgatgagcatattactttttttttttaattgaga…
Chromosome6	754	p2	(AT)6	12	3005768	3005779	TAGTCTGTGAATATTGCAATGAAAGTGTTGGTTTGACCTGGCAATTTTGTGGTTACAACTTACAAGAATTCTTGACAAGGTTGTTGAATAGTAAACCAATATAAAACTTGTTTTACTCTGTTGAATAATATGAAAGATAATTCATTTTTTCaccatgtttaaaaataaatacaaatttgatgagcatattactttttttttttaattgagagtcTCAGAGTATCAAATCCcgggttgttttttttttaaatgtgttgtgattctcgaatatttagcatcaaatatcagttcaaatattaatggaatttgttttattattattattatataaaataatattttattattttattaaataaaaattaaaagtcacccaaatatcagttcaaatattaatgg…
Chromosome6	755	p3	(CAA)5	15	3010900	3010914	TCATACAAGCAAATGTTGAAGATGGGAACATCATCATGAATAATTTCATTACGGTAAAGCAATTCAATTTATGAGTGATATGTCCACTCACTAACTATACTCAAATATTACATGCAATAGGAAATAATTTCATGAGTTTTGGTAAAGGTCGGGTTGGATTAAGATGGACTAGGTCCGTACTTAGGACCCACCCGATCCAGGGGCCAAAAAAACTTTTTTGCCTTTAAAATTATACGTATTTTTTAATAGTATAAAGGgcacaataatttttttctgaAGGCCTACCCAATCTTAAAACCGACCTTATTCGGTATCAATATTTTACTTGtctttgatatttttttccTTGTACAGAAGATGAATAATGGGGAAGAAACTAGCTTGGGATATAAAATGAAT…	GGGGAAGAAACTAGCTTGGGATAT	24	59.895	aaacttacCAGCAACCTTGAACAG	24	59.902	367	577	211
Chromosome6	758	p3	(TTA)7	21	3023567	3023587	ttttttttttctacttttttCTTCACATTAGTCAAACTTGGGAAGACTAAAAGAATTGGGCCCACTAATTCGGTGGAATTGGGCCCACACGGAGAACTGGGCCTCTGGGTCATGTTTGATTTAGATTAGACCCATCTTCTTTTGATATCTCTTTTTTTGTCCTTTTGCAAAAAGAGTAAATATTGTTTAgtattacattatttatttatttatttttaattttagctatatatatttttttcaataaataggTTTGAGGTCACTACATGGATAAGGTTCTTTATCTATATACAAGTTGTTCTTATAACTTTTTCTTGCAATTTTGTGAGgcctaaaatttatatatttatattttggatCATTATTGGTTGATTTTTATTTggaatttagatttttttt…	CACGTGTGATATTGAGTAGTGTgc	24	59.968	aagttgaaTGTCGAGTTGTCACac	24	59.966	465	643	179
Chromosome6	759	p2	(AG)13	26	3036000	3036025	AAGAGAGTCTACCGAAATATGACTTTAAGGGttcgtttggtacgccgtattacacagtattgtattgtatagtattatattaaattgtattttatgtaaaattatatgtggtattaagTTTTATAGAcacttaaaatataatattttagtatgaattaaaatttaacacagtattatataaaaatatgaactAATACGACGTTTCAAACGAACCTAAAGAGTAAAATGTAAACTTACCCTAAAACCTTACCTATGTATCTTCAAGACATTTTTAAGGAGAAGGGTGTTTTTGTTGATGTCATTTACTTTACAAAGTTGTACATTAACATTAGATATTATATatctcaaaaatatattttgagatTAGACTAATAAAACCATGTTGGAACATATTTGAGA…	GACCTTCCTTCCTTCTTTCCTTCT	24	59.958	TGTACGTCATCAGCCAGGTTATG	23	60.43	438	733	296
Chromosome6	760	p2	(AC)8	16	3039606	3039621	TATTCAACTGCCTGATCGGACCAAAGACGAGGGGAATCATAACACCACCGAGCAGCATGATGATACACCCGATGAAgaggtaacttttttttttttttcacacttCAACTTTGGTCTAACCGATAGCTGGTGATTAATCTCTATGATTTTAGGATGCGGCCCACTCTTACAAACAGAAAAACGAGCACAGAGTTCGAAACCGAGGGAGATCAGGAAGACAAAAACACCGCGGTGCTAATGGCATGGGTACTTAGATTCTTCACTACACTATTAATTACCATTCTTCTTACTTGAAAAAAAGATTAAACAATCTGACATTCTGTATCTCACTTTCTTCTCTCAGGTCATGGAAATAGTTGGTCGGCTAGTCATCCACATGAACCTCCAAAGCCACCACCT…	CCGTCCTCCAATTTCTGATCAAAG	24	59.905	ATTACAAACCAGAAAAGCCATGCC	24	60.563	447	661	215
Chromosome6	761	p3	(AAT)8	24	3040554	3040577	AACTCTCTCAGTTTATCATTTTACATACGCTTAATTTCTAAGTTTAAATTTTAGCGgttaaaatttttaaactatTGAATTGTTAATAAATTTAAAGTGACATCCGGTTAACTACTACTATGGACGGCTTATGTGTACACTCTTGTATACGTGACACGTTATATTGGTACACcaactattattatttaattttttttaaaaaaaaaataaataaaactataaaaataataaataaaaaatattacaagtgttgaaataatttttttataatttttaaataatagttTATTAAGTGTACTAATATAAACTGCCACGTGTACCAGAATATCACATAATCAATCTATGTGGCCAATAAATGTCACTCTAACTTCGCTAACAGTTAAGTAATTCGAGAGTTTT…	TGTCACTCTAACTTCGCTAACAGT	24	59.722	GATACTACACACCACAAAATGCCT	24	59.3	357	606	250
Chromosome6	762	p2	(TA)13	26	3041798	3041823	ATTGTATTTGGATTCAACATTTTTAAAAGGATTAAGatcttattattaaataataatttctctacatttgaaataataaaaatctcATACCAAAGAGAATATGGAAGATTAaccattctaataaaatattaatcttattcagaaagagaaatgctaaaaggtacTCATAGTGCCAAGTATTTTATGAGGTGTAATATTACTATTAGtgcaattcaatatcatgtctcacttattttattttaataaatattaaaaaaatcgctaatcaattataaatcGACATTTCATCGTAGTATTAAATACCATAGGTGTCTCATAACAATGCTTATTTAGAAATGACagaaaaaaagaattatttttgCTCCTACTACCAACAAGCCAAACACATATCTTTGTGTA…
Chromosome6	764	p2	(AT)9	18	3046792	3046809	TCATTTAAATTTCTAAGGTGATCAATCCATTGTTATACATTATATGCCAATTTTGAGATGAAAATAAGTGAATATACAAATGTCACATATAATATCTTGACATTGAATAAGTGTGTTAAACATCAAATGAAatctgttttaaaaaaaaatcaaaatcaaaataaaacatTATCATTTATATTCTCACGAAATATACTCTGTTTcacaataaataatttaattaaaaccaccttcaaagccaaaaaaaaaaaaaaaaaaaaaaaactcatctGAAAAAATTCCCTAGCAATTGTATATGTTCTCAAGAACAAACTTTATTGTAATTAATTTCTGCTAAAATATGAGAGAGTATAAATTCAGCAAGAGGATGAACTATaacaataattttcttaaattaat…	GAGAGAGTATAAATTCAGCAAGAGG	25	57.055	GAACTCATATCGGTTTCATGTCATG	25	58.347	343	624	282
Chromosome6	765	p2	(AT)13	26	3053651	3053676	gatatatttgactattataaatttaaataattaatatatttgaaCATGGTGATCATCAATTATTAGATTGAAAAAATGTTTTATGTGATTGTCTTTGTGACATATTCACCAAATTTTTGTCTACTTAATTATTATAGTGGATTTATATTTAAAGTAAAATGTGTGAAGAAATGTTTATAAAATATGGATTTAAGATTATATGGCTTTTAGACAAAagttttcaaatttaataatctcGATAGTTTAGGGAtaatttttaacggtaaaaaATTCAGAGAGATTTAGTATATGATTCAAAGTTCAAAAAAATCTTAATTggccaaaaaataaataaatatttaagattataTGCTACACATTTAATTTAGTGCATGGTTTATAAAATGTGTGAGGGAATGT…	GCATGGTTTATAAAATGTGTGAGGG	25	58.958	tGAGTTGGTCACATGGCTATCTAT	24	59.344	370	632	263
Chromosome6	766	p4	(TTTA)5	20	3055649	3055668	tgaataaTATTCTATACAATTTCTCCtaataaaatcaaattattaATGTCTTATCAATgtgtattattttttgttacatactttgaatttaattttcatGTGCCATTGATGAATGTTAGAGATGctattttaatttccaaataataGTAAGTTGTTGGAAGTTAAAAAATTGGCATGGGGAGATTTGATCTTATTGGACCAAAGTTGAAATTATTAGTGGGCAACATGAGCCAAACAGAGATTCATGTTTTTAGCATTTTATAATGCTTTGAATATGTTGGTGAACTTTATGTATATTCCcaattttctttctttaatttcATAGGATTCGTGGGATTTAGAAATGAACATTTAAAAATGAACTATTGTGTGACAAAAATATTGTTCTTTCTGTTATAT…	GGATTCGTGGGATTTAGAAATGAAC	25	58.504	GCTTGACATAGAAAGGCCTGTAAA	24	59.3	325	569	245
Chromosome6	767	p2	(TA)6	12	3056600	3056611	gGGAATCTTGATTTcttattttcattaaatatattaatattatctaTCAAATAATGATACTAATCTGGTTTTGGGCTTCctacattaaattataaaattatcttatttaCTTTGTTAATTACCATTAAAtccaaattaatattgtagtgagttattagtaaaaaaaaagaattattaataatctataaaatataaaagaggaaatgttgttgttttgggcttcttaaattacaaaaatgaccTTATTTTCTTGTTAATTGCTATTAAATCCAAACTATATGATAGTAagtattagtaaaaaaaattgttagtaaaaatatatatttttttaatattcttttgaaaaattattctctTAAAGTAATTTTATACAGAAGTTAAATAGCTAAAGTGTCATTG…
Chromosome6	768	p2	(AT)10	20	3057228	3057247	ttttttctcaatatttatatggtcataaatatTTTGCTCCACGTGCACAGCACGTATAACTTTCACTTTAAATGTGTATTTGGATGAAAGAGAGTAGAAGTATAAAAATTTACATAGTATAGAATGAAAAGTACTATATACTTTCGTCCTTATTTTTGTCCCATTTAACATTTTAAAAGTGCATAACTATCATCTTCTCTATCTTATTTCACGTTTAGATAATGAATCTTTGCCAAATTAAGATAGAGTAACTCACTTACTTTAAAGCCCTAATCCCGAAAGAATAATGTGCATTTCCAGGTCTACATATTATAAAGACTACTTATAGTATTTGTCAGGCTCGATCCTAATCATAGGCAGATTAAGCTTGTGCTTAAGGCCCACCTAGTTTTAGGAGCC…	ACTTTAAAGCCCTAATCCCGAAAG	24	59.052	GAAATCCTATCTTATTTGCAGggtg	25	58.025	259	549	291
Chromosome6	769	p3	(AAT)7	21	3062934	3062954	aaaaaatatttattttaatgtaatttttagcgttataatatattaatataacacGATCTTTTAAAATATGGATCAGATCAACCATAGCAACCAAATAATGATGAACTAAAAATAGTATCATATTACTTggcatatattattattattaaaaataggGAATTTTGCTCCACatactaaaatttttaattttttaattttttttattgtagggcagaatctttttaaaaaatattgtgtattgtgttaagtttttactgttgttctacgatattttttagttttttattgttgttttaattgttttgtttttttttgttttatagttattttataaaaagatagtaTATTATAAAACAATTCCGTGtaacagtaaaattataaatttttactcataatcta…
Chromosome6	770	p4	(TTTA)6	24	3068154	3068177	ATTCTACTCGTCTTAGCTTAGAACCGATCTTACGCCATTTTCATAACAGTTACAGTGTTGAACATTATTAATACCTAATATTAATACacaaatatttttcaataaaagtGATATCATCAATTTCCTATTACAATCTCTTAGTCAACTTCCGTACCCAAAAATACATAccgaaatattaatttttcaatttttttcatagaggtgttcgttatagttacaacatcatccttgtaaattttcttaaaaacttTAAATAGTTTACAATACTGAAGatatgtttaaaaatttttgaACACACGTCGTAGACTGAAATATCATGAAATCTGTTTTCGCTTATTGTAAACTATTcgtaatttttcaaaaatttacaaagataatatataattataacgaATACTG…
Chromosome6	771	p3	(ATA)5	15	3068797	3068811	attatgtttaagTCTACAACTTCCAAAATACAAACTCGGTCGGTCTTAACCCAAAACCGATCCCACGTTTTTTTCATAACGGTATTAGACACCACTAGTACCTATACCTTTCAACAATTGAGATACCTAAAACCcaccttttatttatttatttatttgttgtttgtgttGTTTGAATCTCCATTTCCAAAGTTGAATAACTTAATATACTTTCCTATAAATACAGCCCATATTTTCATTCCTTTACACCTTTTATCTCTGTGGATCATTTTCAAACCCACCAAGGGccaattttctctctctttctttctctacAAAAAGTAGTAACTATTCTTCAAAATTTCAGACAATCCAACTTCATTATCTCCAACAGGTTTGTTCTTATCTTTCTTAGAtctg…	TCCAACTTCATTATCTCCAACAGGT	25	59.986	AGAGTGAGACCAAATGAGGagaac	24	60.021	351	632	282
Chromosome6	773	p3	(GAA)5	15	3084317	3084331	TTTCTCTCATCATCATCACTGAAaccattatcatcatcatcactatTATCTTCGAAAGGCTCGAAAATCTGTTTAAGCTCTTTTTCGGCTTTTCCAATCACAAAAAGAATCCTTTTGATGACATTAGTATGCTTCTCTTGATGATGTTGTTGCATTAGCGATTTGAGTACTTGTTTCAACACATTCCATTTTCCATAAAGTAATAAATTTTCCGAAACAACAAACATAAGATCGCAAAGATTTGAACAAAGGCGATCCCCGATCTCAATTATAACACTATGAATCATACAAAGTGTTATAAATTCATCTTCTTGATCAAGATCAAGAGAAACCAACTCAATGAAAGAGAATTTATTATTACCTTGTTGTGATTGAGCCTTAACAATCTCATTTCGCCTT…	GCCTTAACAATCTCATTTCGCCTT	24	60.142	CATGACTTGATGTTGGAGCTTAAC	24	58.365	376	635	260
Chromosome6	774	p2	(CT)11	22	3085341	3085362	ttttttaaataaaaaaaaatctctaatgGAAAAACatcataacaaaaaaaaaatttgtgccatatatacatacactttctatatataaatttaaatatgtaatttacacaaagtacttaaaattaatttttcacttttaaagaaaaaaaatattatttttatattacttATATTATTTGGAAAGCAACAGAAAAATAACCCTCCGTacttctgtaaaaaaaaaaaaaaaagttaaatttcataaaaaatataaaaacaatttaTATGCGTAAAAATCTAAAGCTTTTGTCATTTTTGAGTATTAGTGAAATAATATCTTATAAAAATGTGGGTATCTTATGACTTGGCCCATATTAGAAGCCCAATAATAGAGGCCCATTTATAAGAACAGACCCAAAA…	GAACAGACCCAAAACCAAAAGTca	24	60.082	TCTCAGTTCAGATCTAACACCCAT	24	58.974	386	647	262
Chromosome6	776	p3	(AGA)6	18	3094623	3094640	TATGTGATCTCAATGTCTATCCACACATGTGATCTGAATCAAAATTACACATACTAGAGTATAGTGTATAGTAAACTGTACTTAGTAGTTCTATATTAAAGATTCCTTTTACTTTAATAAactactgattagttttattcatattgtataatcttaattctcttgtacatccttacaagattataccttctctatataaataagaaatttttagatatttattaattatactttTATAATTAATGTATACATTTATCTTATAATTGTATTTCAGATATTCTGTAATATATTATCCATTACTTTTAAGGCATAAATCCCAATAGTTCTGCTATTTTCTTGCTTTCCTGTCACCATTCCAACCACTAACTTAGATTCGATAAAGACGCTGCCTGCACCACA…	aagaagaggaccAAATATGCCACT	24	60.018	CAAGATGGACTGAAACTGTGTACA	24	58.944	451	609	159
Chromosome6	777	p2	(CT)7	14	3101175	3101188	ggaagctcggttatatagacacatggtccccccactagttgagataatattgtttgtaagactcatgtaattggttttgatttatcaattataattcacaagttagactatgtctatttgtgaaattttcactaagtaagggcgaaattgtaaagaaagagttaataggggcatatttgttaattatgatactttgtatggttcaattaataaatatgataaatgacaatattatttaataattatttgtaattattaaatagttagaattggcatttaaatggttgaattggcaaaattgcaaaaagcaaggcccagtccactaagccatggccggccacctttgtaggctttttaagttgatattttcattattttaatgccaaataattcaaacct…	gcttcaggaaaacaaCACACTTca	24	60.38	gctgaatctcctttgctgatgatc	24	60.024	434	632	199
Chromosome6	778	p2	(TA)8	16	3115070	3115085	aaaaaaaagtatacaatTAAATCTAGCTAGCTataaacaaattaatatatatcaagaatgtttaaattatatttatctctaactaattaaatacaactaatgtaatgaTCTCTCTTCAAAAACtttaccttattaattttttctctAAAACTATATGTCTAGTGTGTCACTAAAAAAGTCATTATAAGCATAAAAGTAAAGTAAAGAGgatagagagaaagaaaaatgtggctatatatataatattatctctctatatattaataataatgagaAGTTTTGTTTTTCTTAGTGTATACTTTCATCATCAATTGAGAATGAAGAGTTTTGGGAAGCTAGCTTCTTTTACTATCTTCCAATATTTTCTTCCATTAGTTTTGCTGCATTTCATATGATGAT…	ATGATACCATTCACACAAGAGCCT	24	60.08	ACATGGATCCAAGAATGAACAcac	24	59.54	395	560	166
Chromosome6	779	p2	(TA)15	30	3116023	3116052	TACTCAAGTTATTATAATAGGACCAAGAAAATAATTTGGGTTTTTTGAATTCTACaaataatatgattatttttgcagttattactaaaataatttatatatgtagTTGTATTATAAGTAATAATTTGGATACTTTagtaactaaaaaattaaattatttctcaaaaaaaaaaaaaaaaaaaaattattaaagaataataaaatattgcaAGCTAGCATATTATTAAGTATTTTAACTacgaatatatattatattattttattattataaatattaataataagttTTATACTATTAAAAGCATTAatattagttatatatatatgtggagAATTCTTATCACATATGATGATCATCATGGTAATGAGATCCATGCATAGTctttaaactaataattt…
Chromosome6	780	p2	(TA)10	20	3117351	3117370	ATGTAGTAAATTGGTAggtctttttttattttggtatttaaattttcttttaaagtaattaaattttatgatTGCGTgtgttgtagttatttaagatcggttgtaaatttttagaaaattttgaatagtttacattgtcaaaataaagtttaaataattatttaccaCACGTATTATAAGAAAAACCAGTTACGCGTAAAACaaaatatgtaaattttatttttgacattgtaaattattcgaaattttttaaaaatttactaattattttaagtaactATGACAtacacaattataaaaaaaaaaaaaattaaactaaaaaattctctATAAAAAATTTACCAAAATACATATTTAGAAAAAGAGAATGTACTGTAAAATTAGccaataatataatat…
Chromosome6	781	p2	(AT)6	12	3117560	3117571	gtaaattttatttttgacattgtaaattattcgaaattttttaaaaatttactaattattttaagtaactATGACAtacacaattataaaaaaaaaaaaaattaaactaaaaaattctctATAAAAAATTTACCAAAATACATATTTAGAAAAAGAGAATGTACTGTAAAATTAGccaataatataatattgtcataaatttaagtatgatgatcaTGAAAACGTGAAAATtcaaacttatatatatatgtagttaTTCAATAATGATTTTATATGTTTCATCatcatgttatatatatatatatatatatttgtattaaaatGGGTGATGTGTGCTTGAATTTACAGATGTTGTCAGTGATACTTGCTACAGCTGGAGCAGTAATGTCTTTAAGAAAC…
Chromosome6	782	p3	(ATA)7	21	3118746	3118766	aattttttttgtattaatatatttgtaatattttttttcaaatttttagtctattatgtaaatttttcatttttttttacataccaaatatgagaatttataattatttattttccattttttttggTACATTTTTTTCCGTTAAAATTTAACTTTCAAACATAACTTAAGTACTTTAAcggttatttttatgtaattatataattaaataaaaattatgcaGGGAAAGAGAGGAAGAAAGGTATGGTACATAATGCATTGGATTATTGGGAGTTTGATATCATTATTTGGGATTATAAACATCTACACAGGATTAGAGGGTTACTATAAAAGAACATCAAAAAGTTCATCAACACTTTGGACTATCCTTTTCACAACACAAGTCTCTCTTATTGCTTT…	GGACTTACTCTTCCCAACCTTGAA	24	60.202	ctaGTCAAACAAGTTCATGAGAGCA	25	59.302	443	581	139
Chromosome6	783	p2	(CT)6	12	3119760	3119771	ggtttaacgattcttgatttaacgattcttttttatttagccTACACTATTAACTTAACAGAGAGTGttaacgttaaacgttaacaaaaataacccaataattaacccaaaaattaaacaatcttttttaaattaaaaaaaaatatcttacccacataacgttaacaaataaataaacccaataattaaacccaaaaaattaaacaatctttttttaaattaaaaaaaatatcttacccacatatctctctaacaaatctTACCATTTTTTTACACggctaaattcaaatttcaaaaaataaacccaatattaaacccaaaaaattaaataatatttactattaacttacatatctctctaacaaactacaattttttgaaatttttttacatgcttca…	CATACAGGCAAACACAACaaaagc	24	60.026	tactagtatatGTTCGTGCGATGC	24	58.612	476	762	287
Chromosome6	784	p2	(TA)8	16	3120021	3120036	ACCATTTTTTTACACggctaaattcaaatttcaaaaaataaacccaatattaaacccaaaaaattaaataatatttactattaacttacatatctctctaacaaactacaattttttgaaatttttttacatgcttcattcaaatttcaaaaaaaaactcaataatATTAAaccccaaaaattaaacaatctttacgATTAACCATTCATCACCCATACAGGCAAACACAACaaaagcctctctctctctcaatttcacCTACTGAAACAGAATGCAATCATCACTTGTTAATTCTCATTGCTTTtggtaaaatttaaatatatcacTTGTTAATTCTCAATTTATGTTTTTACGGAcataaaactttaatttaaatttattattcaaatctctctaaa…
Chromosome6	785	p3	(AAT)6	18	3122410	3122427	ATCCATTTTTAGCTGTTAACTGCCATGGTGGAATGTCCACGTGTGCACAGTGTACACGtgacacaattttattggtccacgtaaataaaGAATGTTAGGGAATTAGGGTAATGAGAGAGAGAGGacgagaagaagagaaagaatgTTAGGGAATTaggaatttttttaattttatttttttaaaattgtttttttaattttaaattttttaatttaaaaaaaaaattatttttttattataaaataattaattttttaattttttttaaatatgtattgAGTGGACTAGAAAATTGTGCCACGTATACACTGTGTACACGTAGACATTCCACCATTAACAGCTAAAGATGCTAAAAATGAATGGAAATGTTAAACTACGAATAGAAAACAAGTTTAGGG…	TGGACTAGAAAATTGTGCCACGTA	24	60.503	GAGTTGAACGGCTGTAGGAGAA	22	60.029	282	580	299
Chromosome6	786	p3	(TGA)6	18	3123551	3123568	ATGTGGGTTTTTTATTACTTATTAATGGTATATTCACTATATTCCCCATTCAATGCTTATCTAACTTTAATCTCCCTTCTCAACCCGTACCTTGTTTGTTCTGGAAACTAGATTGTTACAAGTTTTGTGTCAACTTTGTTGTTATATGTGTCAAATAACTTAATATGCGAGAAAAATCTATGAAGCATTGGATTTGAAAATCGGGTATTGGATATGGAGCATTGGATTGGATTACAGATCGGAGATCGGAGAGAAACTTTGTCTGGTTGTTTGAGTTAGTTTTCTCAAGTTTTGATTCTCTCTGTTTTGCTGTGTAGAGTTGTTTTGCATTTGCATTGATATGGGAATTTGTTATTATTCattattctctctctttttgaTAATAGTTTTATTTCTGTC…	CTGTGTTTAAGCTGTTTggtgt	22	57.63	CTCTCCAATCAACAACACAACATTG	25	59.311	478	619	142
Chromosome6	788	p2	(AT)7	14	3128313	3128326	AATCTTAATACTCAGGCCATAATGGCTGAAGGAAAGCAGCATGCTCTTGCAATCGGTTTTACGAAAATGTCTGCAAAGGATATGTAAGTTAATCTCGACCGGATTTAAGGGCTGTTAAATGTTGCTATAGTTTAATTTCGTCGCATATTATTGTTTCATTTACAGAAAGGCAATCAACAAGGGCATTGGAGTGGACAACATGCATTATCTTAACGATGGTCTTTGGAAGGTAAAAAATGAAACTCAAATTTCAACCTCTctttatcttatttgatatgtttctttgtaaattttaataatagagtgattttattatattactaagCAGATGGAACACTTTTCTTAGATTGAGAATTTTGAAATGGAATATTGACATTCACAAGATCAGATGgaacaaaa…	TGACATTCACAAGATCAGATGgaac	25	59.355	CAACTTTCAAGAAGGCCTcatcaa	24	59.721	371	546	176
Chromosome6	789	p3	(CAT)5	15	3141850	3141864	TAGTTTGCTTCGGGATGTATTAATGCCTCAACAGCAACTTCTGCAACCTGATCTCTGGATATGCTGCCTGAAGAAAGAGTGTCCTAGCATAACGACAAAcaaaccgaaaaaaaaaaagaactaaatcaGTACATGTGACAGCTACAATGGTAAGTTTAGAAATATGTTTGAACTTGTAATTTTAAGTCACCTCTGGCTCCATCACAACATTCCCACTTGGAGGGTCATTTTTCAACCCGCCCGGCCTTATGATCGTGTAGTTTATTCCAGATTTCCTGATGTGCTGCTCGGCCTGAAGCTTGGCTACTAAGGTGAGTCCAAAGACATTTAGAAATATGTAAGCAGGATTAAGTATTTGGCCCATTGCAGCTCCATTGACTAAAATGGAGCTAATGAGAA…	TTCACTGTGCCAAAATTATCCACC	24	60.022	TCATTCGAGTAGTGGTGTTCAGAT	24	59.537	441	597	157
Chromosome6	790	p2	(TA)7	14	3145943	3145956	cttaGACCAAACAAACAATTTAATGCTATATTTGGCAGTTCCTCCAAAAAGCTTAGactgttataaatattaataattatgtggatatccaaatcttttatttattaccatgaattgtaatcaacattcctctttttcttagtttccctttttcttagtttctttactatttcactcttgtatttgtataaataggggttcaccctattggaataaacaactcagaaattctcattcactttctctttctctcttcttcttctttcttctcatctactttatattattttatattattttataacacgttatcagcacgagtctctgcccaagcttcaagcatgagtctctgcctaagacccaatgtaagtattttgttaaaattcttgaattgtttca…
Chromosome6	791	p2	(AT)7	14	3154147	3154160	GACAATAGAACTCGAACAATATGAAATTCCTTTTTAACCCAAGAACAACAATCAAGTTAAAACTCTTGTAATCCAAGGTATGTATAATATTGGCAATGCCATGTGCAACAAGACATAAGAGATTTGTCTCAAATAACCATATTCCATTCTAAGTTAACAATGCAATAGAAAACAGCAAAATGTATGTTAAGTTCATAAACTAAGACAACTAAACCTAATGGAAATAAACAAGAAAACAAGGAGATGAAGTTAGCTTCTTTTACTTGGAAGGTTTACATGacataaattcaaaataattgaacttgtttttcttcttcatcgaTATCATCAAACCGATACAATGAATGATACAGTTTCGGGATTTATACCATATGTACCGTTCCATCCGCTATCATCACT…	CCATCCGCTATCATCACTCTGTTA	24	60.022	TATCCATCGACGGTATAGAGGAGG	24	60.384	382	603	222
Chromosome6	792	p2	(AG)24	48	3158628	3158675	TCACTATAAAGCAAAAACAAACCCTCATCCCACCAACTAACTAAGAATTTATACACACACTATTCAGTATCGAAACCATTTCTCTTAATATCAAAGGGAACAAGAACAATTAAAACCAGTTGCTCCTCAAATTGAGACAAAAACAGCCAAATTCACAACTATATACGAAATAGATTTCCGATATTCTTCCTGTAAAGAActaagaatgaaaaaaaaaaatacctggGACCGAAATCGCCGAAGGCATGGAGATCGGAAATGTTAACGATAAGGCGACGGCGCTTATGGTTGATCATGGCTTTGATCTCGTCCATGTAAATCTGTACCAAATTTCACCAAAATCAGACAAAATTGACataaacacaaataacacaGAGATAACAGATAAAGCAGTAAGAG…	CCCTAACTTCTTCGCTGATATCCA	24	59.961	TCCCGCTAAATTCACCATCTTCTT	24	60.324	449	602	154
Chromosome6	793	p3	(GAT)6	18	3162090	3162107	ATGTCAATAttgatataaatatatgtacagAGCGAGCGAGAGAGATTGCCTTAGTTGCATTGATTTTGATTCCTGAAGTATCCTTGAAAACCTTCTTGATAGCATTTATCTCAGCCAAGTCACCAGCAAGAGTAGAAGTAGCATGTGCATTGATGTAGTTAACCTAAGAAGGCCATCAACTAGTTTAATTCCACAAAGCACAATCCAGATATAACGAAAACGAACAGCTAAGAGGATATTGTGTAATTCTAGCTACAGAATATCATGTATAGAAGAAATAGCAATAACATCTTCCTCATAAACATAGTAGCACACTTGCAAGTACTCGAAAGAATTTTCCATCAACAGAAAATGATTCCATACTCCAATGGAAATTAATGAATAGTAGCATTTCGGGAC…	AATAGTAGCATTTCGGGACAGCAA	24	60.625	ATATGACTGACCCAAGAGCTGATG	24	60.202	381	605	225
Chromosome6	795	p2	(TA)6	12	3164312	3164323	TGAGAGTGGAAGCTTGCAGTGACTGCATGgtggagagagaagagagagagagagttggggACGATGAtaacaaggaagaagagagagaaagagaagtgGTGATTTTGGGGGgttttaaagaataaaatagagagagagagagagagagagagagagagagagagagagagagagagagaggagaaggGGGCTTGCTTGGAGTTCTCCGCCAAAGCCAAACCAAACACCAAATAGGCAAATGCTAGTTTATTTCCTTTTTACTTATGtttcattatattatattatattatgggACACGATTTTATCCTGTGAtatactttcacggaatgtatttcgTAATGTACAGTAGCATTTAGATGAAGAACTTATTTGATCTGAGGGTTGGGGTTGATCTAgagg…	TTATTTGATCTGAGGGTTGGGGTT	24	59.955	CACGAATTGTCACCTCTAAACACc	24	60.084	366	631	266
Chromosome6	797	p2	(GA)6	12	3171788	3171799	taaacCGCGCAATGCGGTGCGGTTTACGGTTCAAATTGCACCGCGccgcatattataaaaataccaatttttattaCTATCTAGGTTTAATATGTGAAGGCCCAACCCaagcccactaattattgtattgttgaaacttgaatttttttttatatttatttttgagccttatggtatttttgacaagtgttgctcaagctttattatatttgtgatagtttaattatttggtgaTAATCTAAACCGCAGAAATCGCATAAACTGCACCGCACCGTaccattttttgcggtgcagtATCTGTCgttttttagtttcgcggtTCGAGTACAGTTTGGGAAATTGAAAAACCGTACGTgtgggttggtttgaaaaaatagtcaaaaaccgcaccacccgcac…	gaacactcCAATTTTCAAGCAAGC	24	59.79	TGTTCCGGTGATTTGGGTAGAAT	23	59.99	403	608	206
Chromosome6	798	p2	(GT)6	12	3172991	3173002	GGGTTGTTCTTGTTGTGCTCATTTCATTAAACATTTTCATTTTGGGAAACTGCCCCTCATATCTGTTCTTCTTGATTGTTTTTAGGAAAATGGTTTTGAGAATCAAAACAACTGAGGGGACAAAGAGGTCAGCAAGATTGAGTGGTATGAACCAAGAGGGAAAGGTGGTTAAGTCAGTACAGAAGTCAAAACCAAAGAATAAGAAGATTAGTAACAAAATTGATGCCAAGAAACCCAAGAAGCCACCAAcagctttcttcttcttcttgtaaGTTCTTTCTTTTATTCCCTTCTGTTCTTCAGTATTTACTGGGCAAACTTTGTCATTTTGGACATTAGATGTGGTTATGTACTTATGGCCTGCATTGCATAGATTGTGTGTGTTCACTGGTGATATTT…	cGCCATTCTGATTAGCAATGTCAT	24	60.023	GCTCACTACTGGCAAAGAATGAAG	24	60.143	435	674	240
Chromosome6	799	p2	(TA)7	14	3179792	3179805	TAGAGATATATCGGTGTATTCCTTTTAGGCCATCTCCAATGGGACACTAAAACACCAAATATAATGTAGTTTCACACTATATTTACTCTAATGGGACACTAAACCTATTCTCTAAATGGCTTTGTCTACCGTGTCCCACCAAATTTGTGGGACACTATAGACtacactattttcttaaaaaacaattttaataattaaatatactttaaggaagaaaaaagtaaatagttatatatatttaatattaaaatattcttattatattataaaatataaaatatataaagaaataaaatttggtgtaatttttatattgtgattagaattgaaaaaaaatttaatgttgaaatagtaattttttagtttgattTAACACAATTTAAATTTCCCACTGTAAAT…	ATTTCCCACTGTAAATGCCCTT	22	58.21	GTAAGGATCTGGTGTGTGAAGTCT	24	60.021	384	683	300
Chromosome6	800	p2	(AT)6	12	3185729	3185740	catggactgatgactgaccctacagatcaacacgagtgtttccagcgtgctttgtcctcactcgcacgcttcctaggaaaacttcccaggaggtcacccatcttgaaattgccccaggtcaagcacgcttaactgtggagttctttcgtgatgggctaccgaaaaacaagatgcaccttgttgatataggtagtaccaatcaatccatttaagccttctttaactgtgtagtcccatacctacacagtctccgaatcatcccacttgaccttcctcaggcggtgtgggattgtacagcttacccggtatttcttCCTACGGATCACCTCTCCTTTCTTTCCTTCAATCCCTCTTTCCAAACAAAAGGATTTGTTATCTCCTCCCACCTCTCTCCATCCT…	CTTCCAATTCTCCCTCCTACCAAA	24	60.018	TTTCTGTTTTGCCGTTTTGTCTGC	24	61.669	398	648	251
Chromosome6	801	p2	(TC)7	14	3189394	3189407	aagcccgcttagttaatttggaaattatcagttgatttgattaattatgaaattatttatagctattaaataattattacgtTATTTATGGaatcagaaatgcatgattatgttatcagtagtttttatattttgcatttcggtgtccggtattttggaactcggcgtttggctcagtagaaatcacaaacttagcatgttattagtttgggacgggttttagaacattgggaatgtcgggaatggcggggggaatttagaatttcccaaaaatacccctttagtatgatttatgtgattttatggtggaggggcaaaatggtctttttgccccaatgacttttgtcttttagtgactttttatttggaaattaaatgtatattttaattgtttatctt…	attttatggtggaggggcaaaatg	24	60.08	aaaacccagccctttgaatcccat	24	63.115	298	552	255
Chromosome6	803	p3	(ATT)5	15	3205795	3205809	tgacaaaaaaaatgaaaagaaagaaaaaaatatatatttcttcattttcctttatttttatttattttatttatttatttttttttgttcatttttcTTTTAGGTGTTTGGGTTTTTTACACTTGGTTTGATGTTTCAGGTGGTTTTGGAACACAACTTGGAGCCTTGGAGGTGATTTGGAAGTTTAGAGATTTTGCTAAATTTTTGATGGACTTTTGTGCAGCATTTCTGTGAAGCACAAAAGGAATTTTCGTTCATGTGGAGAACTTCCGCCTGCTGCAGCATTTTTCTAGCAAAATTTTAGCAAAAGTAATACATGTTCAAAGAGCACTCAGCAAGATTTTTGCTGAACTTTTGTGGAAATTTTGCTACAGCAGGCGTAATATCACTCACATTACG…	TCACATTACGAGATGAAAGGTCCA	24	59.778	GTTCGAAGGTTGAAGGTGAAAGG	23	59.997	390	637	248
Chromosome6	804	p2	(AT)9	18	3207280	3207297	TAGGCCGTGTTTGGACCGTTTGAACCTTGAAGCCTACCCTTATGAATATTTTATCCCTAGTTTTCCCCCTTGAGCTTGATATTAGCATTCTCTTTTCTTAGCCACTACATAGCCTAGCTAGACATAAATTCTCTTTTTCACCTCACCCCAAGACGCATTGGTCTTTATAAGATACTAATTTTTATTGCATATTTGGGAGTTGTGGGGAGCGTAGTGAGTGAGTGTCAATTGGGTGAGTATTTGccaattttctttttctctttttctaaaCATTGAGGACAATGTTGTTCTTTAAGTTTGGGGGGGAGTGGTTCTCACCTTTATTGTTATCTTGCTATCTAGCTAGTTTATGTCATTTCTATTTAGTTTATAAGTTTATTAttcaaaagtaaaaaaaaa…
Chromosome6	805	p2	(AG)6	12	3207634	3207645	ATTTCTATTTAGTTTATAAGTTTATTAttcaaaagtaaaaaaaaaaaaagtttgtacTTAGAATTGTCCCCcctttcttgaaaaaaaaaagagagatcaAAGTCAAAATAAGTTTGGGggtgccaaaaaaaaaaaatgcatgtagatatatatatatatatattagtaaagaATTAAAGCTAGTGGCAAGAGTTTATGTGGTTTGTGGGGTTTCTTAAGGGGAAAAATTTATTGTGCATTGCTTAGGTCCTATAAAGATCAATGTGTTTAGGGTGGTTCGAACCGAAACTAATTTTCCTTATCTTACCTTCACCCTAGCCTATCATTACAAGCTTGGCAAAGTCCTATTGATCCTTGGAGTGGTGTGtgtctacattagtggagaggaagTTGTTAGGT…	GCATCATTTGAACTTGAGGACCAA	24	60.022	aggaTGCAACTTGTCTTGTCAATG	24	60.023	411	664	254
Chromosome6	806	p3	(AAG)6	18	3208460	3208477	TGATATCACtttaagcattttttttttatgtaattgtgTCTCATTTAAGTTTTGTTTGTCTCTTAATTTGTGAAAGTTTCAGTGTTTTATGTCTTTGTGTGTATTTTGAAGTTGTTAGTTAAAATCAATAACTCTTGTGCATAAATTGGCAAAGAAAATAGCAAGTTAGTCATGTTCTTAATTTTGCTGAAATTCTGTGAagtttttgctgcagcaaacaGATTTGTGGCTgatgtgttttattttcttagaaaaagggTGAGTTggcatttcattaaaagaggtggcatttgtggagatgacGTGGCAATATAAGAGTGGTGGCTGGAGTTATTACATGGAGAGGCTATCAACATGACATGTGTAGGGTTTATTTGGGGCAAAAAGGTACAAAACCTa…	TGGCTGGAGTTATTACATGGAGAG	24	59.898	TGTTGAATCTTGTTGTGCTTCTCC	24	59.963	322	550	229
Chromosome6	807	p2	(TC)10	20	3232995	3233014	taaagaaataaatattaattaattaacataatgTATGTTTCTTTTTGAAGTATTTgcatttacttaaaaaaaataccttaactacactccaatttttttttaaaaaaaattaatttttataaaaaccaACCAAATAAGGGAATCTTTAAGTTAGCAGTTCGTGCACTCAAAGTGGATGACGAGCTAGTTTGGATGGATGATTTTCCATCATTCTTTTATGATATATTAAACTATAATCTTCTTCAATGAAAGTTCattgtcaaaaataaaaaaaatatgaatctTTTAAGAAGTATTGTGTGGTTTAAACATGGCCGGCCAAAGGGTGGGACAGCCGTGGCCTAGGCccccaaaaattaaaattaatttataatttttatatatattataaaaattaaa…	TATTGTGTGGTTTAAACATGGCCG	24	60.321	GATTCGAGTCCCAAGTTATGCATG	24	60.025	294	577	284
Chromosome6	808	p3	(TAT)10	30	3236711	3236740	GGAATCATTAGTTGCCCATTTGAAAGTCACCCATTTAGTAAAGAAGTTTCTTATTTTGCTTGGTAATGTTGTAATAAAGCTAGTTTGGCTAGATCATGTGACCATTTCTAATAGTGTGCTAAAAAtgtgtgatgtattgctatattttagtaatttttaataaatgattggttataaagatcatcttagtaatattattaactagcaaaaactaataaataagaaaaagtaaaactcaattataaatattaatgataTCTTTAATAATAGAATAGacccaaaataataatttaaaacatTCTTATTGGTAATAGGTTTGAATAGAGAGAATGGAATATTGGAAAAATACCTAATGCCTAAGCTTTAAAGTCGGATTAGTAGGTCTCCATGTTGAGCCCT…	CATGTTGAGCCCTACTTTTGCAAT	24	60.322	CTACTGGAGAAACTATCGGAGCAA	24	59.902	387	612	226
Chromosome6	809	p2	(AT)6	12	3239840	3239851	GTAacttttaaatatgaaaataataataaaaaatataatactttGTGAAGTTAGTtggtataattaattaatttctactTAAATTAACCGTTTATTTATTCTTTAGTTAACATAATATAAAAAGGAAATAGTAGTGATGTCTAACCGTTACGTATAAGGTGTGATATGTTATTGCAATTAAAAATTAGGCCTTaaagattttaatttaataatttttgtgaaatatcactaatcattaataaaaaagtTACATCATGATGGTATTACTACTACTACAGTTACTGTGCCTAATGTTAATgctcaaatatataaatatatataaaacaaattatactttttatttGGATCATTGTTTTTTGTGATagcaaatatttatatttttcacatattaaaataatt…
Chromosome6	810	p3	(TAT)7	21	3241681	3241701	CTAGCACCTTAGTAAATTAAACCATTGATCTCTCCAGTATAACTTTATCGATCATAATCGGTTTACCTATAGTGCTAACTAAAACACTTAAGCTATTTCGACCCCAATATTAAAGACCAAGGCCATTGAGTCTAATCCATACTGGAACAGAACGAAATATCTTAACAATATCCATATTTGATGTCCAAGGTCGAAGAACTACCGATTTTTTATCGAATTGAATTACACCATTATGAatttaatatgattattttacaaattttataatttagtgTCTATTTACTTAAACAGTGAACTACTGCCTCTCttcataaattatatatatatccatactcaaaattgtatttaattattagtacattaatatatactatatactatattaattaaaccaaatga…	CATGCATGTCCTAGAAAGTGTGTG	24	60.143	CTTCCCTGCAAAATCTAgccaatt	24	59.839	453	591	139
Chromosome6	812	p2	(AT)9	18	3245972	3245989	gataaatattattaaaatacatGGAGTAATgatttaattgaaatataagttaatttaatatattaattcttAGTCAAAGCCAATATTAATCTTGTTAAACAAGAAATGAAAGAACTACGTACGATATTACATATTGAATAATTTAACGATAAATTAATATATGTTttacataattataataatagtgattattaaagaattaataattaatcacAGTGAAGTTAATTAGTGATTATTATAACATGCATATAATGAAGCTTCGATTAATTGAGATAGATTTtaatttatctatatatatagtcaATTATGATGACTTGTGCATTTTGAAAGTCAAATAGAAACTTGTGAAGAAAATAAgtcaaatttaatataatatatagtttgACCAAAATAACACAA…
Chromosome6	813	p2	(AT)10	20	3246455	3246474	TGTTCtagaatatttaatatatatatatatatattttcttctcttttttaattaaatttattattaaaaaaatttacaatacGCTCCTTAAAATAGGTGTATTGATACACCCTGTTTTGgtatctgaaaagatatttagtcaatttttttttttttttgtttatacattgtaattatttaagacaactatcaaaattttaaaaaatttaacacgtcgAAAATAGGGTTCAAAGAGTGTGTTTCACTcgtgatttttttattttatacgtgtGTGAAATAGACGGTTtgaacattaatttttatattgaaaattatttcgaatttctcaaaattttacaaggtatcttaaataattatagcGTATACGACTATGAAAAAATTTGGACTAAAAATTTCTTA…	gtgtGTGAAATAGACGGTTtgaac	24	58.797	GTGCATCCATTTTAAGCGGGT	21	59.524	268	558	291
Chromosome6	814	p3	(ATT)7	21	3261461	3261481	tttataattagtcacgactttttttattcaaattttttgtagtgtcatatatattaaatatatatttacaattacATATATGGTTggaagaaattttaattttatatgggGCAATTAATAACTGGTTGCTAGTAAAGTTAAGGCCATTATATATATACAGCTAATTTTTGACAAATACAACTAAGGAATAATAATATTCTTACTAAAAGTTCTCATCATAAAgtaaaggaatttatgtatactttttaattaaagataaagaagaaagaaagaaacaacCCATTTTACATTCGATCTTGGTTGTCTTGAATGGTATAGAGATTTCAAATTAGAATAAAGTAAGATATGTTACTTATATATTATGGTTTATGTTTTCTTATAAGTGTTATTCTAGagata…
Chromosome6	815	p2	(AT)11	22	3279643	3279664	aatagtcgttggacttggcattgtcaccggtaaaattacttgaaaaatcaccaagaaaccggtttcttgatgcaaaccagtttcttggtgatttttccagcgacaatgctaattctgacgactttttcggcaccgacagcaactccggtgacttttccggcatcgACGGCTACTCTGACGACTTTTCCGGTGCCGACagtaaactccggtgactttttcggGACGAGTGACATTCAGCAATCactatagtttttttttttaaaaaaataaatatgaagagaattttaatattttttatggtaatttaattaagtttttagtttttatgaaTTTCAAATTcagatttatttttaatgttttatatggtttttgtcgaaaaaaattatatttttagtttga…
Chromosome6	817	p2	(TA)7	14	3280450	3280463	TAATAAttacaaattatatttatgGTCATTAATTATCATCAGTTATATGTTATAAGAAGAATATACAGctcatatacacatatatatgtaAAGTAGGAATTATACatggaatatatatatatatataacctaGCTATAATtgtaaacaatatatataatatttatatatatatacattaattgtTATATAACGTACGTGCACTATAGTCTTATCTTTGTAATAATAATTACATAGCAATAATGGAAATAggatatataaatacatataagaattctttcttccttttataattattttttatcaccACAAAATATACCTAAAACAACTATGCAGGTGTTACCTTCCTCAGATAAACCCTAATaatttactaactttttcttatgtctatatatgttaat…
Chromosome6	818	p2	(AT)11	22	3281410	3281431	attttttagaaaaaaatggcttcacttgttatcgattgattagcttgaggcctcatacttaattcatataattgtaacaaaataattaaatatcatttaaaaataattaattatttgaaaatttattataagaaaagaattttcatttgtgtcaaaagaagtttaatttttgtaaaaaaataaattttattataaatattataattaaattacttaattattaaaataattcaagcaaggatttaaatataaatattaattgctaaaagaggtcttgttaaatatttaattaattattttaagaaaatagttaattataattaaataattctaaaaaaggaatgtctactatttaattaattattttaagaaaatagttaattataattaattaaatct…
Chromosome6	819	p2	(AT)6	12	3282434	3282445	CTCTTCATTGAAACCAAAACAAACTTACACAATAGTCACAAAGCGGACTACATCCCTAATAACAGTGTTATAGCACTTTGGCTACTTATATTGccaagaaaaattattaaatttatgctgtttataaaattaaaattttaagtatttataatgttttatttattttaaaaaataattgtagtaatttattttttatagataAATAATGATTGTAACATATTCAAATTACATGTATATATCTCTACATATAAAAATGCATAATTAATCTCAAtcatacaattaaaattaaaagtaaaacaTGTTTCCAATATATAATTATGCAAGGTAAAAACTAAATGCAAATCCTTCTATATACAATATGTATGTATGTCTCTAGCATTACTCTTATTTAAAATTGTC…
Chromosome6	820	p2	(CT)7	14	3294938	3294951	actcacataattgattttaattaatcaattataattctaaaattagactatgtctagtttgtgaatttttactaagcaagggcaaaattgtgaagaaaaaagattctaggtttatttattaattaagagactctatatgtctaattaataattatgttaaatgacaatattatttaataattcgttttagttattaaataattagttttggcatttaaatggttagaattggaaaattggcgtttttgagaaaatggaattgaaaattgttaaaactgcaaattccaagtggggcccattaacaccatggccggccacttggataggttttttccaattaatattttcattattttaattccaaataattactaacctaaacctagtggttacctataa…	gattgcctttcagaaaattgagcc	24	59.371	aatttggattcttcgcgatcttcc	24	59.964	449	646	198
Chromosome6	821	p3	(TTA)10	30	3314841	3314870	GTACTTTTAATGAGCTAAATGCTCCGCTTTCTTTGTGTGACATTGTTAAGGTTGATGCCTGTTAATCTTTAATGAAAAtcctttattcaaaaaaaaaaaaattattatacgTACATTGCACGTAATATCAACCtagtattatatatatcattattTATCTCTCTTTCATCTCATTTTACCTTCAATAATCCTAGAGCAACCACTAATAAATATTTGCAATAAAGGTagatatatacaaatataacaCAACTAATAATAGTTCTTAGATTAATTAATCATGCATGATTATAAATGTGTTTTTATATACATACACTATTTAATCGACATAATTCATAATTGAATGAAGGTCTTCATGAGCACAAACACAATTAATGGTATATATCAATATTTTTgttaaga…
Chromosome6	822	p2	(AT)6	12	3315991	3316002	TAATAATGTTAACACggtatttaagaaaattaactGCGGTTACAATATAACACGGAGCGAATCACTTCTCTTCTTTCGATGTCAACAAATGAATTTAAGTATCAATAAGAACATAATTATAACACGAcataataaatacaataaacGTAGATACGATCAATAggagataataataaaaattatacttatatTAATGTATTATGATTATACTAATTAATATTGTGATAATATATGTGATAAGTGGATATTTCGCGTGTAAACTCAATTCagttattcttttctttttaaaatatacacTTGAACCACAATAAAATCAAGTTATTAATTTAACTTTAACTCAGAtgataattgaaaaaaatgattTCCTCATAAAAATATCATCTTTATTGTACATGGTAC…
Chromosome6	823	p2	(AT)8	16	3317578	3317593	ttaatggtgtttttgttttagttaagaGAGATGAATATGTGTtttacaattattattattttattttattttatgttatatgcTTAGCTGGTTTTAAGATGCAATTATGGTATATGAGTAGGAGtgataatacatatttatttttgtgattctctttacaaagaaaaacaaagtaaCGGATATATTTGTAAGAAGAAAACtttgaaattatatatatttcatttgaaaCGCATATATATAGTAATTAATTAGGTCAAACTATGTTTTAATTAAGAAACAAACACTATAGACCCTTCTCTTGAAATTTGAATAGAACAAAAATGCATGTGTGTGAATTAATGGTAGAAAAGCATGTAGAGAGGAAGAAAGTAATTAATAAGAATCAAACAATGTATGAAC…
Chromosome6	825	p2	(AT)6	12	3318812	3318823	ccgaactccaatactgaagctatcgcagggattgaagctcaaagatcaatggctggaggtacatcgatcctttcattgcatatattatgatatgattacagtttattttccgcatttcatatcattgtatatgctatattacatacactatatatatagtctaacagttggtatcagagcggatttatctctgccttgattttatttgagtttcatatatatatatacatacatatactgttcatatatatacatatttgttttcggttctgtatatatatatatttatattcataccatttatattatatatacttttaatcagtatatacatatatatattttattgttcatatatacatatattatatactcatacattcgtacgtgtatatatat…
Chromosome6	826	p2	(CT)12	24	3338689	3338712	AATCTAAATTTGATTCAACACTCATACCACAGTGGTGTCGGTCCGATCACTTTTTCCAGGCTCAACCACATACGAAACAGAGTCACCTTCCAATCCAATCAACCGTTTGGTGACCACAACAGTTGGGTGAAGAGGTGATCTCACCAGCACGATATCACCGCGATCCACCGATCCCAACCGGGTCGAGACCCGTTCGGCGAGGATCAAGTCGCCATTGAGGCTCAGAGTCGGGAGCATGCTAGGACCGTAGGGCTGCAAACAGAGGATCATGAAATTATGTACTTTTTGGTAATTTCGTTACTGATGTTATTAGATAGAGATTGTGATCCAGTGTGGTGACGAGTACTTACCAGAACTATTGTGAAGAGGTATTTGTTTGCCACGTGGAGTCCGCAAAAG…	TGTGAAGAGGTATTTGTTTGCCAC	24	59.963	TACATTAAGGTCCAAGCCCATAGG	24	59.896	360	621	262
Chromosome6	827	p3	(TTA)8	24	3340992	3341015	ATGACCtaaaatgcaattttcaaaGTTGGAATATTTCCcttcaattttgttttttttttatttttcacacTCATGCTATCTTGTTTATTATCATAGATTGGTTGCTTCTAACAAATTTATTTCAATTCATATTTACTTTATCACATAAGATAATCGAATGATTTTCAATCTAAATAGTAAATAGGTGGCTATGATTTGTGGTCTATGAAATATTCTAATGGATTTTACTTCTTGacattttttatcttttcacaaagtactattttttaatgttattattattatcattattattagaattactttatatactttttttattttttatttttaaatttacgatTTGGGTTGCTCTGGTAGTTGATTCTGTAGTTTCTATGTAGGTTGCTATGTGGATTT…
Chromosome6	829	p2	(AT)6	12	3351824	3351835	TAAATGCAAAATAAATAGCTAGTTCTCCCTAACTCATAAACCAGAGGATTCAATAATAGCTTCTCCTGTTCCCCAATACAAGATAACATGATACCAAAACCTTAGCAAGTTAAACACACTATAAACAATATTGTCTTTGAAGATACAATAATGAACATACTAAGATTGACAAGAAGTACAAAACAAAAGTGAACATAGAAAAATGCTAAAAAGGGAGTAACAATTGTACCTGGCAAACTTGCATCAGTTGGTAATAAGCAATAACCCCCACACTCATTTTAATTTTTCCAACTTCTTTAACTGCTCGATATCTTTTAATGGAAATGGCAATGAACATTCTCACACCTCCAACCAGCTTTTGTAAAATTCAAAGTAAGAAAGAACAAGCAAACAAATCGA…	CACCTCCAACCAGCTTTTGTAAAA	24	60.142	GTTTGGTGGTGTTCTTTCGTGTTA	24	60.143	343	579	237
Chromosome6	830	p2	(TA)13	26	3352892	3352917	gagtagAGAGAGAGTTAAGGGAGTGTTTGGTTAGAGGGGTATTTATGTAATTTGAATGGGTTTGGAGTTTTATGGAAATATGTGCCGGGTTTCGAGACAGTGAAGAGTCAAACCCGGAAAATGAGAGCCGTTGGATTAGAGAGAGAAATGAACAATCTCCGTCTATTGCGGATTGAATATGAACCGTTGGATTAAGCACGCGTGCGAGGGAACACGTGGGGGCCCACCAGCTTTGACGAAAACGGAACGGGAAAAACCACTTCTTTACTACCCTCGTGTGTAACCCTCGCtttcataatttaattattatttattatattatattattattaattaattaattaagacaTTTGTTttttctgaagaaaaaaaaaaaaaattaaaattagtctAATCTAT…
Chromosome6	831	p2	(AT)6	12	3357674	3357685	gtaatttcaaggatgggtgacctcctgggaagttttcccaggatgtgtgtgagtgaggacaaagcacgctgaaaacactcgtgttggtctgtagggtcagtcatcaatccaggaagcagccagagtggcgtactcgtgtataagagccattagtccgtgggtgtaagggcccaatggaggcttgaagcggggacgttacacgacttaaataaatcaaaaaaaaaataaaactgaactttatagaacacacttttgttttctgtttttaaaattgaaaaacaaaagtggttacagaacgcatttttgttttcaaaaataaattttttaaaaacaaaaattttactttcattttgtgattaaaaaattaataaacataaTTGTTGCCAAACGGCACCATAG…	CAGAAATCTCACACTAGCAAGCTG	24	59.907	CCTCTCCTTCAcccaaattttcaa	24	59.411	466	672	207
Chromosome6	832	p3	(AAT)5	15	3361108	3361122	AGGCATCAGCGATGTTCGTATCTCGCAATTAGTTAGCAATATATTCTAAAagctatttttttaagttatgtgtAACTTGATACTTTTTTTTGACTTTGGGGAAAGGGGAATCCGAACTTAGGACCTCCTCTTTGTGAGGAAAGTGTGGAACCATTAAGCTATGCCTATGACCTATgggactcgatacttaattatagCAGTATGACACTGAAAAAAGTAATAGACACTAACAGTTAGTATCTTTTAACAATTCTCtatgtataaaaaaaacaattccTTCTTCTGTCAAAGAAAGAAAggtattgattattttttatttattatttttttctctttgcaacatactcattATCTAATGTTGTTCAAAACCAAAACAAACTATAAGGAATTGGAAGGTGC…	GGTGCTTCAGACAAACTAGTAATCA	25	59.068	TTTTACAGCAATACCATGTCAGCC	24	59.842	395	627	233
Chromosome6	833	p4	(AATT)6	24	3369791	3369814	CGTTGAAGGCTTTGCAATACACCATGTCTAAAAAGAAAAGTTcataacataattaattaagataatGATCATAGTAATAAAGCTAAATAATTTGAACTATTTTTGTTACCTGCAAAGTCTCTACTCCAAAACTTTTACCTACAAAATAAGAAACATTATTAGAAgaatagtaactagttactagaaAGATGTTACTTACTATAGAATTATAAAGTACCTAAGTTTAAAGATAACACCAAAAGGAATTTAATAGACATAATAATAATGTTCTTATGAGCCATTATTGATTTTGCACTATGAGAAAATAATGGAAGAGAAGTATATAAGGATTTATAGATGAAACTAAGATTTGGGTTTTGAGAATGGGAAAGATTTGAGCAAAGCAATGGTATTTAAAGG…
Chromosome6	834	p3	(ATT)8	24	3372314	3372337	tcaagtgATCCCACATGGATAGTGAAAATTGTTAGCTAGTGATCAAACTCTTgttttataaatcaaatttgATTTATGATCAtaatatatcaaaatttatataattaagtaacaaagcaaacaaataaattaagtttCCCTATATAACTAAGTAAGGTATTAACAAAAAAGTTAGTATGTATAATACTATGttatatcaaaaaatattattcCTTCTCAAGTTTTTTTGTAATGACCAAATCTATTTAATTTCCTTGCAATTGAATTCACCattcatataaaaattattataattatttattaatcataTTCAGTTTACAATActatttttttgtagtgatgAGAGAGTAACTAATTCCTAGTAGACTAGTAGtgctttttcttcttttcaagTGATCT…
Chromosome6	836	p3	(ATC)5	15	3388781	3388795	attttaaaataaaatttattttataccCTATATCATCCATTATCAAAATGATACTTTTGTTAATACACTATCCAttctcattttcattttttttaaaaaaagaaccAAATAATGTTTGTTTtaagtgatgtaataaaattataaaaaagaatCTTAAACTAGTATAGCTCACTATGTGGCTAGAAACTTTAGATTCAATTCTAATCATAACATTCTTAAAACACTAttgtaaattaaaataattctaataatctctctttatataaattttttaaaaattgtaagAGTAATTTTGTCAATTTAACAAACTAAATATCGTAATCGATTCTCATTACTATTCTTATTCCATTATATTCCACGAAACCAATAATCACCTGAATTATCATTACTATTACCATT…	CATTACACCGAACCAAACCCTAAC	24	60.083	GTTGAGAGGTTAGAGGGTTggatt	24	60.019	401	646	246
Chromosome6	837	p3	(CTT)5	15	3389002	3389016	CACTAttgtaaattaaaataattctaataatctctctttatataaattttttaaaaattgtaagAGTAATTTTGTCAATTTAACAAACTAAATATCGTAATCGATTCTCATTACTATTCTTATTCCATTATATTCCACGAAACCAATAATCACCTGAATTATCATTACTATTACCATTCCATTACACCGAACCAAACCCTAACCTAAGTTGTTGTTGGAGGATCATTGAGCAAAAATTCCTCAATAGTTGATGGGAACTCTaacccaccaaaaacactatcatcatcatcatcaacaccACCTTGAGAAACAAAAGAAGCTTTTCCCAAAATCAAAAGTGACAACCTAAAAGGTTCAATCTTTACCTTCCCACCATTCCCACCACCattcaaaaaatat…	aatccAACCCTCTAACCTCTCAAC	24	60.019	ACAATTTCTCTCATGTTCCCCTGA	24	59.957	402	651	250
Chromosome6	838	p6	(TGATTG)5	30	3389246	3389275	TAGTTGATGGGAACTCTaacccaccaaaaacactatcatcatcatcatcaacaccACCTTGAGAAACAAAAGAAGCTTTTCCCAAAATCAAAAGTGACAACCTAAAAGGTTCAATCTTTACCTTCCCACCATTCCCACCACCattcaaaaaatatctaatccAACCCTCTAACCTCTCAACTTCCTTCCCACATTTTGGTCCTTTCACTTGAGCAATTTTTGAGTAAAACCCATTTTCACAATGGCAAGaagagacttcttcttcttcttctatttcttcttcttgcCTCTCATTTGAACAATTTTCAGACAAACCCAGAAGTTGAATTAGCTTCTCAATATCACAAACTGAGTCAGATTGGGTTGGTTTTGGAAGTGGGAAATCAGGGGAACATGAGA…	CTTTGTTGGGGTGTTGATGAGTTT	24	60.142	CCACATCCATCTCTACACTCCAAT	24	59.898	423	700	278
Chromosome6	839	p2	(AG)7	14	3399494	3399507	TGCTTGGAGCTTTGGGCTGTGTTTTCCCAGAGCTATTGTCAAGAAATGGTGTTAAGTTTGGTGAGGCTGTTTGGTTCAAGGCTGGCTCACAAATCTTCAGTGAAGGTGGGCTTGACTATTTGGGTAACCCAAGTTTGGTCCATGCTCAGAGCATCTTGGCTATTTGGGCCACTCAAGTGATCTTAATGGGAGCTGTTGAGGGTTACCGTATTGCTGGTGGGCCTCTTGGTGAGGTTACTGACCCAATCTACCCAGGTGGTAGTTTTGACCCATTGGGCCTTGCTGATGACCCAGAAGCTTTTGCTGAGCTTAAGGTTAAGGAACTTACAAATGGTAGGTTGGCTATGTTTTCCATGTTTGGATTCTTTGTTCAAGCCATTGTTACTGGTAAAGGTCCTT…	TCCCTGGAAAGTGAAGAGTttagg	24	59.958	GCACACGACAAGATTCACAATATG	24	58.976	469	647	179
Chromosome6	840	p2	(TA)6	12	3400834	3400845	GAATCAACTCGACAATTTAAACGTTTGTTTGTTTGTCAGCTCAACTTTTTCATAGAGGCAAATGAGTCTCCTTTTCCTGAATAAGTTTAAGCGCGATTTGTTGTCGACTTTGCTCTGGCAACAGCCTTGGAATAGAGTTCTTCGTATTGAGATGCTGAAGAATCCCAGCTGAAATCCATGTTCATGACATTCTGAACGAGTTGTTGCCACCTTTCGCGGTTGTTGTTGTAGTGATTTAATGCACGCTCTAATGCACCGTTCAATCCCTGTCATTACAACGAAAATGTCTTCAGATTAAGGATTTCGAGGGAATCAAATTTCGATGAAATGTGAAATTTTTGTAGGTATGTTTAGGATGATAATAATACAAGCGGAATCATTCCGTTGATTTTACCTGCT…	CATTCCGTTGATTTTACCTGCTCA	24	59.844	cttttacaaaacacagggtcca	22	57.007	378	560	183
Chromosome6	841	p3	(ATA)5	15	3408710	3408724	TAGCTACTGTATAATTTATTCAAACTCTGTTCAAGACTCAATGAGTAGAACCATTCATTCCATTTTCACAAAACCACTCTTCAATCTCTACATGCAACCAAAATAACTACAATACGATTCATTTTATCTCTGTTGAAGAACTCAGTGATTGAAATCATTCATTCCAGTTTTCACATTCTAGGACCATAATAATCACAATCTAACAAAACAATCAATCAACTAATCCAATCCAACTCCGTAGCAAGCAAATAGAACCATTCATTCCAGTTTCACTTCTAATCATAATCACAATCCAACAAAACCAATAATCAACTCATTGAATTAAAATCTGTTCAATAACACAATAAGTGGAGCCATTCATTCCAATCAAAATTCAAAACCATTAATTCAACTCTATAG…	GAGTAAGTCGAACCAATCATTCCA	24	58.824	cgtATCGTTTGTTTCCTGCTTCTT	24	60.084	401	573	173
Chromosome6	842	p2	(TC)9	18	3408884	3408901	ATTCTAGGACCATAATAATCACAATCTAACAAAACAATCAATCAACTAATCCAATCCAACTCCGTAGCAAGCAAATAGAACCATTCATTCCAGTTTCACTTCTAATCATAATCACAATCCAACAAAACCAATAATCAACTCATTGAATTAAAATCTGTTCAATAACACAATAAGTGGAGCCATTCATTCCAATCAAAATTCAAAACCATTAATTCAACTCTATAGCGAGTAAGTCGAACCAATCATTCCAGTTTTCACTTTCTAGAATCATAATCACAATCTAACCAAATCATCACCTCTATCAATaaatgaaatcaataataatataataataataatagtgagATTACCTGAGATTACGTTGTCGCATTTTACAAGAAGCAGGAAACAAACGATacg…	AAGCAGGAAACAAACGATacgaag	24	60.084	CAGTTTCCACAAGATCATGCactt	24	60.023	379	651	273
Chromosome6	843	p3	(TTA)6	18	3414327	3414344	TTCTATCATTAGATCCATATCATATATGTAGGGacacgattttgtcccgtgatgtacttttacGGAATGTATTTCGTAGTACATTAGGTGAGTCTCgaggtacattaaatgagtgtcaaggtacgtttttactttttaaccctaattacccctagatcaatctcaaccgtcagatcaaataagtCTCTCATCTGACGGCTACCGTACATCACAGAATGCATTCCGTGAAGTACAATCACGGGACAAATCATAACCccatatatgtaaatatatattactattataaAAGTGTGGTAATAATATTACCATACCACTTTTGCTCCtcacaaaatatataattacatttatattaataaaaggTAAAGTATATAATGTGATATTATAGTCAAAtctcatata…
Chromosome6	844	p3	(TTA)5	15	3415087	3415101	aaaaatttgttctTACTCttgtataatattaatatatgtattttaatttataatttgtacaACAATTAAGAtgtcaaaattaaattttatatttttgttacaattatttataaaataaaatttaggtaaataaaaataaaattaaaatggaaCAAAAAGAGTTTGACACGTGCATTGCACGTGCTAAcctcacctagtatatataaaaataatacgaaaacaacaagaaaattaaataaattaatagaaaaataacattaaaacaataacaaaaataacatacatataacaaatatcaacaataaattaaaagagtacaacataaaaatacattaaaagattatttttgtaaaaaaattataaaaaaaatataaaatatttaaaattccgtcaaagtat…
Chromosome6	845	p2	(AT)7	14	3418342	3418355	ATTTTGAGTTTGCTAAGCTACTCAAAGGTTTTCAAGTTCTTTCTCTCACATAAAGATTTTTGGCTCCCATTGAGAAGCATTTATTTCTCGCATGAAGTAAATACAAATAGACTATGACATGTATGTACGTACAacagaaattaacaaaagaatTATCTGTGTTATGCTAAGATATGAAAAGGAGGACCATTATGAAATTGATTGGTGAATTAGAGAAAAGGGTCTTAATAACTCTAGTTTGTTGATAGAATTGAAGCATTTTTTCTTGGGAGAGTTGGCTGTCTCTCGAATACAAGCCATTGTGGAGAGTCGGCGATCTCTTGAACACCAGCCATTTTCTTACTGTAATGTTCTGGTAGTTTCTTCAGTAAAACACTTTTTCATCATCTTCTGTAGTTT…	CTGTACAAGTCTAATGGATCCAATC	25	57.279	GCTTGCTTCATTCCTTGGTACTTT	24	60.022	413	698	286
Chromosome6	846	p2	(AT)12	24	3421063	3421086	GGATGCACATATGATTGAAAAAGTTGATACTGGAAGGTACATAAGACCAACTGAGTAAAGATAACAATCTGCTGCTATGAGTAGGCCAAGAACCAAGTAAATTGAGGTCACAAGTAAGGTAGATGGTTTTTCTGATTGGACAGAATGAGTAATGGTAGTATTATTAGTAGTGTTGTGATTGGTTTTGTACTTTTTTGTTGGGATGAAATAGATATAGTAAGGAAAAAATTGGAAAGCCAGCTAGCTGAACTAGTGTAGCCATCCATTTACTTTTTCCACCTCTTTCATAGTATAATCTCCCTAATAAAGTTGCTACTGCCTGCCCAAATAGAACAAGGAATGAATAAATCCCAATTCGAATCCAAACCGTAACTTTTCTGGTTTGAGGGCTAGTTGAGT…	CTTTTCTGGTTTGAGGGCTAGTTG	24	60.023	CTCAACAAGTTCACTCAGCATCAG	24	60.084	373	634	262
Chromosome6	847	p2	(AC)17	34	3429476	3429509	AGTATTAGTATTGGTAGTAGTGTTTTGATTGTTTTCGGTTTTAATCTTCTTTTTTCGGAAGAGATAGTAAGGAAGAAGAATTGGAAAGCCTACTAGCTGAACAAGTGATCCCATCCAGTTACTCTTTCCACCTTTCTCATAATACAGTCTCCCCAATAAAGTTGCTGTTGCCTGGCCAGAGAGAAGAAGGAATGAATAAATCCCAATTCGAATCCAAAGTCCAAGTTTTCTGGTTTGAGGACTAGTTGATTGGTTGGATTCATTTGCATAGCTATGAGAATCTCCTTCATTAGCTTCCTCAGCTGGTTAAGATGACAAGATACACAACATCATATATATCAGTAAGTACTTCTTTAGTAAGAATGTTTTACTGTTTTCCTATCAATCAATACATGACTT…	GCTGGTTAAGATGACAAGATACACA	25	59.125	CTCAGCATTAGGGGTAAGTCTTGT	24	60.081	302	576	275
Chromosome6	848	p2	(AT)9	18	3429897	3429914	TTTAGATTAGTTCAAAATCTCTAGTAATCATTGTATACTGTCATTTTGCATGATGATATCACTTAGTTAAGTTGTattacacacacacacacacacacacacacacacacacatgtATATAAGCCAAACAAACAAGACTTACCCCTAATGCTGAGTTGAACTTGAGTTTCTTGAACTTCTTCCATGTCAATAGATGAACAAACTTCACAAATAATGGTTGGAGAAGAGAGATAGAGCCATATTCTCAACTGTATTAGGTAGTACTTTATATATATGGATGGGATTGAGTGAGAATGAGAGAGTTATTTCTTAATTGTATTAGGTAATTCTGTTGATATTGATGGCCTTAAATATTGTGAAAATATGTGATGTGGAAATAATGTCCATATAGAATCATGC…	GGTAATTCTGTTGATATTGATGGCC	25	58.318	GTCCAACCCAAATTCAACTTAGTGA	25	59.699	322	585	264
Chromosome6	849	p2	(AT)6	12	3435408	3435419	CTTCCTCAGCTGGTTAAGATGACAGATACACACTAACATATATATCAGTAAGTACTTTAATATGAATGTTTCACTGTTTTCCTATCAATACATGACAGTTAGGTGGAGTTTGTTTGGAGTTAATAAAATAGAACGGAATGGAAAAGAAACAACTTTTCTTCCAATCTTTTGTTTGGTTTCCtttccaaccaaacgccacctaatgAGGTGTTTGTTATGTGAGTTTGAGTTAGAGAGAGTAGTTTGAGGGAATATAAAACCCAAGTATTGGAggagattaatttaaaaatcagGATCCACTTAAAAACACAAACTCCTTTAgtcattaaaatttaatttagtttgACATTTCTATTCTCATCAGGTCTAAACCTCATACCAAACATTCCCAATATATAG…	CTAAACCTCATACCAAACATTCCCA	25	59.051	CAACTCAGCATTAGGGGTAAGTCT	24	60.081	367	551	185
Chromosome6	850	p2	(AT)10	20	3435568	3435587	CCAATCTTTTGTTTGGTTTCCtttccaaccaaacgccacctaatgAGGTGTTTGTTATGTGAGTTTGAGTTAGAGAGAGTAGTTTGAGGGAATATAAAACCCAAGTATTGGAggagattaatttaaaaatcagGATCCACTTAAAAACACAAACTCCTTTAgtcattaaaatttaatttagtttgACATTTCTATTCTCATCAGGTCTAAACCTCATACCAAACATTCCCAATATATAGAGTAGGACTATAGTTGCTTCATTTATAAACTTTGAAGTTACatatatgaaaataattcaATCTTGTTGTTCAAAACCTCTAGCATTTATTgtttacacacatatatatatatgtaagcTAAACATGAAAGACTTACCCCTAATGCTGAGTTGAACTTGAA…	AGACTTACCCCTAATGCTGAGTTG	24	60.081	CAAACACACATTCAATCCCttcca	24	59.961	368	547	180
Chromosome6	851	p2	(TA)18	36	3437440	3437475	ataGAAAGAAAATTGTTAAAAAGTATTACTGGTGTTTAGTACCTTTCTTCACATCGCtattgatataattaaatatcaaactttatataacttaagaaaatagcTTTTAACCACTTGAGgttagctcaagtggccatagaaGGGTACGTGTATGTCGGAAATCTTGAGTTCGAGTCTTAAATTATGCATCGTTATAATACATAAATgcttaaatacaaaaaaatagcttctaaaaatattattaatcaatCGTGAAACGCTAGTTACAAAAAATAAGCACCAAAGTGGTGcccaataataatttaaaaatttcatcaTATGTCCCATCAAAAAGTCAATTAGAATGAACCATGTTCACACAGAATATAATATTCATTATTGAGTTATCCCCACTTGCTT…	GTGAGGCAGAGAGAATTCCCATTA	24	60.142	agcttacccgatatttccccttac	24	59.959	449	748	300
Chromosome6	852	p2	(AT)14	28	3443651	3443678	AGATAACAAATCGCTGCTGCAATTAGGCCAAGAATCAAGTAAACTGAGGCAACAACTAACATAGATGGCTTTTTTGATTGAAGAGGAAGAGTGTAATTAGTATTCATGTTGTGATTGTTTTTGGTtttacacttcatttttcggaAGAGATAGTAAGGAAGAAGGATTGGAAAGCCAGCTAGTTGAACAAATGATCCCATCCATTTACTCTTTCCACCTTTCTCATAATATAATCTCCCTAATAAGGTTGCTGCAGTCTGGCCAGAGAGAACAAGGAATGAATAAAACCCGATTCGAATCCAAAGTCCAAGTTTTCTGGTTTGAGGAGTATTTGGTTGGTTGGATTCATTTGCATAGCCATGAGAATCTCCTTCATTAGCTTCCTCATCTGGTTAACAT…	TCCTTCATTAGCTTCCTCATCTGG	24	59.898	GACTCAATCTCTCTTCTCCAACCA	24	59.778	369	646	278
Chromosome6	853	p3	(AGA)6	18	3450965	3450982	TACAATTGTCAAGATAGTTTTGATAAGCATATGAAACAAAGCCCCAAATAGCCAAAACCATAGCCATAGCCTTAACCCCATCCATATTTTCATGGAAGAAAAACACAGCCATAATTGGGACAATAGGTGAACCCAAAACACTTATGACATTAGAGAAGAGTGAAGAGACTTCTAGTACTAAACCCACTACTCCAATGAAGTAAACTTGCCGTGTTATAGTGATCCATAATAATGTCATGACATATGAAACTTTCCCAAGTTGAAACTCATTCATTTCTTCCCTCAAAGTTGACCACTCACTACTTGCAAAAAGTCCCACAAGTGTTACAATAGTTGCCACAAGTGATTGAAACACTATAACATCAATGATAACTGAAAAGCTCTCATTTTTAAGAActt…	ACCCAATTGCATACTTCCCTTTTG	24	60.02	CACCATCTCCTCTCTTTTGCTAGT	24	60.081	469	563	95
Chromosome6	854	p2	(AT)6	12	3456260	3456271	ATCGAGCTATAATATATAAAGTAGATGGGCTACTCCTTTTATTGTTTGCACTTGTAATGATATTGGAAGTTGAGAACAAAGTCATCAAAGCCTTTGGGTGGTTAGGAAAAGTGAATGTGGATAATTAAGTGCAAACAAGGCATCCTTATCTTGATATTTCCCCTTGTTGGTGCATTAATATGCTTTAAAGCATTTgtttttggaatgtatattctTGTTTGAGGAGTTTGAATTACGGTGGATCTTGCCTTGTGCCGTTTTAGTAATCATTGTTTAGTGTCATTTTTCATGAAGAGATTACTTAGTTAAGTTGTAAGCCAAACATAAATTAAACAAGACTTCTCTAATGCTGAGTTGAACTTGAGTTCTTTTAACTTCTTTTCCATGTCAATAGATGAA…	GCCTTGTGCCGTTTTAGTAATCAT	24	60.142	aaagtacatcacgggacaaaatcg	24	59.847	247	542	296
Chromosome6	855	p2	(TA)6	12	3456501	3456512	ATCTTGCCTTGTGCCGTTTTAGTAATCATTGTTTAGTGTCATTTTTCATGAAGAGATTACTTAGTTAAGTTGTAAGCCAAACATAAATTAAACAAGACTTCTCTAATGCTGAGTTGAACTTGAGTTCTTTTAACTTCTTTTCCATGTCAATAGATGAACAAACTTCACAAACAATGGTTGGGGAGGAGAGATAGAGCCATATGTTCTAACAATattagttaatattatttatgtgTTGTCAAAATACATGATgaggaaatatatatatatagggatacgattttgtcccgtgatgtactttcacggaatgtattccgtggtacattagatgggtctcagggtacattaaatgagtgttagagtacgtttctactttttaaccctaattacccctagatc…
Chromosome6	856	p3	(AGA)6	18	3460401	3460418	TACAATTGTCAAGATAGTTTTGATAAGCATAAGAAACAAAACCCCAAATAGCCAAAACCATAGCCATAGCCTTGACCCCATCCATATTTTCATGGAAGAAAAATACAGCCATAATTGGGACAATAGGTgaacccaaaatacttatgacaTTAGAAAAGAGTGAAGAGACTTCTAATACTAAACCCACTACTCCAATGAAGTAAATTTGCCATGTTATAGTGATCCATAATAATGTCATGACATATGAAACTTTCCCAAGTTGAAACTCATTCATTTCTTCCCTCAAAGTTGACCACTCACTACTTGCAAAAAGTCCCACAAGTGTTACAATAGTTGCCACAAGTGATTGAAACACTATAACATCAATGATAACTGAAAAGCTCTCATTTTTAAGAActt…	ACCCAATTGCATACTTCCCTTTTG	24	60.02	CACCATCTCCTCTCTTTTGCTAGT	24	60.081	469	563	95
Chromosome6	857	p2	(AT)9	18	3462491	3462508	CAACAACCCATCTACTCTTTTAGTTCATAAATTCAATCATTGatctcttttttttctctctttctgtGTTTTTAATTGTgcattcattattttaaatttttaaaaaaaaaaaaaaaacttaaaattttataaagtaTTAACTATAACTACAAtttatacaatataaaaaatttaatactctATAGAAGATTGTGTTTGTTGGTAGAGACAAATGTTTAATGTTTAATATGAAATAGAAACCAAGAGTGTGTTAGGAAGCTAAAGACAAAATCAATAGTACATGAATTACTTAAAGACAAAacaataatacttttttttaaatggaaaaatcaatagtgcttaaattacttataatatattattgagTATAATACTAGTCAAttcaatattataattatt…	GCAATGATATTAAAGAGGGCTAGTg	25	57.861	TGGACACATGGAATTCTTGGATTTG	25	60.047	456	746	291
Chromosome6	858	p2	(TA)12	24	3468039	3468062	aattaaataaaaaagatagcTAAACAAACTCAAAATATTGTCCCAacacttattttttttgaaagattaATAATGACAtgaatgaaaattttcaaatgaaTATACAAGGGTTTTTGTTTATGCTTCACTTTTCGAATCGATTTCGTGGGAAAAACAGATTACAGAATAGTTACCGATATCGAAGATTGATCGCGGTAGACAAAATCTATGTCACAGTTAACTACTACATTTTTCTTTGATGATTGAATCAAAATGGCTaaaagaagataaaataaagaaaggGATAACTTGCAATGCGCAATATTACCATCcgaaacgaaaaaaaaaatatatcgaATCCTTCCCCGATCTATTGTCTTTGTCTTCCTCGGCTTTTTTCGCCCTGGTGTTGTGTGGGGG…	GCGCTTTATCCTTGAAAACTGTTG	24	59.617	TTCTTCTGATCCCTCATTAACCGG	24	60.142	399	691	293
Chromosome6	859	p3	(AGA)6	18	3473500	3473517	CACCAATAAGTTTCAAATCATTAAGAAATATCTCAATCAATCAAGTAAACGAGATCTTCAACCAAAATTGCAAATCAAACCTCACCACattcaaaattttcaatttctaaatctgttttttttattagtattattttcaAACACACACCTGCCCAGGCGTAATTGGTTCAGAATCCACCATTGTCGATCCTTCCTTCGAAAACTAATTCAAAGCTGCCAAAAGAAAACAACGATTCGAGATCAATACAATAGAATTAAACTCACTGCTATTACTACTACAACTACAAACTCCACGACAACCATTCTCATTATCCATATCTCAAATCGTAGATCCAAAAAAAAACAACAGAATGAGAATATAGTAAGTAAGTACCTGGAGAAGGATTGATTGATTAGTAG…	GCAGGAGAATGAAGATCGAGATGA	24	60.262	TAACAACACACCATAATCAACCGC	24	60.083	464	687	224
Chromosome6	860	p2	(AT)8	16	3477412	3477427	TGTTTTTGTATAGGATGAATTTTGTCCCCAACAAACAAGTTAAGACTTAAGAGTAGacttataattttcttattttgaaGCCAATTCACTTTAATTTCTATTCATCTAATTCAATAAATACTATCTCatacttattttatttcatttctttAAGGGACTATTAACACACAAATATCAATacaattatacatatatttatagatttatTGAGTAATAATTTcgcacataattaattaattaaattgtgGATGTGTATAAAGTACAAGTACTATCAATGTTGTTGTCTAAGAAGTATAAATTAAGGTAACACATTAATGATTAGCATAATCCAttcatttatataattattaaaccCTTTTTCACTTTGCTTGCAAAAGGCTCAacattgttttttttctt…
Chromosome6	861	p2	(AT)10	20	3480427	3480446	AGGTTATTTGTCTCCACCCAAATCTTTTGAAAGTCTTTCATTTTCAGTACCTTAATCTCTAACGTTTCTGTAATTTCAAATAACATTTTCCTCGATTGAGCaacatataaatatgtataatattTGTGATTTAAATTGCATAATAGTTTATGTTTAGAATTTGATGAATGGAGAACATATTTTTCTTGgcatatataattataagattttgtacatatttatgaaaatttatgATTTTTGACTTTGAGAGTATGGAAAACATGGTTCGTTCGTATGATGTTTTCctcaataattattaaattgttttggCCAACAATAATTAAtgtatattatttctttttgaaGCAAGagacatatataattaataaatttatgtaTGTCGTACGTGTGAGATTTCAC…
Chromosome6	862	p3	(TAA)7	21	3487907	3487927	acaaTTCACAAATTTATAAGTTTCTCATCCCCTCAAATTCtgatataaattattaattaattcctTCAAgaataacttaattattattttatataatcttTCATATTTTTCAATCCACAATATAAAAAGGCCTAGCTACATATTAATActgcaaaaatatatataacttataATTAATAGTATATATAGTACTACAAGTACTAATAATCTTTACATACATTACATATATATTGATGTATATAAACAacctaattaattaatgaaactatataataataaacttataataatatataagaaaccAGAGATAGAATCTAAAtatataaagaaagaaaaatgtaTTATCTCTATAAAAATATgtctaatatatataattaagtaaagTACGTACGTACGTAC…	ACGTACGTACTTTACTGTGTCACA	24	59.965	catcAACGGCTGGGATTTTATCTC	24	60.024	390	625	236
Chromosome6	863	p2	(TA)6	12	3489406	3489417	ATAATATTCAAAAGTACAGTAAGAGTACATAAAAAGTTTCGTACGTCTTTAAATATATTCTTGATCACGTTTAAGTgttaatatttatatacatatattcaaCATAGTTGTTGAAATTCCATATGAATTATGATATTCATTATAAGAATGAGAGTACTTgcactagtatatatataactagaaatttttggggttttttagtattataacaaaattctatttatttcaatattgTTGATCATAATTATAAGTTTATAACTAAGAATTACCAAATGAAAATCTATCAAactagtttttattatatatatagttatattaTATGTACCTTGGATAAGGGCTATTTTTGACAGCTTTTTGACCATATTTTCTCCATCGATAACCATCTTCAAGATGATCAAC…	AATCTTGGCTCCTTTTGCTTCTTC	24	60.022	AAGCGAAAAGGGTCAGAAGATCAA	24	60.747	422	668	247
Chromosome6	865	p2	(TA)7	14	3494131	3494144	CTTGAGCACTCAATAATTGTGTAAGGTATACGTAACTGCACTACTAACAACCCATTATTAGTCGCAAAGAGCTTATTATTTATAACCACTAACAGTGATTTAATGACGAGTCATCGAAGAATAAAAAAGAACTaattacaaaacaaaacaaataaaactatgTCAGACagacaaaactaaaatattcaaaaccTTGTCAcaaaaacaacactaaaacactTAAAACTCAATCACAAAGACAAACTAATCGCAGTAGAAAAAAATCGAATGCATGCAATAACAAAATACAACTCGACCAGCCGCATCTATACCCAAGGAAGGTCAACATACCTAATTGGAGAAAAAAAAGACAACTTCTTATAgctataaatttaaaaacaaaaaaaaaaccctaatctt…
Chromosome6	866	p2	(TA)7	14	3494507	3494520	aacaaaaaaaaaaccctaatcttttaatttaattatcgTTAGAAAATACAATCTTCGGTAGCTATAAATTTTGGAATCTAGTATTTATTTagtatttaatttctaatattcagtttaatttattatatatatatataatagtactATTACATACTATAATCAACGGTTGTTGAAATGgaaattattaattacagaGTCAATTGAtagcaaaattaaataattaagggctataaatatgtattaatttcaCGTACGGacacatttatatatatctaagtttgttatatatagatagagaatttattaattaattaaaaatatataacagCGGTCTTCTTCATGTATTTACTTTCTTGGtttcttatttctatttttctttaattgagCACACTAATTAAA…	acagCGGTCTTCTTCATGTATTTAC	25	59.419	AGAAATCTGCACCACATAATTcgc	24	60.202	325	539	215
Chromosome6	867	p3	(AAT)6	18	3496321	3496338	TGAGAATTATTATAGCCTATTATTTTAGTGAAGCTTGCGTACTCCTTTAGATATCTAATTCTaagtgtataatatatataaatataaatataaatatacatataattaaattagaattagaaaaaatatatatacatatatatagattatgGACAATCATAATTATCACTTATGTGTGTCAATATTGACTCATATGATCAAAtcttttaatttgtatttatataaaaatatgttaattaattacttcTAGAAATAGAATTCCATTTtctatataaattaattaatattaatattgtgTGTGGAAGGATGTACTTTATtatgatatttaaaaaaaacatgtgAAAAGTTTCACTATATAtcatatgaaaatatatatagataaattaattatttaaatga…	tgtgTGTGGAAGGATGTACTTT	22	57.569	CACTTGGCATTTGTGTTCACTACA	24	60.202	294	555	262
Chromosome6	869	p4	(TTAT)6	24	3497709	3497732	tacttttttttataagatATAAAAACTATTATTTTACTCTACTAATAAGAGGATACTATAATTTAAAGATGAAATTGACTAGTATGCATAATCTTAAATAGGAAATAGTGACATATATAATTAATCTCtctaaatatatattcaaataaCTATTATGGTCATGATACcctacttttattttatttctatttcaatTATACACCACCTATTTTTATTAGGTCGTATTACAAAATGTGTTTGAAAATATTTCTATGTTTGGTAAAGTTAACTAATTAtcgaaaaaaaattgtgtaataattatttattagggAATTAcaccatatactatttttttaactttttttttttaaaaatttaccaTTTGTGTTTTTAAAGTGGTTGCAACGCTAGTTGCAATTA…	gttgcaatttatgTTCCAGCACTAG	25	59.198	ACTCATAATGTTGCTAAGTGGGCT	24	60.325	424	658	235
Chromosome6	870	p2	(AT)8	16	3499339	3499354	CTTTAGAATAGTAGTAACAGTCTCATGATCGAAAAAACTATTTAACTTATGCAAATCCCACCCACCCCTAGGAGACAAGAGATCTGCCACACAGTTGTTGTCCGTTACTACACTTCTGTTTGGTTTCGGGACGAAACCTTTCAAGTGAGGGATAATAAATtccttatttatttaaaaaatggtgataatattttttaaatacgccaaaattaattattaattactccaaattacatttaattttaattacacaACCCTTAATATTTAAGAATAATTATTTCTGAGAATGGtaatcttttatatttttcatgtttTGGTAAATGAGATTATCATTTCAAAAATgtgaattttaaatattctagcaaattaaataattacaataatagatttaacattaat…
Chromosome6	872	p2	(AT)7	14	3502298	3502311	AAACAATAGTGGAGACATTAGATCTCCTTGCCTAAACCCTTTCTTCCCAACAAAATTTCCATAAAATCTTCCATTCATCCTaactaaatattttcaacaatttACACACAAACATATTCTCAGCTTTAatattctaattaataatttaattaattttaaacttttcaaTACATCTCCTAATAATTCTAacactaataatataaattgatTCTTATATGTAGTATATACATcaagtaattaataaattacatggATCTAATTTTGGCACAATTTATAGCAACAAAACAAACCTATTACAACACTCACTAATATGCAAaatatgtcaaaaaaaaattatattatattatttatttatttattactagGGCATGAAAAAGCAatagtttaaaattaaattgt…
Chromosome6	873	p3	(TTC)8	24	3503847	3503870	atatataataattcaaaacaaattataatatGTCAATTTTGGAAGGTAAGAAGGTTGGATTTTAATTGGATAATATATATGCAAAAGGCAAACATAAACAGTTGAATGATAATAATAAcctttttcgaatttttcatatttgtcatgataaattatgtgaaattaatataatatttttgggAATTTACACCCACTACTGTTTTTTCCcaatttattacttttatactgttgTACGGCAAATACAAccttttactgtttttttttttttttggcagtttaCTGCCTTTAAACTttagcttatttatttatttttttttattttaagtgatAAAAATGATGTGACTGGGAATTGTCACATCATtggcagcttttttttttttttttttctttcttttcttt…	CAATTACTCTCTTTCACACCCACG	24	59.848	TGGAGAAGAGAGATTGGTAAACACA	25	59.693	427	623	197
Chromosome6	874	p2	(TA)6	12	3505012	3505023	ttgcatctggtgtggaggttgtgcagcagattgtttgtttttttttaatatcattttttttcttttgttttgtttgattgttttagtgttgtttacTGTTTTgctatgattatttattgacgtcgattttactgcttttttattcttgtcggaattaatggttattttccggtgtcctggtgttgttgtggtggttatgtctgtgattgtcaaatggaggcctcatacttttgttttgtttttgacagtataaagaaaaaaaaaagggaggaCATAATATGTTAATTCTGCCGTGTggtaaaaattgaaaacaattaCCCCAAatgcagtatttttgtaaaatgccctatttatattaaattgtaaaaataaaacatattgtTGAGCATGTtttcaaaa…	AGGATTAGCAAGAAAAGAGCCTGA	24	60.019	TGCCCTCTTCCAAACTGATAAAGA	24	59.957	421	627	207
Chromosome6	876	p2	(AT)8	16	3515757	3515772	AAGGCTTACTATGatataaattacattattaCATAGTCTattataattagtaattacgctatattttaaaatacagtatttaaatgtaaaagtgaatattacatataaattttaataatttgtttgacaaaataattagtaattacataaaaattaatattatatagtaATTTATATGTTTAGCATAAAATtcttttgaaattaaaataattttttttcttcaatatatacattaataattaattagtcaaaactcttttcctcttcctaaaatattcatatatattattaaatagtgttagagtcattatattttatttttatttctaatttaaaaatattattttatatagcCTTATTTAGTGGAAATTACAAAACTATAACTtctataaaaaaaca…
Chromosome6	877	p3	(TGC)5	15	3518254	3518268	CACTAAGCGGTTTGACAAAAATACAAATTGCATGGTACAACTAAAGGATTAAattaatggaaaaaataaatgaccAAATCCAAACAGTCAAGAGGACAAAGTTTATTTAGAAGTTAATTCTTAGTACTATTTTTGGGTGAAGAATGGAGGAGACATGTATTACACCATCTCCTCAAATCAAAATTATAATAGTAATACAAACTAATTCAAGATATTTGTAACTCAAATCAAAATTATAATAGTAATACAAACTCATTTAAGATATTTGTAAAGCTACAACCCCACCAAATGctcatcatcttcatcttcatctccATGTTCATTGTTCATGATTTTACCCCAAAAGAAAAAATGACCTGTTGAAGATTCAATGTTGAAATATTACAAGAATGTTAGTCA…	CATTTCGATACGGTGCCAAAATTG	24	59.735	AAAGCGGGAATCAAAACAGAAGAG	24	60.023	474	559	86
Chromosome6	878	p2	(TA)9	18	3520786	3520803	CATAAAATCCCCCTTACATATACTTGTTTGGCTTAGGAGCATCTggataaaaaatattgaatttttcaattcaaaagtCCTTTAGGGAGAAGCTAGGatgaattattttcaaaattacaaTAATTTAAATCATTCATAATTGTTTCACAAGAGATCATCCAAAAAATTTAGTTAAAATAAAAGTAGAAAGTTTAGCTAAAAAGTCcatagttttaattaattaaaatattattacagcataaacaaaagaatcaaatcagtagattatcatatttcaaattcaaatccACTAACTAATGCTCTTGTTCTGAACTATTTTCACAAAGGTACTGAATCAGAATGACAGATTATAGCTCAAAATAACATTGCAAGATATCACCTTTTCTTTTCAATAAACAT…	CTCTAGCTATAATACCAATGCACAG	25	57.175	ACCACTagctactctctctctctc	24	59.899	424	686	263
Chromosome6	879	p2	(GA)7	14	3520947	3520960	AAAAATTTAGTTAAAATAAAAGTAGAAAGTTTAGCTAAAAAGTCcatagttttaattaattaaaatattattacagcataaacaaaagaatcaaatcagtagattatcatatttcaaattcaaatccACTAACTAATGCTCTTGTTCTGAACTATTTTCACAAAGGTACTGAATCAGAATGACAGATTATAGCTCAAAATAACATTGCAAGATATCACCTTTTCTTTTCAATAAACATATATTACTTGCACATAATACAAATCTCTAGCTATAATACCAATGCACAGAACAAAAGATTAAAATCTTAACTATAAAATATAACCTACTCTAtatctatgtatatatatatatatatacaaagctaTAGAATGAATGATAACCCcattatagtttataatt…	CTCTAGCTATAATACCAATGCACAG	25	57.175	GACTTTCAGACCGGACCACTag	22	60.095	263	539	277
Chromosome6	880	p3	(GAT)6	18	3525164	3525181	tatatatataatgatgaCAGAAAAGTAgtaaaaaattgataattttcttacattcaagaatttcatcatttttcttattaaaatacTCAAAAGAGGtacaaaaacaaaacaacatgaaacatgggaaaaatattattttcagcATCACATTAtcactttttcatttatttttttctcaattatTGATCAAACATAAATGTATTAATAATGATCAACAAAAAGACATTATTAATTAGTACATTATTTTCAATTACATGTCAATTCTTATTTCTTTGCAGACATTTCTTACAAATACTCATCTAACATAATAATATtacacaaaaaagaaaaaaattaggaaGAAAGCAAAAAACTTGCtaagcaaaattacaaaagaaaTTAAGGAAAAGCATAGAAAct…
Chromosome6	882	p3	(ACT)7	21	3525461	3525481	ATCTAACATAATAATATtacacaaaaaagaaaaaaattaggaaGAAAGCAAAAAACTTGCtaagcaaaattacaaaagaaaTTAAGGAAAAGCATAGAAActcaaaagaaaataataaaaatactttatTTATAGATGAAGAGAAGTATCAATTTCTGAATTTTCAAAACTTTTTGATGAAGATGAGCTAGCATTAGCTttggatgatgatgatgatgatttggTATTTGGCCATAGACTTGTAAAGGCACAAATCATCATCATTATAAGATTGCTTGGAATGCAAGTCAAGTCCAAGTGAGAGTGATTGATGATTATGATGATCAAGAtgagaagatgatgatgatgatgatgatctttTTTCATTAGTTGACTCAatcaacttcttcttcttcttta…	GAATGCAAGTCAAGTCCAAGTGAG	24	60.32	ATGGGAAGGCATAGCAATAGTaga	24	59.154	279	544	266
Chromosome6	883	p2	(GA)23	46	3525838	3525883	atcaacttcttcttcttctttaattgttctttctcttctcttctctccttCACTTTTTGCAATTGTCTAAACCTTTCTTGTAATAGAACAATTGAGGAGCTAATGACTTTGGTGTTGGCatcactactactactactactacttctACTATTGCTATGCCTTCCCATTTTTGTGATTGAAATCGAAATTGAATTCGAAGAAGTGATTcgggttgtatttttttttttttgatgggGTTGTTTTTGAAGGGCCAAAAATGAAAATTGATCTACATAATatatagagaagagaagaagagaagaaagatgTTGAATTGTGTTGTAATATGACTTTTGGTGTGttgtaaaatgatttttttgggGGTGTGATGATGTATTCATCATGCTTGAGAATCAGCTT…	CTAAGTGGTGGATGAGTGAGGAAA	24	60.02	CCACAAGCCATTACCTAACCATTG	24	60.142	429	623	195
Chromosome6	884	p3	(GGT)7	21	3532955	3532975	TGTACACATTGTTACAATACAAAAGTACAAAGCATCCACAACAGGGTGAGTTTCTTTAGCCACAAATTTTTCCTTATTCAAAGAGTAAATCAAAACCCCAAAAGATAAATACACTAATAGAAGAATGAAACCTTGTCTTACAATAGATGGTGTACCAAATTGAGGCTTGGAAACTACAGGGTGATGATTGTTGTCATTTATGACAGCCATAGCTGGTGCTGTTCTTGAtctatgaagattggttttgttCCAAGATGGGTAATTTGGGTCTACAAGCCAAGAAGATGAAGGTGGGCTAGTTGGGTCAAGAGAGAGAGTtgtggaagaagaagaaggagaggttTTTGATGAGTTTAAGGAAAGGTTTAAAGCATCAAGTATTGGGGATGATTCTTGTGG…	GGTCTTTAAGCTCAGAAGGGGTTA	24	60.02	ctctttctttctcagACCTCTCGG	24	60.38	426	716	291
Chromosome6	885	p3	(TAT)5	15	3533724	3533738	AATGTGGGCTAAAATCATGGTAAAGGAGAGaactttggtttattttttgggtttggAGAATCAGATGATTATTTTGTATGGTTCTTATATGTTCGTGAAAATTTAGATTCGGCTGTTCTTTAGGAGTATCCTAGATCACGCGCATTTGAAGCGCGTGGGGTTTTGAATTTGATTATACAATAGGTAATTAATACCTTATCCAAACCTTCCATGTTGGGTTTAGTTTTAGTCCTTACTATtattttgtgtttgttttagtcccttactattaaataatatagGATTGTAGTTTTGCGGGTTGTTTCGGTAGATTTTTTATCTGTTTTTAGTATTTGAGAGagttttttagtgtaatttgtTTCACATATTGTAGCTATTTAgaattatttgtaaattttt…	atagGATTGTAGTTTTGCGGGTTG	24	59.602	TGACATTGATTTCGTTCTCTTCCTG	25	59.59	278	567	290
Chromosome6	886	p2	(AG)6	12	3536650	3536661	ATATCTTGGTATTGATttctatatttttgtatttaatgtTTTTGATTTAGATATTCTGTTTGCTCTTATTTTTATCTGATTGTTgttcttaattattaatattgtcattgataattatttgattgtttaaaattttaatcaTTTTAATTCTACACTACTAGTCTTAATTTTCTCacaaaagagagagaaagcgatgttttttcaacaaataatattataatattgaaatttaacaataaataaccttacaaaaagaaaaatagcaataaataaattatgtaaaatgtatttttttatcataaaaatatgtaattaatatgtcaaacaaaaaaaaaaacaactaccCTCCTAAAAAATCATTacacaaattttcaaaatataataattttatctcaaaac…
Chromosome6	888	p2	(TA)7	14	3550174	3550187	CTAGTAAACAAGGTAGCAAATCCACCAGATCATCCTCCAGGTGAAAAAAGTACAATCAGAGTAAAATAGGGAAGCTTTTGCAAAAGCATAAAAAACAGAGATATTTTTTAACTCAGACAATAAATCATTAAAATCATTGATAACACAACCAAATAAAGACACCATACAACAAACCAagtttgtgtttaattaaacatataatgaAAAAAACACAAACTTTCAAAATACCATAAAACAAAACCTCAGTTTGTGTCACAATTATGTTAGTGATTTGATTGAGTATTTACAAAGTTTGCACATCCCTGTAGAAAACCATAGACTTACAACAACAGTTTTTATTAACTTCAATTTTTATAGACATTTGTTGACATTTAAATGGGAAATCTTATTTATTGAACT…	CATCCCTGTAGAAAACCATAGACT	24	57.759	GAAAGACGATTCCTCCTACGATCA	24	59.964	298	578	281
Chromosome6	889	p2	(AT)6	12	3555729	3555740	ttttattttataattagtcatcaatatttattgaaattatgttactataaaagtaaaaataaataaatattaaatagtaGTATTTTTTAAGAGTGTCAAAAATTTTTATatcacttaaaaatataatattttattatatttttaaaaacctTTTCATTGTGTGGGTGGGTCAGGTTCAACCTGATGGACCTAACAAGTgagtttatgtttaattttttggacaCACCGAGTTTCAGGTTGGACCCGTAACCTGCAAGCCAACTCGgtcaatttatatatattaagggTGTACATTTGTCGGTTTGATCGGATTGTAGTATACTTTTACTAGCCCAATATAAATGGGTTACAAATATCTAATTGTAACCtgtctaataaaaaaataaaaaataaaattaa…
Chromosome6	890	p2	(AT)7	14	3560631	3560644	tgttgttttgttgttatttttatgtgattatctttttgttttgttgtatttttatatataatagcgtaaattttttttaaaaataacctaaaacataaaaatgtaaaaaatttataaaaattgatgttttatgtaattattcttatatttattaggcaatttgaattttttgttgAGTTATTCAAATTATATGTTTTCTCGTGAGTTATTCAATTTGGGTTGagtttatgtaatttttttggaatttttataaaaatattgaattttagacaaaaatttataatcttattgtcacgagaaattttttacaaaaatattgtctttttataaaaaaaagtaaaataacaaaacaaaacaattaaaaataataataaattaactaaaaaatagaaaatttaa…
Chromosome6	891	p2	(AT)14	28	3561049	3561076	attttaaaaaatttctcatctaaaataaaaaaataaataaaaaatttaagtatgTAGTTTAAAAATGATTGAACActcctaatatatatatatatttttttattacaatttacaaaatataaaacaaaaaaatagaaaagttaaaaaccctaatttttacAAAGCCATCCCCGTCTGAGCTCCGACTCCGATACCCAACCTCACTCACCCCtccctttctcttctcttctcttctcttcatcTTCTCCGTTCTCTGTCGCACGACGGCGCACCCGCAATCAACTCCACGAGGCCCACGACACGAGCCAGCCCAGCCCAGccccttctcttctcttctccgTTTGCCTCTCCTTCTTCTCTTCGTCGGGTCGGAGTCCCACCAGTAGTCACCCGTCGTCG…
Chromosome6	892	p2	(AT)6	12	3566881	3566892	TAATTCATGGATATTGTAGCCAACATATTATTAGTTTCATTATAGATTTTAATGTTGCagataaatatctaagtttaattttgaaaGTAATAATAACTAAGTTATATTTCCAGAAGTTTCATAAGTATTTGCTATTAAATTAAGTTGTCAAGTCAATGATCACGTGCAATTCCGGATTAgtttagatattaaatttttatttttttatttataaaataatttaaataaaaactttCTTAACTACACTAATTGAGAGAAGGTATTAGATAAGCTAAAGTTAGTAAggccttttattttattttaaattaaaactatataaaaagtattttattttattttaaactgTAAACAATATTtcctataaaaaattaattttatattttcatttgaaactttgta…
Chromosome6	893	p2	(AT)6	12	3569694	3569705	tgtttattataattgtaaacataaaaatagacatagacaatttatactaaactaaataagtatatttttttttttctattgtttctatatattgattattttttaatgaattagTGAACAAATTTTCTATTAaagtataattcttacatcaaaaaataaataaacaaactaactttataaacttcaaagattatttaattagaaaaataaacatgacacaataaacaaagaaaaagataaagataaacaatttttttttatatatattttattttctaaaaaattactaaaaaataaacataacacacatagagtgatataataaacttatgtgaatattattattttgtttattaaattagtatgtttaattaatagaaaataaaataaacacatata…
Chromosome6	894	p2	(TA)7	14	3573680	3573693	TgaagaaacaaagaaagaaagaagtgATAATCTTTTGTTGGCATCTTGAATGTTTTGTAAGATAAAATTATTattcctttaatttttttttttagaaataaaatattgtgAAAAAAATTTAAGCTTTAATTTGAGACAATTCTTAGCAAGAAAATGGTGAAAGTTGTATGTGaggttattattttatttcattgcAAAAGCTTTGAGTCCATGTTAGAAAAGTTTAGAAGGAAAAACTCAATAAATGTCTTGTCATGCTAATTGCTTACTCCACTTTGTCTTCACATTTTTCTTTATACTTTTACAAAAGCTTTTATTATGGTAATATTACTCTAATATTGAATGTACATCTTCATACAAAAATTTCTATtagatattgaaaattattgatctccattg…	TGCTTACTCCACTTTGTCTTCACA	24	60.384	gCCCCATTTCAAATATAACACACG	24	58.959	263	554	292
Chromosome6	895	p2	(AG)25	50	3578073	3578122	TTCCAACGACTTAACTGAAAAGTACCCAATGAATCTCTCTGCTGATCATAAATGCAGCCAGATTATAAGCAAGCTAAACTCTGGACCTAAACATCTTCTCTCTTAGACATTTCAACAAACACTTGTTGTTCACCAACCCAAAATCTAAGTACCAACACCAAAACACAACCAATACAAACACCCAACTCAATTTGAACAACCCATTAATCTTCATTAAATACCAACACAATGTCTAATAACACAAGAAATAAAACTCTAATCATATCCTAAACCCATCACGAGAAGCCATTATTAAAAAAGAGAAGCTAATTGAACAAAGATGGTTCCTTTATTCATAACTCATACAGACattcatacatacatatatagcaataaataataataaatcagaaaaagaaa…	aaaagaaaagtacCGTCCATGAGC	24	59.784	CCAcgtctctctcttctttctctc	24	60.143	392	617	226
Chromosome6	897	p2	(TA)6	12	3593419	3593430	aatgttaaaattttattatttaattaatttttttattttttatcaagtgtttattttataaaaaaaaatcgtaacttaaatttttattattaaaaaatttataatttagattttaaaatcttatttaatcatttaCATAAaaaggtttttttatttttattttttatatacataaaaagcatttatatatatttacatttatataattaatgttaagaaaacattttaattataagtatttttttcaatagtatagatttattctaattttttactatattttttaaaaaataatcaaacaatcaattatataataattttataattttgtaccTATTTAcaagttgtaatttttttttttaaaatgaatgaCATAACattttttaacaaaacaaatta…
Chromosome6	898	p2	(TA)6	12	3595148	3595159	ttttgATAATGTACATCATACATAATAAATGTTCATAACAATAAATACGcactcacaaaaaaaaaaaaaaacttaataaagtCTTGTGGTTCCAATACACATGATTCTAAAATTCTTGCATATTTTAGAATTTatgaagtatttttttcttttttttttttagaaaattaaagttataaagtattaattggtattttttttttctttaaaaaagaCCCAATTTTGATTTTTCGCCTAGGGCCCTTAATAACCGCTTGGGCCAGTTCTTGGCTCACTATTCGTGCTTAACCTCTGTTTCGTCTTTTAGGTCAAAGtcttttttgttaatttttctaTCTTCAAGGTGTATTCTTATCTTGTAAACTTCTATAGatataataatgataaatattatctatc…	CCTCTGTTTCGTCTTTTAGGTCAA	24	58.946	CATTAAGCGGCCAATACAAGGTAt	24	59.481	289	570	282
Chromosome6	899	p2	(TA)6	12	3604529	3604540	ttttggaaaaaattctAAGTAACAATTTAAACTCTTGACCTCTATCTATCCTTTTTATAATCTTGCTTAACCATTAGATCAAAGATAATATTATATCTATAGATCATTTTTATCATTATTATCTTAcacaattttaattttaatgttatcTCACATAATGTTCTTTATCACTAAAGTTCATATTTTCATTGttaattatttacatatttttattCTTATCCCGTTAATactcttttaattaattctttgtGGCCCTAATTATGGCTGGCTATTGTTATTTAATTGATAATTTTAATACTTTAGTATAGTGATAATATCTTTAAATGTTCTTGAAATTCCAAATTTAATTCtctatataggcacacttttaATATagttctaaaaaaaattaagaagctA…	TCAAACCCTAAATCTTGTTGCAGAC	25	59.99	GTTGTTAAGCAGCTTCTCTACGAC	24	59.91	412	668	257
Chromosome6	900	p2	(TA)7	14	3607086	3607099	TTCACCACCATGGAGGAGTGCGAGCGATGTTGATCTCTTAAAAATCGGTTTCTTTTTGGCTTTCCAAGAGGTTAGGGCAGCGAAAGCCACCGCACCAAAGATCACAAATGGTGTTGTCTTAGCTACCACCATGGCTGCACTTTTTATCTTTTGTATGTAATTAGAAGAATTGTCAGCCATTATAATTTGTGATTGTTGTGAATAGAGAGGAGGAAATAagatttaatattaatttgtgATTTGTGAAAGTATTTTCGTTAGGatgatataattatatatataaatagggtttttttttctctttcttttgttgggaatccattaaaaaaaaaataaatttaataatttataatattgtgGTCGAAATTTTGGAGATGAAGGAAGGTATATAGCTCATTA…	tgGTCGAAATTTTGGAGATGAAGG	24	59.541	CCTTATACACGTACATGACATGCA	24	58.953	358	611	254
Chromosome6	901	p3	(AAT)5	15	3613939	3613953	CCCGAGGTTGTCTAGTTGGCTAGGAGGGGCATCGCTGTGCACAACTTTTCCAGCCGCTGCTTCGCGCTCCAATTCAGTATTTCTCCAATTTGACTCACCTTGTCGTTGTCAGAGTTATCTATTTTCTAGTTACACTCTAAAATGTATCTAATGGGACATAGGCATCCTCACTTCGTCTTTCTGAATTCCACCCAAAGTTTGTTTAAATTCTCCATCATTTCCTCTCCGAGAGCAAGGAGTCTCAATTGTGTTTGTCCTATGGAAATTCTAATGTTCTTTCCCTAGATGCTGAGTTTTTTCTCGTGGTTGATTATCTTCGTTTCAAGGAGTATCGTCTGCCATAAATGGAAAGTTCGAATATGTTTCAAGGAGggattttttgagttttttttttcttac…	AGTTCGAATATGTTTCAAGGAGgga	25	60.046	GGTGACCAATTTGAGAAAGAGAGA	24	58.691	351	647	297
Chromosome6	902	p2	(AT)7	14	3616174	3616187	actttcGAAAAATGTAAACATGCAAGCTATTACATTAAttacaaaaacattaaaaaagaaaaaacaagttattttttttttcaaaaaaaaatagatatcttattatttattactaaataaatCTGAATTATATATAAAACACACAATATTGTATGAAAGAGAGTGGTGTGGGATATATGTATACAAAGCCTAATTTATAAGTTGGGAATTATGTGTATCACGTTTCTACTATATCTACAATATGTAATTTTCACTACTCAGATTGGAATAAAACTTTTCAGTACTTTTCCACTGAAAAAACActcataaattaaaattaaagaataattaaaattacagCTTAAGCCCCAGAAAATTCCTTAGCCAATTGCTTAAACTAGCTGGTCTTTCTTTATCGAA…	CCCCAGAAAATTCCTTAGCCAATT	24	59.529	ACAAGGGTTGAAAATTAGGGCATG	24	60.02	346	635	290
Chromosome6	905	p2	(AT)7	14	3619506	3619519	AGCTTTGCAATTGAGGTATCTAGATGATGGTGATAACATCGAATCAGATAGAGTTCAACGTGATTTTACAAGGTAATTATTTCATTCATTTCTCACTTTCATAAAAAACTATATAtcttaatacttaattaaaaatcaattaaaaaatatatatatataccaagaaaataattaaataaatataaaaaaataaatgaatcgtgaacgaaatatatatatatatatatattttttaaaaaaaatatatagattcTAGCTAGATCATCTCAATAATGAATTAACTTAAAcatcttttaattaaatataaattcataGCATGCTTTTATAAGTGGTGTACACCAAAATTGGGTATATCTATACACTATACTttcatatttttcatatttttgatATCTGAAA…
Chromosome6	906	p2	(AT)8	16	3619686	3619701	tataaaaaaataaatgaatcgtgaacgaaatatatatatatatatatattttttaaaaaaaatatatagattcTAGCTAGATCATCTCAATAATGAATTAACTTAAAcatcttttaattaaatataaattcataGCATGCTTTTATAAGTGGTGTACACCAAAATTGGGTATATCTATACACTATACTttcatatttttcatatttttgatATCTGAAATAATTAGTTATTATCTTAATAtctcaaataattataatatgtaataatattattatatgtattataaaatattataattattcgaatattaaaaatacgaatatatatatatatacataaatattgtGTAATTATTTATACAATGATGTAaaaaaagtcaacactgttatgagattagta…
Chromosome6	907	p2	(AT)7	14	3623370	3623383	ctgttcttcatcgttgatcccatgcactgtgagaagttctgggtcgtaaaacttgaaaatttttctcagaccgttgatgctctccccatatgtgcctgccaaaaaaagtgttagtgtcttataataatttaactataatttgatataaggttaattagattaaagaagagtatacatcattccaaacacattccctggttgccgatgtagtcacacgtagcaacctgctgcaaatcctctccagataacgtgatctggtacgcggtgcaatgaatcctcgggggacaggaattgtgattatatcacgtttatctttgagccttaggaattcatgaatcatccattttagcgaattagggatcaacgccatcttctcttccgtgaacaagtcatcttccc…	atcttctcttccgtgaacaagtca	24	59.961	tttggggtcattcaattacaaccg	24	60.022	369	577	209
Chromosome6	908	p2	(AT)8	16	3631256	3631271	TCCCGACCTATAAggttatataattataatatgataagataatttttttttggtttagcAAGTTTGTAAATACGAGCGTTACAGTCGAGGTccgggttcaggtttggttttGGGTCTAGGGTCCGAGTATGTgagaaaaaaatgtaaaatagaatatgttagataaaaaaattgtttttaaaaattgaaaacaacattttgatgttttctgttttctagttttttaaaactaagtttttaaaaaatttgtcaaACGACTCCtattggtttttaaaattattttttatttttaaaattaaacagtTTTTAAGTTATTATGAAGTCAAACAGTCCCCTAACTTCTTGACGCACTGATAACAAATCATAGTACTACTCAATCTCAATTTCGCAGACCACTAC…
Chromosome6	909	p2	(AT)13	26	3631813	3631838	tgacctGTTATAATAGATTATTAActgataataattttattttttacttaaattaattatatatttaaaataaattaatttttttaaaatatttactaattttttttacaactaacgtttataaattttcttttttatttataagaaaataaataaatcgtAGTATCAGGTTAcatctatttattaattattttatttaatttttaaatttatcaacgattaaaaataaatgtaactaTTGTTGTTATATATTTGATGTTACTAATTAAACCTCTTCctacaatatataatatatgagattaaattaaaattgaatttatTAGAATAGTTAACCTTTAATAAGTTCTTGTAACATATTTATAAGTCTtactaacaaattaaaaattaatcaaaGTATTA…
Chromosome6	910	p2	(TA)18	36	3631976	3632011	TATCAGGTTAcatctatttattaattattttatttaatttttaaatttatcaacgattaaaaataaatgtaactaTTGTTGTTATATATTTGATGTTACTAATTAAACCTCTTCctacaatatataatatatgagattaaattaaaattgaatttatTAGAATAGTTAACCTTTAATAAGTTCTTGTAACATATTTATAAGTCTtactaacaaattaaaaattaatcaaaGTATTATTACAtccatatcatatatattagtGTTCATCATATCATTGGCTTTTGTCTAATAAATCGTCACCAATTATTACTAATTATAAGCTCTCtaatatacaaaatatatatatatatatatatatatatacatatacacattAATTTATAGCATACAAAAGATTCT…
Chromosome6	911	p2	(AT)11	22	3632922	3632943	CTATATAACACGTACTTTCTAATAAGATCTTCCTCGTAAATGTTGGTGTACAGAcactattatatattattattagttatatatatgaCGTGTATATATTGATCGTACAAAGTTTGATCCTCAAAACATATCTATAAAGGAAATTTAAGATGTGATCGTTTTGATGGTTCTATTTTCTTAGTGTGTTGAAGAATCATatataatgatgatgatgattccCTATATGGGAGTTATAAGTTAAAAGGAATATTTTGTGGAAGTTAATAATTTAATGTTATATagtccaaaatatatatatgtgtatcaTATAATAATACCACGTGTCACTATAATTTTGTAGCACCACCTAATTATATATAGATGACTCATCAAAGCCATGCAAGTACGTACGTACTTTAG…
Chromosome6	912	p2	(AT)6	12	3633277	3633288	TATAGATGACTCATCAAAGCCATGCAAGTACGTACGTACTTTAGACTTTTGTTAGTTTGGTCACTCATGTTAGTCACCATGATACATGCATGGGGTCATCACTCGTattcataatttttaatttaatttgttgatatattttaaatatatatatatatatatatatttttgtttggaTAAAAGAATCCTATTTTATTACACAATAAtgcataatataaatatatatatgtatacatatccTTAATTTTTCGAATAATTAAGCGTGTTATAGAAATATTATGCatatctttcaaaaaaaaaaataaattgtgcaTGTTTGACAACAAACAAAtgataataataagaaaacGTGACTCgttttatttgataaaaaaaaaaaaacacataatatGTAATAAG…	GTCTAGTTTACTTCCATTGCCACA	24	58.999	TGTGCTAGGATATTGCTTTGGATC	24	58.934	442	637	196
Chromosome6	913	p3	(TAT)5	15	3633727	3633741	ACTTCCATTGCCACATGCCTTTATCTATATAATACTTACTTGagctataatatatatatatagatataatttCGTTCTGTAATTATACTTTTACGGAATGCATTCCGTGATGTACggcatataaatatatattgcgaTACAATCATAAAGAAAACTAAGTATGGATCCAAAGCAATATCCTAGCACAATTTACAAGTacaatttcttaattaatatttaaatatttttatgtatataatataaattgtaatttttataattaatattttagacagattttagttaattttttttttaatttttaactataaattttgttgtgactaaaattaatttttttaataatatataactatatattattatattattattattagcttGTATATATGTACGTGT…	GTGTATATTGATCATGATGGTGTGC	25	58.394	GGggaatcatcatcatcatcatca	24	58.493	396	695	300
Chromosome6	914	p3	(ATG)7	21	3633895	3633915	AAAGCAATATCCTAGCACAATTTACAAGTacaatttcttaattaatatttaaatatttttatgtatataatataaattgtaatttttataattaatattttagacagattttagttaattttttttttaatttttaactataaattttgttgtgactaaaattaatttttttaataatatataactatatattattatattattattattagcttGTATATATGTACGTGTATATTGATCATGATGGTGTGCagacactatatatattattattattagtttatatatattgatcaGCATGTTAGTGTGCagacattattattattatatatattattattattattagcttATATATACGTTATATTGATCGtaaggaagaaaaaaatatctatgagC…	GATCGATGGCTCTATTTTCTTAGTG	25	57.655	CGTATTTGCATGGCTTTGATGAGT	24	60.439	454	690	237
Chromosome6	915	p3	(ATT)14	42	3637834	3637875	cagtgtgataaggatttggatgaatttattaattaaataagtaaatagatgatcacatgaaccaaataacacattaaacaagtaatgaaattaaatctgtttctttattgatatttgaatagaaaagattacattaaaatagaattttatttagggcacaaagatTAAGATATAATAGGATTCCATACAGCTTGGCCCAGGAAGACTCGAGGCTTAAAGATGCTAGCCTTTGCTCGAGTTTTCATAGGATGTCCTTAAGGAGGATCAAACATGATAGTAGGGTCAGTAACGACAGTGACATCTTCTGCGAAAATGGTAGCAACATCTTCTAGTGGAAAAGATGAGACGGATGACTTCAACACATGTGCCTTTATAGGCCTACCAAACCCCCTTTCTTTG…
Chromosome6	916	p2	(TC)10	20	3640495	3640514	TATAACTGACAATGACTTTAAGTGTCGGTTAGTAGACCGACACTAAAAGTATAACCAAGACCAAAAAAGAAGTtacaaaaatatacatataaattgagTATAATTGTCGGTTTATAAGTAATTAACACTAAAAGATCCTTTAGTCTCGGTTAAACCGACACGTAtagacactatttttttttataaaaaagttTCAGAATGAAAAAAAAGGTAATATACAAAGTTATGAAACCCTTGTAGAAACCCTTTCAACGCTCCATCTCTCTCTACGACCTCTCTTTTAATCTCTCTTTGATTTATTTCACTCGAACAAACCCTGTCGCCCAAACCAAATCTCTCTCTACCGCCTCCATCATCTTTTCTgatctctctttctctgatttATCTCGTTCGTCCGCG…	GTTGCGTTTAAAGGTTGGAGATCT	24	59.784	AGCAATCCTTTAGTGAAAACTGGC	24	60.022	458	593	136
Chromosome6	918	p2	(AT)9	18	3645278	3645295	GCTGTTAAGACATTTCTTACATGGACATCTACTTTGTCCAGTAAAATTAAGGTGTACTTTAGCACCTTTAACAAATTCATCCACACCTTCTCCAAATCCAGTTGATCGTCTATTGATAGTTATCCAATTTCTATGGTCTAATGACGTGCTCCTCTATATAacaaataatattcaaaatttaaaacacacaaaatttctcacacaatttatgatattttaggtcaaattaattatgaacattttaaataatattttctatttctaattatttattattctagCTAATAATTagcttaatatttttttcaattcaaaagTTAAGAGTTTGTTTTAAAAGTTTTTCAACTACTATTCATAATTGTTACTTAGTTATTACTAACATACTTTTTTCAACTATTC…
Chromosome6	919	p2	(CT)6	12	3645763	3645774	ACATAATtgtacacatatatatatatatatataattgtacaCATACATGTGTATGTGTACAATTTGGTAATAGTGGAACTTGATAATTTGGTCATTATGGAGATTTTATTGTATTCTAGATGTGTCATGCATGTTAAGTAtaaattttaacatttttatgttttatgacCAGTAACAGTGAAACTTGATAATTTGGTCATTAGAGTCACTTAAATACGGTTTAGTATCTTGGAATTAGTGGGGTAGGACTTTGGACATTTAGTATGTAGGGATTGTGCTGGATAATTAATTTTGACTATTTTACCCTAGCTGTTAAGGTTGCTTATGAAAGAAGAAAAGATATTTTGGTCTTTTTGTTGTAAGACTAATATTAGCTAAGTTAGTGGAATTTTAGTAAAT…	GGGGTAGGACTTTGGACATTTAGT	24	60.019	CTGGTCTTATAAAGGTCGAGaggt	24	59.354	240	537	298
Chromosome6	921	p2	(TA)15	30	3650194	3650223	TGCACACATGTCATCAACTAGTTGGTATATACTACTTTAACTTATTAACTATAGATTTTTAATATTCTTTTCTCACGGCCTCTTGGCTTCATATCAAAACCCCAACAAAAAATATCTCgtgtttataaaattaaaatggtgaaaataatgctatatgtatatatatatgtattagacACTCAGACACATATTCATGAAACTAgccatgtatatatatatcgaTAACCAATAAAGACCTCTAACACCTTAGCAAGAagatatgatgatgatgatgatgatgatcaatAATGTGTACGTAGTGCATTATTGACATTATATTattcgtatatatatatattcatattaataatacatttttgcatatatattattttataaatatatgttctatCACTACTT…
Chromosome6	922	p3	(AGA)6	18	3652995	3653012	TACAATAGATATGACGAAAGCTACATGGGTTGCATTCCAAACACTGGAGCAGGGAACTCAGGACAAGAAAGGAAGGATCCAGCAGCTTTTGTTACAACACCAGAAACGGTTGATCATGAGGGGTGGTATGCTGACAGTGGAGCCTCAAactattgttggaaatattttaccaggacctagatttactaccatgtatgtttcattaacatcctaatatgaattctaaagcaatgaaataaacacatataaagtttaggaaaccttacaatgggttcaacagaatataatgactccttccgttcagatctatagcccttgattcctttctgtagcagaacataatcaagatctgaacctggatctctttctctccttcctttgatgctgattctccttctg…	tccttctgcttgttgtttggattc	24	59.962	tagaaagtgttggcttcaggaaac	24	59.421	392	589	198
Chromosome6	924	p2	(AT)11	22	3660098	3660119	ataTAAGGACAACGTAATAAATGTTAAATTtagtattaattaataaacaaaataataaaattttagcaTTAATTTGTTTTTCAATTCCAATTACAACACTAAAAGTACACTAAAattatattctttattattaattattttattaaattataaataaacacaaataataaatatacaaaaaaaaaaattaaatatatagtgCCACACTAACAATAGTAAGACACTAGACAATTAATGTTACAAATATAGGATAGATTTTAAAGTGTGGTTAGAATAAATTTAGTataaaatctcattaaatttaatattttctgTTTTATTATAGTTGGCCAAAGCAATTAACATAATATATACTCCACCAAAATCTAAgtaaaaaggaaaccaaaaaatgGCTATAAA…	GAACACATATGCACCCACCTAATG	24	59.963	CCAAGTTGAAGATGGCAGTGTATT	24	59.54	405	633	229
Chromosome6	925	p2	(AT)8	16	3660307	3660322	ACAATAGTAAGACACTAGACAATTAATGTTACAAATATAGGATAGATTTTAAAGTGTGGTTAGAATAAATTTAGTataaaatctcattaaatttaatattttctgTTTTATTATAGTTGGCCAAAGCAATTAACATAATATATACTCCACCAAAATCTAAgtaaaaaggaaaccaaaaaatgGCTATAAAAAATAGAACACATATGCACCCACCTAATGCTCAAAGTCCAAAATCAATCAATATGAGTAATTTTAGTTTTGGAAGAAATGAGTTGACTAATTTtatgaacatatatatatatatatatatatacactttaCATTTGTAACAAAAATATATCTTTAAATATATCTTTCTAGctttccaaacatcatacaaTATGGTAAAAAAGAGTAGTA…
Chromosome6	926	p2	(AT)11	22	3660978	3660999	atatttatataaacaatatctaattcaaatttaattttttcttttatctctAACCGATGAAAAAACCACAGTCATataatgtaaataaataaataaataattatattataaaattaaacataaaaattaatttttttttaataatacttATGCATTGATATAATGAAACATTGTATTATAGATAAGTACCTATAGTGTTTAACACTATTTTTATATAGTGCGTTAAGATGaattaacaattttttatataataatttattaaattaaaatatataaattaaatattaattatttataccTTTATATTTATATTGCTTGACAACTTAATTATCATTTctattgtgaataaacatatattGATGATATTGATATGTACATGCACGCGTATAAAACTAAGTT…	GCACGCGTATAAAACTAAGTTCCA	24	59.908	TAACGGCTGATGAGTGAAGAAtca	24	60.082	379	593	215
Chromosome6	927	p2	(AT)14	28	3661187	3661214	TTTATATAGTGCGTTAAGATGaattaacaattttttatataataatttattaaattaaaatatataaattaaatattaattatttataccTTTATATTTATATTGCTTGACAACTTAATTATCATTTctattgtgaataaacatatattGATGATATTGATATGTACATGCACGCGTATAAAACTAAGTTCCATTAATGAAAAACATCTTGGCCGTAGATGTTTCTtccattattatatataaatttttatatatgatcACACTTCACCATACTAACTACAAtgacatacatatatatatatatatatatatacatatatatattgggagagagaaagggaacgtagaagaagaaaaatatgaTTCTTCACTCATCAGCCGTTAATGGATGGATTCGAA…	tgaTTCTTCACTCATCAGCCGTTA	24	60.082	AGCTGGAGGGGAATAAGAGACTTA	24	60.327	361	574	214
Chromosome6	928	p3	(ATT)5	15	3664177	3664191	taagcacgtgtttaacagattttgtgttgATACACGATTTTACGATTTTGTTCTGTGGTGTATTTTTACAGAATGTATTTCGTGATGTATGACAGCCGTTAAATGGAGGAGTTATTTGATCTAAgggttgaaattaatttagggGTAATTaaggttaaaaaatagtattgtACCCTAAAATCTATCTAATTTACCCTGAGACCATTTAATGTACCACAAAATATATTCTGTGAAAGTAGAAGAAAAAATCGTGTCAATATAATCTAAAAAggaattttaataataatgataaaagTTATAATAcatgagtatatatatagagGTTATTTTTGGTTTGACAAACAAAAAAGGTTTTGGGAATCTAAATTTAATGTGCAGCTGTAATGAAAACGGCTTCTC…	GAAAACGGCTTCTCATGGCAAT	22	60.095	caaacgacaccttaGTATTgccaa	24	59.785	386	684	299
Chromosome6	929	p2	(AT)6	12	3672001	3672012	AACCCCATGACTAATAGCTAATCATGTGTCAAATAGCTGAGCCATATATAAACATCACAGATAACCAATGCCCATACCAAAAATCTCCTTATACATCTAAAACCCCATTATGTGTAACaattaatacaataaataaattaatgcaaataataattagaatttctTAATATTGCTGCAGTATTATCTTATCCGGAATAAAACGATCGATAATAATGAagagatatatataatatatattataagttGATCTCATAAATCATTATGCATTATTTatctattattaaatattaactaatgtttaaatattatatatatcatcaaTTTTTTGAAGGTCTTTGTTCTTGTTAGTCTCTTTAACGGGGTCGACAATAATTCatcaaaataattatatttttcatt…	GAAGGTCTTTGTTCTTGTTAGTCTC	25	57.82	CCTAGCTCTATCCCAATTGTCAGT	24	59.654	328	589	262
Chromosome6	930	p3	(ATA)5	15	3677391	3677405	tagttcaggggcatttttaacgaccttaaaagttcaggaagCATAATTTGATATATGTCAAAGTaaggggcaaaaatcctaattagccaaatatttacataatttttatttttaaatatacataataatattataataaaattaataaaaaatattcagtTGAGTAGTAATATATTCTATTAAggtcaataaaaaaaattaaaaaaaaaataccgttaaactaaaaattctattatataattatacctTATAtctaaaacatatataaattatacaataTGCTAATTTTAATATATGCATGCATGTGACCAATATAGCAGTTAGTGTTTATCTTGAAGTGTCTCAACTTCTCAATTCAGatatttaacttcaattagccACTCAATTCCAATTCTGACT…
Chromosome6	931	p2	(TA)7	14	3678745	3678758	AAAAATAGATACATCGATGCaattattgtattaaaaaaaaattatatgaacttTAATTTGTCATTTTCAATGCAAGGTGTGcgtaattaaaaattaatgtaaaattaatgcattttttacgaaaaaaaaatcttttgcaatgtttttaaaataataaaataaaatcactaaTTATCATAATGCTGATACTGATTgtaattatgttatttaaaatttgacaaaatcttccaatcatatatattttcgaaataacaTAAAACCCTTAATAATTTTACAGTGGGCAAGTTAATTATTGATTCTCCATGCATTCAAAATCATAAAACTAAAGTGTCATTATTATCATTGACCATTTGATCAAATCATAAGAAAAGCTTATAGCATATTGATTCAAAAACATAG…
[truncated: 38,220 more rows]
