# Supplementary material for: Genetic Diversity and Population Structure of Cannabis Based on the Genome-Wide Development of Simple Sequence Repeat Markers
Source: Front Genet. 2020 Sep 11;11:958. doi: 10.3389/fgene.2020.00958 (PMC7518120; doi:10.3389/fgene.2020.00958)
Supplement: Supplementary file 2 [file Data_Sheet_4.zip › Suppl Table 4b.xlsx]

## Sheet: Sheet1
ID	SSRnr.	SSRtype	SSR	size	start	end	Sequence	FORWARDPRIMER1(5'-3')	size	Tm	REVERSEPRIMER1(5'-3')	size	Tm	start(bp)	end(bp)	PRODUCT1size(bp)
Chromosome1	1	p3	(CTT)7	21	735	755	AtcttttaacaaaataaataaaaacaaaagacaGCATTCAAGTAAAGTCTTATAATTAGAAACaatataactaaattaaaaaagagTGAAGATGTATTTTATAATAGCTTGAACACAAACTAAACTACTAACTCCAAGGCAACATTATTTCATGTAAAACTCtcatgagaaaaaaaaaattaattctaaaaactaaaatttgaaGGAGTTTGTAGTAAAATCcaataatgtatttaaaaatagaataagaaAGACAAAGAAAAGAGTATCTCTTCCCAAAAGTAGGCACAAAGCTCAAGTCATACTGAGTCAAAATGTGGTAACTCGTTACCTTTTAAGTACTGAGTTCACAACTCGGAAGCTATTAAAACCTACCTCCTTACCTCCCATGTCAGATTC…	tctctttcccCAATCCAAATCCAT	24	60.016	TGAATCTCCATCATCTTCGTCCTC	24	59.961	448	702	255
Chromosome1	2	p3	(GAA)5	15	4362	4376	TTGTTTGGAAACATAGGAATTAAATAAACTCTTCAATCTACAGCATAGTCCACCATTTTTATGGTTATcaaaacacaaataataatttCCCCAAAACCACACAAAAAAGGGCTAAAAGAAATgtaaaaaaacagtataaacaTACAATAAATTCCAATACAAAAAATACCCAGATActaaaaaactcaaaaaatcaaaacttgaacaataaaaatcataaatcaAAACCTCAGAAGCTCTGGTTTCTAGCTGGTTAATATATTCCCTCATTTTCTGGGCTTCAAGTTCTTGCTTTTCTAACTCAGCAATCTCATTCTTAATCTTCTCAACTCTCATAGAAGCCTTCTCCAACCCTTGAAGCATAATCTTGTTCTCTTCACTGTTCATAAGCTCATCCAC…	TCACTGTTCATAAGCTCATCCACT	24	59.776	AGACCCCATTAATCTTCTCCAACC	24	60.08	377	568	192
Chromosome1	3	p3	(ATA)7	21	5602	5622	aaatactaaataagtattattaaaaatataaaataccaaataattattattaaaaatataataactaaTTTGTATTTAGATAAAACATATCGTAATAAGAGGAGTGCTACTGTCAACCTCCTATTATAACCTCTTAGTCAACCTCCACGCTCGAAAACACAATTCggtatatttttttcaatttttttttcacgggGGTGTTCGTTATGCTTACAATATTatcctgtaaatttttgaaaaatttcgaatagtttacaatgccgaaaatacgtttgaagttttttgaacaCGCGTAGTAAACTGAAATATCAATAACTCTGTTTTCAGTACTGTAAACTAatcgaaatttttcaaaaatatataaagatgATATTGTAACTCTAACGATTaccactataa…	tgaacaCGCGTAGTAAACTGAA	22	58.295	CTTTGCCCTGCCCTCAATaactta	24	61.113	284	544	261
Chromosome1	4	p3	(TAA)5	15	9586	9600	atagTTTCTAAAACTAAAATTTACAACGGTTTTGGCCATAATTTTTTATACCTAACTTAGCTTTAATTTAtcaaatgtaattttttaataaatgtttttattatttttaataataattagatCCTAAAATTAGcaagataattattattttagctctatttataatttattatttttttaaaaaaaataaaaaaattaataatttaaatcaattaaatattATCACTTAACAGAAATGTCATAATTTATcactatattttttaaaattattttctacatgtttaattaattgtattaataatttaaagtatttttatttttatattttaaagtattttttttttttgtattttataaaatttcacacaaatttttttataaaaataacagaaCAACCTC…
Chromosome1	5	p3	(GCA)5	15	10207	10221	ATTTAAGAcaacctacaaaattttgagaaattcagaataatttacaagtgtctattttacacgcgtataaaataaaatagtcacgagtgcaacacactgtttaaACGTATTTTTCGGcatgttaaactttttcaaattttttataattttgcaggatgtcttaaataactataacgttcatgaccataaaaaaaatttgattaaaaaattatttcgagtGCTAAAGTAGATAAGAGTGCATCAATTTATCAATTTTAAAGAGCTGCATTGTAATTTCCCAATATTAATAACCAATCAAGAAAGTAATGAAGTTTGTATAATAATTTCtcttttaaggaaaaaaaaatgtttaatgTATTTGTGTTAGTATATAAAGGAGCCCTTAATTTTCAGTAATAA…	TTCATCCCCAAATCTCACTTCACA	24	60.203	AAAAGGGTTGTAGGGAGTGAATGA	24	59.894	429	550	122
Chromosome1	6	p5	(GGATT)5	25	13065	13089	ccgcacttgtgcggattggatgttgtttggcctcaaaaagtaaccgatccaatccgcacttaattatatatatttttaaaaaattataatatataatatatattaattttctaatattattaaaaaaaagatataaacttataatttcttaatcttttttagttatatattgagttggtgtattttatttgttttaaaataaaaacaccaaaaaaattattctttattcacataaacacatacacataaatttaatatatatactaacttattaattttagtaatgaatacatattattttagtgtaaatctaaagatgagtacatatatattgacatatatgtattggtttgatttatatataaatagagatgaaAATTGATTTCTTGGAGATTAAAA…
Chromosome1	7	p2	(TC)11	22	15874	15895	attttttaaaatttcgaaaaattcagaataatttacaatataaaaagtaatttcaaataatttatttcacacgcatataaaataaaagagtcacgcgtgcaacagaCAACTTAAATCATATTTCCagtgtattaaattttttcaaatttttcaaaattttgtacaatatcttaaataactataatgtacacaaccataaaaaataaactaaaaaaaatctctGAGAAGCCAAAACAAATAGAATTGCATTGTTCAGTTGTCctatcaaattaattattatacaaacaTGAACAaaaaatggataattaatgTCAATTTAAAACACGTTTCTATTGTCCATGTATTTTTTACATGGCTCGTTGATCCCCATATATCACTTTTTCTAATTACCTCCTACGT…
Chromosome1	8	p3	(ACT)5	15	16062	16076	cacaaccataaaaaataaactaaaaaaaatctctGAGAAGCCAAAACAAATAGAATTGCATTGTTCAGTTGTCctatcaaattaattattatacaaacaTGAACAaaaaatggataattaatgTCAATTTAAAACACGTTTCTATTGTCCATGTATTTTTTACATGGCTCGTTGATCCCCATATATCACTTTTTCTAATTACCTCCTACGTACGTATATGGAAACCTTCCTTaccatataattaataattaatccatattatatataaacctattcctttttttttttgagatatatCACTTCtcatttcttctctctctctctctctctctctaaattatataataatgaaatgtTTCTATCTCTCTCTAATTGTACTTCTACCTATAATGAGTACAC…	ttctctctctctctctctctctct	24	58.476	ACGTCGGTTTGTTTAGTATCATGC	24	59.908	311	584	274
Chromosome1	10	p3	(ATT)12	36	20981	21016	TCAGTATTTTGTAGGAATTAAAGTGTTGTtgttgaagaaaagaaaaaaaaaagaacctaAGCCCAAAAGGGCCCAACAGCCAAGCCCAGCCGGCCATAGTCGGTGATGTGGCAGCGATTCATTGGTTGTGGCTGCTCGTTTTTCTCGTTCTCTCATTTGTCTTCAGCCCACGTGGCTTCTGCTGCTATCCAAGAATCAAGATCTTCTATTAAAAAATTGTGTTTTATAGTGTATTAAACCAATCTCTCATTGTGACACATCAATTAATTAGAGcattttaagagaaaaaaactGTAAAGAtggttaattttttaattattaaaaaattagttaacGTATCAAACTTAAATTGGTTTAACACAGTATCAGACACAACTCCATCACACCAAAGCCCATGCT…
Chromosome1	11	p2	(TA)6	12	22471	22482	ttttctactaacaGTTTTGTCTATAATCACATTCCTGTGAAATTGACCGTCCGATCTATACTACAATCACCGCTAGTAGAAGTCACATTTAGGCGTTAAACAACCACCTATAGAAGCTGTTGGGTACCATTAGTCcataatagcaatgctcttttaCAATAATACACCCTCATAAAATGTGTACACTGATGCACCCGTGTAAATTTTACTCCAATTATTTATAGCGTTATAGTTGTTTATGACATCTtgtaaattttcgaaaaattttgaataatttaatataaaaaacaatgttcaaataatttatttcacacgtgtataaaataaaaattcacgCGTACAATAGACAATTCGAACCTTATTTTctgcttataatttttttttgaatttttcaaaatt…	AAAAGTCTCTCGGATGCCAATA	22	57.512	ACGTAGGAGGTGAATAGGAATAGTG	25	59.465	462	685	224
Chromosome1	12	p2	(AT)16	32	25831	25862	ATGCAAAACTTCGTTTCAATCTTTCTCTTTATGAGTCATTATCATTGTAATCAGcgagatatatataaatatgtatataataaataatactcCTGGCTCGTTGGACATATGCATGAGTAATACTCAAAATTTAGTATCTTTGTCACCTTATTAATTtggttttagtagtttttttttaaaagtgtaCTTGTTATTcagttatttaaatttttcgtATTTGTTTAATATGATGTTTATGTAATGTATTGTTAATGTGGTGTTTCATATCAATGAATGAATATTTGCAATGGTTTGGGTAATAATTTGGTAGTGTATATGGTTaaaattatgtacatatatattattattgcgTGTAATTTGGGTGTTTCTCTAtaatattattcatattttgaAAGTAAT…	gcgTGTAATTTGGGTGTTTCTCTA	24	59.547	ACCCACCCAAACTATACACTTTct	24	59.647	349	563	215
Chromosome1	13	p3	(AAT)5	15	29258	29272	agttgggggagttttgccgcaaattactcttaattttttttatttaatttttattttgtaaaatattaccACATACATAGGATGATTTTTAATGAGACTGGACAGACGAcacaccttaaaaatgtaaacggaacagtactttggagggttttcccaccaaaatatgaggttagatggttttttgcaagtaaattgatagttgagggggttttgccgcaaattactcttttatttacagaaaatacatctttttatgttgtattcttgttaatttgttattgatttttgttacttgtgtgttatttttttgttgttgttttgatattatttagatatttttttttttttatgtaattatttctgtaaaaaaaaccttaaaattgttaaaaaaaatattta…
Chromosome1	15	p3	(TAC)5	15	39078	39092	taagcactaagcataaaaaattaaatttccatttaataatattagaaaatttttaacaattccaaaaaatttaaagtaaatAATTTAGTACAAAGTAAAATTCAAGACAAAAATCTTTATTAGCTTAATAATCTTATGTAAGagatcactatttttttttaattaaaatgaaaaataaatctttggattgatttaaaaattttgtttgaCTTTGACATTTTAACTTATTAAAAGATCTCTAAAACTCAGCAAAGATAAAATCCAGCATAACTTGTCCCCTTAAAAGAAGggtatttaagtaaaattaccCTTTATACCATCTGTCTCTAGAAACAAAAGGCCATTAATTTAAGATTGCTAGTAGTGACTCTTTTAGTACTCCTCATACTTCTTTGaatc…	TCCAGCATAACTTGTCCCCTTAAA	24	59.956	TGTGAGCAAAAGAGAAGCCAATAAG	25	60.049	261	557	297
Chromosome1	16	p3	(ACC)5	15	47831	47845	TTAAGCATCTGTCAGTAAAACTAAACGGAATTGCACGGAAATCCTTAAATCTTTCAATAATAGATGTTCATGAGTCAATTTGGTACATGTCTAAGTTCGGGCGGGATAAAAAATCATAAGCCTATTTTGTATATACAATTACTTCTATCAGTCACTATACAACACATAAATATGCATGCTTCCAAATCAAACTAAAGTCTTTCTCCACAATATGCCAATACAAGAGGCTACAAAAGAACAAACCTTAGCAGCAACAGCAGTTTCCTTAGCAGTAGGCCGATGAATAAGGTCCAAAAGCTCCTCACCAGTTTTAGATTTCTGCAATTCTTTAAAAGACTTTTTATTCAAAAGTGCCTCAAGATCCTTCAAATCATCATCTTCACTCCTAAGTCCCTTCTG…	ACTCCCATCATCCCCATAAGTCTA	24	60.14	GGGAATCAGATGGTGGATGTTAGT	24	60.141	471	654	184
Chromosome1	17	p2	(TC)8	16	51340	51355	CATTTCATAGAGACAAATTCTCTTATGTTGCTGTAAGACCGCATATgaataatattttgaattattaataattagggtttagtgtgagatttttattattaataataatacaattatgggaatttttgagttcgtatatatttattaatgctATTATGTAAATTTCTCAATTACTGTGTTTGTGTTCGGAAGCGGTGGAAAGCGGCGTTGGGCCTTTAGAGGGTTGTATTTTGTATGTTATAGCATTGTTTTATTCCGGGGTATTAGTGTAGGTTTAATAGTATTGGTTATTAGTGGGGATATTATGGTGATTAAAATGCCTTAGAAACCTTTTTATTAAGTTGTTGGTAATTAATTAAAGGATAATTATTaacctttattcttttatttttattctga…	ACCATCACTTTTCCTCaaccttct	24	60.141	AAACTCACAAATCAAACTCCCAGC	24	60.202	476	560	85
Chromosome1	18	p2	(AT)7	14	53215	53228	tataaattattaaagttaattttcgagtttatttaatataaaatacgggcgttacagttgcAAATGCTATTAACAAAGGATCCTCTACTGCTCATGTGTCTCTTTTTTATGATCTTATACATGACATTTCTCTTTTATTGTTCTTCTTTCTCGGAGTTTCAGTTTCGAATGTAAAGCGTGATGCTAATAAAGTAGCACATAAATTAGCGAAATTTTCTCTTCGATTGGATAATAATTGTTCTTGGTTGGGGGAAATTCCTTCTCCAATCGACTCTGTTATTGTTATGGAttctattcaataataatagtattttttcaaaaaaaaataataattttagagaattttttactatttaaaaattttagggCATGATTTtatacatgttaaagttcaaagat…
Chromosome1	19	p4	(AAAT)5	20	56383	56402	TGTATTTCTGACCGTCTGATCTGAATAAACTGTCTGAAAATATTGGAAATGTTTTGGCTTTGTACACATTAAGCCAATAACACAATGGAGTCAATATATACATGACCAAAAAAAAACCAGCTGCTACATTAGCTGTGGCAAACCATGGGCTTGCTAATGGGCTTCCAAGGTAAGATGAGATTGTCGACCAGTCAAGCCCAAAAGTACCAATACCAAGCCCATATAGACCTGAGCCCAGTTGTTGGGCCAAGATTGAGTTTGGAAATATCCAACATATCCAAGAGAGTGATGTCAGCATTTCGAAGAGGTAACCTGGGAACACATAGTAAGCAAAGCTGCATATGAAGGCAATTATAAAGAACTGTGTACGTGTCACTCCTCCATTGGTTCTTTTTTCCT…
Chromosome1	20	p3	(AAT)6	18	59656	59673	TCTCTTCCTCTTTCTCCTCCTCATCTGAAACGACTATTGTTTTGGAGGAGGAGAACGAGGATGAGCTTGTTGGGCCATGTTCTTTGTCTTTTTTGGGCTTCAGAACTGGCCCGATAAAGAAATTTAtgttagttatgtttttttagtATGAAAAAGAATTGAAGAAGaatatgaataattataattaacttacTGAATGGGGTTGTGATTTCAGAAGAGGATTCATCCATGGCGATATATGTGTGagtctttctttctttctctctctatatgtttaatatatatgtatatatagagaAATATGGTGATTGTAATTTatggagagagagaaagagagagttggTATGATTTTTTTTGGGTGTGGGAAAGAATATAAGGTAGGAAAAATATGTAGTGTtg…	TGGGTGTGGGAAAGAATATAAGGT	24	59.457	ATCGATTCCATTGGTACCGTTT	22	58.119	356	640	285
Chromosome1	21	p2	(TA)8	16	69735	69750	TTGGGACTAAACATTCTAATTTCTATCTAAAACAATTTGAGATAGAatgataaatataatataataatttgcAGCGTAAATATTAGTTGTTAATAAacacttaaatttaattttttaacaataataatacttaagttatatttctaaaaCTTCCATAAATACTTCATCGTTAAGCGTCAAATCATTATCcacatgttattttcttattgatatatttaaattaatttttaaataaaaataaataacttaatGACATAGAATAATCAAAAACTTTCACGAAACTATTGATTTGACACTAAACGACCAACTACCTATAGAAGttcaaaaaatataacttatatattattaccgtcaaaaattaaacttaaatatttatttgcaactaaaagttaaattaag…	gctaTGACTCACTTCTTCTGAACC	24	59.132	AGAATTACAGCCTGGTCTCAAACT	24	59.958	437	728	292
Chromosome1	22	p2	(TA)6	12	78125	78136	ACACAGATAAAGATAAAATGTCTCAAATAGAAAAAGGGCATATTTAATTTCACTTTATTTAGTTCTTAACAAGATAAAATAGAAAGATTCAGCAAAACCCCAAGTGGGTTCAAAACCTGAAATGGATGAAATGGGCACCATTCATAATGATTCAAAAGTGCAAACAAACTTACCAAGGAGCAATCTTGAGAAGCAAGAGCCAAAAGCAGCACCTAATTTCTTCAAATTTTATAACTTTAAGACACCTGAAATAAGAAATATAATAGCAAATATTACAAATTGAATTAGCAATAAGAGATATCGGTTGAGTAAACAAATATGTACTAAGAACTGTGTTATGAGTGTAAGAAGAGACCACTGACCAACTATACGATAGGAGGAGGAGAAGCTGCCGATTGC…
Chromosome1	23	p2	(TA)15	30	89542	89571	CATCATCAAAGGTACTTGAGAATAACATTCTACGGTTAAACCCTCAAAACAAAGAagataatgtttcacattatCATTCCCTTACTAGCATTAACCTATTCTAAAAATGTTTTAATCACCATTTtaataaattacaattttaattaaatttattataaattaatgtaTAAAAACACATTATTGACATTTAATTGATTAGGGTAATACACTATGACATAAAATAAGTCCCAACCCAAGTGTTACTTTTATATTATTCGGATATAAAAATTAACTATATACTATAAACAAATATAgcatagaaaaatatcaaaaccCAAATGTTAATACATACACAGCaaaaatttaatgaaatttaattaacctaaccTCTAGTGGAGAACCCAATATGCCATGCACTAA…	GACAATCCAATCCAAGGGTCtaaa	24	58.739	CACCACAATAGAGAATTAGCCTATG	25	57.336	460	590	131
Chromosome1	24	p3	(ATT)7	21	97124	97144	aaaattaatttttcaaaattttaattaagttcAAATATGTAATAGTACAAAATATAGAATGCCTTATCCTTAAATGAGGAGTGTTAATTACAACATCTTATTCAACCTCTACGTGTGAAATCAtatactgatttttttttaaaaaaaaaaaaaatttatagcgGTATTCATTATAGTTACGGTatcatccctgtaaatttttgaaaaattctgaatagtttacagtaccaaaaacaaaattattgatattcCAGCTTACCACGCGTGTTCAAAAGATTTTAAGCGTATTTTTCGGTAcgataaattattcaaattttttttaaaattttacaggaaTAATATTGTAAGTATAACAAAATAccgtcatgaaaaaaaaaattgaaaaaaattttaacatat…	CTCTTCATCATCAAATTGGCGGAA	24	59.903	TGGTGGGGTTAAATATATGAGCGT	24	59.897	451	646	196
Chromosome1	25	p2	(AT)8	16	101865	101880	TTGTGTGGTTTATGTTtatatcattatgaaaatctcTTCTACTAATAATACGATTAGGGTTGGTCTTAAAATTTAgtatagcaaaaaaaaaaaaaaaacccttatctagaaaaatataatatttttaaaattagtaaaaaaaaaaagtataattttaaaaggagAAATTTTTTTCCTGGGCCCTAGACTAAGTAGGTCCTAAGCACAAACCTAACCACCTGTACCAAGTCAGGCCTAAATATAATCAACTCTAAGATAAAAAAtactcaaaaataaataaatttatttgcaAATCGTTTAAGTAAAGATAAATTAATATTGTTAACGAAGATTTGCAATCCTGAATAAtcaaaccaaaataaaaaatcatagaaaaaaatGACGAATAGCTTGAATGAC…	CTGCGCCTcccatacatatatttt	24	59.056	gaagaagaagtggaagctacaatac	25	57.703	438	569	132
Chromosome1	27	p3	(TGC)9	27	106732	106758	ACTTCCACCAATGATGCTATAACGATCATCAATCCATAAACCAACTTGTGATTTAGGAACCTCCTTTGTTGTGTTTTGAATTTTCCTCCTTTTAATTGGTGATGAAAATGATTCATCTTCCAAATTTGATTTAGTCAAACATGTAGAAGAACTATTTGAACCAACCAAAAGTTGTTCAATTCCTAGCTCTGAGAATAACCCTTTTCGGGGATAAGATTTCAACCCCGAAATGCATTTTCCTGATGCAGAACTTGGCATCATAATCTCATTTTCATCACCCTGAATGATACCAGATTTAACATAGCTTTGAGTAGATTCAGTTGGTATCTGTTGAATTGCCTTATCACCATTCAGATCAGGTGATGATGAAGAGGCAAACCACTGTGAAAGATCATCCAA…	AAATCCATTGGCTCAAATTCCTCG	24	60.142	AGTAGCGAGTTCATTCCTCCAATT	24	60.081	422	708	287
Chromosome1	28	p3	(AGA)6	18	108495	108512	ATGTTTTTAAGAGAATACAAATCTCAAATGtgactgatttttttttttttttaaagttggAGAATTGATGAACAAAAGAACAAAAGGAATATGTTGTAAAAGAAGAAAagacaaaataaacataaaaaaaaaaaaaaacacttacatGGGATTTCTTTGGTCAAAACACCAAAAAACACCATAAGACCAACCATTACTAACACAAAGATTCTTGAGTGTTCTTCTAAGTACTGAACTGTTCTCAGCTTCACCCATTTTCACCAactatgaaattaattaaaaaaaaaaataataacaaaaactaCAAAGCTCACTACTCCAAACCCATAAAACGACACCGTTTAAGCCAAACCCAACCAAACCAAGAGAACTGATAATTTGATAAAGTCTCTTACCCAC…	CCCACAAACCAAAATGACACAAAC	24	59.906	TTTATCACTTTCTCTCACCGACCA	24	59.718	395	685	291
Chromosome1	29	p2	(TA)6	12	108713	108724	TTCTTCTAAGTACTGAACTGTTCTCAGCTTCACCCATTTTCACCAactatgaaattaattaaaaaaaaaaataataacaaaaactaCAAAGCTCACTACTCCAAACCCATAAAACGACACCGTTTAAGCCAAACCCAACCAAACCAAGAGAACTGATAATTTGATAAAGTCTCTTACCCACAAACCAAAATGACACAAACTCAAAAACCCAACTCTcttttttgttttgattaataaaatatgaaactttcttctcaaaaccccaaaaaaaaaagaaacccagaagaagaagaagaagaaagtttAAGTCTTTGGCTTTAATGGAGTTAAAAAACAGAAGGTGACAGTTGAAAGAATCTGAATGAAGAACAAAAGCtgagttttttatttataaaaact…	TGGTCGGTGAGAGAAAGTGATAAA	24	59.718	ATCTTAGTGTTCCCCTCCAACTTC	24	60.019	444	663	220
Chromosome1	31	p2	(AT)11	22	111761	111782	gagactcaaacccaaactatTGTGTAATGTATCATACAACTCAGCCAACTATGTTGTTTACaatacatttaattttacttaaataaaagtctaatgaaactttttattctttattttaggCCCTTAGAAAGTGTGGGTTCTAGGTACGGGCCTAGCCCGTTTATACCTAGCATGTCTATTTAGGACTAACCCTACTTGACACTTAACGACCATGTATTTACGAAAGTTCTAAAAgtataacttaattattattatcgttaaaaaattaaacttaaatatttatcaaTAACTAAGAGtggttaaatttaaatatttacgcTACAAATTGCTCTAAATAATGTGTAGAGTGGTAGTTTGTATCtataaatatatgataaataCATGTGAAAAAGGtacatt…	acaaaccCTAGAGAGATATCGAGT	24	58.303	TACCTACATTTTCAGTTAGGCCCG	24	60.383	430	551	122
Chromosome1	32	p2	(TA)7	14	112016	112029	cgttaaaaaattaaacttaaatatttatcaaTAACTAAGAGtggttaaatttaaatatttacgcTACAAATTGCTCTAAATAATGTGTAGAGTGGTAGTTTGTATCtataaatatatgataaataCATGTGAAAAAGGtacattaataattattatggtgaattaattaaaaatacaaaccCTAGAGAGATATCGAGTAATAAGGTAGTCTCCAATATTATTAATtccattaattattatataaatatatatatatatatatatattggggTCGGGCCTAACTGAAAATGTAGGTAGCACAAAGCTCGAGTCTTGAAAATGACAACTCCTCTATGTGCATTATATCACAACTTTGAtatatgaataaatatatatacttttatataaataaaactaaGT…
Chromosome1	33	p4	(TAAT)7	28	113553	113580	tagataaaatatcatttaaaaatgaaGCTATAGTAGTTAATTATAATCATTTTTCTTACCCTCAagtgttaaaataattaatgaaattaataaattataccaTATGATTGCATTATTCTTTATcggattaatttaaattttttgagaTTGATAAGTGAGActcgaattaaaaaaaaattatgctcGATCGAacgaattttaattaaagaagaataaatacttatttattagtaatttatatgttttatgGAAATACTAGCTTAATATTATGTTTAATACTCTTTAGGTATAcatttgtttatatataaaaaatttagtcaaatataacatacatatataattttaaattttaaaatatgtaaaataatattataaaaacatttataaattaaaGGATTA…	ATCATCCTTGGAAACtgcaaaacc	24	60.263	GTGGGTGACAAGATTAAAATGGCA	24	60.022	475	643	169
Chromosome1	34	p3	(TAA)6	18	113737	113754	cGATCGAacgaattttaattaaagaagaataaatacttatttattagtaatttatatgttttatgGAAATACTAGCTTAATATTATGTTTAATACTCTTTAGGTATAcatttgtttatatataaaaaatttagtcaaatataacatacatatataattttaaattttaaaatatgtaaaataatattataaaaacatttataaattaaaGGATTAAactaatgttatttttttaataaatatataaaactaaaattaaagtcCCATAGTGAAGCCTAGGTGACTCAATTGATCATCCTTGGAAACtgcaaaaccctaattaattaattaattaattaattaattattaaaaacataagtttttgtggctaataattattatttaagctaTATATATTGG…	TGCCATTTTAATCTTGTCACCCAC	24	60.022	agaTATGGTATATGATGGACTCCCC	25	58.853	436	730	295
Chromosome1	35	p2	(TA)7	14	115099	115112	ATGATTTTAAAAAACTATGgtacaaataaatattattgaaaatataagatattaaattgtatttataTAAACATAAGATACCAAATATTTATACactctattatatatatttataagcaattagataatattattatatattaaattatcttttaaaattatattattatttattatattgataaataatttttttgtgttattatactaaaataaaattaaaatattcgctcaaaaaataatattattagttaAAAATAAACGAGGGGAAGTGGGACCCATTTAGAATGTACATGAATAATAATTTGGTGAGAGTAGGTTGAAATTGATAGTTCTTcttgaaaatataaaaagaatattCAAGAATATTTAAacacattatatatttatttgaataat…	aCATTCCAATCCCACGTacttttc	24	59.542	TGGGGCCAATATCACATCCAATAT	24	59.954	420	682	263
Chromosome1	36	p2	(AT)8	16	115292	115307	tttgtgttattatactaaaataaaattaaaatattcgctcaaaaaataatattattagttaAAAATAAACGAGGGGAAGTGGGACCCATTTAGAATGTACATGAATAATAATTTGGTGAGAGTAGGTTGAAATTGATAGTTCTTcttgaaaatataaaaagaatattCAAGAATATTTAAacacattatatatttatttgaataataatattaatattaataatgtaCATTCCAATCCCACGTacttttctaaaataataataatgaaaggCTTCACTGATTTATtcgtatgatttttttttttgttatatatatatatatctttccctatatatattatttatattataattaaattaactaataatatataatcgtatcatatatatataattggaa…	ATATTGGATGTGATATTGGCCCCA	24	59.954	AGCCTTATAGACTTTGGATACCct	24	58.522	466	739	274
Chromosome1	37	p2	(AT)6	12	115699	115710	TGAATATTATACATACTACTACTCTATAATCTATATATAGAGGGACAAAATGAATCTGATATTGGATGTGATATTGGCCCCAAaaatgaataatatatatatatatatacataatatataggTGAACCATACCTAATTTGGATGTTGCCAAAACAGTACattccaatatatatatagcttttttttttttaatttaattttatattataattacatatatttatatataatattaatagcTAGGGTTCAgtctcaatatatatatagttgcaGCTACAGTATcatgattataatatatatatagatgtagGGTATCCAAAGTCTATAAGGCTCTGGAAATTGAAAGTAAAaactttgtaaaaatataaaataaataaataaaagtgtgAAAACAAATAA…	GAATGTTGGTGCGCTTAATTGGTA	24	60.38	TCTCATACTTATTTGCATGGGGAc	24	58.623	453	561	109
Chromosome1	38	p2	(TA)6	12	117260	117271	CGgcattattaataaaaagttttttattttttttaacaaattaattaataaaaagttTTTGCTTGCATGCAAATACTTTTTTTCCataattatttttctactaAAAAGTAGGGAATTAAATCCAATTGCAAAGATTATAGCTTTGTtgatcatatgtttatttttttttcttttttgggtactttttctgttatttttaaattaatattataatagaTCACTTTTTGGGGTTAATTTGATGATTTTACatataaaaaatgaataatcaATTAATACTAATGGAAACTTTTAACTAATAAGCATATATTatccaataataataatccaaGTAGTGTTGAATTAATGGGTTGcaataaatatagaattaattaatgaaaGAGGGGTCCTACTTATGATGAT…	CCTACTTATGATGATTGAATGGCCA	25	58.994	TCTTGTATTCCTAAAATTGGCCCC	24	59.04	385	615	231
Chromosome1	39	p2	(AT)7	14	125162	125175	ACGCTATATTCTttagtaatttttcatttttctagAAGTAGTCTAATAATTTTGTTACGAATTAGGGCATAATATTAGTTTTAGGACCGACCCCAATAATAGTACTATTCAAATAAATATGTGAACTCATAAAATgctattatataattttttattttttatttttttgagcaAGTGGATTACACTGTGTGTGTGAAGAGATGATCATGTTGAGTACTATATATTTCTTATCTCCactatataaatttatatatatagctatGCCCACactataaaaagaaataatatatataaataaataattaattttttttagatagtGAAAAATCTTtagaagagaaaagaaagacCAAGTCCAAATTTCAAGTTATGTTCATATTTGTGTAATAATGTCCTATA…	CCTTTGAATGAGGTGGACTTAAAGC	25	60.336	ACTCTTCATCCCACCACTTAATCC	24	60.08	430	660	231
Chromosome1	41	p3	(TAA)5	15	128744	128758	aattagcaaaaatcataattaacttttatgtcaatttatcttttaatttgctattatacattaaaataaatataatttacttaTCTTTTATGTCAAATTGacatcacattttttttatattttttaattcaaaattaatagaaaaaaaataactttaatatttattttcaccTCTCAATACTAATATTACAAACATAACATTTATTAAGAAAAGGTAAGAGATAGATGGAAAGGAATAAtatttaagagagaaaagaaccAATGAAGCATTAATGATATAATGATGAAATTGGGCCAATCAAGAATGTGGTCTCCTCCCTCTCTTAAATGGGCCCCCACTCCCCAAGACATTGTGGGCCCCACCAATCCACCTTAGGAATTGTATGAATGTACatacaa…	CAACTTTGCTTCTCGAATTGGACT	24	60.024	ACACTTAACAGCTAACTACCTACGA	25	59.293	423	647	225
Chromosome1	43	p3	(TTA)5	15	130409	130423	CAacaagaataataataataataagtccCAAACACAAAGCTTCAAACAATCattgtttttaattattattattattattatttttggtgtATGTGATAGTGATATATAGTGATATATAGTCTGGCCCTAACTCTAAGCTAAGCTAAGCTAATCACTTTCACTGTCTTCTGTGTTCTGTGTTGTGTTGTTTCTGCCCTATGTGCCTATGCACTCATCAGAGAATGTCTCACTTTTCTCCATTTTGGGTAACGTATTTTACCCTCAAATAACTCTATAAAcacttttcatttttattatttaccattctttttttaaaaaaatattattattctaAATGCCATATAGTTTtgattgatatatatatactatgttTTGTAATTccacaattattattttata…
Chromosome1	45	p3	(ATT)13	39	134652	134690	TAGTGTATAATCTTTGTGGGCCTAAAATACAAACATTAGGCCCAAACAGAACAAGTCGGTATGGACCAATCTTGTAAGGGATAAGTtaagaatttatacattaattaaatatatgtgtaaaataattttaattaataaatacctTTTATAATCATAGTATTAAATATAATCTTATATAACTTATTAAAATTATAGTCCCTAACAACATAATAACGACATGATttataaaaattagatataaattaaaaaataaaaaataattaaaattaaaagtaaaaataaaaaataaatatacaatataatttcCTTATATCTTCCCCATGTTAGACATGTACATATCAGTGTGATCATACCTATAAGCCAAACGTTCTttacaatacaaaataataaagttTTGGT…	TCAGTGTGATCATACCTATAAGCCA	25	59.161	ATTAGCTCGGTATTAGGCCCAAAT	24	59.957	339	637	299
Chromosome1	46	p2	(CT)20	40	139288	139327	tttccaaaattagTAGATTAAATTAGCTTATAGCAAGAGAAACCACTACTTTTTGTTAAATTAGAGAATCATCAACTTACTACACAAGAGTGGATCAAAACACATGTCACTCTTTTTCACTTTTTCtttcatccaaaaaaaaataccaaattaTTTATCAATTGAACCACCTAGTAACGACAAGTCGTTTTTGTCAATAAAAGAAGTAAACGACAAGTCATTTTGTTAATTAAAGAAACAAACGACAAGTCATTTTATGAAAGAATAAAAACGACAAGTAATTTCcgtaaataaaagaaataaacgACAAGTCGTATTACGAATAGAAAAAGTAGAAAACGACAAGCCGTATTTCAGGAGGGTCAAAAGACCAACAGTCAAAGACCAAAAGCATATAGA…	TTTGGGGATTAGATCAAGAACCGT	24	60.019	CGATGATGGGTTAcacagagagaa	24	60.142	403	625	223
Chromosome1	47	p3	(TAA)6	18	142168	142185	TCctgaattaaattgataatcattttttatttatatgtcCACACTTATTATTATACTAGGTGAGGTTAGCACGTGCAATGCACGTGTCAAACTCTTTTTGttccattttaattttatttttatttacctaaattttattttataaataattgtaacaaaaatataaaatttaattttgacaTCTTAATTGTtgtacaaattataaattaaaatacatatattaatatatacaagagtaagaacaaatttttaaattgagTATTTTAGTTATATAAGTATAGTCATATATAAAATGgttattattttgatatattttacacattatttatataatttgtacataatttttatattgGCTTATAAAAgaatcaaaaaaatcataaaattgtAGACTTATTG…
Chromosome1	49	p2	(TA)7	14	145034	145047	attagattataataataagctaattgttattttttgaaatgtgTTGTGAAATCTCAAAACTTAGCTAGTGTAatttataggcaaaatttgATCTAgctaataatttttaaattttgaaataattaaataggtgatcgcattaattattaattaagattttaaatTGGTTTTCAGTTTTAAATTGAATCAGGAATTAATTATATTAGGATATATATGTTTAttgcaaattaatttttattggaaATCCTCGCTATATAAATGATAATGATATGTTAttactatataattatatatgttactaaaatattacagattttaaataaatatgattattgataataaaaaaaattatatatttatataagagTGCTTATTATTacatgagttttttttttttat…
Chromosome1	52	p2	(AT)9	18	147287	147304	aattatatatatatttatatatgaaagAGAATAGAAAATTGAAAGCAATAATAATGAATGATCATTCGACGGAAATAATAATGAATATTGTTGTGTTGGGTAAGTTAAAAGAAGATtctgttcattttttttttatctgttttgattttttttaaaaaaaattaatctatttgatattttaaaaattaatctattttttttttataattatatacgttataattatttaagactatgtattaatttttaaaattttttacgtaatttaatattaaaaacaatatgttgttacacatacaaactatttttattatacatatagtaaataattatttcaactttatttttaatattataaattattcacaatttttaaaaaatttacaattattcttaatt…
Chromosome1	53	p3	(TAG)6	18	148558	148575	ACCCTCTATGATAATCTTTGTTagctaataattaattatgataagagaaattaaatccaaacaaacCATACCCACAATGagaagaaaattaataattaacaaaaaaaaaaaaaaattgatttttttttttaccaccCTCCACCTAACATTCCAGTCCAATACCCAGTTGAGTCACCATTctctttaataatattattattttgatcaATAATTccagaattattattattgttattatgtgAAGAAACTTGCTTCAAATCTTCAAAAGGGAAAAGAAGCCTTCCACTAccactattattattttcatggacACTTGGCAAGCTCCCATAGGCTGATGCTGTATTAGAAGTAGTAGTAGTAGCACTAGTGGTATTGGGCCCAAGCCCATCAAGTGAAAAA…	TGAGACTGGGCTTAAAATCAGGAA	24	59.957	GCCCATGATCTAAACCTTGGTTTT	24	59.777	401	626	226
Chromosome1	57	p2	(AT)14	28	150172	150199	tctatatatatatacctgtGGCCAGTGAGCTGTATCCATGAATGAaactgaagaagaagaagaagaacaacaaCAAGAAGAGAGATTGTTATCTTTAAagattgagagaaaaaaaaaagttcactttttttagagagagaaacagAAGTGTTGTAAAAGAAtgtttctagagagagagagagagaatttgcTTTGGAGTTTCTATGTGTTAGTATGACCCTTGCTTTATGTGTAGTGagtatgagagagagagagagtcctACATTATTTTGTGTTCTATAATTATGTgtattgtaataataataataataataataataataaaaaatattctttgttaatttttttataatttggatttattatatatactaaACTTTCTTAGTGGGAATATTTGTC…	ACTTTGTGGGTGGCTATAAGGATT	24	60.017	TCAGACCAAGAAACACCTATagcc	24	60.081	456	697	242
Chromosome1	58	p2	(TA)8	16	150577	150592	GGtttaatagtttaatataattatcACATTTTAAAAAGTTTTCAAATGAAACTTTGTGGGTGGCTATAAGGATTTATATGTTcacatatatagaatatatatatatatatatatatatatatttatacacatGCATACACACTACTCATATTgatggcttttttttttttttttgctcttttCTGACCAGAAAAACTGGGGTTAGGTCAAATAtctctaagtataatttttggTAAGCAAATTAAagtaaggttttttttttctttttggctATAGGTGTTTCTTGGTCTGATTATCTTGATCAATATGTGTTTTTGTATGGtggtatataattataaagcaaaaagttgaaaagaaaaaagaagaattgATTATTAATATCACTTAATTAAACTCTTT…
Chromosome1	60	p2	(TA)6	12	152076	152087	TCATGGTTTTAAAGAATAAGGTTATTAATTACCACTAATTAGTATGAGTgagtattattaaaaaaatgagtttttagacttaatttttctattaaaaaaatattttattgtttatattatATGAGATTAGATTTgttctgaaaaaaaataaaacaaatattaggtagaaaaataagaaaaaaaaattgaggcttatatttttatgaaaacattttttgatatagtgtaatttttttttttaattaagtatagaAATTCGAATTTTTCATTTGTTATTCGTCGTTGGATCAAAATAAGTGAAATATTTTAAtcacaacttaaatattttgtgactaaatgtgaaaatattacttgtgacaaaacataatatttagatatAAATCGTCactatttaatttt…
Chromosome1	61	p2	(AT)6	12	152475	152486	agtcacaataaatattgttatgattaaaaatatatttagtcacaataaattgtaattaactAATATATCTAGCTATAAATTTTTAGTGAGTagatgtatgtatatatatatatttatatatttttgtagtgTCATTGattataattagtactagagaCTATATCACTATGTTAGGTGGCTACTACAATTATGGGTACAATGATGTTCTTGTAATTTTATGTATGAAAATATTATGTGCTACAATAAGTTTCCAACACTTGgcttcatatatataatatatgctcaagattatataaatatataaatatatataataatatatattatataaatgcTGTAAGTCAAATCTTCTACTCCAAGTATAAGAATTTTTGGGGCTACTGCTCATAATTATATTCC…
Chromosome1	62	p3	(ATT)7	21	156293	156313	TGCCTGTGGTCAGCTCTGCGGATTCTCATATTTTTATTGGCCTTATAATTCAAGATGCTTGGTTATGATTGTTTTTGCTATGGTTAGTTGTGActattaatctaattttttattaggagATATTTAGTTCATAATCATTGATAAGTGTGATTTGTCACATGTTTATTTGAATTTGAGATTTAACATTTTTTGCTTCTTTGATCTTTGGCAACTTATTAATCTTTTAGTTGAAGgtgttattaatatttttattcatatatttTTCTAAACTACATGAATTTGTTTGAGCTATATGATCATGGACGATTtaaaagattattttttttaaaaaaaaaggaatagtCAATGTAAGATTGTGAGGAGGATAAATGGAATTAGTAATGTGATATTTTGATAATT…	GCCCACTAAATCTTAGTTGCAcac	24	60.379	Acgatcttaaaagttcagggca	22	57.984	468	719	252
Chromosome1	63	p2	(AT)8	16	159419	159434	AATATAGAAAAGGACTTAGCTAGCTAGGTAAGGTGGTAAGGCACTTGAATTCTTAActaaacaataaataatattaggttttcaaaatataattagttcAAGTCATCTTACAATATGCCAAacctatatattttaattcaataacaTTATGTCACCACACACCCATATAAGTTAGGCTAAGGCCCATTACTTTGGCTTTttgataaaatatttaaaaaatatttttttgttaatttgttgtatTTATATGATTGCTTTCTATaggattatatatatgtatgtatatgtatatgtgtgtgcATGTGCATTTGTTTAtaaaaatgccaaataaattaAAGCCACAATGGTTGCCCATACATACTATTAGTGCTTAATAGAGAAGCAATTATATTATGGTCC…	GGTTGCCCATACATACTATTAGTGC	25	59.588	ATTCAAAGTACCACGGCTACTCAT	24	60.081	346	589	244
Chromosome1	65	p2	(AT)6	12	161888	161899	gtttttGAAACTTCAGAAGcttaaaaataacttttaaaaccCTAACTATTAAAGGTCTTATTATGCCTAatttgttattaaatattttaaggtGATTAATAAATACCATATCGACTTGACCAGTGGCTGAACTATGAAAGGCCACtcctcaatttttttataaatatatatttttaaatttctccTTAGAAGTttacttaatttattattgaatCATGTGGTGTGTTATGaatagttaataatttttatattatttataaatgataaaatctaatattaaattacaacAATAATACTTTGTCACCTATTTATTTAGCTATTGTTGCACTTCACCTATATATAATTAACacttaacataattattaactattaataatttttaatgagTTGATGACATGA…
Chromosome1	66	p4	(TTTA)8	32	163586	163617	AAATTCCTTATCTATTTTGATATCTATGAattatttttagtataattattttttatgattgtgtatattgtaattatttaagacaatttgtaaatttgtaagaaaattctaaataatttgcAAGCAGTTTGGTCGaattataacatatttttaccaactcaatataaatattgaattacaaatatttaattacaaccggcttaattaaaaattagaaaaaatactaaGACATGTAACAatatatgtaaattttattttgaatattataaattattcgatttttttaaaaaatttaaaaataatcttaaatcattataacataaaaaaaattaattaaaatactttTTGGTATGACGAAACAAGTCTATTGAAACACTGTAAACTTACTCCTATTATTAT…	GGTCAACTACGTTTTCTCcttcac	24	59.789	TGATGCCCAGTCACCCTTTTATTA	24	60.018	475	602	128
Chromosome1	67	p2	(AT)7	14	164048	164061	ACTCTTTTCGCGGGTCAACTACGTTTTCTCcttcacttttatttatttatttatttatttatttatttatttgattatttaaacTATTATTTTTTGACCATATACCACATCAAAGTTAATAAAAGGGTGACTGGGCATCAACTCTAACGATTTCTCACTAAATTTTAACCATATATATTAGGGGTGACAAATTTGATACCATACacaaatacaaatataatatataatatgaatttTACGGGTTAGAGTCCGAAAAATTAGACGTTAGTCGAAAACAGATTAACACAACTTATTACTAAATTTTAACCATATCTAGTAGTTAGTATTGTTTATTAAACTATCCACACTTACTTTTTTAGTTAGGCaagaacaaaaattaaaaaaaaaatactcttagtg…
Chromosome1	69	p3	(AAG)5	15	169061	169075	TGTTGTAAGCATAACGAACATCGCAatgataaagaaaataaaaaaaaaatattttgacatatatttTGAAACATAAAAACTGATTAAAACATTATAATAAAAGATTAACGGTAACACTCGTAACAAAATGagtgataataaaataaaaaataataaaaaattaagaaaaaccAAACATTTAGTACCAACCGGTAGATGGTCCGAAATCAAACACCATAGGAAAATGAGTTACAAACTCCAAGACAGAAACAAAGACACAACACAACACAACAACATAATAACCTAAGTACCACTTTTCACTCTCTTCTCTTCTGCTTGTGACACCATAATccaggtatttttttttatttttttatttttgtaagaagtttatttttttttattgttaaagTTCAGGTT…	attctttgccTTCTTCACAAGTGG	24	59.962	AAACCCAGAAATCAAGTCTTCCCA	24	60.387	428	576	149
Chromosome1	70	p2	(AC)6	12	172465	172476	ACACATAGTTGCAGCAACCGAGGATTCGAATGTTTACATATGGAATTACACTAGCCAAGACAAGACTTCTTCACACACGAAAAGCAATTGGTCTTCTGAGAGTTTCCTATCTCACAATGCAGTAATTGCAATACCGTGGTGTGGTTCGAAAGGTATCCAAGAAATAATCCCGACCCCAAGATTTGACGATCATTCGGGGGGACAGAAACTGTCTCTCTCGTCGCCTGATTGTTTCTCCTTAAGCGGGTTTTTAGAGTCCTTGCCAAAAGGAACAGCAACTTGGCCCGAAGAAAAACTTGTCAACTCAAATCCAATGGCGGTTTCTTCTCCATCAATGCGTTCGTCTAAGTTCAAGTTCTTGAGGAGCGCCTTGCAGAGTATGTCGGGCTCTCCACACAT…	GGCTTCCTATTCGTGTTTGAGAAA	24	59.545	GGGGCCAATAGTCCTTGAgaataa	24	60.141	462	760	299
Chromosome1	71	p2	(TA)8	16	172596	172611	TACCGTGGTGTGGTTCGAAAGGTATCCAAGAAATAATCCCGACCCCAAGATTTGACGATCATTCGGGGGGACAGAAACTGTCTCTCTCGTCGCCTGATTGTTTCTCCTTAAGCGGGTTTTTAGAGTCCTTGCCAAAAGGAACAGCAACTTGGCCCGAAGAAAAACTTGTCAACTCAAATCCAATGGCGGTTTCTTCTCCATCAATGCGTTCGTCTAAGTTCAAGTTCTTGAGGAGCGCCTTGCAGAGTATGTCGGGCTCTCCACACATGTGGGGTAATGTGATTGTAACGGCTGGATGGGACGGACGGATTAGGACATTCCTTAATTACGGGCTTCCTATTCGTGTTTGAGAAACCTTGTACAGCgagacacacacacacaaacacaCACACTCGGTGC…	TTTGAGAAACCTTGTACAGCgaga	24	60.442	GGGGCCAATAGTCCTTGAgaataa	24	60.141	346	629	284
Chromosome1	72	p3	(AAT)5	15	176453	176467	GAATGCTTCCTTGTCGTTAGTTGTCATTTTCTTACGAGAGAGAATCTCTATTGGTCTTGTGAGTAGTCACTGGTTAAGGCACACGAAACAATGGACTGACTTTTTTAGAAGTCACATGTCCACTTCATTATTGACATAGGACAAACACGTCATAAACATAGATTTGTATTTTTGCAGTGGTTCAGGAGTTTTACTAATTTTTGTTAATGGGCTCATGTGAGGGTCTGAGATTCATGTACTCCTCTGTGTCACTATCGTCTTCTTGCCACGTTGATGAAGGACTTGTTGATGCAATAGGTTTGTTGTTGACAGGTGGAGAAATAGACAGTCCCTTACATATTTCTTCATCAATGTCATTGAGTTTTTCATCTTAGGTCTGAAATCAAGTTTAGATTCGGG…
Chromosome1	73	p2	(AT)15	30	177166	177195	AATCGTATAAGATTTAAGATAAGAAGAGAGGAGATCATAAGTCATTTTAAATCTTGACTTTGTGATGTTGAGTCAATTATAATAactccaaatcacacacaaagtgcctaaaataaaactattatAGAAGTCCAATTAGTTTAGTTTTAGATTGGGAAATCTATAGAGAAAAAGAACCACAAGCTAGGCTTCCTTTTTTGTGGAGTTGTTAATAAAGACCTAAAATTAATAGTGAGAGTAAACCACCACAATGTCCTGTTTAAGGACTATAgtcatgtaatttttatatatggAAAAAatgttgtatatataatattgcTTATTCTGTTTTGTTGAGAAAAAAATAGCTTAAGATATTAATTCCAATAGTGCATATGCAAATTCACCATTTGggtatta…
Chromosome1	74	p2	(TC)6	12	178989	179000	TTTATGATGTAtactaaattataaattatagaGAAATATCAAAGGGTATTAGTGGTATTTTGCAACAATTGAAGCAAGAACGGGTTTAGATTAAGACGAGTTAGGCCTGTACTTTGGGCTTACCCAACTAAGGCCCAAACTAATATCTTTAAATGACTTTTGacaatactatattttttttataaagggtctaataattttatttatttttttcttttttcttttattactaGTTCTCATATCAAGTATCGAATCATACATATTACTGtcattaagaaaattaatttgacaaagatttagtattattatattaaatatagaatttgcATCTAAGTGTCACTATTAACAATTATTTGATATTAGatgcattttttaaaaaaaaattaagctttGGCCACG…	CCACGCAAAGCCTAATGTTGG	21	60.403	CCTCTTCGCAAACCAAATCTTGAA	24	60.262	395	675	281
Chromosome1	75	p5	(TGTTA)5	25	179317	179341	TCTAAGTGTCACTATTAACAATTATTTGATATTAGatgcattttttaaaaaaaaattaagctttGGCCACGCAAAGCCTAATGTTGGCAAAATTATTCTCTATCCTTAGACAATAAATGTAATATAATTGATTAAGAAATATGAAATTGAACAAAGACTTTATAGTaacattctctctctctcatagtATAAAATCTCATAAAGAATAACATGAAGTAACAAACAATTATGTGAGCTTTTATTCTCTTTTATGCTGTTTCAAAtcttaaaacaaaacaaaacaaaacaaaaaaaactcgAGTAATGGGAAGAACAGCATGTTGTTCAAGATTTGGTTTGCGAAGAGGTCCATGGACACCTAGAGAAGACACATTATTAGTAAACTACATTCAACTTCAT…	CATGGACACCTAGAGAAGACACAT	24	59.839	ACTCTTTCCACATCTAAGTAGCCC	24	59.837	350	565	216
Chromosome1	77	p3	(TGA)8	24	179854	179877	AAAAGGGCTACTTAGATGTGGAAAGAGTTGTAGACTAAGATGGATGAATTATCTTAGACCAGATATCAAAAGAGGGAATATCACAGCTGATGAAGATGATCTTATCATAAGACTTCATTCCCTTTTGGGAAATCGTTGGTCTCTAATCGCCGGTAGACTTCCTGGTCGAACTGATAACGAGATCAAAAACTACTGGAATTCCCACTTGAGCAAAAGACTCAACACCAACAACAAAGAAAGAACAAAGAAGAAACAACaacgacaacaacaacaacagcaacaacaacaacaacagcaacaacaacaacaacaacaacaacacaacaacaacagcaacaacacaacaacaaccgACGACTAAGGAGAATGGAGTTTCGGGAAATGGTAAGAAGGTACATT…	TCATGGAGAAGATTGTGCAGAAGA	24	60.02	gaaTGAAGATGATCCTCCACCTGA	24	59.898	440	676	237
Chromosome1	78	p2	(AT)6	12	180067	180078	AAGACTCAACACCAACAACAAAGAAAGAACAAAGAAGAAACAACaacgacaacaacaacaacagcaacaacaacaacaacagcaacaacaacaacaacaacaacaacacaacaacaacagcaacaacacaacaacaaccgACGACTAAGGAGAATGGAGTTTCGGGAAATGGTAAGAAGGTACATTTGCCAAAACCTGTTAAAGTTTCAAAGTATAGTACTAGTGCTCATGGAGAAGATTGTGCAGAAGAGGTTTTGAATCTTTATTATCAAGATGGTAACAaagttgatgatgatgatgatgatgatgattatgattatgattatgtagtcaacaacaacaaaagtaataatagtaataaaagtACATCTTTGGACCAAATTTCACATGGTAAAGATG…	AGGAATATCAGCAGCTTCTTCAGG	24	60.445	TGATTGGACTTCATTTTCTCCCTAC	25	58.82	421	687	267
Chromosome1	79	p2	(AT)6	12	189398	189409	gcTGTCGTTTTTAACAGTCAATGTCCGGTTATGTCGTTTTTCTCCCGTGCAAAACGTTTATTCATTTAAGGTCGTTTACTCAGTTGcagtttttcttatttattgtcGTTTTCTCATATCTTTGTATGTCGTTTATTTTAATTCAAGCCAGTAATTAATCATATTTTTGATATTGAGAtctcaattattttaaaaattgtacAATAATAACAAATAGAAAAAGTGTGATCAGAGAGTTCTCATCTTCGTTATGTGGATTACATTTTTAGATCCACTAGAAGACAAATTATGAGTGACAGTTTTAGATATAtatcttaatattattattatttcagtTAGGCTTTTATATATACATGCAGAAAATAATATATGATTTGAAATATTAAATACTATGAAAAT…
Chromosome1	81	p2	(TA)6	12	190427	190438	taaaaaataaaggaaGTGATATGATCAAACTGTATAGCAGAGAAGAGAGAAAAAGGAAAACgatatataaaataaactaataaattatCAATAATTAATGCTTTGAAGTTTTCTTTCCTTAAACGCATGTACATAgatacaaatataaaaaaaaaaatatatatatatgtgtatatatatataacagtcTGGGGCATGTTAGTAGGGTCTCGTATCATCACCTCAATAAAAACCATCAAAGATACTCTTCTAAAAATCAACCTGCCACATGCTACTAACTGGTcccatttttcttaattaattaattattaataattatagaattatattatgaaatatatattttataatcatCAAGAACGTACCCAACTAGGGTTTGCAAGTGTACCAGCTTTActt…	GTTTGCAAGTGTACCAGCTTTAct	24	59.964	TGGGTAGTTGTACTTGTAAGCtct	24	59.163	375	578	204
Chromosome1	82	p4	(TAAA)5	20	190956	190975	acaacttgcttatatatataattagagaGCTTACAAGTACAACTACCCATTAAGGataaaattaatactactttagaacaatatatataggtagatatatatatcatatcataCGTACACACAATCATACAATACAAGCAAGTCCAccttaattataataatatatatttctagCTGTCTAAATCGTATATTCTCCCAGTTACATATTCCTTCTCTCTAATATTTTTTGTCTTTCTTCATAgtcaaatattaataatatctatatatatattttctatgtattattatattaaatttgtaAACGTGGCAAGAGATGATTTGTTGTCCATATTAGAAACCATGATTTCAGAAGCACACCATAACCTATTCGCTTCTTTTAAATTAGAAGCTCTCTTACAC…	CCGCAAAATACTTTCCACTCACAT	24	60.083	GATTTGGTGTTCTTCTTGGCTTCT	24	59.721	419	623	205
Chromosome1	83	p3	(AAT)6	18	191295	191312	ATGATTTCAGAAGCACACCATAACCTATTCGCTTCTTTTAAATTAGAAGCTCTCTTACACGACGTCGTTTCATTACAATCCGCAAAATACTTTCCACTCACATTTTTCACCTTTGGATTTGTTGCAACATAACATGTCGTTGCTGCTGcctatttattattaaataaataaataaataaataatattacaaataaaaaaaataaaaatacaatttatctatttaattattttttacctGAGGAATAGTCTTTAAGAGTTTAGAAGCCAAGAAGAACACCAAATCTATAGAGaagataacaataataatacaaattaattaaaatgatcCAATCTAATCATCTGGATAAAgctaattaattagtaattaattaataataattagtacctGTAATAAGACC…	TAATAAGACCCTCACGTTCTCTGG	24	59.598	ATTATGATCCCACACGTGCGTAT	23	60.244	390	686	297
Chromosome1	84	p3	(AAG)7	21	192451	192471	AAAGAAAATTACATGAGGAGATTAAGAGGTAACCGAAGAGAATCAAACTCAGTAACGAATCGACGAACAGAGTTAAGAGAGCTAAGATCGAGAGCCATAACGACGATCTCCGAATCAGGATACTCAGACAAGATTCGCGACTTTGCTTCTTCCGCGGCTTTAACATTCCGAGCTGGAAGAATCAACCTCGCGCCGCGCCGCGCCAAAACTTGAGCCGTCTCCGCTCCGATTCCTGACGTAGCTcctaattcaaaaatcaaaaaattaaaaaaaaaaaagaagaataatcatcatcaacttttttttttaatgattatgaataattattaCCAGTAATAATGGCGGTGAGAGATCGTAGATCAGAGTTCTGAGTAACTTCTTCGGCAGTAGACTTGGAGC…	TCAAGTACTTTACCGATTCGAgca	24	60.083	CTTCCTACTCTCGCTATTTTCCCA	24	59.9	427	557	131
Chromosome1	85	p4	(CACC)6	24	193283	193306	atattacaacatgTTTTACccgggactcgaacccaggacctccaacactcacacacccacctatggccacttgagctaacCCCAAGTGGTTATTTGTCTTTGTGATTGAATATGTGGttattaagttttttatttaaaaaaaaatggatgattaggttttaattaattttttaatcttttaataattaagaaataatGAGTGGGTAATTTGAAACTCTGACCtggattattttatttagtaattagtAGATATATTTCTGTTATTGTGTTACAAtttattgggaaatttgaatttctatgcatgCATTAAGGGATAATTTTTTTCCTAAACTAATACTTTTCtacattgaaaatatatgatcacttttccaaaaccccaaaaatacccctctcaaaaac…	CCTCAAACTCTCTTTGCCTCTTTG	24	60.023	GTTCGGTTGAGATGGGTATGGAT	23	60.181	422	639	218
Chromosome1	86	p2	(AT)6	12	193979	193990	CAAACCCAGTCCGATGGATCTGGGTTGAAGGCGGTGGTGAATCTGTGATTTTTGGGTTGAAAATTGCATTTTCTGGGCAGGCCCGATGCAGGCCCGATGCAGGCCCGATGCATCATGATGAAAAAATTGAATCTGGGTTGAAGACAAAGGCCCGATATAGGGCCCGATGGggcccgatgggcccgatggCCAGCCCTGGAGCCCGATGGCCAGCCCGATGGCCAGCCCGATGGCCAGCCCGATGGCCAGCCCGATGGTCAGtcaatttttttggaaaaagaggaagagagagggacgGTTGGGAAAAATGGGAGGGGTTTTTTGGGGTTTAGGAAAAAGTTATCCCATTTTACAAATtatacatattattagtttaaaaaaccaatttatgagtttatt…
Chromosome1	87	p4	(TTGG)5	20	195842	195861	tatttgaatttttaaacagTTCATCTAATATTCGATTCGATCACAATGAAACATCTAATATTTATGCCCACTCTAATAGGCATGGCTGACACTATTGTCATTGGTGTGCAAGATGGGCTACTGCAGAGGgccaaaaaatataaaaggcctaataaattttttctttaataatttttaggttttttttttataagaacCCAACTTTTCAAGGGGctactatttattattattttttttttatcttttttttgaaattgtattagaatcaataataatttaataaactaGTTCgagttttttttaatgttttataaaatatataaccatataataaatatttaaaatattaatcataaattgtacttttcttttgttgttaagaactcaatttttaaaatt…
Chromosome1	88	p2	(AG)11	22	196009	196030	ataatttttaggttttttttttataagaacCCAACTTTTCAAGGGGctactatttattattattttttttttatcttttttttgaaattgtattagaatcaataataatttaataaactaGTTCgagttttttttaatgttttataaaatatataaccatataataaatatttaaaatattaatcataaattgtacttttcttttgttgttaagaactcaatttttaaaattaaaacaagtcTCTAAAATATTTAGGAGAACTATATTGTTAGAGTTTTCACAGTTAAGATAAGAGTTAAAATAAAGGGGTTAGTTATAGAAGAACCAAAGTTTGGTTGGTTGGTTGGTTGGTTAGTTGGGGACGAGTCGAGTCGAGTCGAGTGGgcgattaattaaaa…	GTTGGTTGGTTGGTTGGTTAGTTG	24	60.916	CCAATGAAATGACAGATTCGAGGG	24	59.964	336	635	300
Chromosome1	89	p3	(ATA)14	42	196997	197038	ttaacgatcttaaaagtttaagggcatgatttagtacatgtcaaagttcagggggtgaaaatcctaattagccttaattTAATTTACTCTCTCTTTCTATATGCTCAATCATCATTCTCTTCTCTTCAAATCTCCTAATCTTCTTACCCTTTAGGTTAGAAATACAATACTAATTTACTATAGCTAATTAAGTGAATTAGTGTAGGAATATGATTATCGAATTAaagagttaatattaaatgaaaattattatgagaattggtttttttaaaataaatagcaTTTAGTTTgtgatattaagaatattaagttttaaaataaaaaataaaaataaatataaagtatCTGAACCCTCCACGTGTGCATATTTATGAGCTAACAATAGTGGTAATAATGGAT…
Chromosome1	91	p3	(TTA)7	21	198933	198953	TTAAAGAAGATTGTAATCCTTTTTCTAATGATGtaacatatttttttcaattattttaattaaatgtatatatattgtaaattaaATCTAGTCTCATAAACTCATGTCTTAGCcaaaatttatatgtttgtattcCTCAAACTTTATTTACCTGATAGTCATTACCAAAATTGAGAAATACGTATAAATATTCCACATATATCGATCAATTACATTATTGTGTAATAATACTACAATTTCAATTCATAAAAAGTTATGTTATATTTAATATGTAGAATTGTACATATTCAAccctatatatttttttatgaaattgttattattataatcaagattaattaattaatgtaataaCTTTTTTCTACATACACATGCATGTCCAAGAACGTTTGACCTAGT…	CATGTCCAAGAACGTTTGACCTAG	24	59.848	ACATCACGTTCCCTTTCTTCCTac	24	60.563	375	549	175
Chromosome1	93	p2	(TA)8	16	211049	211064	aaaaagaatcactttcaatattttttaaacagtttttttcttaatcaatcttttagattaggaccagacccggaccccaatcccctccctacggccctggcgctaaacccgacttttgacttgaacccgaatccgaccccggacctagacccgacttaaataaaatcaaaaaataaaaataaaaataaactttatagaacacacttttgttttctgtttttaaaattgaaaaacaaaagtggttacagaacgtatttttgtttttcaaaaacaaatttttaaaaacaaaaattttactttgattttgtgattaaaaaattaaaaaacaaaagtgttaccaaacgtcACCTAAATTAACAAGAGTTGATGGTTATATCTTCAGGCCACCCAAACTCTTCC…
Chromosome1	95	p2	(CT)6	12	225599	225610	agagaaaatagaataaaaaatttctatCTTCCATAATAATTAGAAATGAATATTTTTGTAATCAAATAGGAAAGTCAAATTCCATAATAATCTTTTGTTAACTAAGTCATATTATTGAATTTTATACATTAATTAGATTAATGACACGATCCAAAAGTCACCAAATTGTGTTcacatgatttgattatagttAAAAATAATATGACAAATTTattaagggaaatttgaatttatatgcttaaataattaaaaaattttattattataccaaaaatttatactataaaaaaactatacttttttttcaaaaccccaaaataccccctcacaattctctctcctctgcatctctctctctctctatctctctcagccaactctctctctctcacaacTCAC…	ctctctctctatctctctcagcca	24	59.959	gaccatcggctctgaaactttt	22	59.186	353	558	206
Chromosome1	97	p2	(TA)8	16	231323	231338	AAGATTCAGGCCTGGGCTTATTCCACATTGCATAATATCGAGTTAAAGTATGATTATGAGCTTGATCACCATCCTTAATGATCACTTTATGTATTcctaaaacaacaaaacatagGACTTAATACCCAACTGAAACTGAAGTAAGAAAGCAAAGTAGGCTATCAATGCATAcacatatattatgtatatattagaATAAATTGGTATTTCGATCCTGAACTTTGTCACTAATAAGATTGTGCCCTCCAAAATATTAGCTACGTTGAAAATTCCTTTTCAATCATATTTTGCTTCCCGAACTTTTACCACTGCCAAATCTATTTGTTTTAATAAAAAGGGTAGTGAAGATTCAGGAGACAAAATATGTTGTTGTAAAGGataaaattactaactatttaA…	CGAACTTTTACCACTGCCAAATCT	24	60.023	TCTCCCTGCACTAATCAAAGAACA	24	59.958	296	560	265
Chromosome1	98	p3	(TCT)5	15	235553	235567	aaaaaaaaatattattgttaaacaaaggaaataaattttcaaaaacaaaacttTAGGGAGAGTGAAATTTGAttcaaaagaaaacaaaatacacaATGCAACAAAAAACCAAATAAACATTTtgagtagagtgatagaaaatagagataggaaaccaacaaaaaaatatgcaaaaatatttacaactgtGTGCTACATTGCATTGAGATGACATACCAATCAACCATCATGCTATTCATACAAAATCCAAATCTAAATAAGTACAAACACACCGACTTGTTTTTCCCGAAAAAGATTGGCGTAAGAATGTACATTTTTCGCACAAGAATGATCCAACGAAAGAAAATCTATTCGTAGCGAGATAAGAAATTTTCCATCTAAATAGGACATTGAGTGAAG…	GTCGTCGTGATTATGCAATTCA	22	57.485	TGATCGTGAAAAGTCTTGTCCTAAG	25	59.073	463	652	190
Chromosome1	99	p3	(TAA)6	18	235926	235943	CCATCTAAATAGGACATTGAGTGAAGAtcgaaataattattttgtctTCCATCCAATTATTAAATAAGGCAAAAATTAGTAACTAATAAGTCGTCGTGATTATGCAATTCATGCTAATAAAAagtatcttcttcttcttctttgaacCCTTTTTGCTAGCATTTGGAATTCAAGGTATGAGAGAAACAAAATTAGCAATGttctttctttctttgattttaaaaaaatggaaCTCTAGTATACATGTTACAAGTCTTAGGACAAGACTTTTCACGATCAAATTAAGTTGTATCTTTATTTATTGAGTAATTTATGGTGTAATATCTAAATttaacttaaaattaattaaatttaatttttgatggTAATAATATCAATTGCAAAATATACTATTAAAAA…
Chromosome1	100	p2	(AT)6	12	236174	236185	ACAAGTCTTAGGACAAGACTTTTCACGATCAAATTAAGTTGTATCTTTATTTATTGAGTAATTTATGGTGTAATATCTAAATttaacttaaaattaattaaatttaatttttgatggTAATAATATCAATTGCAAAATATACTATTAAAAAaccaactaaaataaaaataaaaataaatactaaaataacccttattaattatttaaaaaattttaacaaatttaagttaaataattggaattatttactctaataataataataataaatgttaAAAGATATCAGTAGTGCCTAACATTTAATCGTAtatgtcaatatcgctattgttctaattaaatatggattctatataatttaatgtaataatttttaaaatcgtAACCAATCACAAAAGGACT…	TATCTCTTCAGTTCCACACAAGCC	24	60.564	TTGAGCTCCGTTGATgatgttttg	24	60.32	440	571	132
Chromosome1	101	p3	(TTA)7	21	236365	236385	cttattaattatttaaaaaattttaacaaatttaagttaaataattggaattatttactctaataataataataataaatgttaAAAGATATCAGTAGTGCCTAACATTTAATCGTAtatgtcaatatcgctattgttctaattaaatatggattctatataatttaatgtaataatttttaaaatcgtAACCAATCACAAAAGGACTTCTCTAGAAGTaccaataatattataataagcTCCTCAGATATCTCTTCAGTTCCACACAAGCCAAAGAAAAAAGCTTCAGAAATTGGAAcaagtaataaatatatatatataatatatattatataaataaaataaaaataaaaatacaaaacatcATCAACGGAGCTCAAAACCCAATGAAAAAGTGAA…	caaaacatcATCAACGGAGCTCAA	24	60.32	GAGGAAAAGTTTGAACACAACCca	24	60.082	357	593	237
Chromosome1	102	p3	(ATT)5	15	237543	237557	TATTTTTTGAAGTGTTCCCACTTACATTGTTTCACTTCGTTATCAAATAACTCtccctcctctcctctctccACACCTAATAATATATAGCCTAAGCCCCACAAATtcactataaatatatttatatatataagttctTATTGTACAAACTCCAAGAAGGGAGTCCTTGAGTGATGAGGCATTAATAAGTCAAGGATGACAACATCATCCTTTGACGGTTTAATTAAGAGGAGTGAGTAAGAGAATTGTTAAAAGGTATTactggtgcctagcacccttcTCGGTGTCATATcgttattggtgtaattaaatattgtgTCTCTTATCAGAATATTGTGTCTCATATGCTCAAACAAATACTAAGcaacaaaagaaagaaattaaattGATTCAAAACTT…	TCAAAACTTCCCTTCCCTATCAGT	24	59.398	TAGCCCTACTTACTTCCCTAGCTG	24	60.692	391	619	229
Chromosome1	103	p3	(AGA)8	24	238747	238770	TGTACTAACTATATACACATAATCCAATTATTCAATGTACTATACTAAAGATACAATTATTAAGAGTTACtatatatacaataataaacaaattttgattattttttttattttttttttctagagcTATGTGGTCCATTTGTCTTTTTGGCAATAAATCCTAAAGCAGGCCACTAATATGGTTGGTTCAGAAGACAACTAACCTGGAAGTCCGGATGTTAGACCACAGAAACAGAAGCAGAAGACCACATTTGAAAGCTGAAATCCAGTTCCCTGTTTGACTGCAAAACCTCACAGTGGAGAGAGTCAGTCAATCAGTCCCCCCCCCTCCTCAtcctcctcctcctcttccATCAAGGCCTTTACTACATTCAACAATAATTTACTGACTTACTTCCA…	GTGGAGAGAGTCAGTCAATCAGTC	24	60.38	TCTCTGAAGAATTGGAGTTGGAGT	24	59.405	297	591	295
Chromosome1	104	p3	(AAT)5	15	239267	239281	agaaaggctAATAAACCAGAAAGAAGACAAAGTTATGGAGATGTCTAACTCCAACTCCAATTCTTCAGAGAAGGAAATCAAAGCTCAAACAACTAAAAGAGTTCTTAaggagaagagagcaaggttgtACATTATCAAACGTTGTATTTTCATGCTGCTATGTTGGAAGGATCGTGGAGATTGATACATACACACAAACACACACTCACTCACACATAATCATGGTAAAGATGATAATGCTCTTTTTGTTTAGTAATAGTTTGTCTCTCTTTTCTTAGTGGTTTATTTTTACATACTTGTAAGAAACTTTTACTATTTGTAGCACAAATCAAACTTTCTTTGTTCATTCTCTTTAATGCAATGGTTTTGAGTAATACTCTCTAACTTTGAACTCAATAT…
Chromosome1	105	p2	(AT)7	14	239539	239552	TCTTAGTGGTTTATTTTTACATACTTGTAAGAAACTTTTACTATTTGTAGCACAAATCAAACTTTCTTTGTTCATTCTCTTTAATGCAATGGTTTTGAGTAATACTCTCTAACTTTGAACTCAATATATTCAAGCAAGAGTAGATAATGCCATAAATTTTCTTGAGCATAGTTAGTACTATTGTGTCTTTAACTCATAAGCCaatcaaaattaagaaacaccctgaaaataataataataatttatttaaagcTATGAGAAGTTAATTGGGTAGGCCATGCCTTGAGGTTAGTAATGAACTCATAAACTTGTTCAGATATGAATAAGAACATTGTTCAAACTTGAATTGCAAAACAATATTAAGCTTATTTGAAGAAAAACATACTTTAAttagttatg…	gcTATGAGAAGTTAATTGGGTAGGC	25	59.53	AGGGTTTGTGGAATTAGGGAAA	22	57.521	252	551	300
Chromosome1	106	p3	(TCG)5	15	239766	239780	aataataataataatttatttaaagcTATGAGAAGTTAATTGGGTAGGCCATGCCTTGAGGTTAGTAATGAACTCATAAACTTGTTCAGATATGAATAAGAACATTGTTCAAACTTGAATTGCAAAACAATATTAAGCTTATTTGAAGAAAAACATACTTTAAttagttatgaaaattttacaTAATCAAAACCAACATACCCcaaaagaaaaattactaataaagattaaaaaaaaatcatttttttattattgttattacacattcacaaatatatatatatataataaaagcaaaTCAATTTCCCTAATTCCACAAACCCTAATCGAGTAATTAACAACTGGTTTCAGAATTGAGAAATACCGAAGACCAATTCAAACAGGGAGCTTGGAAACGTC…	GTTCTGTTACGGATAAAGGAGGGT	24	60.081	GAAGACGCTAACAACAGTATCGTG	24	59.97	420	639	220
Chromosome1	107	p3	(ACA)6	18	243741	243758	CTTGACAGAGCAGATGAGTTTATTAAATTGGAAGAAGCCGAGCGAAACGCTCAAAACTTCAACCACACTAAGAATAAAAAAACGGAACAAGCTCAAATAGTCAAAGCTCTCAAGGGGGTAACGCTAGGAATGGCTCCAACAATGGTAAGAGAGGGAATAACAGTAATGGCGGTAACAACAATGATAACAAAAGACTAAAGAATACCCCCGAGCCGCCCAGGCGAGATCCAATTCCAAGGTTCACCACCTATAGCCTGCTCCTGGACACAAGAGAAAATATCTACAATGCAACTCACTCAGTGGTACCGTACCGCAAACCTTATCCCATGAGAAAGGACATTAGCAAACGCGACATGAACAAGTTTTGTCGATTCCACAATGACTACGGTCATGACACCG…	TGAAAAGATATGTACGACGGGACA	24	59.842	TCATGTTCATAACGAGGTTGCTTG	24	59.846	460	712	253
Chromosome1	108	p2	(AC)7	14	262396	262409	tttttttcttttcttttctttttttaataaaagcaTGCATAGATAGAAAATAAATCTCTTATTTCATTCATCTTAGAGGCAAATTTTgcattattttgttattgtggCATTTAATAACTCTTCTAGTTCTATTAAATGTCATACTAATTttttcatatacatataaatggccaTTAAATTGGAAAAGATAAAGCTTTATCATACCACAAAATCCAAAATATACTCACATTTTTTTCCTTCTTCTaaagatataaataaaataaaataaaaaatgattccTCAAGTGATAATAAGACTTGTAAAAGAttcaaaactatataaaagGATGGTGCTCAAGAAGAAAATTTGAGTAAGTTTTTACTTGTTTTAAGATTGGAGAATCTTCTTGTACTCGTTGAA…	TCCACACTTCCCGAAATTAGATGT	24	60.02	TGAAAATGTAGGATTTGGATGCCG	24	59.902	449	661	213
Chromosome1	109	p2	(AC)8	16	264275	264290	TTCAAAGATATCAACCATCAACAAAACACAATCGCAtttcaattaaaatatgaaattcggTTGCTATTTATAATAATAGCGGACAAAAAGCAGTTGACGGAAAAATGATCAAACCTTAGCTGAGCGGAAAACTGTCCCAGAGGTTGGTTGTAGCTCTCCTGCAATTAGTTTGAGTATGGTTGATTTCCCTATACCATTTGGCCCAACCACTGCAAAATGATTTTGAAACCCAGAAGTGAATTTGGGAAAGAAATAGAAGAACTTACAAAGTTGACTAGTTGAAAGACATAAATGTTAAGATTACACTAGCAACAGTAAATTATTCCAACCATGAGCTTTGTAGGGATCAACATCATCCTTAAGATTGATTTTATATCAAATAAGCAAATGCAAATACAC…
Chromosome1	110	p2	(TA)7	14	268804	268817	AGGATCAATTCAATGCTGTTACTGTTCAGCAAATTCAAGTAAAATATTCAACTGTCGAATGATTTTTTAGCTGATAAACAAAACCAAAAAGGTAATTGAGGATATGAAACTCACAGAACGACATTCGGTGGTGTCATCGACGCAACCAGCACCGACGAGAAGCTCACCGATGGCTTCAAAAGCACCTTCGCCGTCGATTCCGAAATCGAAGTCTTCGTCGGCGAGGACGTTGATGATGTAGTCCATAATAGGTTGATCCACATCCACGGCCCTTCGGCCAAGCACTTCTTGCACCACAGAGCCCGCTACCTCTGTCATTTTCTCGGAAACTTTTAATTTTCCGGGAAAACAATCTTTCTTCGCACCAAAGGGTTTTGCGGATATTTGAGAGCCCCCCTT…	ACCTCTGTCATTTTCTCGGAAACT	24	60.202	TTACATTGTGACTTTCCAAACGCg	24	60.787	308	544	237
Chromosome1	111	p3	(TTA)16	48	281741	281788	ccgtaaaatatttaaaccccgtacaatgtatttttataattggggtaagttgaaaaatgcctcttttattaattaattaaccaaatttgcctctaattttatatttatttgaaacatacctctttttatatgtattgtacccaaaataccctgacataagagagtcacatggagagtatcttgaagtgacaggggcaaaattggtacaatgtttaaaaaaagaggtaaaaatgatagaatttaaaaaagagggtaaaaataaaagaggataatataaaaagggtatagagtgtaatttcctctttataatttttatttattttgtatacttttaaaataatccaTTTTTTTCTTATCAAAACGAAGCCCTAAGGCCCATTAACCCACTAACCAAATCCA…	CACCAAAACACGCTTCCTCTTTAT	24	60.023	GAGACGCCGATTTacacagaaaat	24	59.907	413	597	185
Chromosome1	112	p3	(TTC)6	18	281895	281912	cataagagagtcacatggagagtatcttgaagtgacaggggcaaaattggtacaatgtttaaaaaaagaggtaaaaatgatagaatttaaaaaagagggtaaaaataaaagaggataatataaaaagggtatagagtgtaatttcctctttataatttttatttattttgtatacttttaaaataatccaTTTTTTTCTTATCAAAACGAAGCCCTAAGGCCCATTAACCCACTAACCAAATCCACTCAGTCAAGCCCCACCAAAACACGCTTCCTCTTTATCTCTTGGCTCACGCTCCTCCACCTCCGCGCGTGGCttcaccaaaataaaaaatatagttatctttattattattattattattattattattattattattattattattattttca…	attttctgtgtAAATCGGCGTCTC	24	59.907	CGAGTGATGAATCCAAgtcagaga	24	60.142	420	565	146
Chromosome1	113	p2	(AT)7	14	294586	294599	TTTCTCCCAGCGTTAAAGACTCTGCTACGACCTTACACCGCTTTTCCAGTCGTCGGATGGAATCGCCACGTGGAAACCATCTTCGCCGCCTTCTTCCGATCTGTTCCCGACGTTAGACTCCGTCGCGAGTGTCTCCGTACTAAGGATGATGGTTCTGTAGCTCTCGATTGGGTTTCTGGTGATGATCGTAGCTTGTCTCCTGATTCTCCTCTTCTTATTCTTCTGGTAATTTGATTTATGAGAAAATGTAATTCGAATTGAGGTTTTGTACATTATAGTAGTCTGATTAGGTGTAATTAACTAAGCTAAGCTGTGGTAATTTGATGCTTAATCAGTTGTGTATATTGAGTAATTGCAGCCTGGTTTGACTGGTGGTAGTGATGATTCTTATGTGAGACA…
Chromosome1	114	p2	(TG)7	14	297409	297422	AGCTTTTTGAAGTGAGTTCTACTCAAGTAGTTGTaaaaaatggtatcagagccatgcaCCCTTAAGTGGAACCGACGTTGTTGAAGGGGCGACCTTTGGAAAAAGTACAAAGTGGGCCACGGCAGAGTAGGCCGCGATGGATGTGGGCTCTAAAGGAGAGTGTACTTTTAGGATTCGACATTGACCAAGTATGGAATTGGTTGGTGGTATATAACTACTCGGGCACTTTTTTCTTAGGCTAGCTTTTGATAGTCAAAATTCTACCAAGTGATTGTAACATGTTAAAAATGATGATAATATTGAAGAGAACATGCAAGAACTGTTAACTAAAATCTACAAGCATCTTGAATGGACTTAGATAGTCGGGAGATTTTAAAGGTTTATATAGGGAAGTGTACA…	TGAAGGACCTCTAGTTGTtgctac	24	60.021	TAGAGCACAAGAATTCCCTCAGAC	24	60.081	402	656	255
Chromosome1	115	p3	(CAT)7	21	297768	297788	TAGTCGGGAGATTTTAAAGGTTTATATAGGGAAGTGTACAATTGAAGGACCTCTAGTTGTtgctaccacatttttttttaattctttgtTGCATATTCATATATGGCACCATGGATTTGAAAAGGTACTGATGCAggagttgtgtgtgtgtgtgttcaTCTTTTCATGAATTACCTTCTCTATGAAGTCatcataattatttttcttaacgATTTACAGGCAGCAAATGATCCAATCGCTCCAAATAGGGGAATTCCTCGAAAAGATATTAAGGTCTGAGGGAATTCTTGTGCTCTATAAATACTAATACAACCTTCTAAAagcttaatattataatttgaattttcCCATACAATTTCACAGGAAAATCCAAACTGTTTGTTGATAGTGACACCACAA…	GTCTGAGGGAATTCTTGTGCTCTA	24	60.081	CACTATGCTGCCTGTGTTActag	23	58.884	274	543	270
Chromosome1	116	p2	(TG)6	12	298831	298842	TATTCAAAAAACAAtaacttcttttcttttcttttttccccTTTGTGAGGTGATATACAGGcccggccctaggcataggcgggctaggcctgtgcctagggcccacccaaTCCAGGggcctaaattttttttttcttcttttaaaattatacattttttttctaattttaaaaaatactacattttttctaacataagggcctaaaatttttttttctctatagcccactttgtttcagggccggccctggtgATATATTATCCTTTTAAACATAAATATTGTTAATAAATTAGAGGGATTAAATTTTTAAGATTTCAAATGAGAAGATCTAAGATTTAATCACTTTCTCTATTACTCTAACATCTCtaacttattatattataaatttatataatttt…	GATGGTCGAAATTGATGATGGGAC	24	60.024	GAAAGTGGGGTTCATGTCAGAATC	24	59.843	434	555	122
Chromosome1	118	p2	(AT)7	14	308288	308301	ggtgcctagcacccttctacgtgtcaatatcactattagtgtaattaagtattgggtcccatatagtttaatataataatttttagggagtatcgctaaccaattGCAAGTCGACACATctagaaggtgctaggcaccactagtgcccaatagcaatgctcttagtaataaatacaaaattctttttttggagaaaaaaaataaaaaagtcataATTGGTAATAATTATCACAAGCGCCaaagtagtttatttatttctcTATAATTATTTTCCCTAATTAGTGCATGTTTATTCATTTTGGATATacatttattttctatatttttaaattatataaaaattagttatatgaTCAAAATAATTAGCAAGATAAGGCATGAATAGATTaacaaatacac…	ccaTTATTCTGTCTTGTCAATCTCC	25	57.743	gaaTGTGTGGATGGATTTGCAATG	24	59.431	445	608	164
Chromosome1	119	p2	(TC)9	18	310354	310371	TGAGTTAATTATACGATAcaaatttaaaactttaaatacaTATACCGTAATTCACTCTAATATATAACTCATGTTtaagaaatataaaattaggACCACGTTCACATTCATGGAAgtctaataattttattaacgAAAACTTAACTGaatgaaaattatattaaaatttgactgatacaatttaataaatatcaaaatttaaaaattaaaacttaacaCATGGTAAATAATTAATCGTATTAGTAAAATTATAGGTAATTAGACAGAACTCCAAAATACAAATTAACCAAAAGTAAAACTCATATTTAAGAAATATTtcttctaaaataaaataaaaaataattaaatatataaaattacgaCCACATTCACTGAACCTGTCCCACCTAAAATACGTAT…	attacgaCCACATTCACTGAACCT	24	60.263	TTGGTTGTGAGGAATTGAGTTTCG	24	59.964	356	550	195
Chromosome1	121	p2	(TC)9	18	315489	315506	TCTAATGTAGTAGAAAATATTCTTTCATAATGGAATATTTTAGTGGGAGAAGAGTGATTTTCATTAATTGGATTAGATTTATTTGTGTAGATTTTTCTTCATCAAATTCTTAAATAAGTTATCAAACTCTTAAAATTATGACAATTTCAATATTGATAGAAGTGACTActaatatatatgaataatgatatatatgtacataatttatatacaaatatataaaaaaaatttaaatctttgcaaaaaaaaatgttattgtAGTGACTAGTGATGATAGACatactttaaatttaaagttgTCAAATAATTAGCTATactttgattaattaattagctatttttttaaagacaaaaaataaaagggaaatttgatattatatgcttaaaattaatttatct…
Chromosome1	122	p2	(GA)31	62	316184	316245	GATAGAACAAATCTGAGGCCAGGGATGAAATTTAGTGATGATTTGTGATATTTAGCGATGTTTAGCGATATTTCGCGATGATATTCGCGATGTGTTTCGCGATGCTGTGAATTGGAGACATTTAGAGATGTTATCATGATTTCGCGATGTTTCGTGACATCtagcgatgtttcgcgacatcgtCAAAAAATCAggaaaaaaaatgcagaaaacaagCATTGTTGTGAATTGGAAACATTTAGAGATGTTTCAAGATTTTCACGATATTTCGCGACATCtagcgatgtttcgcgacatcgtTAAAaaccatagaaaaaaaaaatgcagaaaacaagAGCTAGATGGGTCAgaccagaaaaaaaaatgcgGTGGTCGTGGGCTGTCTTGGGTGCTTCTCGT…	CTTGAAATGTTTGGGGCTGGATg	23	60.618	GGGCAGCttagagaaaagaagaga	24	60.323	472	749	278
Chromosome1	123	p2	(AT)10	20	342963	342982	AACTGGTCAAACGGTCGTCGGGACTTGTACGACTAGAATGACGAGGAGGGGTCTTGGCAGTGTTTGGTTGAGGAAGATTAAATTTCATGGATTAGGAATTTTTTGGATTGAAGGAGCTGAATAAGTTTCTAGATTTGAGATTTTTCAGGTTGAAGAAGATGAACAGTTCATTcgtttattaattatatattttttaatataatttatagttttaatcaatttttatttgttccataaaaaaagaaaaataaatctcttataaaaataataatcatttaaaattaattttgttttaccATTGTTATTTTGACTAATATAATATTGACACATGGCATCCAAATAAAAAACTAACGGAGCTGTGAATTGGGTACCAACAAAATAGTTTATTTTGAagattta…	AAAACTAACGGAGCTGTGAATTGG	24	60.023	CTGACGGTTGGTATTGTGGTACTA	24	60.082	344	609	266
Chromosome1	124	p2	(AT)7	14	349932	349945	TCAAATTGACGAAGCAAGGACAAGACACTACCGGCAGCCCCAGCATTAGCTTGACAAAAAACATAACTATCATCAGCGAACAACAGATGAGAGACCAAGGGTGCACCTTGAGCAACACGGCACCCTTGAAGTAACCTTGTATTCCACCATTGTTAACATTAATAAAGCTTGGCCAAAGAGTAGTTCCTCTCAGAAATTAGTCACCACAGAAATGGCGATGAACCACACTTGTGTCAGTTTCTTTAATCTTCAGTCTATtacattttctggttttgtttATTACTTGATGATGACAAGTTTTATTACTTTGTTTTTCGATCAATTCTTGATAGGTGTTAGTTCACCACATATTTAAACACAAGGGTTCACCTATAATTCTATAAACACAGCTAGCTTAGT…
Chromosome1	125	p2	(TA)6	12	352275	352286	aagaagaaaaagtgattattaataaatatgaatatgAACATTAATAGTATATATGATTcatgtattattttattcatctaatagtttagtagtaaagaaaagaaaagtcaCTATTAGAAATGACTAAATAACTTAAAAGGCACCCATAGTTCTGAAACAAAACTAGAGTTTCCTTTTGCTCAAATGGAGACAACAccattattgttgttgtttatcACAAAAGCCATCTTATCTCTCTCCATGCGAGATTCTTATAGATGACTATAATTTTAGCAAAGTAGCAATTAAATCAAAAATGTCCAAAGTCATGGTGTTATAGTACTCATGTATATGTACAAACATGTGTGTATAGGACATGCTACATATGCTCATATTTTGCTGAGAAAAATAAAGAGCAAA…	GAGCAAAATGGAGTAGGAATGTGC	24	60.439	GGAAGTTCACTCTCACTCTACACA	24	59.721	393	648	256
Chromosome1	126	p2	(AT)9	18	354886	354903	CGCAAAATATTACACATTCCATGACTAATTTTAGTGTTGAAGTTTACTTTGGTTGTTGAAAGTTCATATTGGTATTATGTGACCAATTTATCAATCTTATTGTGACTAACTTCAATATTTTGTAACTAAATTTTAGTCATAGAAAATAAACATTATTCGTGACTAAGTATATTAGTCACTAAATCTCTTTACGACCGACTTTCAGCGACTAAATggtgactaaaaataattagtcGCAAAAAATTTTGGGTGACTAATTATGAGTTTTAATGACCAAAAAACTAGTCGGCGAAAATGGGTTTTTTTGTAGTGTATGAAAACAAAGTTTACAGTGCACTCTTCACTTAAGAACGGATGACTCAATAGATAGAGAACAAAGTTTACAACAGACACTACACT…	CCCGAGTGAGCCATTATTCCTTAT	24	60.263	TGATGATAGAGGTGAAAGTTGGCA	24	60.019	414	686	273
Chromosome1	127	p2	(TA)7	14	364408	364421	ATGTgagattgattttaatatgagcttagttatatttaattttattttgtatatctattgttttatttgaaaacaggtgaataaatgactacactatatacaacaattaaggacatcactccaactacagaaagttggaagaataaaatgagagtgttaaaaaaatttgaaaagtggACAAATAAGAGTTCACCACTCAAATGTCAAAAGCTTAATGTTAGCAGACAAAAACGTATACAATCAGTTAATTtactgttgaaattgtcaatactctactaataaatgctatattttctGAATTTTGTCTGTACTCGCGttgcaacaaattattatttcataaatatttttttccttaaaaatgaacacagggtaatgatgttgaacctaataactaataat…	acacagggtaatgatgttgaacct	24	60.203	tccaTGTGTCTCTCTCTTTCTTGT	24	59.409	363	615	253
Chromosome1	128	p2	(AT)8	16	381077	381092	GTCTAAATTTATCTTTTATAAAACGTATAGAAAATATCCAAGCACATATGAAAGCgatcttttttatttgattttttttttttatatttgtttacCTCCATCATAGCGCGGATCCAAAACCGTCGGTAGATGGCATTAACACCAATGACGGTGGTGTTCGGGTGGTTTCTAACTCTGTAGAGAAGCCAACAATGGTAAACCACCATAGCCAGTAGTCCCAATGGCACTAACATATAATCAATAATTCTTTTCTCCATTTCTTTTTTCTAAAAtgaaaactttgaaattttgataTGGGGTttagattttatatatacataatatttttcattatatatgtgtgaaattaattaaaccCTAGCTAGCTATTAATTACCACCACTGTGTATACGGCGTCAT…	GGCCATCAAGATCGAATCAATAGC	24	60.143	CTACCCGGCCAcaacatttattaa	24	59.359	404	621	218
Chromosome1	130	p2	(AT)6	12	389675	389686	actaaaaaaatcagaaaaacaaCCACATGACAACTATAAAATAACcaaaaaatagtttattatttttactaaataggtatttttataaataaaaagttcaaagaataaaaataaaaatttatttgtattaatgtatttttataaatttcttttaaatttttgatctattaagtaaaatattttctaatatttatataaaggaaattacattatatattcatttgactttatttattttaatttttacctttatttcatatttttttagggattatttcacaaaaacataaaaacaacaaaaaaaaaaaataaaaatacggtttcacggaattttaaatatttttacgattttttgattttatttacaaaaaatacagtcttttatgttgtaatcttgtt…
Chromosome1	131	p2	(TA)9	18	390994	391011	GTGATTCTAAGATGGTGATTAAGAACCTAAAGGGTGTCGAATGCTTTTGGCGGCTTGAGAACTATGCAGGACAATGCAAACATCTCTCTACTTTTTTCActagttgtaatttttcttatatttctagaaACTGTAATTTTGCGGCCCATAATGTGGTCTATTGGGCGTTTGCCAACAATGTTTCTAGTATGGTAGAAGTTTTTACTATTCTGAGTATTATTTTCTGTAATGACCGCGAGGTTTGACTATTTGGTTCCttctaatatatatacactttatttcaaaaaaataaaaaataaaaaaacttatcCTACTATATATACATACGTGTAGGGTCTTTGTTGATGATCTGGAATTAGATATATTAGGCAGCAGAGTGTTAGGGCATCACTTTGGGTA…	gaatcTCTCATCACTCTGTCTCCC	24	59.962	GACTGAAGCTACGTTGTCAAGTTT	24	59.73	439	592	154
Chromosome1	132	p2	(AT)7	14	400596	400609	AGCCAATAAGTTTGGAATGGGGTTTTAAAACTTATAGTAAACTTGAGTTAAAGACTAAGAAAGGGAGAAAATGAAGAGTGGTTTTGAAGAGAGACTGTATATGATCAATGAGTATATAAGGAAAAGTGTATAGATATTCTTCTTCATACGTACGGTGGTCTTTCTTTCCACCACCGTCTTTGATGGCGTTATCTTTGGCAATCAAAGCTGGCATCTTCTTCAAAGTCAAACCTATAAGAATCTCATAAGTCTGCCAcatatcattaaataataatatatataaacaatatatttatatatgtgtgtgtgagtgtactatagtattatataaaagcTGTGTCTCTTTCTCTCTGTCTGTTGAAAAACTTGAGAACGTACGGTGCACGATGCCATATATAG…	aaagcTGTGTCTCTTTCTCTCTGT	24	59.899	AGTCACATCTTCTGCTCTGCTTAT	24	59.838	331	555	225
Chromosome1	134	p2	(TA)6	12	415327	415338	AAATCTGGATGATAGAACTTTATGTGAGATACTTAAATGGTGGACCTGATGTGTCCTGCCCCGTATGTAGGGACAATCTATATTTCTAGTCTTCTTTAATGCAATTTAGATCTTCCATTAGTTGTCTCCTTGAAATGCGATATGAATTCGAGTAATGTTCATTTGCTTGTGAGACTTGAATGAAATTCAGTTCTCCTAAATTTGTCAGAAATCTGGGAAATTCATTAGCTGGCACTTTTTGTGTTAAATTCAGTACATTTGTGGGGCTAAGAAAGAATAGTCAATTTCTTGTACTTGATTTGAATTTCTTTTGGCTCTGGTTCTGTAATATGGctataatttatcttttttgtaTTAATAGAACTACTCCTGTTATAGGCTTTGTTTGAATTTACCTAG…	GGCTCTGGTTCTGTAATATGGcta	24	59.96	GCTTGAAGTCCTGCAAAATAGAGA	24	59.303	313	593	281
Chromosome1	136	p4	(AAAT)5	20	441235	441254	ttaaaaatttaagaagCACAAGCTCATTTAATGCGTTATATTGggccgtattgtattgtattatattgaagtgtattatatcatttttatataatactatattaaattttaatttatactaaaatattatatagatGAAGCTCATACAATTCAATACCACatatattacataaaaatattcatgaaatacaatttaatataatactatacaatacaatacgatgtaatacggcgtaccaaacgaaCCCTTACGAgtatgatttagtagatatcaaatTAAGGACATGATTTAATATATGGACAATCGTCacatttgtaaaattaaatgaaattggactgaaattcttaaatctaataatttcAACAATTCagtagaaaattttaacaacttgaaaaatt…
Chromosome1	137	p3	(TCT)9	27	454419	454445	TTGAAAAGTTGACGAACAAGATTCAACAGACGCATGACGAACTCATGGCCATCATAAAATCAAACTCTGTTCCAATGTCATTATTCTTGGCTAAAGAAGCAGAAATGAAAGCCCTCAAAACccagtatgaatctctaaaaaAGCAATTTTTTCAACGAGAATCATACCCTACGGGGCCTCCGTCAACACTCTTTGGAGGAAATACAACACTCTTTGGAGCAAATACACCATCAGTACCATGGCAGTTCTCAACCATGCCAAAGACCTCTCCACATCACCCTTCTCAGTCTCTTCGCAAGAAGACTCACTTCTCCGACTTAGACGAATGCTTGAcgaaaatcaacaacaaaaaaccAAAAAGGGGAAGAAAAAGGAAAGCCTAGACAATTCTCCTCCACG…	GCCCAACATAATCCTATTTCTGCC	24	60.022	ACTTTTGACAATAGGCTCGGTTTG	24	60.023	440	697	258
Chromosome1	138	p2	(TA)6	12	466129	466140	ATTTGACCGTTATGTTAGTTATGTTTGGAGTTTAATGAATAGTGAAGGAAAAGGAAAGAAAGGGAAAAATAAACGGTATTATATTTTGTGTTTGATGAACCCATTTTGAGTTTGAAGATTTTAGTTATGTTAGTTATGTTTGGACCCCGGATTAATAGGATAGATAGGTAAAAAAAAACAGTTGGGAAATCATTGTGTGTTTGATTAAACAAGTTTGCTAATTGTCTCTTCACTTGAGCATAATTTAAttacaataaattaaattttaatcaaACTTAATATGTCTTAAGAAAGTCAAACTTAATATTAGATTTCACACAACAAAGCTTAGTCTCAATCTGAATTTTCCCAACGCTTTGATCCCAAACAAGAACCCCAAAATCATCACCATTCAAGAAT…	AACAAGAACCCCAAAATCATCACC	24	59.96	CTTGGGGCTCATACCTAAATCTCA	24	59.897	366	544	179
Chromosome1	139	p3	(TCA)5	15	476648	476662	CAGATTAGACACCAAAAACATCAATAACCCAACTCTTATTATTCCTCCTCTGCCTAATACTAATCAATCCCATCATGATCATGATGATGATCTTGATTATGTGGGTTTTCAAAATAAACCATTTTTATGTGTGAAGATAGTGAGTGAAGATGATTTGAAAAGTAATCATTTTCATCAAATAGAAATGCCCAAAGAGATTGGAGAAGTGATAATGGAAAAAACAGAGGATTTGATTCAAATCTTGAATGAAGATGATTTTGGGGTTGTTGTTTGGGAGCAGAGCTTTCCTCAAAATAAAATTGAGACTAAGCTTAAGTTAAGAGCTGATGGTCAAATTTTGTTTGGTCAAAATTGGTCTCAATTGGTTCGTGGCCTTAAAGGAGGagatgttgttgtttt…	TGGCATCATCACAACCGTTTATTG	24	60.38	ACCCTTTTCAAACTAAGTCTTGCAG	25	59.932	421	708	288
Chromosome1	140	p2	(TA)10	20	481727	481746	AAACAGGAAAATTTATCCTAATTCGACCAAAATTTTAGTAACATAACGACTGTAATCGGACGTTCCcgaaaattttaaacatgccaaaaataagaaacaaaacaaacaaaatagcATTAATAGTACAAAAATTATCCACCCGTCCGACCGCATTACATGTATTCGCAAAACCTATTTCagtacggatgaatatttaagatatctaAACTCATCCAACATGCATATTCCACCCATCCAACCGCAGTATAATTAATCGCAGAACTTACTTTACTACGAatgaatatctaagatattcaaactccactaaataaagaattttaaagttttagtgATTATACTTTTCTCCAATAAAGATAGCTACTTGTACACTCTTCAATCAACACAAAGAACCCGatatct…
Chromosome1	141	p2	(GA)11	22	484992	485013	ATGATACAGAACAAAATACACAGTAAATATCAGGAATGTAGCAATTTGTTTAACAATATTTAAGAACATTAATTTGGAACAAAGGAAGAACCCCAAGTGatagtttcttaatattaaaAACTACAATATAAAAGAGCACAATCTTAGTGACAAATTATAATCAAGTAAGTACCATTTTCTTTGTAATTCTAATTGAGAATGAATACTAACTACATAGTTCTAATTGAGAATCTTTATAGTATGAAAACTTTGACCACACCATAACTATTAACTACAAAcacttttataattaattaacttcttataattttttaaacataaCAATAAAAATTTTGGTTGCAGCTTCAACTTTCTCATCACTATCCAACAATGGAGTCATAAAATGAAATGAGCAATTTA…	TTGCAGCTTCAACTTTCTCATCAC	24	60.261	ATCTCTCTTTCTCACTACCCCAAC	24	59.532	337	610	274
Chromosome1	142	p2	(AG)7	14	491740	491753	ACCAACAAAAATTAACACATCTTCAAGACTCAATCTTTTCACACACAAAATTGGTTGTGGCCCTTGTTGTCGATTACGCTCTTGTTGTTGTTCTTCTTGGGGTAACAAAGGAACGAAAGTCTGATTATTTTGGGGGTTTAATCGGATTAAGTTGGCATTGATTATGATGAGTGGAGAAATAAGTTGATAAACAAATTTCAAGAGAAGAACGTCTCCAACTCTGATCCCGCGATCTCTTACGAAGGAGTCCCATTCGGGTCCTACAATGTGGACAATGCCATTGCCTGAGAACACAGGCCTAACCATTCGGGCGTTGTAGTCTCCGAACCTTTTGTCGTTGATGTGAAGATTACTTCTTTGGAGAAGTGCTTCAATGGTGGTAGATAGTGGATTTGGGAT…	ATGGTGGTAGATAGTGGATTTGGG	24	59.895	aacacaacACCACTCTCTACTCTT	24	59.594	374	542	169
Chromosome1	143	p2	(TC)26	52	492143	492194	AAGCTGTTGATGTCTTTGACTACAGTTCCACACAGTGAATTGTCTTGATCTATTCTTCAAAATGAGATGAAAACAGAACAAGAAAACAAAGagagcagagagagagagaggaattAAGAGTAGAGAGTGGTgttgtgtttaattttaatgtatGGTATAGGTACATATATAGTAGTTGGTAATGATGTTATTAACGAAGTAAAACCAGTCCGTACTACAAAACCGTTATGTTAGTTATTTATACAATCACTTATTTGTTCAAAAGAACAGTTAATTATTATCcagtatttttgaaattgaGATAGAAAAAGAGGGACAAAAATGGTTGAGTGTGAGAAGAAGCATGAGTTAAGAATATTGGGAATTTGGAGAGATGAGCCTTTCAAAAACTCAATATTG…	GTCATGAACAAAACTTAGCCCCAA	24	59.961	AAGAGTTCCGAACAGTGAATTGTG	24	59.727	466	641	176
Chromosome1	144	p2	(AG)8	16	498064	498079	TGGTTGATTTCTTAGACCAACACAATCCATATTTGGGGTTTGAGACAAATTTGGGTTTGAGAGTTGATGCAATGGAAGTTGTTTTGATTTCATCTAATCATTGGTTTGAGTATGCGAATCGTCGTAGGCTTAGCGTCGGAGATGTCGTTGTGTTCTGTTTCGATCTTTCCCGACGAACTATCATCACATCGGCCTTTCGTTACCGTCATGAATTTGGTGTTTACAATCCAATTTATTATCGCACGTAAATTGTTAAATGAATCTTGGaatctttctttttcattttttgttaCTTGTTTCTTTCTTTAAcaaaatttgatgttgtttgATGATGTTAGTAAGTACTAGTCATACATAAATAAATGTTGGGGTTCTTAATTTTTAAACTATTGCAATCTA…	GTCTTTGACTAGAGTTCCAAACAGTG	26	60.019	TCCAGCTAACGTTGTATGGTATAGA	25	59.171	410	639	230
Chromosome1	145	p2	(TA)8	16	498624	498639	TGATTTAACGGCAGTTAAGTTAGTTAATTAACGGAAATTTTAGCTGTTATTTTTTCTATACCATACAACGTTAGCTGGATTTTAGTATTGGATTTTAAAGGCATATTAATGATCATATAATTAAATGTGTATCAAGTTTGGCCATACAATGGTAGTTCAATTCCTCCAACACCAAACCAATCCCAAACCTATTGTTTAAGCTCATCTCATGATGGAATattctataaattattttacaaaataaactcAGAATTCCTCAACTGATctttattcttaaaaaatacaGTGACAAGTGTCAATATTGAGTTTTTGAAAGGCTCATCTCTCCAAATTCCCAATATTCTTAACTCATGCTTCTTCTCACACTCAACCATTTTTCTCCCTCCTTTTCTATCtcaa…	ACATAACGGTTTTGTAGTACGGAC	24	59.077	TACTTTGGAGAATTGGGAGTGCTT	24	60.203	429	696	268
Chromosome1	146	p3	(ATA)5	15	499884	499898	TTGTGTTTCGTCGTAGGCTTACCGTTGGAGATGTTGTTGTGTTCTGTTTCGATCTTTCCCGACGAACTATCATCACATCGGCCTATCGTTATCGTCATGAATTGGGTGTTTACATTCCACTTTATTATCATTTGTAATTGTTAAATGAATCTTGGtatctttctttctttgttaCTTGTTTCTTTCTTTAAcaaaatttgatgttgtttgATGATGTTAGTAAGTACTAGTCATACATAAATAAATGCATCACTTGGGgttcttaattttgtatcatAGTTTGCTTTGATTTGTGTAATGATGATTTATATATTCTAGAATTGATTTgttactatatattttttttttttgtgagtgGCAAAACTGGGATTTTGTAAAACACCATcattaacaaaatta…
Chromosome1	147	p2	(CT)18	36	500434	500469	gaataaaaatataGGGTTAGTATTCTCATAACAAAAATCCAAAATAAATTTAAGGAAATATATGCACTTAAAATTGGATTTTTTCCTtttacattttatatttttaaaagtttttcATAAACAATCCTTTCACCTTGTTTTTTTCATAGCGGCAAAGTAAAAAACGAAACACAACATTctgtatttttctaaaaaaaaaacttcaattCCATACAAATGTTAAAAAAGAAAACTTAAAATCCATGAAAATATACACTTTTTGCCCATTTTTTGGTATATACGAAATAATCCCTAAATTCTAACCCAAGCCCAAGCCCATATAGAATTGAGCCCAAATAGAAAAAGGCCCAAAACCCAAAACCCTGTTGCCTTTGTCGTCTTCTCTGTCGATTCACCCAA…	ATCTCTCTTTCTCACTACCCCAAC	24	59.532	GAAGTTGTAGCAAATCGATGGCAT	24	60.202	412	696	285
Chromosome1	148	p3	(GAA)5	15	505566	505580	tattattaccgctaaaaattaaacttaagtatttatttacaaccaGAAGTTAAACTTATATATTTATGCCAAAATTACTTAAATCTTTTGAAAAATcccaaaataaaatttctaaaatCTTCCACTCTAGTATTTTCATAAAATACGttttttcatataaatatttttttaaagatattttatttattattttaagaagtgACCCTAAATGCAAATTTCTTTTGTAAGAAAAAGGGGTGTAGAATCCCTAACGTGCACCCAAACACTCACTAAACTACCCCAACTTAAAGTACACCCAATACAATACAAAAGCCCAAAGGATCTTCAATTCTtagctataataattattaattaaataattaaataatccaAACATTAATCATATTTtgcattaaatta…
Chromosome1	149	p2	(CT)10	20	513265	513284	GTAAatttataaaagtttaatttacattatttatttaactaaaaaaGTTTTTGTTCTTaaattgtatgatatttgatacaATACTCTAGTTTTTTTAGTTTCCAAATAATTATAGCaaatttaaactatttttttttttaaaaaaaagatgaagCTCAGTTTGGTCAATTTAAACCGACCACACCGTGAATTAAAATGGTCAGTTTTTTACGTTTATATAATATTCGGCTAGTTTTcaaattataatcatgaaaattgaaataagaaattcttactttttttttaaaaaaaaaaaccgaccAAACGATCGTTACTCACCCCTATTCAACATTTTCCATCATGGGCTTAAGAGAAGAAGATGGGCCCAAGCCCATTCTCTACATCCTAAGAAAGGAAGGT…	CCAAGCCCATTCTCTACATCCTAA	24	59.897	CTAGAGCCCAGGAGTAGAAGTCG	23	61.301	365	574	210
Chromosome1	152	p3	(AAT)8	24	525932	525955	TGTAATGCAAAGACTTGGAATCTCTTACCACTTTGAGAATGAAATTAATGACATAttgaaagatatatataacaaCAATAATGTGTGCAACACCAACATAATGTGTATGCCAATTCTCTTGAATTTAGACTCCTACGACAACATGGTTATCCAGTGTCTCaaggtatatatataatacttttTCTACTCCTTTATTTTCACATAATTAACACAATCATTTGATGAAAATTATTATGATGAATAGTAGTTAAATGGGGTAGTCTATTTTAAATTCAACTActactcatcatcatcatatctAATATGTCACCTAATGATAGTATTATGCATATGCATATTCTTAGATATAATATAAAGTAAAGTTTGATGTGTATTTCAAATTATACAAATTTATGAACT…
Chromosome1	153	p2	(AT)6	12	539207	539218	CTTGCTTTGATGGATACCCTACCATAATACGACATTCATCGATGATTTTACGTCTTACAGATGATCTTGCAACTTCAACGGTAATGATCGCAACTTATAATTCTGTGATTATTTTTAATCACTGCTTATAggtatttttaatatttttagttaattgataagttataattctatttttttttcatcttattaCATGATCGTGTATAATATAGTTACCtgatacaatttttttaaaaaattcaagtaATTTAGAATGTTGAAATCACAATTTAAACAACTTATTGCATTTACATAAACAACGTGTTCaataataaactatttaaattttgatttcgAATCTCAAACCTAATTAAAAGTACTACTACAGATATTGTCTTTTAACTTTACTCATCATGGTAT…	GCTCACTCAATTTAATTAGGGgcc	24	59.962	TCGCCTCTTTTCAGTTCAtcctaa	24	60.021	452	631	180
Chromosome1	154	p3	(GAT)5	15	539463	539477	TTGAAATCACAATTTAAACAACTTATTGCATTTACATAAACAACGTGTTCaataataaactatttaaattttgatttcgAATCTCAAACCTAATTAAAAGTACTACTACAGATATTGTCTTTTAACTTTACTCATCATGGTATATATTTAGGGTTAGGCTTAGGCTAAGACAAGTTAACTAAGTCCGTGCCTAGGGCTCACTCAATTTAATTAGGGgcctaatgattttttttttttaaaaaaatatatatatattattgtaataacttttaatatcatttttcttaATGTCTAATACAATTCAAAGTCAGCcctgtatatattaattattaacacatataaatattatttttaggaTGAACTGAAAAGAGGCGATGTTTCTAAATCAGTCCAATGCAA…	ttaggaTGAACTGAAAAGAGGCGA	24	60.021	TTTGGCGATCTTGAATTCCATGTC	24	60.142	352	647	296
Chromosome1	155	p2	(AT)6	12	543535	543546	ctgtaaagttcatttttattttttttttaattttatttaagtcgggtctaagttcggggtcggattcgggttcaaaTCAGAAGCCGGGTTTAGCGCCAGGGCTGTGTGGGGAGGGAATTTGAGTCCGAGTCTGGTTGTAATTCAAAAgatgattaagaaaaaaaaactatttaaaaaatattgaaagtgattttttttttatttttaaaattttgatttctattataaaattgaaaagtaaaaacagttttatagaacatgtttttgaaaatattttcacttttctactttaaaaacagaaaattgattaaaaaagtgttaccaaacgccacctataTATCATAGTTTTGTATATAAGTCCTCTTTTGTTAGGCACATGGCACACTAATTATTAGTTAA…
Chromosome1	156	p2	(TA)7	14	551656	551669	tatatatttgtaGTGATATAAGACTATTGTGAatgttaaatttataaattatatattcttACTATTGTCTATCCTAAAATTAgtattatacattttatatgtgagtgattaatataatttatttactaTGTGTGATATATTGATAAATTTAGtctttaaattaatacaatacatatttatattttttaatttttgtcaaatatttaaaattaaaattattttaaatttttaatcgaataaaaaaatattttttcattttttcattttaaatttaattttagttggatatatataataatatacaataattaaaaactatagttatttataataatttattaatataagaatacttttcttacaattaaattatttatatcactaaatttatataaaaaa…
Chromosome1	157	p3	(AAT)12	36	552903	552938	AGTTAGGTTTTATCgaaaattaataaacaagaaataaaaacaatattttttttattatatgaataaaggtataatttttaatatgtattatatgtaattaaattagatcaatttttaattaaaatttaaaattttctcaaaaaactgATTCAATCAAACTATTCCCATTCAATTTAATCCAATGGTAACTGCATGTgtattttttgtaattggattggtTCAGTATAATTATATCATAAATCAATCACAATTTATTAAAGGTTactaagaaatttttttaaagttaaggtaaaaatatttaattacaaatattaaaaagaGTATATCATTATACTTTATTTTGAGAAACACAAtatctaaattataatttaactaaatatagagaacaacaataatttt…	CGTGAAGTGCGTCTAcatttactac	25	59.997	CCTGAGACCCATTATTACGTACCC	24	60.262	444	636	193
Chromosome1	161	p3	(GAT)6	18	562501	562518	AAACAACGTGTTCAATAATAAACTACTTAAATCCTGATTTCGATATTCTACATTATTAACaagtattataaataaaaatatattttgaatctcaaaactaattaaaaCTACTACATATATTGTCTTTTAATTTTGCTCATCATAATATGTATTTAGAGTTAGGCTTATGTTTTTATGCAGACAGGCTATTTAGTCCTGCACTTAGGACCTACTTAACTTAGAgacctaataatttttttaaaaaaaatatattatcatacgtaataatttttaatattattttttctaatgtCTAATACAATTTAAGGTCGGTCctgtatatattaatattatacatatataaatatttttttaggatGAATTGAAAAGAGGCGATGTTCCCAAATCAATCCAATGCAA…	tGAATTGAAAAGAGGCGATGTTCC	24	60.083	TCTTGAATTCCATGTCCATCTCCA	24	59.772	358	645	288
Chromosome1	162	p2	(TA)6	12	562962	562973	AAACATGGAagcttattaataaagattacataaatttggatgatgatgatgatgatggtgatgacTACTCTCCAATGTTCTATAagtctaataatattaataaggCTTTCATTGAAATGTGTTTAAATCTTGGTAGAATGTCACATTGCATTTATCAATATGGAGATGGACATGGAATTCAAGATCGCCATACAAAAGATCATGTACTATCATTACTTATTCACCCTATTCCTCTTACCCAATAAGAACAACTTCAAATCAACCTTATTGTTGGTTCTAAATGTTTTATTGTCTTTGGTGATAGATTTACTcatcaaaatttgaaatattatatgtGTATTTTACATTGTgattttcaataaaataaatatccatgtgatatatgtatttttatattta…	GTTTGAACACCTGTCGTTacttgt	24	59.906	aaatcaaatgcaCCCTAAGTCTGC	24	60.082	431	571	141
Chromosome1	163	p3	(TAA)5	15	566355	566369	AATTCTGCTACAGTTATTTTTTCTACAATTCTCAAGATTCAATATTCATTTCACATTGCTTGCAAATTCAATTATTTCCCCACCTTGAATCCTTCTCAATTCATAAACATGTGCACCGAGACACTCGACGGATCTCATCCACTTGAAAATTACGTATAAAAGTTgaaaattcaattttaaaattgatgtCATTTTCGAGTTATGTCATCGTGTCGTAATTTATATGTAAACctttattttttacttattgaaaATGTGAGTATATATGAAAAGCACCCTCGATTAATTCGATGACACAGATGCATACATAAATTAAACCATTGTTTTTATTCATTCTTCTTTTTGCAGCCATAAAAATCTTATCTTGTTGATTAAACATGGTCTACATAACATGTGATC…	ggcTGCATTAGTGTCCATTGTAAG	24	60.202	GGGTTGATAGTTTGCTGATCTTCG	24	59.965	461	626	166
Chromosome1	164	p3	(TAT)5	15	575711	575725	aaattcaaaaagacTAGGATTCGTTTGGCACATTTTTTGGAAAAgctaaaaactgttttttaaaaaactgtGACAAAATGTGTTTGGCAGCAGTTAATATcttattgaaaaatttatgaaaaaggTACAGTTAAAAGTTAAAGGTGGTAcaatctaatttttaaaaaaaagatgtttgattaaaagactctataataattattttttactaaaaatttatttaattatttattctatattacaaaaaaaaatatattttgtaggaaaaatatttaaaataaataatatttcaatttctaactattattttgttttcaaaaatattttatatttatattttattattaacaaacgATATCAACCTAAGTTAcagtaataaaaatattaaaattattttat…
Chromosome1	166	p2	(TA)6	12	618705	618716	GTGTCTAACATCCTCTTTGTTGTCATActgttattggtgtaattaagtaacgagtctcatataacttaagaaaataacttttataaaatatcgctaactaatcgTATAATTTCACTTATGAAAAGTATTAAACATACCTTGTAGAGGGCATTAACCATGGCAGGAATATCATCAATGTTATCACCAAAGGCATTAAGAGCTTTGCCAAGAAGTAAGTATCCAATAGGTTGAGCCATGCCATGAACAATAGACCCTAAACTACCCAAAACCATAAGACTCCAATCCAAACCATCTCCATATCTTAAAAGCTTATCATATCTCAAACTTCTTTCACTACTTGAAATGATAACaacttctttcttcttctcatcAACACTACTAGTAGTACTACTCATTTGC…	tgCAACACACGTACGTACTATATG	24	58.97	CCCACATATATTCTCAAGTCCAGC	24	59	464	630	167
Chromosome1	167	p2	(AG)29	58	619871	619928	aaattatttttaaattttgatatttaggattagttaaattttaaattaaatttgaatattttgataGTTTAACAGATGAGCAGTTTCATTAATTCCGAAGATAAATTTAGGAcgaataataaattttttttaattactattaaactataatagtaatttttatttttatttaaatcactattatgctttcaaatttcaataattatcactacattaaatattattaattttaaaattatgatattaaaaaaaaaactaaaactaaaataaaattaacatacgtgGCTTGTCACATAACATATCTAGTTATGTTTATGTCCTTCAAAATAtattatcaaaatattatttctctATTTTACATCAAGTTTTTACAGCACAGTGTCCATgaatttctctaat…
Chromosome1	168	p3	(TGT)5	15	626277	626291	TGGCCCTGAGAAAGGTGGCGTACACTTGCTTTTTTAAATTAAAGCAATGAAATTTGGTGTTACAAATATACAAATAATGCTAAATTGCTCAACACGCAATATAGCACATCATAGTGCTACTTTGCTTGCTACTAAGTGTACTTAAACTCTCCTAAAACTCTGATAAGCACAACATTAATAATCAAAAAGAATTTACTAATTCCAtacttcttttctttctttttatacAATAAAATTGCATAGACAGGACACCTTCTGCTCCCGTTCCTCCGTAAACAGAAGAAGAAAAATGGGAATCAATGGTGGTGATAATAGGATGGGTAAAGGGGATACTTGAAAATAATAATCAGTCAGTCTCTACAGCGGTTCAAGTGTTCCGCTTTTGAGTCTCTCCATCCG…	TGCTGCGAATGGGATTGTCTATAT	24	60.263	TGGGACATTGGATGCAATTAGAGA	24	60.08	444	658	215
Chromosome1	169	p3	(CAA)5	15	640379	640393	ACACCATACTAAATATCACAGAAAATTATGCATATAAAAAGATGAAGTTATCAGAGAAGCACAATGCAAGTTATGAAAACACATTCAATTATACAATACACCAGCATTACTATATGAATGAAAAGAAAAGACAGACAATACGGAATTGCATACCAAGAAAGGCTCCACTGCCTCCAATTCAATCCAAAGCATGAAAATGGCCTGGGCCTTCTCCACAGTCTTAGGCCTACCGGTAAGGCATTTCGCCACAACCGCATCACATACTTCTTTGCCGTACCTATACAAAACAAAACACCATAAGTTACACAACCAAACAGACCAAAAAGAAAAAGCAATCCaacaaacaaaaattaaataaacttgaAAAGCATTTCACCTTCCAGCATCAGCATCAGCGGC…	CATCACATACTTCTTTGCCGTACC	24	59.966	GTTTTGCTTAGGGTTTCAGGTGTT	24	60.142	255	550	296
Chromosome1	170	p3	(TTC)5	15	640916	640930	CCCTAAGCAAAACCTCCAAAGTTCGAACTtccaaaaaacacaaaaaataaacaagtatCCCTATAATTTTACCAAATTCACGAAGACGAGCATCCTTAGGATCAGTAATGGAGTCACAAAGCGAGGCCAAGTCGATATTAGCCTCATTTCGAACCTTCCAATTCTTATGAAAGAGACGATCCTCCCACGGCAACTTCTTCGCCTCCTTCAATAATTTCTCTTCCTCCGACGACATTCTTTCACAACCCTATCGATCTAATGAACTCAACACAAGCCGATTCGAACAACGATAACGGCAATGGATCGGGATCCAGAACTCAGATCCACTTCCTCCAACACAGAATCAAAAATTCAATCGAAACTCATTGATTCCACGAAGAACAACAGGATTTTCTCGGA…	agagacgcactattgttgttgttg	24	60.025	CAACAAAGCAACATAAAACCACCG	24	60.026	443	678	236
Chromosome1	171	p2	(AT)7	14	656395	656408	TATGCATTTGTTTCAGACCTGTTTTTTAAGCATAACATTTTACCTTGGCAGGTTGGTGCATTTTCTGTTTTGAAAGAACTTGTTGTTGTCTTGCCAGATTGCCTGGCAGATCACATTGGATCCCTCATTCCAGGAATTGAAAAGGCTTTGAATGTAAGTACAATGTTGAAGCAGAGATTTCAATCtatcttctaatatttataatattacatcTGGTGTTAATATTTTTTCCCATCCCCTATGTTGTTTTCAATGATCATATACAGGACAAATCTTCTACCTCAAACTTGAAGATAGAAGCTCTTATTTTCACAAGATTGGTCTTGGCTTCACATTTTCCGTCTGTTTTCCATCCTCATGTCAAGGTAAACATCAGTGCCCTTCTTAGTTAGTGCAGGG…	CTTCTTAGTTAGTGCAGGGTGGAG	24	60.622	TGTAATTCATGCACAGAAGGGAAG	24	59.298	381	675	295
Chromosome1	172	p3	(CCG)5	15	661026	661040	CTCTCTTTACTTATAGTTTGGGTTGAAGAAAAATGCAATATATGAGTTTGCATTTCATTGCAAAAATGGGACTAGACAatgttttttgtttgtttgttgatAGGTTTTTCTTGTGGATTTATaaatagtttatttaatttagaattttttggaaagtacttgaatatttaaatgatcaaaagatttttgaatttcataGCCAAagatcaatttttatttttttacttgtGTACAAAATTTATAACATTTaacttttcttcaaaatatttattataaaaatataagacCTAATTTACACCATCGAACTAAAAATGTGAGCAAAAATATAGGGAAAATGAATTAGTTACTACTACTTTTCTTCAACTACAAAGTAAACTCTGTTGATATTCATTTCTCTTC…	CTACATCGATGATCTCAGGTCCTG	24	60.083	TCTTGCCCAGCTTGTAAGAGAC	22	60.29	405	609	205
Chromosome1	173	p3	(GAA)8	24	663529	663552	AAATTAATAACTCTcttaaaaaaattcacaaattcaCAAACCCTAGGCAAGTTTCTGCTAAAATCCACTGAAAAAGCTCGCCAACGCGATCCAATCTCGAGTTCTCTATCAATTTCCCGGGCTCGTGAATACGCAGATTGAGCGACGGAGCTCAGGCGGCGAGAGACATCGTACCGACGGTCGAGTCGTTCGGCGGTTTTCTTAGTTTCGAAGAGGAATCGCTCAAACCATCATTGGCAGTACGCCAGGCGTCTCTCCAGGCTTCTCCCGAGGCCATGCGTTTAGCGAAGCCATCGAAATCGTTGCGACGGAAGGCTTGGACGACGAGGAAGTTAGAAGGTGAGTTTGAGGAGTAGTTGAAGTGGTTGGGAGTGGTGCGGGGGAGGAGGAAGTGGGTTT…	GGGTATAGGATTGTACGGCTTTCT	24	59.96	GGGCATTTTCAACGACCTAACATT	24	60.322	460	735	276
Chromosome1	174	p2	(AG)6	12	664519	664530	ttcagggggcatgatttggtacgtgtcaaagtttagggggcaaaaatcctaattagcctttctttttttcaaatttacggttggAGTTTCTCcggtgatttttatgtgaattGCTATAGCGATTTAGGTTAATCTTTTAGTAGTTATAGGGGTTGTTGTATGGAAttccgtaaaaaaaaaaaaaaaaaaaaaaaaaaaactgttttaaagtgtaaaaataaaaaaattcctaaaaattattagaaaatatttatttatttttgtataaagtAATTTGCGACGTAAATACCTAAGGTGACGTTTAGTTTACTAAAATGTAATTGTAATGGtaataggaatagtaataaAATGTAATACTTACCATGTTTGGCTTATTTTATAATCGAcattgtaattaat…
Chromosome1	175	p3	(TAA)7	21	666820	666840	ACTAAAAGTAAATACATACAAGTttgggattataaaataaatattaatattaaatttaaggtttcaaatcaaaaataaaattaatattatttttgttgtcaTTGTGATTTTGTCTTTTACTCTTTGGATGAAGGTCGAGTGTGGAAGAGGGAAATAGGGTTGATGATGACCTAGACTTATCATCATTGCATCACATGCTTTGGAAGAGACAAAATTTATGATGAGTAGGCTTGACCTTTTTTGGTTGGATTGCTTTGGACTTTaacaaaaatgtcattttttttcttcatttcttttcaatttttctcCTTCCTCTTCCTTTAACACAAATACACTTAATTCCTACAAGAAAAAACATATattgaatcaaaatcaaatattttcatttataaaacatat…
Chromosome1	176	p2	(AT)8	16	683768	683783	aataaaaaaaatttaaattctgttataaatattattaattatgtggatgtccaaatcttttatttattgtcattaattgtaatcaacattcctctttttcttagtttccctttttcttagtttcttaatatctcactcttgtatttgtataaataagggttcaccccattggaagaaacaactcagaaattctcattcactttctctttctctcttcatcttcttcttctttcttctcatctactttatattattttataacacgttatcagcacgagtctctgcccaagcttcaagcatgaatctctgcctaagacccaatgtaagtattttgttaaagttcttgaattgtttcaaagtcacgatacactaaatatatatttatatatatactcatct…
Chromosome1	177	p2	(AT)6	12	686081	686092	gtgtatatgttttggagaataatataattatattattcgtgtatataaaaatgaaacttgtaatgattatgttgtaatgaatttacattacattttgaaagtttcattgaaatacaaattatagtgaacctgaagttcatgaattgaattattttgacatgatcaatcatatgcaataaattgtcaaagaatttgactaaattttgttgaagaaccagaagattcttctcattgttatttataaggctcaaaagaagaatgtgcatatatttgcacatagaaaatatttaaattatattttcttaacaatcttgagccattgttagatttttattgcatagtttcttatcgatgtgataagattatataatcatgcatttacaaaatgtgtaaatttat…
Chromosome1	178	p2	(AG)6	12	695808	695819	CTTGTCGTCAAACGTCATCCCTAACCTCTAACACACACTTGTTGCAAAATATTGCTATAAGCATTACTAAAAATCTGTCGACAATGCTACTATATATTGGTAATGATATCGCTACACATCGCTACTTGTTGTCAAATATCATCCCTAACCTCTAACACACACTCTTCTCACAAAATATTGCTACAAGCATCTCTAAAAATCGTTAAAGCacgaaaaaaaaaccaaaacacGTAGAATCACTCAAGTTCATTTCAGACACAAAAcaactaaacaaaaaaatatatatgtgtagATCTATTCATATTAAGCTAAATACAATTAAACCTAACAACAATTAGTAAAAATATTCCATATACATTGTTTTTTTTGCAAGAAATTAGTTCTTAAATGTTGTAGTTT…	TAGTCTAACCAACTGCACTGTCAT	24	59.717	GGGAAATTACAGGCTTAAATGTGGT	25	59.813	405	632	228
Chromosome1	179	p2	(AT)6	12	696319	696330	atgactTCTAATTTTTTTGAAGGGTATAATTGAAGCAAAATTGTACTATAATATTTTACATGATGCAAAGAATGGTGATATAGTTTGGGTCCATAAACCACATTTAAGCCTGTAATTTCCCTTAAtatttagggaaatttacatggtgtactaacttttgctatttttttacaaaaatactgccaggcgatattttttacttttttactgtgtttttttataagtttcatactgcagtatacagtgttaagtttcactggtgttctactggtgttttactggtgttctactgttgttttgagctgttctgctttgtgttttactagtgttttataaaacacagtatttttgtaaagatttctgtgtgacagtatttttgtaaaaattaacttaaattcc…
Chromosome1	180	p2	(TA)14	28	697549	697576	cttttttaataatagtgacaaataattatctaaaaataattataatttttttaactttggaggAGAGAAAGATTCGAACTTGGACCTCCTCTATGTGAAAAGAAGTGTAgaactactaaattatacttatgaccacaaaaaataattataattattataatttgaatattattattgttttaattaataaataatatttatcatgGTTATTATCAAATTATTGGATTTTTTAATGTGTCATATTTTGAgttaatttattcatatttatatattggtTTTTGAGTTTCTCGTATTGTATCATGTCAAAGTCTATATTTTTTGTGTCAGTgcttaaatttatattttttttcatgttgtGCTTAAAAACATATTTTCATACCAATTTCATGTTACGTGTCA…	GGCCCTATATACAGCACTAGTACA	24	58.985	TGCACCGTCCCATATgatcattat	24	60.019	421	553	133
Chromosome1	181	p2	(TA)7	14	700778	700791	ttttttttttgacgtgtagaaaaaaattattttggatcTTTATTTAGCTAAATTTGTAAACATTTAAgttatcaattaattattttaaagttacaTTATGCtatcataatattatttaagatatatttttgATAACTTTAATTTGGTGTAAAAACTAAAGTAACAAATATCAGATTGTGGTAATATAGGCTGTATTACTATTAACTTTGGTAACTTTAATTTGGTGTAAAAACTAATAAAGAATTACAACAACTATATAAACTTTCTTTCTTCATAAACTTTTGAGCACAAAAAACAAAACACAGTCCtttattatttttctctaaCAACTAAGTGGTGTTATACAAGTAATTTAAATGTGTGTGATTATAAGAACAAATTTacttttatctatatata…
Chromosome1	182	p3	(TTA)5	15	700961	700975	TATAGGCTGTATTACTATTAACTTTGGTAACTTTAATTTGGTGTAAAAACTAATAAAGAATTACAACAACTATATAAACTTTCTTTCTTCATAAACTTTTGAGCACAAAAAACAAAACACAGTCCtttattatttttctctaaCAACTAAGTGGTGTTATACAAGTAATTTAAATGTGTGTGATTATAAGAACAAATTTacttttatctatatatataagctTTGAAGTATCATTATATAAATGTAATGATAAAatggtggtatataattttgttattatcatatatattttaattatgatatataattttgttagtatatatatatatattagtaatatgtattttttatattgtatgttatatatgttttggtgaATGGTATATGTATCTTTTTATa…
Chromosome1	183	p2	(AT)8	16	709413	709428	CTCTTTCTGAGGCTGATCGTATTTTTTCTAGTTTGTCTTTACCTTTTGTAATTTCATCTTTAGTTTTGGATGATTTGAAGTAATAAAGTTCCtagctcaaaaaaaaaaaaaaacaatgataTATCCAAGCTACCCCTATAGGTCTTAATCACCACCTATATATGATATTTTGTTGTAAAAgtgttataatttattataatgattttttattatacCCCAAATTAATTTGCTTATCCCCATACTTCTATTTAATGTTTTCATTTTACCctaaaataattactattttgatTGAGTTATTTTGCTATAAATTGTCAAAAGTGGTATTTTCAAATACATTTAATGCACATGACATGAGTCTTTACTTAATAATAGAGTTTGAAATTTGTTTTCGCATATATT…
Chromosome1	185	p4	(ATTT)5	20	711722	711741	AGTATACTCTAAAACGCGGAGAATGACGCTCCAGAGATtcactaaataaatataataataataataataataataataataataataataataataattaaataaataaataaataaataaataaattgactttataaataattaattaatttattcacaaaattaataatacaCTACACCAACTGATCCTTCTCCTTCTCGCGTGAAAGACAACCGTACGATGTTGatctattatatatacatttatttaaaagatCAAGCTAATTAATTGagcaattaatatatatgtatatattacacaatatatatatttatatgactATGTATTGGCATTTCTCTCTAATTTACACTgaataatatatcatattttaattcTCATATATAGTCTATATAATGTG…
Chromosome1	186	p2	(AT)10	20	715773	715792	ccaataATTATTGGCCTTTAAGTTGAACATTCACATATtagacttaaataaaataaaaattagtatttttataatgtgtgGTGCGGTGCAGTTTaaaccgcatattaacaattcaaaactgcAAATCGCGCGgtttaagaaaaattcaaaccgcgaccgcACTGCAAATAATTTCAAACTGTATTTTTTTACTGTGTGCGGGTAGTCTGAgcagtttgagcggtttgatgaacacccctaagaACAATTGTTAAAACTGCCACTCATGATTTAGTAAATGGTACCAGTTCAAGACCAAACGGTCGTAAACCAGTTAAATATGTCTACTTTTAGCTTAGGGAATTTTAACGAATATCCAACAAATCCACCTTTAGTTATATGTCCATATAATGTTCCAGC…	TGTTCCAGCTTCAAGTCTTCATTG	24	59.723	ATTTGTCTCACCTTTCCTTCccat	24	60.203	391	621	231
Chromosome1	187	p2	(AG)19	38	722950	722987	GATTTTGTAGAATGGGATCCTGGCTCTGCTTCTCCTACCCTCACCCTTCTGACTTAGTTTTCATTGTCTGTTTGAGTTTTGACTCTTTCTTTTTTAGTTTTCTGTTGGTGTTGTTTCGTTGGTTCTGTTTGTTTGTTTGGGTGCTGTTTGCACCCCCcccttatcaaaaaaaaaaaaaaaaaaaatattaaataacatataggaaaatgttaaaaaatacttttagtacttttataagtgttatattattattagtgtaattactaaatgAATATTTTTCGTCGATTAACTGAAGGGAAATGTTAATGGGAAAATTTATTGTTGGTTATAGAATTCAATGTACTACAAAAATAGTCTACTCCATCGATTAAAAATCTTTTCCTGTTGCCATAAATGTGG…	ATGATAAGTCTACACCGCCACAAA	24	60.323	ttctcttctaaCACCAGTCAGTCG	24	60.023	457	623	167
Chromosome1	189	p2	(TA)8	16	726079	726094	CAGTTTCATATCCACTTCTCAAAGTTAAAGTCTCTAATTATTGTACAACTTTTGCACCAACTAATAATTgagagaacaaaaaaaaatcttaatttagataaatcattatattaatcttaaattgttaaaaaaaaacatttttttcagtgtagaaaaaataaaataaaattgatcaCACAAAACCATAAATATATTATCACATGAATttcttataatttatttaaaaattcggttttttaattaattctaaagAAATTTCCAAGTAATTtcactaaatatatattcttttgTCCTATTATTAGATTATTTAAATACGTAAACATTACCAAACAGTTTTGACTAATCTtgatatatatcaaaataaaatcttatcatatatatatcagtgccattgttttt…
Chromosome1	190	p2	(TA)7	14	726409	726422	CAGTTTTGACTAATCTtgatatatatcaaaataaaatcttatcatatatatatcagtgccattgtttttcattttcaaCGACATTATTCTTTggtaagaatttttttttatgctgttaaagataaaataatatgtaacttttttttacaataaatattaaatattacattatatatatatatatattatatatctctacctataaataataataattacgtaaaataactaataatagtaaattatgagaaattattgtgtttggcaatattagtaattatagaattgtaataatattaataactctatatatgtattattattagtaatGATTAATATAagagataattaattaaatattaatttgtttttagtACACGAGATGAGAGTATAGAAGAG…	ACACGAGATGAGAGTATAGAAGAGA	25	58.178	TCCCCACTTTCATATATACGTAGCA	25	59.224	376	576	201
Chromosome1	191	p2	(AT)6	12	726747	726758	TAagagataattaattaaatattaatttgtttttagtACACGAGATGAGAGTATAGAAGAGATTCCATTTTAAAAATCAGATCAAGAAATGGTGTCACTATGTCGGTGCTCTTTTTGATGTGTCAACtacatatatatctatatctctatatctatatatctatatatatatatacattatatatatagctGTACACAGCCATGCATTATTATTGCTACGTATATATGAAAGTGGGGACTCactttctctaaaaaaaaaaattatatttgaatttatttctatatgaatttatatatttatgatgaTGAAGTGAAGaacaaaacaaattaataaacttattagttaatatataaaattgcaaattaattaattaacaaaaaattaatccCATGAAGTAC…	CATGAAGTACTTGGAGACTGAGCA	24	60.322	GAATTGAGGTGCATGTGTGTCTAC	24	60.143	390	676	287
Chromosome1	193	p2	(TA)9	18	727239	727256	gaaataaatatatatatattcgtgCACATATTTATTAGGTAGGAAACAAAGATTTATGAaccaattaattaatatattgaaataatacatatataatagaattttttaaaaaataaataaataaaaggtaGATAATATTAGAGAGATGAACTTAGTCAAAGTAGACACACATGCACCTCAATTCATAGTTGATGACTTTCTATATAAATAAGAGTACAACAAATGGTTtccacaactcaaaataaaacCCTCACaaactctctcttctctctctctctatcatATTAGCTCTAtatcatatcatatatatatatatatataaatataaatattattgattgAAGAAAATGTTGTCTAAGAAGATTAGTAGTGATTCACATGGGCAAGATTCATCTTACT…
Chromosome1	194	p2	(AT)6	12	728571	728582	CTagtgattatttttaaaagaaatttagGGCAAAAATTTCTATATTTTGCGACACTTAAatacttttatataatttttttagtggcGAAAATTCTTATGTAGTTCAGTACTTTTGTTGCACTTacatatttatgtaattttttagcAGTAAAAATCTATTTATAGTCATTTTGTTATAATATATAGTCTCTTAACTAATTATGAATTAATGTTGCATCAAATTAACATGTATAACGATTTTTTACAACCAAATATATGAATtacataaagatataaagatTTAAATGTAACAAAATAAACTATACATTGGAATTTTCGTCACCAAAAAATTTGCTTAGGTATTTAAGTGCAACAAAAGTGAATTACATAAGGATTAATTTTTACCATAATATCCCATTT…
Chromosome1	195	p3	(ATT)18	54	729568	729621	TTTTAAGAAACTCTTACACACTTACATATTTTGTAGTGATCAAATAATTatcttattcaaaaaaaaaaaatgaagaagaagaaaagtagTAGTAGAAATtggataaatatttttatttttggtacctaattattttattattatattagagTAATTAATAGGGaaaaattttttgttttaatttttatacgcttaatacttttttttttttttggcaaaatctttttaattagtttttttttttttgtaaatttgaaaGCGTCAGTTAAACTGTTAAACACCAACTGGATCACCATTGTGTACACCTATGTATACGCTAAAGTGAAACTTTAAAATCAATACAGTAATAATCCAGTTGATATTTAACGGTGATATCAAACTAACACctcaaatttatat…
Chromosome1	198	p3	(ATT)5	15	742369	742383	tatatattattagtaactacaatacataaataaataaaaaaaacttaataaattaatataggaagaggtttcaatggttacatttttattgtaaccatcatggttatatttttttaagccattggattactattaaatggttgtgattattttggaaattaaataaaaataaataataaataacttgtaacctgaaagtaacctaatcatttattttcttataaaactttaattaagattaattatattttaaaattaaattaattataattattaattaattttttgcaatttattactatataaggatcttttagcaatttatttttttatacttaaattatttaaaattaagccattggattactattaaatggttgtgattatttggaaattaaa…
Chromosome1	199	p2	(AT)6	12	751068	751079	AAGTTTGAAATTAGGAATTGTAAAGGTCCCGGGGTTCCCAAACCCATAgcaatttcaacttaaaattataaggctaattaggatttttgtcccctaaactttgacatgtaccaaatcatgccccctgaacttttaaggtcattgaaaatgccccctgaactattgagattgttggatttaaggacttttttctaattttagtaaaaaagtctaacatggatgaaagttcaggagacataatttagtacatgtcaaagttcgaaagacatgatttggtagatatcattcattcctcccaaccaaacgcctcgtGAAAGGACTTGTAATGTCATGTATTTGCCTCTTATTGAGGATATCCCAACCCTTGAATTCGTACTCTTGGGGTTCTGCTGTGTTGGC…
Chromosome1	201	p2	(GA)7	14	766609	766622	AGAATAGATTGATCTGCTAATAACATTAAGTTATTCAAATTCAAAGTGAATTCGAAGGTTTCGATCACATATAaacaattttaacccaaaacaaaaGTTCAAGAGAGCAAAGGGGAAACCACCAAGTAATAGTAGAAATTTTGTCAATACAAGACATACAATAAACTATAAATGTAAACCCTAATTGAAGCCCCAAAACAGAATACATAAACTCTTTAAATAAAATCCATAGCAAAATACAAGAAACTAGAACTACTAATCATTCTATAGTTGAATCAAATataaaatcaaagaacaaaatAACCTTGAAAGAGATTGATGGAGGAGCAGTCGATGACAACAATCGTTGATTGGCGGCCACGAGGTAGATGCCGACCGTGGTGGTGGAGCTCGAATGGA…	TTGAACGAActgagagagagtgag	24	60.024	CCAATTGTACAGCCGACAGTTTAA	24	59.785	435	634	200
Chromosome1	202	p2	(AT)12	24	771341	771364	aacaattaataaattagCTTAATTGTACACGAACTATGACttaattaacatatttatttatgaGGATAAGTTGATATATACCTTTCTTTTATCGATTCATAAAAAATACTCTCATATTAAAATATATCTACTTTTGTGAGTGGGTTGCCTAATACTCTCTCGACACTTAAGTCTGacacataatttacattataaCCTAAAGAGTACGTAGATGCCACATATCGTTAAAGGAGAAAACACAAATATAATTCCCTAGTTAGTATTACAAATACAACAAGTGGAGTAattaataagatattttatttcaaGAATAATATTATCCAATCTTTACTACATATCTTAACATGTTTATTCTTTATACCCTTTCTATTGATATATTAACATATTAATTTATTCTTT…
Chromosome1	204	p2	(TA)15	30	772143	772172	taattatatttttagtatctgtttatgttaaaaattattttaaagtttgttatattaaaaataaattgttaaaaattgagctcatatcctatttttattattttgaaaaatatatatggtctattttatcatttaataaataaggagtacaattaataatttttgcagAACATAGagtctaaaatagtattaattattcagaagataaataaataaatataattaataccATGCATTATGTATATACCACAcacatatacataaatattataaaCAACTTTTCACCCTGCATGTGCATGTGTTCTGTGAATTTGACTATAAATACGAGCTCATCCGATTACAAGAGTCTCTCactatagaaaaataatatatatatatatatatagagagagagagatg…
Chromosome1	205	p3	(ATG)20	60	772754	772813	ATTAGAGATACTTTTTCTtggaattatttcacaaatacaaaaaaaatataaaaaaaaaaatcaaaaattatagttgtaggaatttttaaatatttttataattttatttacaaaaaatattttgatgtatttttatattgtactttTATTAATGTgttgttatttatatattattttcatgttgttattttaatgttgtttgaatattttttttttgtttttatagaatactttaaaaatacaagaaaaaaaattaataattttgaactctaatatataaattaatgaatatttttttattataaatttgttGTAAACTTAATATAACTATGataaacaccaaaaaaaaaaaaatcatgattaTTAACACAAAACTTCCTTATATGTTATCATCTAATT…
Chromosome1	207	p2	(AT)7	14	780797	780810	TATCGTTATTGGTTCAATTAAGTATTAAGTCTCATATACGTGTCAATTACAAAACCGACACGTCTAGAAAGTGTTGGAtatctctatatatatacatgtatagtAGTGATTTTAGTGTCTTACATCATCATGAATGAGGTCATAGTATTTAGTCATCATATAGTTTTTTTAAAGTGTGGAATATAATGGATCCAAGTGTCTCCACTGCCAATATATGGAAGTGGGAATTTAGTTTGATTGATATGCATGTGGAGGGTTTGCTTGGTTGCTTTttgttaaattatattattatctcTCTATATATTCtctttttatcttatatttcCCATGTGGTCCTACTACGTACTACTTCTGCATGTGCATGTAtatataacatgtatttttctcCACTGAAGAGGT…	ctcCACTGAAGAGGTagataggtt	24	58.795	TGAATTGGTTGGCTAGTCTTCGTA	24	60.021	385	639	255
Chromosome1	210	p2	(AG)6	12	790255	790266	tctcaaaaaaaagaaaaaactcatttttaattttttttaaatatattttgtttaattatataagtactgtatgcttctttttttttttttttttttttttttttttttttattggcgGGGGTAGtgtttttgctatttttttgtTGACTTATTCTTTCTCACCTAATTTGTATACTTAGTGTAATTTTGTTTTgaacattattaatgattatagtaTAGGATATAGAGGATAATACTTCACAGGTATTCAAAATgaatttatgtaaaattattttctttaatatatattattgtagAGATATTCAAAATGATTATATAATATAGGATAATACTTGATATTATAAACgaattaattttatgttgatatttaatatttttttcataattatttgtaaaaaa…
Chromosome1	212	p2	(TA)6	12	793259	793270	aattaataatattctaaattttaaaaacttatgtataataattcaaaattatacattttcactaatttcaatgaataagtttttgataaaaaaatgtataaataaatgtgtgataattatttcctttaatttcttattaaatttaaaatatattaataaaatttaaattaaaaaaacaataaaaaaaaatctcacccgcatgggattatttatcccacctgctggatgggataaataatcccagacagatgaggttaactggattagttatccagacttGTAACATGCCCAACAAATTAGtctgtctaatccaatccagttctgcgtaccaaacgggcccaTATATACTCACATGCATGTAACAAACAAAACACAAAATTCACCATGCACAATCAAATA…	aaacgggcccaTATATACTCACAT	24	59.711	TGTGGACAAGAGTTAGAGTTACGT	24	59.418	331	586	256
Chromosome1	213	p3	(TAA)5	15	812875	812889	CATTTCATGGCTAGCCAGTGAACTTTTCCTGGATTAGCCATGTATTTGCTAAGTACACTCATAGCAAATCCCAAGTCAGGTCTAGTACTTACCATTAAGTACATTACAGACCCTACATCATTAGAATAGGGTACATCCTTCATAGATTCAATTTCCTTCTCTGTTTTAGGGCATTGTTCCTTAGATAGTGTGTACTGACTAGTAATAGGTTGCTTAACAACCTTAGCATCCCTCATTGAGAATTTATCTATGATTTTCTCAATGTAATCTTCCTGTCTAAGTACTAGTTTTCCTTTGTCTCTGTCCCttagtattatttattatagaATCATTGAGAACATTGCGACAAATATCAGTGTCtactactacaaaataatacctTAATGACTagtgatactt…	AGTTTTCCTTTGTCTCTGTCCCtt	24	60.08	AGAATTGGGCACGATCATACCTAT	24	59.713	286	549	264
Chromosome1	214	p2	(AT)8	16	831880	831895	ttttgatgaccatgcggcccttaatcagcaagtacatctctgctctgacaacatcgacaatattgtggcccgagggtatttgtacgagcatgtgggtgagatcaaagttcactgccaggtttacgatgattcacatgctcggatcatggtttcggaaatcctgcaagaggacgctgaaatcccagtcccacttgaagagttcagatatgttagggacgtgtaccagatgttccttccttggcctaaacacttaattttaacaaccgaggtaacttctcaactgaaattaattattaatgattagtggagtttgaatatcttcaatattcatccgtagtgaagtaggttctgcgaatatatgtgctgcggtgggatggatgaacaaactactgttatata…	tgggatggatgaacaaactactgt	24	59.957	atcttctcttccgtgaacaactca	24	59.961	370	647	278
Chromosome1	215	p2	(AT)6	12	834128	834139	cctgataggcgtcggttgcgaatttcgcgaaaaccgacgcctaaagggcttaaaaaccgcctctaaagggtgtttttgtagtagtgcccTCAACCGAGTTTAACATATCGGGGGCTCGTCGAACAACCTGGTCTAGCTAGGGAGTAGATGCAATGGTGCTGCATGTTCCTGTGTACTTGAATCGAAAATTAAAGTCCTACAATCGTATACCAATATTGTCCACACGTTTTGTTGTGAACTTGCAAAGCAATTACCAACACACATGTCAACAACAGTGTTTTTGGGAGCACTATAAATATTCTACAGAATATACTCTTCTGGCTCAAATTTTTCACAACAAAACAACCTTAATGAAGAATAAGAAGACAATTTGGGTCAAATTTTTCCTCTTAGCCAAGT…	TGAGTCCAATATTATAACGcggca	24	60.502	TCTTCAAACTGCTCTCCTCATTCA	24	59.959	476	749	274
Chromosome1	216	p2	(AT)6	12	834435	834446	ATATACTCTTCTGGCTCAAATTTTTCACAACAAAACAACCTTAATGAAGAATAAGAAGACAATTTGGGTCAAATTTTTCCTCTTAGCCAAGTAAACTCCAAGTTATACAATGGCAGTTAATGTCATCActacttaataattaattaattgataattaagaaaaatcaaTGAGTCCAATATTATAACGcggcaatatatatatatttataaaatatatgagaATAAATATAGTACTAGAACTCAGCTGAGgatatatttatagaataccaaattattaattattattattttatttttttttgcttttagtCTTGATTAAATAAGGAgtgagagaaaagagagtgagAGTGAGATAAATCTATATATAAGATCGATCATtcagaaaaatattatataatt…	ACACATCCTCCCTTCAtggtaa	22	58.81	caactttcacacttttcgcTTTCG	24	60.029	478	777	300
Chromosome1	217	p3	(CCA)6	18	836476	836493	TGACTCACGGGTGTTCTATTATGCAAGAAAGGGTAAATCAGACtgtgatcagccatgagtgcgaGAGCTTGGCGGTGCTTGTACATGTTCAGGCCACAcaagaccaagcgggttggggtctaccagtgttgtGTATTTTGTAACTCTGATTTTGCCGCTTAGTTTCGGTTCGtgaaaaagacttgtaatattttgtgaaAATATTTACAGGATCCCGAAACTTGTATTTTTTGGTTGTTTGTAAAGtctaaaattattacaagttttatttttattctgtttcaaattaaatttaaatttcccGCGCTTACCCTTCCAGTAATCCCAGTTTAGGGGATTAAGGTTTCGTAATCAGTTGTCGTGGCGTGCCTATttgttagggtgttacaaatttGCTCA…	AAGGTTTCGTAATCAGTTGTCGTG	24	59.789	CTTACTTGAGCGCCACATCAGTAt	24	60.975	340	546	207
Chromosome1	219	p2	(AT)6	12	842686	842697	TTTAACCCATTATCTTTTCGGTCAAATCTGTCACATAAATTATAATCtgcctaatttaaataatgcaaaactactatacattatttaaataacaacaatcataactaaataatgtgaatcttataaacaccctatttacatacatacttaaataacatgaatcttataaacattatttaaatatatcctttagcaatggccatgctctaatactgtaaacatacataaataacatgaatcttataaacatattatttaaatatattatacagtacaataaataacaaacaaaaagagtcaggcagaagaccttagttaacttccctttactattcccactcttcctatgaatgttattacatacagaaaacttatgtttttctacttaatttccttacc…	cctcgaatgtggagtACTAGCTTT	24	60.142	TTTCGACGTCACTATCTCCATCAA	24	59.843	398	616	219
Chromosome1	220	p2	(AT)6	12	850066	850077	tatctttTCGGTCAAATCATGTCACAAATTATAATCtgcctaatttaaataatgcaaaactactatacattatttaaataacataacaatcataactaaataatgtgaatcttataaacacactatttacatacatacttaaataacatgaatcttataaacatattatttaaatatatacctttagcaatggccatgctctaatactgtaaacatacataaataacatgaatcttataaacatattatttaaatatatattatacagtacaataaataacaaacaataaagagtcaggcagaagaccttagttaacttcccttttactattcccactcttcctatgaatgttattacatacagaaaacttatgtttttctacttaatttccttacctc…	cctcgaatgtggagtACTAGCTTT	24	60.142	CATCACCATCGCCTCTCTTATACA	24	60.022	396	680	285
Chromosome1	221	p2	(TC)7	14	852258	852271	gactcaATAGAAGAGTCTAGAATCCCAAACACTCAGACACAATTCACACACACACTCCAAACTCGAACCCTAGCAGAGCAAGTTCTCTTTGAGAAATTGCTCGAATCTAGATCTGAAACCCAGATTCACACCCACACACACCCATAGCTTAGATTAGATGAGAGAAAATGAAAAACAAGGAGAGAAAAACACCAGAATTTGTTTCAGAGTTCACCCAAATCTGGGCTACGTCTCTGTCAAGCTCTTCTCAGAGAGATGAAAGCTTGATATCCACTATCACAAGGTTGTTTAAAACTGTGGAGCTTCCTGTCACAGAAAATCGACCAAGGTAAGCCGATTTCTTAtcttacacttttttttttgttttctttttgtttGTTCTCGATCTAACTCTTCTTT…	TGTCACAGAAAATCGACCAAGGTA	24	60.202	aAGACTTTGATCAACCGACACAAC	24	59.965	308	607	300
Chromosome1	222	p2	(AT)6	12	853626	853637	ATATAACAAGgcaatgtataaatatatacgAGAATAATTGTTTCCCACATAATATATATGGTGTAGAACTGAGCTGAGGATATATTTATAGTATAGAATACCAATATTAttaatcattattttttattgctTTTAGTCTAAATTAAATAGGAgtgagagaaaagagagagtgatATATATAAGATCattcagaaataaaaatattataattatgttATCGCACAAAATTGATGAGAGCAGTTTGAAGAATGGAGATCACATCTATACTTACAGAAACAAAAACACATACCCCTTCATGGtcagatatttatatatatattatatatattgaatattaattaaataataaattatattaaatagtCTTATACTTATTTAGTATATAGATATGAGACAGTA…
Chromosome1	223	p3	(TTA)10	30	855572	855601	tttcgacGATGATATAAATTCTTTTAAAAGATAAATCAATTTTACCTGTATTAGATATTTTATACTTAAACTAGCTGAGTGGGaaagaatattaataaaaaaattagtatataatttattttttagtattgctATTGGGCAATGGACACCAATGATATGTATTTAATTAGCACTTTCTATAGGTGGCGCTGTACGATTAATTAGCATATtcctaaaaatattttcttaagttataaagcaccatattaaattataccaaTAACAGTATGGTATCGATGATGATACTTTTTAGCAATTCTTAAGTTGTTGATATTCATTACTGACAAATAACCACCTTTTACTGACTAAATTTTTCCTCATTAAAGGGCATAATTCTTGTAGTGTGATACTTTTTGGCAA…	GGGCATAATTCTTGTAGTGTGATAC	25	57.809	CCTTGAGTATTTTCACCGCCAAAT	24	60.082	365	645	281
Chromosome1	226	p2	(TA)7	14	890842	890855	gttatgatttttcttTACCTATTGTAATCTCATCCTTGGTGATGAATGATTTAAGTTAAtaaaattcacttttcattcaaaaaaaaagaaatacttaaaattactaaaaataaacatgacacatagaatgatataataaacatatctgaatattattattttgtttactaaattagaatgtttaataaatagaaaacaaaataaacatatatatacaaagtattttatattattagtatgtttattataattgtaaacataaaaatagacatagataatttatattatactaaaataagtatatatttttttttctattgtttctatattgattattttctaatgaattagtgaacgaatttctattgaagtataattcttacatcaaaaaataaataa…
Chromosome1	227	p2	(TA)7	14	906366	906379	agatctttgtatgaaataaagacatgtaagtaaattattgtttgaaaaatacgtatggttgtctatgcagtataaatacgtaaattatacgttgtgatagactcttgaagagtttttgattaattgaagaacaaacttttatttcttttgtatatcgagaaatattaaatgtataaagtttgttcattagtattgaagtcctgaagtacttcatatgtattaagaattatagatatatgatcatttgatatgaaaattaagatcatacaacaagatggaacaaatatatggtattggagtaccatcattgtcacaaatgaaatttatattatcattaatgtgttttatgttcatatctatgaaatttaatgtaaattttagtatgaaaaGATTGTANNN…
Chromosome1	228	p2	(AT)6	12	908627	908638	taaataagaTAAAACAAGTGATGAGTTCTAATCATTATTGCATTTTCTATTAATATTTCAATTCAAGTTTATGAGTCAAGTATATTCTAATATAATAGAATTTAAGGTTTAAATTATAGAAACataattatttttactttaGTTTAAGTTTTATGATGCAACTTtagtatatttgaattttatgtaacattttatttatttttaagtgttttaaaatattatttcatatataattTGTGAGACTTACGCGTCAAATGTATCGACTTATGAAATTAATAActagtaataactaattatattaactAACTTACTAACTAGCCCAACTTGTTAAAATTGTCAGCTTACTTAGAATTTAAGAATAAGAATACACTTTGGTCAAATTGATAACTAAGAAAAGTC…	ACGCGTCAAATGTATCGACTTATG	24	59.794	atatccTCAGCTCAGTTCtacacc	24	59.413	246	535	290
Chromosome1	229	p2	(TA)8	16	908885	908900	ATCGACTTATGAAATTAATAActagtaataactaattatattaactAACTTACTAACTAGCCCAACTTGTTAAAATTGTCAGCTTACTTAGAATTTAAGAATAAGAATACACTTTGGTCAAATTGATAACTAAGAAAAGTCAGCActactttattaataattaatgataataaGAAAAGTCAATCAGTCCAATATAACAaggcaatatatatataaatatacgaGAATAATTGTTtcccacatatatatatatggtgtaGAACTGAGCTGAggatatatttatatgtatagaaTACCAATATTAttaatcattattttttattacttttagtCTAAATTAAATAGGAgtgagagaaaagagagagtgatATATATAAGATCattcagaaataaaaatat…
Chromosome1	230	p3	(TTA)6	18	910898	910915	atttcatataGATTCTTTTAAAAGATAAATCAATTTTACTTGtattagatattttatatacttaaactAGCTGAGTGTGGGaaagaatattaataaaaaatttaatatatgatTTGGTTTTTAGCATTGCTATTGGGCAATGGACACTAATGATACGTACTTAATTAGCACTTTATAGAGGTGGCGCTGTAAGATTAGTTAGCAGTATtcctaattatattttattaagttatatagacccaATATTGAATTACACCAATAATAGTATGACACCGATGAGGATACCTTTTAACAATTCTTAAGTTATTGATATTCATTACTGACAAATAACCACCTTTTACTAACTAAATTTTTCCTCATTAAAGGGCACAATTCTTGTAGTGTGATACTTTTTGgcaa…
Chromosome1	231	p2	(AT)8	16	912732	912747	gttcttcatcgttgatcccatgcactgtgagaagctctgggtcgtaaaacttgaaaatttttctcagaccgttgatgctctcccatatgtgcctgccaaaaaaagtgttagtgccttataataatttaactataatttgatataaggttaattagattaaagaagagtatacatcattccaaacagcattccctggttgccgatgtagtcacacgtagcaacctgctgcaaatcctctccagataacgtgatctgggtacgcggtgcaatgaatcctcgggggacaggaattgtgattatatcacgtttatctttgagccttaggaattcatgaatcatccattttagcgaattagggatcaacgccatcttctcttccgtgaacaagtcatcttcccg…	atcttctcttccgtgaacaagtca	24	59.961	tttggggtcattcaattacaaccg	24	60.022	368	577	210
Chromosome1	232	p2	(TA)7	14	932088	932101	tacttttttttgacGATGATTAAAATTACATTTGATTAATAAAGCAACAATCACAATTGAAGGCGACACTTCCTCGAACCAGAATTGCTCATTGTCTAATTGAATGGCATGCTTTGCCAAACTATGCGCTGCAAAATTCTTATCTcgagccacatgggacaaaactgtccccaaaaatttagacaataaaactATAATGTGATCAAACAACACCTCGTCACATTGAAAACACCTTCCCAATATAAAATTACTGTCAGAGCTAgcaaaactgaaaaaaaaaaaaaaaatcacaacaccaaaccaaaaaatacattattttagaataacattctttaaacataaaaataaaaaataaacttagaattaAATACACAACCCATAACCCTAGCTCAAcatatt…
Chromosome1	233	p2	(TA)11	22	946554	946575	tatgatCTCATACTATTCTTAGAATAGGTAGAAGAGAAGCTTTGAACAAGCGtgggtcttcgggagaagacttttcCAAGTCTCATTTCGGGAGGAAGTGAGCATATATCTTTAGGCGAAGATTTGTTTAAGCCTTACtttgggaggaagtaagcacacaTCAATAGCTGAAGGGAGTTCACTACTTGGTGTGTTTCAGATATCAGATTAGCAAGGTGGATTACAAAGGGTTGCGGCAAATCactagagggagtctaaatttgtttaagtcaattacttttgtAAACTATGATACTTtactaattgatttcattctttgGGCGTGGCCTTGTGGACTAGTAGTGTTTGAAACAACACTGATGCCACGTACAAATATTTTGTGTCAAGTGATTTAATTTt…	TCTGCTGCTCTAGACATATacaact	25	59.17	TCATACACTGAGCTACGAGTTGAG	24	59.905	474	769	296
Chromosome1	234	p2	(AC)6	12	960619	960630	GCCACCAATCCCACTCCAAACCGATTCTCTAATGAAAAAATTGCTCCATCCACATTTACTTTGATGATTAGAAACTCAGAGGGCTTCCATTTATAAGAGCGAGCCTCATGATGGTCCCCGTGTGAGTCCTTATCGGCTTGTTAAGCATTAAACCAGTCCACATAATTGATTTTTGCATTCTGAATTACCTCACCCACCACAAGAAGTTTATCATTCCATACCACATCATTTCTAGTATTCCAAATGGACCATAGAATCATGACGGCTTCAACACTCTCGGCTTCACTCCAAATATTCAAACGTACCTTCCTCAAACTAGCTTGTGAATAACATAGAAGCAGGTGCTACAACAGTCACCTTCATTTTCCTTCAGCAAGCACCAACAAAGGTGCATTGAAC…	TAGTGGCTAATTGGAACCTTGGAA	24	59.956	TATTGGTGGAAAGAGAACGATGGT	24	60.02	468	667	200
Chromosome1	235	p2	(TA)7	14	975306	975319	TCACATCAAAATTGATCTACATCCAATGAGCTACCAGTTGAGGAGTTTTAGCTCAATTCTTAAGCACATTTACGtacttttttattctattttttaaaataatttattataatcttATTTTTTTCTATCTTACCTAATAAATTTATGGGGATTTGATTTTGTCatgttattgtactttcacggattgtaatccgtaATGTACGGCAGCCATTGATGGAGTTATTTGATCTaacggctgagattgatctaggggtaattaggattaaaaagtagaaacgtaccctgacactcatttaatgtaccctgagacccatccAATGTACCATGAAATTTATTCAGTGAAAGTACATGCATCACAGGaaaatcatatccctaaattaatattagaacatacattat…	agacccatccAATGTACCATGAAA	24	60.018	ctgtCAGTTCTGGTTTGTTTCTGT	24	59.604	307	594	288
Chromosome1	236	p2	(AT)11	22	1001988	1002009	tggtttaagatgaattgaggTTTCATCTCAAAACAAAACGTTAAGGGAGGAGTAgtccattcatcttatatatgacAATTTATTTTCACACATAAGCAATGTGTGACTAACTACCCTCCATCACGTTTAGGCCAAATATCGAAAAATTTGTAGATTTTAAAACAGGTCAAAAACTCAACATTGGAAACTGACACACATTGGCCGAAAGGTCCCAAATAGAGGTTAAAGTGGAGATAGTGAAAGTATCTTTTAGACCGGTAACACTTTAGCTCACAACAAAACACAAACGGCTTTTTAGACCAGTAGCACTTTGGGCTCACAACAAATGACtttgataccatgttagaatttaagataaTAAGATGAATGAAATtttctcaaaactaattggcaatAATG…
Chromosome1	237	p3	(AAG)7	21	1005048	1005068	AATATTAGGTTATATTTTACTTGTCATTTAATAATACTTTCAGATCTCTTGTACTTTTCATCGTTtatgtatgattttttttaaatacgtACTCGTACAATATACTAAATTTCTACTACCAcaaatccaaataaaaaaacatttatccaaaaacatcaaaataaaataaaaaaacagttttttccCTTCTTCTACTTAATAAAATCATTATTTGGGCAAGAACATGAATTAAAATCATAAACACAACATCATGTgtaataatatttcatttcaaATTTATATATGATCCAAAATCATAAACACCCCATTAAAAGTAGAAATCATAGCATTTACATAATCacaataaaaaattttgaaatttgttcatcaacaagaaaaaaaatatgtatatattttatt…
Chromosome1	238	p2	(TA)7	14	1005199	1005212	aacatcaaaataaaataaaaaaacagttttttccCTTCTTCTACTTAATAAAATCATTATTTGGGCAAGAACATGAATTAAAATCATAAACACAACATCATGTgtaataatatttcatttcaaATTTATATATGATCCAAAATCATAAACACCCCATTAAAAGTAGAAATCATAGCATTTACATAATCacaataaaaaattttgaaatttgttcatcaacaagaaaaaaaatatgtatatattttattttttattttatttttatatatgtaaagaattcctatatgtatatatacataaatatatatataaaaaaaaacaaaaaaaaaaaaaaaaaaaaaaaaacaaaagaagaagaagaagaagaagaaaattaatatatacttaccgCAATGAGCT…	AGTATTCCGAACCCTTGTCTTCAA	24	59.959	atATCACCCCAAAGAAGTGCCTAC	24	60.385	400	563	164
Chromosome1	239	p4	(TATT)5	20	1006598	1006617	TCCTATTTTCATGACAATTTTAATCCAACCTATTATTCTCATATATAGCTAGAAGACAAAAGAAAAAGGAGTGGACACTCTTGGAAATAAAAGGAAAGGTTATACAATTATTACAATGAAAATGGTATCTAGGTTCTTAGTAAAATGTAGGATATAGACAAATCTTTGGTTGTTAcacatttattaaatattatcttAGAGCAAGAGAGTAACATTTATTAATCtgtatattaaaaataattacctTTCTTTTTCAAACTTAATTATTAGAGAGAGAATGAAGAAAATTTAATAGACCACTTAAACATGAGATGGCTGTAAATTAAGCATGTGAACAATTTAATTGATAtagttattataaaaaaaaaataataaaaaaacattaattcctacttatta…
Chromosome1	240	p2	(AT)6	12	1009175	1009186	tgactaaatgtgaattttagtcacaacaaaatgttacttgtgactaaaacatagtatttagttacaagttgtcactaatttagttttagtactcacaataagtattgtgactaaaaatatacatttagtcacaacaaattgtaatttttgtgactaatacatttagccacggaccttttagttacaatataagaataataatttataattagtcacaaccttttcatttttagtcacaagttttgttgttactaaaagtaagattttttgtcatcagtacatcccttttaaatgagtgcattgtagaatcaccaaatattatattatgatatgtgaataatatattttgaaatcaatcacatttaattatttaaagggGAATTacttcatatattattt…
Chromosome1	242	p2	(TA)9	18	1014580	1014597	CAACGAAAACTACCCCGTCTTCGTTGCATTCGAGCTGAAAACCGCCGTTGTCTAAGCTGCGCAAGCGCCCAGCTAGTGGGTAGAAATGGAGTAGAGTGTGGCTCAAGGAATCGATTAGGGTTTGAGTAATGGTTTCGAATGGGGTTGTGTTTGGGGAGTAGAAATAGGTAATACTTAGGTAAGTTGTGCATCCGATCTGTTCCCATACCGACAAGGATTGATTCCCTTTCCAAGTTGGTTTTGCAGGAGTCACCATTACCTTTTGCTTCATCTTTAGCTCCATTTTATTTTCGCCTTGATTTGGATTTagaataatagtaataattaatatttgtgAAAAAATAGGTAAGgatacaaatatatttataggaagAGATTTTTTTTTGCAATGATTTATAG…
Chromosome1	243	p2	(AT)6	12	1015321	1015332	gttctttttttaacatagcattgtaatgtaagtttatatctataaatattctgtaaagtgttaatattatatgaacatctctatttataaagctaaaaagtgggtcaatgacaaaagtggtatatctgcaatcacacaaagatagaagtggtatttctgcttcctatgcttatccagagaaaacattagataacttgaggttaactttaatatataaagatttttcttttttaaaaaataaataaaaaaaattactaatattCTCccagataggtttgttagagagatatgtggttaagatgatttttttttctttttaatttaaaaagagattattaatatttaaaagattgtttaattttttgggtttaattattgggtttatttattaacgggaga…	acgggagatcaaacctaatcgtta	24	59.597	ggtctcggggtacattaaatgagt	24	60.142	392	610	219
Chromosome1	244	p2	(TA)7	14	1015492	1015505	atccagagaaaacattagataacttgaggttaactttaatatataaagatttttcttttttaaaaaataaataaaaaaaattactaatattCTCccagataggtttgttagagagatatgtggttaagatgatttttttttctttttaatttaaaaagagattattaatatttaaaagattgtttaattttttgggtttaattattgggtttatttattaacgggagatcaaacctaatcgttaaatttaacagaatattcttttattttaaagtatattctgttaaaccaagaaatgccgttagataggcacttttaatatataaagatatatatatatgatacttTCACGGAATGCATTCTGTGAGATTGATCTaagggtaattagggttaaaaagt…	aaagtacatcacgggacaaaatcg	24	59.847	CTGTCGTTGCTCTTCCAAAATGAT	24	60.083	470	758	289
Chromosome1	245	p3	(AAT)8	24	1016572	1016595	AGTTCatcataaaatatgtaattataccaTAAAATGAGATTTAGAAAATTATGCAAAGTATGGTACAAACAAACATGACAATATCACTATTTTATCACTATTATGAGCCAATAAATACTTCAATGATATACAGAAAGGGGATTAGTCGGAAAAACTCTTTAATATATACTCCAATCAATACAGTAACtcatggactaaggctcattaatgcccccaaccacataaaaattttctcttttaatattcattaattattttcataaaCACCTCTAATTATTAGTTGTCGAAAATTTTAatcaacaaataataataacaaccaTTCGGTATTATCATTTAACAATATGAAAAAAGGATATAaatgtaaagaaaaaaatatacaaaataacaaatataatgaga…
Chromosome1	246	p4	(ATTT)9	36	1017269	1017304	CTTTTTAGTCAACCTCCACGTTCGAAATCAcatgttagaatattttttttcaaattttttttcttagcgATATTCATTATAGTTACAGTATCATCCctctaaatttttgaaaaattctgaatagtttacagtgccGAAAATAGAGTTTTAGATATTTCATGTGTGTTCAAAAAACTTTAAACGTATTTTCggcactgtaaactattcgaaaattttcaaaaatttacagggatgGTGTTGTAAGCATAACGAACACCACCATgaaaaaatttttgaaaaaaaaaatattccgacaTGTGTTTTTTAGCGTGAAGGTTGACTAAGTTGACAGTAGCACTCCTGatcttaatattatattgttttgtcacataaaaaaattcattatttattttttcatgt…	CGGACATGAATAAAGAGAAGGAACG	25	59.994	GGTTCAGTTCAAATGCCATCTCAT	24	59.841	457	730	274
Chromosome1	247	p2	(AT)9	18	1018529	1018546	ttattttttttactcaCAACCTAATGTGTCATACACGTCCTAATTAACAAAGTTGTgaatatttattgtttaaacaatttttaattgttcttaaataaaaacttaataagacttttcattttttttattttggaccTCCAAAACATGTGGGCCCCAAGTACGGGCCTATAGCCTGCCTATACCTCGTTGTATTACCTGCCACCTCTCCCACTCTCataatttctattttttggTTTTCATCTTCTTCAAGAACAAGAATAACATCCTTTCTGatctatatttatttaattattttttatctcACTATCTTCATCTGTCTCTGATTCTCTTTTGTAACTTGATATGCCCTGCTTATATGATAAGATTTTTGTTCAAAATCTTTTAgagaaaattactcta…	TCTTTTGTAACTTGATATGCCCTGC	25	59.875	TTTGGCATGTAACTcctacctagt	24	59.219	327	541	215
Chromosome1	248	p2	(AT)8	16	1027913	1027928	TATTCAATGACTAAGATCAATGCTTGTAACACTTAAATATCAATGGAATTACTCATGCTCATTGAACTGAGATTTTCTTTCTTCCCTATTTTGTTTTTGCAAATATTTCTACTGGTGTAGGGTTTATAAGGGATTTGTTGGTGAGGAATCCTAACAGTAGTTGATATAACGTAATATTATTGGGTTTTGCTTATATATAGCCCATCGCAGTGAAAAACGACAATATGTTTTATCAATACTCTCAAGAACAAAAATATGGAGTTtcatcttaaaattaattggtgATGAGTATAGTAGAGCTCaatattttacatttaatctATGTGAAACAATATTCTCTAATAAAATAACTGATTTTGAAAATTAAGCTACATCAACAACAAGCTTAAGTggctaatt…	ACATCAACAACAAGCTTAAGTggc	24	60.5	GAGGACATGAAATCTTTTGCAGCT	24	60.082	371	641	271
Chromosome1	252	p2	(TA)6	12	1041061	1041072	ggtcaatgacagaattggtatatctgcaatcacacaaagatagaagtggtatttctgcttcctatgcttatccagagaaaacattagataacgtgaggttaactttaatatataaagatttttcttttttaaaaaataaataaaaaaaaaattattaatattctcccaatataggtttgttagagagatatgtggctaagatgattttttaatttaaaaaaagattattaatattaaaagattgtttaattttttgggtttaattattgggtttatttgttaacgggagatcaaacctaatcgttaaatttaacagaatattcttttaaaatttaagtatattctgttaaaccaagaaatgtcgttagataagcacttttaatatataaagatataaaa…	AGTACTCCGAACCCTTTTCTTCAA	24	59.898	gtcctaccatagtcttgccctata	24	58.669	445	571	127
Chromosome1	253	p2	(AT)6	12	1041660	1041671	cttttttTGACCATTAATTTTAGATCGTGTGGTTATTATGATGTAAGGTGTATATTCTTACGATAGGACTGcttgtatataattaaaattttatacatattataataatatttaataatatttattttttaaaaaaaataaaataatattaataattaaaaaatttattaatttttattttgaattattattattttttataaaattatttttatattggtatttatttttaaaaaataatttttactaCTATAGTCTtgcccatatatatataattttaacaGCTAAGTAATAATACTTTAAAAACTTGATCCCCTATTCGTTGAGCCAACATATATTGAGAGAAAAAactctcaatttttttaattatttaaattttttttcgagaaaaaattattg…	TGTCTCTAGTCCCTACACtaccat	24	59.522	AATGGTTAAAACAGCTTCCCTACC	24	59.229	470	574	105
Chromosome1	254	p2	(TA)7	14	1041835	1041848	tattttgaattattattattttttataaaattatttttatattggtatttatttttaaaaaataatttttactaCTATAGTCTtgcccatatatatataattttaacaGCTAAGTAATAATACTTTAAAAACTTGATCCCCTATTCGTTGAGCCAACATATATTGAGAGAAAAAactctcaatttttttaattatttaaattttttttcgagaaaaaattattgtaacatCCTTTAATTAAAACAAGTTGTGACTATAATAATTGTAGCACCTTCAATGAAAATATATTAGTTATGTCTCTAGTCCCTACACtaccatatataaatatatatatatggacaaGACTATAATAGGACATAGCATAAATTTTCTATCGGTAGGGAAGCTGTTTTAACCATT…	TTCTATCGGTAGGGAAGCTGTTTT	24	59.776	GGTTGAGCAAAGATTAAGTCGGAG	24	59.906	369	660	292
Chromosome1	255	p2	(AG)52	104	1048707	1048810	CATCCCATAAACCAAAATCCCATGGAATCATCAAATGATTGACAACAGAGATAAAcaataaaagataaatataaataatagaaatcagATAATGTAAAATCATGTAAACCCAaacgtgtatatatatacatataaatccaaatatttttaaaaatataatcataCCTTCAATGGTAGAAAATTTTCACCTCTAAAAACCTATTTTACTGTCATGCTATTATCAGATCTGAGATTGAAGGAAGAGAGGGagagagtaaaaaaaaaaaagttttaccTGATGAAGAAATTCGAGTCATCAGAGTCAATCAGCCACATCCATGGAAGAGTTCAAGGGAGAAGAGAACTGCAGAGAAGAaggactcatggtgcagtacgTAAGAGAAAAatgattttaagttt…	GAGAACTGCAGAGAAGAaggactc	24	60.618	AGATCTTCTGGCTTCTTTTCAGGT	24	59.957	339	637	299
Chromosome1	256	p2	(AT)6	12	1059720	1059731	TAAGGCCCATATTGTCTCACTCTATATGAGCTCAAATATTGTTTAGTTAAATATACATGCAAATTGTGTTTTGGTTAATAATGAGTATTAGAATAGAATTTACGATATTACATTTCTATCTTTCCATGCTAATATGATCAATGTCTCAAATCATTTAAATTTTACTCTTTAATTTAGTCCATCACCTTCCATTTTTGTACACTATacaaatttaatctttaattaCTACTGAGATTATTTGCAAAGTAATTTATTGGACAACATTTACATCCACCAACTTATCTCAATTAGAATTTGGGACCAAATTAAAAGTCTATATCCATATATAGTTTTATAGTTTCAAAAGTAATATTctatatcaaaaaataaatacatcaaattcttaataaattactattt…
Chromosome1	257	p3	(TAA)5	15	1063357	1063371	GATGAGTGAGTCGAAACCCTTTCCTATCTCTTTAGCTGTTAAGTACACACGAAAAAGACGAGGCACATATTGGAGAAGAAGTATTAAGTTGATGAACTTTCTTCCACTCAAAGATCTTGATCCTGTAATTTGGGAAAAGTATAGTAAAACTACCACCTACATACACACAAATATTTCTAATTAGAGGAGTATTAATTACAATCGCTATGCATTTCAATCATCAACACATCAAGACATTCCCCAAAAATTTCTCAATCCCAACCTTATTcatgtatttatttaaaaaaaaatttaaataatttacattattgAAAACATATATCGTTCTTGATATTCTAGTTTACTTATGCgcttgaaaaaaattaataaccttGTTTTAAACATTGTAAACTATTAAAA…
Chromosome1	259	p3	(TTA)6	18	1064782	1064799	aaatttattgtaattaaaattaaaatagtgatagtatctaaatattatattttaattacaattaattttttattgtaactaaaaattaaatttagttaaaaaaaaagttgtattGTAACTAAAATGTTGTtgctaattataatatttttgtagtgtttataattataagttgtaattaataattaatatacttACCGCAATGAGAACAAACCTCTCTCTTGAAGATTATGTTTCATCATAACGTGTACTCGATCAGTGTATAGAAACtgccacatatatatatatatatttatgttaaaatcataattataatttccatatatatatatatatacaaagtaataatcaaaattataatatacacATAAACTCACCAGGAGAGACTATGGTTGAAGAGAG…	ACAACTAATAAGCAGAGCAAGAGG	24	58.818	ACTATGTGCTTTCGTCTTCTCATG	24	59.133	450	682	233
Chromosome1	261	p2	(TA)6	12	1065211	1065222	ATAGACAACTTTGGTTGAATACAACTAATAAGCAGAGCAAGAGGCTATTTATATAgctatgaatttttttttattattattattattaacttaattattGGAGAAAGAAGATAGAAAATTAATAGACGACTTAAACTCAAAGACCATATATATGTAGCACGTGAGCAAATTCATAATTCAattgtgaaataaaatattgaaaaaaccACTATACAAAACCATTTATAATCATGAGAAGACGAAAGCACATAGTTTtgttatctatatatatataatatatctatGTATTACACAGTATATTGAATTGTGTCAACTAtgagatatttatatatatataaatattctaTGTATTAGATAAAGAAATCAAACTTGACAGAATACTCTGTTTTGTTCTTTTGT…	TAGTACTTCTTCTCAACTggctgc	24	60.322	CCCGCCATCAATTGAATTTTctct	24	60.142	476	581	106
Chromosome1	262	p3	(ACA)6	18	1077219	1077236	TCCATCCAAGAACCAAGAAGCTAAAGCCAACACCTCTCCTTGATTATTCTTGACAATCATGCCCAACCCACAACACCCATTAGACAAATCCAAATCAACATTGGTTTTTACGAAACCAAACGAGGGTGGAGTCCAACTGAGATGACATAGAAGGAAGCTGAGACACAATGGCACTCGACTCCTACTCATTAGAAACAACAACGACTTTCCTTTGACACGCAACCAAGAAATCATAAACCCAAGTTACCACCTGTTGGATAAATTCCCATACTATTGTCCCATAAATAAAGTTACAAGGAAAATAATTAGACCTCTTTATAAAGCCTCAACAGACCATTATAACTCATAGAGTTGTCGGTTCTGTTTTCCTAGGCTTAAGTCTTTTATTTCTTAACAATA…	TCGGTTCTGTTTTCCTAGGCTTAA	24	59.959	tctctcttgtttCTGAGGTTGGTT	24	59.836	355	631	277
Chromosome1	263	p3	(AAC)6	18	1082780	1082797	AATACCACTTTATAAGGGACAAGGTGACTCAAGGTGAAATACAAGTGGAAAAAGTTCCTACTGAGGAGAACCCAGCAGATATGGGAACTAAGGTGGTCACTCTCAACAAGTTCAAACATTGTATGAACCTGTTGGGAGTTGACACAGGATGGTAAATGGACACATATTCAAGCAATGACCCTCAAAGACAGCAACAAGTAAATAAAGCAAAGGCAGAAACTTTTGGACTGCTAGTATGGAAATTTAGGTGGAATTTGTTGGATAAATTCCCATACTATTGTCCCATAAATAAAGTTACAAGGAAAATAATTAGACCTCTTTATAAAGCCTCAACAGACCATTATAACTCATAGAGTTGTCGGTTCTGTTTTCCTAGGCTTAGGTCTTTTATTTCTTAAC…	AGAGTTGTCGGTTCTGTTTTCCTA	24	59.9	ttctctcttgtttCTGAGGTGGTT	24	59.836	352	629	278
Chromosome1	264	p2	(AT)7	14	1089848	1089861	AGCTGATACAATATGTGATCATACATATTGAATGATCAAATATATAACACAAATAGTGGTAAATAATTAACCATATCCATTAGAATAAGAAGAGTCATGCTGTTATTCGAGAGATGCATTCCAACATAGCACAGCAACATTTCGAAGTCCAACTGCATAATCACACATCAAATATAATCAGTCTCAGTCtcagtatatatgtatgtacgTAGGATTTGATTAAGATGTTTGTTGTTCTTACCTTGATGCTTCCAACCAGGCATCATCTTCATCTCCCTTGGATTTGGTTTCAACTCTGTTTTCGGGTTGCCCAACAGCCGCAGAGGCGTCCATGGTGGGGTAACCAACCGGTGGTGGAGCCACATATGGGTCTTCTCCCGCGGAATAACATCCAACTGA…	TCTTCATCTCCCTTGGATTTGGTT	24	59.955	TTCTAAGACGTACGAATGTTCCCC	24	60.381	266	560	295
Chromosome1	265	p2	(AT)6	12	1094515	1094526	ctgtACAATTTCGATGACCATGCGACCCTTAATCAACAAGTACAtatctgctctgacaacatcaacaacattgtggcccgagcatatttgtacgagcatgttggTATGAccaaagttcactgccaggactacgatgattcacatgcccggATTATCATgtcggaaatcctgcaagaggacgctgaaatcccagtcccaattgaagagtgcagatatgttagggacgtataccagatgttccttccttggcctaaacacttaattctaacaaccgaggtaacttctcttataaattaattattaatgattagtggagtttgaatatcttcaatattcatccgtagtgaagtaggttctgcgaatacatgtgctgcggtgggatggatgaacaaactactg…	tgggatggatgaacaaactactgt	24	59.957	tcaacgccatcttctcttctgtaa	24	60.021	377	651	275
Chromosome1	266	p2	(AT)10	20	1097181	1097200	ATCCAAGTATTAGGAAGTTTGGGCAATTCACAAGCCCTTCTATTAAAAAACCttatctttattatattttatttttgtatagaaAGTACATCAATGAAAACTAAcaattaagaaaaaattcaaTTGATGGCGGGTCCCTTTCTTTGACAAAAACAATACCACTGTATAATTAGATTTTATCCTTTTATTACActtattagtataattttagggtttttctCCAAATCAAGAGTTTATCCTCTTTTTCTTATTAGAAGAGCTGAAGAGATAAACTTTTGACCCTAAAATTGTACTAATAATGTTGGAAGACTTGTAACATGCATGCATGCAAACCATTATTTATTTACGTACATAGCTCAAAAGATGCTTAGTGACGTCACTCTTAATTTTTGTGTTGAC…
Chromosome1	267	p2	(TA)6	12	1104855	1104866	tattaggcttttatttaagtaaaattttaagtgtattataagcatgcatatatctatagcttagttggttgaggtggatGGAAAATATTCAAGGTCATGGGTTCAAATCCCGGCCGACCCGGACTATACACCATGAGTGCCATTTATCATTTCTAAAATAGTTGTTCAATCTCACTAGTAAATATAATGACATAATTGGCCATTTGATTGAGTTATTGGGCCTTCAAgtaattatttaagtaaaaattgaAAAGCAGAACTATTGAATGTAGtattattcaatatataaaacaaTCTAACCTGATAATATCTGATCAAACATATACaatgatctaatatatataacACAAATAGTGgtaaataattaacaatatcCACATTAGAATATGAAGAGTCATG…	TAGCACAGCAACATTTCAAAGTCC	24	60.262	TGGAAGCATCATGGTAAGAAGACA	24	60.019	427	564	138
Chromosome1	269	p2	(AT)7	14	1107242	1107255	tgattcattatatattattaattatgtaaagAAAGTGATGATAGTAAAGTAATTAATGAGGAAGGTAATAAATGAGGAACATAAACAGCAGGAGCAGTTTGTTTGAAAAGATTAATAAATGAGGTGGAAAAATAGAAATAGGTAGCATTATTAATTGGAGGGACAGAGTTGGGATAGGAAAATTTGGAACAgaaattttttttcctaaaacTACCACCAACAAACAgctaataattttcttatttatatattaagaaGGGGAGGCTGGAACTGGCTGTGTGGGTCCCTGTAACTTGTAAGCACTTGTAAAGAATATCAAAGTGACTAGAAACAAATCTTCAATAATTCAAGCTTTGGTTTTTTACTGAAAAGATTTTCAATTCGTAGTTGAAAAGTCTA…	TCCCTGTAACTTGTAAGCACTTGT	24	60.142	aatgaaactagcaatacgtggc	22	57.384	284	557	274
Chromosome1	271	p3	(TTG)5	15	1123122	1123136	CCACGAATAAGGCCATGATAGTGACACTCTTGGGGGCTGTTCCCACTGTCAATGGTAACTTAATAAGTCCAGCCGGTGCCATACCACTTCCTGTGAATCCATAGATGAGATGTTCGCAGGGCTCTAAATCCTTTGCTCCCAAACCCATCCTTTCCAATGAGGACTTGAAGAGGATATTGGCTGATGACCCATTATCAATCATTGTCCTTGCCACAATCATATTGGCGATTTGTACCTCTACTACCAAGGGGTCGTTGTGTGGGTATCGAACGTGTTTGGTGTCCTCTTCAGAGAACGTGATTAACTCATGTTCATAACGAGGTTGCTTGGGAGCTCGCTCTTGGACAGCCAACACATCGTTACCCAGTTCATGTCGCAGAGACCGAGCGTACTTCTCTC…	TCATGTTCATAACGAGGTTGCTTG	24	59.846	TGAAAAGATATGTACGACGGGACA	24	59.842	306	555	250
Chromosome1	272	p3	(TTA)7	21	1127050	1127070	GGAGAAGAACAAACACCCATATTAAGGGGCATCTCAACAGTCATGACTTGGCTCCTTCTTCATTAATTTAGTCCCAGTATTTTTGTGCCACGTGGCATTATTCTTGACACGTCATCATCGTCAAAATTTGGGTAAACAGTAAGTGATACAAAAATGAACAAGAACCAAAAAGAAGGAGAATAAGGATTGATATTCAGTGTCTATCAAAAACAAAAGATAAATtgattcaaaataaaataccaTTCATGTATTCTTGATGATGATCAGTCTCTCGATTCCCATTCTTTCCAACCTCGAATGTGCTCCGGCGACCGCTCTCGTCTCGTGTAGCCTGAGCTGGGACGTCGGAGAATTCGAATACAGCGAGAACGAGAGGACGTCAAAGTCAAATAGAGCAAG…	AGATGGTGGTGTGTCTTATCTGTC	24	60.081	atttatgAAAACTTGAGTGGGCCC	24	59.777	457	726	270
Chromosome1	273	p3	(ATG)8	24	1133824	1133847	CTTCCGAAAACATTCCAAAATTGAAGATTTTTGGATCTGGTGGATTAATTGGGCAATACTGATTTAACTTTGTCAAATTGTTTATCGGGTGACTTGTAAGACTACAATCAAAAGGACCAGGTTTACATTCTGTTGGCAGATCATATATACAAGCTTCGTGCCAGCAAGCTGTCTCGCGAAAAAATGAATAGAAGTACCAAAGCGCTCCGAACACCTAATATGAAAATTATGGGGTAATATTATAATTTCTCATTGAAACTCACAAACCGAGCTACTTGGCTACATGCAAATGGTTAAGTCAACCCTACAAAGAATATTGCTAACTTGAAAACCTTTATACTTTGTAGGGTTTTCAACTAATTACATGCAGCCACATAGCTCGGGTTTGAATCATTTAAA…	CACATAGCTCGGGTTTGAATCATT	24	59.664	TCGTCTTCTTCGGGTGTACTTATC	24	59.905	372	652	281
Chromosome1	274	p4	(TTAT)5	20	1138211	1138230	tgagTTTCCCCATTGGAgttagtctaattaattaattacataaatttTAACTAATATACTTAATTACCGCGATGAGATGGAATCCTTGTCTTGAAACTTATAGCACTTCATAACTTTACTGGATCTCAGTATCTGcaaaatatatttatcaaaattataattctcatatacaaaataataatcaaagtttctttatttataaatataaatatattaattatacacATGAACTCACCAGGAGAGGCTATGGTAGAAGATAGCAATTAAGAGGCTATGGTTGAACATTTATTGAATAGACaactttggtttttttttttttttttttttgagtaaatagACAACTTTGGTTGAATACAACTAAATAGAGCAAGAGGCTAATATAGCCatgaattttttata…
Chromosome1	275	p2	(AT)6	12	1138472	1138483	AATTAAGAGGCTATGGTTGAACATTTATTGAATAGACaactttggtttttttttttttttttttttgagtaaatagACAACTTTGGTTGAATACAACTAAATAGAGCAAGAGGCTAATATAGCCatgaattttttataataaattattattattttctatggCTAACTTAAATATTGGAGATAGAAAATACAAAATCAATAGACGACTTAAACACGAAGACTATATATATGTagaaagttatttatttatttatttatttttatttttaagtaatttgcagtataaataataattatttaaataatttttagttgtATATAAAttcttaaagtttatttttttgacaataataatctttaattatatttatgaaACTTTACCCATCACCTTTAACTTTA…
Chromosome1	276	p2	(CT)7	14	1140650	1140663	attgttaaatttaaggacttttgtctaattttagtaaaaaatcatggatgaaagttcaaggggcatgatttagtacatatcaaagtttgaggggcatgatttggtagatatcaaagtctgggagcatggtttagtacataaacaatcactaaacagtaaaattaaatgaaattagacaaaagtccttaaatttaacaatctcaatagttcagggggaatttttaacggccaaaaaaattcagcgggcacgatttactacatgtcaaagttcaggggaaaaaattactaattagccatatatttatatagggaaatttcatttttttcccTAATAAAACTCCCAATATCAAATTTTAGACCCTTcactaatttgtacaaattaattcctttgattacatg…	tctctctcttcctctctctcttcc	24	59.836	aagattcttgagtgattgGGGTGT	24	60.203	465	616	152
Chromosome1	277	p2	(AG)21	42	1148767	1148808	attattaggcattgtgtatttttcattatgttattgatgaaactatatttttttgcctcttttaatgaaataattagtttcttttaatatttatgaaactggtttttaagttagtatcatttttagattgtaattttttttcattatcttgttgatgaaactatttttttttattcttttaacgaaattattagtttctttcaatgttgatgaaactagtttttaaagtttctattctttttagattatgatttttatattagttttttcaagatgatgttgatgaaactggttattgtaatgaaataattagtttttttttaaaaaaaaatagtagtttaagtaaaaaaaaataagtttaatttctgtaaaaaaaatgagatataaaaatgtacacgt…
Chromosome1	278	p2	(AT)7	14	1149760	1149773	aataatattattgattctgataaatgaatattttatattcattgaatctggacaaaatcaattacgtaatattctatatatggtcagatttctatattcattacctgatttgatttcctgaattaattgtcaaaatattctgacaattaatgtggcacaaatactgatggagtatctcacctataaatatagggtctcggtccccgagctcctcactcattctgttcataacagcaaaatccatctaaagagagttgagagagcgaggaagcccgattacccacatcaaccagttttctttgcagatcaaagcttatgtgggactaaagctcaagaatcaatggctggaggtatttcgatccttattcatagtgtatatatgtttgatttaattccgca…
Chromosome1	280	p2	(TA)6	12	1150087	1150098	agctcaagaatcaatggctggaggtatttcgatccttattcatagtgtatatatgtttgatttaattccgcattttatacataaacatatatatttcagtttatacatataaatgtctaacagttggtatcagagcggattatatATCTTTGCCTTGAtttatttgagtttcatatatatatatatacatacatttacggggttcttcatttacaatataatatatattttatatatatattttcatattatataattcccgattatatatattcatatactcaatttttatatatacatatatatcatctTCATATTtacgttcatatatatatatatatattatatacattcatttataccgtataatatatatatatttctgagTATACACTTTCA…
Chromosome1	281	p2	(TA)6	12	1158011	1158022	aatataaaaatatttttattaattaatagtatTAATGACTGACAAATAAGTAATTAAAAGATTGGTATTTATTGTGGGttgaaatttgatttttgtGCTAAATTTTGCATAATTTTTAGCTTAgccaaattaaacacatattttatatcaccattaaaaattaatttttaataaaatattcttaaacATAGCAATATACCACATTTAtaaatctttatttttattggagatgctctaattaataaaaattgaaaaacagaACTATTGAATGTAGTACTATTGAATAGATAAAACAATCAAACCCGTGCCGAGTCTGATGATACAATTATGATCATACATATAACTGATCAGATTTACACCACAAATAGTGGTAAATAATTAACAATCCATAGAATAAGA…	AGATAAAACAATCAAACCCGTGCC	24	60.322	GGAGGTGGTACTAACGTATGGAAA	24	59.84	286	578	293
Chromosome1	282	p3	(TTA)8	24	1158572	1158595	ACGTTAGTACCACCTCCCTTGGATTGGGTTTCAATTATGTTTTCGGGTTGCCCAACAGCGGCAGAGGCGTCCATGGTGGGGTAACCAACCGGTGGTGGAGCCACATATGGGTCTTCTCCCGCGGAATAACATGAAACTGCATGCCCAATTAAAATATATCACGtacacaaattttaattaattaaccaaAATAATAATCACACAAAATCAATCTTATATTAGATGtggttataataaaaatatattttattattttaaacaataaaataaaaaattattatatttgccgttattaaaaaaaaaatatgggagATTATcctatgtatatttttttacttttttttaaatttacggtttgggtttctaaagtgattgcagcgctagttgcaataggggttt…	gtttctaaagtgattgcagcgcta	24	60.143	AGTTCTGCTCAGCCATCAG	19	57.143	360	625	266
Chromosome1	283	p2	(AT)7	14	1159428	1159441	AAACAAGAGCTTCAATTCGTAGCTGAAGAGTCTACTTGATTACGTACTCAGTCCTGGTTCGATCAGGTCCGAGTCCGGGTTTGAGTCCGGGGTCGgggtttgggtccgagttcgggtcagagATTGGTGTTCACCTCAAATCCTTTGTAAATATTACAATACAAGCTAATACGGactatttattatgtattaaataatacaacatgctgtattaaaaaatttggtcgtaataattaatataaaacattGCTTAATGCaaacacatttttattatttaatataatagacCCTTATacgtaccaaacgagcccttaaacTCGAAAactatgtatatatgtatagtaTGAACAAATTATTAATCCGATTTTTTTTAGAAGGCCGACGACTGTCCCCTAGCAT…
Chromosome1	284	p3	(ACA)5	15	1160492	1160506	tatcaattaaaattattttacaattatatttagttaatgtgtaataaaaaatagtagttcTCAACttatctcaatagtttaggagCCTTGAGtaaaaaattacactatatacTTCATTTAACttgatgtttttaatttttactctctctttaaaaattaattatgtttgcCTCTTTTTTGAGTCATTCTACCAATTTTACGTTTATTACTTCACGGTAATTTTTCATTCTTCTCTAATCAAAATTTTGTCCTAATTTTCCCACAAACCTATAAATCCATCTACAAATAACACAAATctatatatttgaaattatatCTTAGTTTATGTGAGTGTGTGAGGATAATTTGGGTACAATACTCAAAAGAGgtatatttgaattaaatttatttgGAGGTAAA…
Chromosome1	285	p3	(TTA)15	45	1166712	1166756	GGACTCAGATTCGGACCCGAGACTCGAACCCCAGACCCGGGACTCAGGAcccgggacccaaacttggacctgggaACCCGAAGCGAGACCCAGactcagactcggacccgaacccgaacccggaTCTAGACCCGAAACCGAgatccgaacccaaacccggacccgTAATTTGTGTTGGGTACGAGTGtgttgaaaatatattataactttacacaatcTATATACAAGTCAATACTAaacattgtattgtattaaataatactaataaaataCAATGCAATACATTACAATACAACACAATCTaacataatacaatacaatacgacgtACCAAACAAGCCCTCTATCTTcatcttaaaaatttataatctaTAACTATATAATAAAAGTGGCAATATCT…
Chromosome1	286	p2	(AT)11	22	1172553	1172574	TTTTTTCTCTGCTTTTTGCAGCTTGATCATTCTCTGTTCGTGGAAATCGATCGGTGGGGCAATCGACTCATTCACGGAGACTTTTGGCAGGTGGTTTAAGTGTATAATCGTGGTGGTATCATTTTGAAGGCTAGTTTGTAGCTGGTAAGTTTcctaaatttttatattgttaattattgttttatttgattgtatGTTGTGGATTGCTTTAATACAATTTCTTGGtccttaaattttttcaattaaaatgcTTATGTGAGAAAATTATATGCTATTCCTATCTCACTTTGGTTGAGATACTAAGTTCtccataatttttatttttatatgttagtTTTTGTTGTCTTTTCTCAGAgaaaaaatagttaaataatTTGGACATCATGTTTGATAAAAGTT…	TGGTTACGCTTCAACAGGTAATAAG	25	59.36	CTACAAAACTCCTAGCACCTTCCT	24	60.02	399	577	179
Chromosome1	287	p3	(ATT)6	18	1180397	1180414	acataataaatagtattgttaaaaaaattataacattaaaatgtaacatttctTAATATGTAAccataataataatgtaattaaaaatatatgattccatttttaaaatgtattaaataaatataacataaGAGAAGAAACGATAAACattaaaaaatagttattaaaaaatataacaatattaaaatgtaatatttctttatatataacataataataatgtaataaaATCTATACAATTACATTTTCAAAATGTTATTAATAAATGTAACATAATGAACCAAACACTAAATTAATGTTAACTATTATAACATAAACACTAATATAATGTTATAATATGCTAATAACACtgaaaaaaatgtaattaaatgtCAATACTTTTAATTACATGGGCGTGTT…
Chromosome1	288	p2	(TA)8	16	1190321	1190336	CTTCCGAAAGTCCATACAACACCTTGTGTGATGAAAAGCACCATATCAAGAGGCTCTCCCTTTCGAACAATATAACTTTTCTCCGAATATGTAACTGGCTTTAAATATTTGCATATTGTTTCGTAAACATACTCATCCATGCTTCGAAACAAAGGAACCTgttaatttattcaaaataacatgttaaaacactacaaaaaatcttacatttaatcacaacaaaacttgtaactaaaagtaaaaagctgtgactaattataaatcatcattttttattctaacTAAAATGTTTgtagctaaaagtattagtcacaaaaatcataatttgttgtgactataaattaatgtatttttagtcacaatagttgttatgactaaaactaaattaaacttgtatct…
Chromosome1	289	p3	(ATT)6	18	1190635	1190652	aaaatcataatttgttgtgactataaattaatgtatttttagtcacaatagttgttatgactaaaactaaattaaacttgtatctaaatattatatcttcgttacaagtaattttttattttgactaAATTCACAAgtaaaaattgtttaaaattaatcaatttatcatattatttattaatatttatatatatatatatatgtatatataatatagaagaCAAATAACTTACTTTTTTAAGATAGGGAAACACATGTGTTTCTTAATAGACATTCCTAAAGTCAAAGGAAGAATATGCAAAAGATGTTCAATATCAACATCTTTTCCTTCTTGCAATCTCAATTGGACATATTTCATAACCTTTGGCTCTATACCCACAGGAATTCCATTTCTTGATA…	CCCAAGCTGCAAATGACTATACAC	24	60.202	caaaccATGATCTTCCACCACATA	24	59.051	466	729	264
Chromosome1	290	p2	(TA)6	12	1192523	1192534	tgttaatatatatacacttacGTGGCCGAAAATAAtgtagaggaagaagaagaaggtgcCTCTAACCCATACACGACAGGTGAGTGAATCATAAGTCCTTCCTAACTCTTTCGCTGATAAGTACACACGAAGAAGACGAGGCACATATTGAAGAAAAAGTAGTAGACTTAGAAACTTTCTTGCTGTTAAAGATCTTGATCCAGTAATCTTGGAGAAGTACATTAAAACTACCACCTATGTACACAAAAATACTacattaatttttgttttatgtaTGCAAGCAACAAATTAATAGGCTCCAAgtatttgtaaattatttaatattatatattatttgttactctactaataatcaattaattttaagatgaAACCTCAAATTATATATCCTACATTCTA…	CCACATGCCATTTAGTCAATATAgc	25	58.385	TTATCCATTCTTCCCCTCCCTCAG	24	61.193	467	765	299
Chromosome1	291	p4	(AAGA)5	20	1193676	1193695	TGCTTTGCATAATAATCcctaaaaaatgtaaaaagttACATTAATATCCAATATAATTTCGGAAAATTCTACATATGTATCCCATATGTGTTTTTAATGTTTAAATAGTTGTAATTTCAATTTATTGTACTTATTTAAGATGTCCTgcaaatttttaagaaattcaaaataaaatttaaacagtTTGAACTACAcgtctaatatttttcaaaattatgaaaaaaaatacatgaGTGTAACATAGAAGAAACCTGTAATTTAtcagtaaatatatataaaaagaacgGTATAAGAGAGAATTATTACTAACCGCAAGGAAACTGTATCCTTATTATCCTTATCTTCGTAGTAGTTATTCATAATCTTAACGACTTCAAGTACAAGGAGGAGTATTAGAAA…	AACGACTTCAAGTACAAGGAGGAG	24	60.262	ATCTTTGTTGTGAGCCTTGTGTTC	24	60.202	367	621	255
Chromosome1	292	p2	(AT)9	18	1193882	1193899	ttcaaaattatgaaaaaaaatacatgaGTGTAACATAGAAGAAACCTGTAATTTAtcagtaaatatatataaaaagaacgGTATAAGAGAGAATTATTACTAACCGCAAGGAAACTGTATCCTTATTATCCTTATCTTCGTAGTAGTTATTCATAATCTTAACGACTTCAAGTACAAGGAGGAGTATTAGAAAATGTTGGTAAGCATTTGTTTTCAAGTTCAAATCTCTACAGACTTAAAGTTTTTTTTGCAGATGATCGAACTCATgacatgagaaaaaatttaaccaaaagaagaaagaaagaaagaaagaaaagaaaggttTGAAAGAGAAACTACATACCAATATAGCAATATGGTTCCAAAATGAAGTGGACAAAAACATAACAAGGAACACAA…	GAACACAAGGCTCACAACAAAGAT	24	60.202	CCAAGTTCTTCACAAACCATCCAA	24	59.901	392	553	162
Chromosome1	293	p4	(AAAT)5	20	1197835	1197854	GGTTATTTTCGGGCTAATACGACTAATCCGTTTATTAAATGATTCATTTTTCAAGTTGACACgtttaatccaaaaataatacGATAATAACCTATGTAAAGTTAcacaaatatattatatatctataaatgtaaattaaatttttttagataaaTATGACATAAACATGTTAAATTACGTTCATAAATGTGTCATTATAAGGTTGTAAACATgttccatttaaaaaaaaaaaaattgtaaacttGTTAAACTTTGTTATAAACATATTAATATGAGTTGAtaagttaattaaaattaagcatGATTCTTTATATAAACGAGTTAATTAATAACACGCAGATACATTAGGTGAACCCATTTACATAAAAGGGTTGGGCTTGAgttttagttttgattttt…	CATAAAAGGGTTGGGCTTGAgttt	24	59.96	ATATTGGCTTGTTGTTGCTCGTAC	24	60.143	362	572	211
Chromosome1	295	p2	(AT)6	12	1200973	1200984	aaagaaaatataactaaatttatgatcaatttttttatccttaaatatattaaaattaaaaaaaataatatttcatactaagtataaatattttaactatttttcCATTGATATCTAattatttatatcatttcaTAATACAAGGGCAACTTTTCTACTGGCATGGATGTTTACCAAGGGCAAGTTTCTctaagaattaaattatttatgttgtgcAAAAATTATTTAACTTAGAAACATTTAATttaagggattatttcacaaatacatcaaaaataataaaaagaaaattacaaaaatacggatgtatagaattttaaaatttttacaattttttttatgattttatttacagaaaatacaatcttttgatgtatttttatgttgtactcttgttaa…
Chromosome1	296	p3	(ATG)5	15	1203313	1203327	tgataaaacaaaaaaaatactgaAAAAACAAATTATCAACAAATTAAGTTTCCcgatattataatcttaattaccattattaataacattatttcattttttattattttaatttctttatataaatcaaatttatataacaatatcaaaaatagaatttttattataaaaaataaataaatatatatggtaatatgaTGCTAAACAAGTTTCCATAAATATTGTTAATTTATGATCATGATTTTTGAAAACTCGATTTTGTTTTGGATTGGAATggattaaatgaatattttgATCTAATTGTAGATATAGGCATAAACGTGCAACTTATTATTATAAGTACTACTCTCTAGACATTATAATAATcgatattcataataacaatacataattaataat…	ttCATTTACATGCATGGGGAACTG	24	59.84	AGGAGTGGATTAGGAATGATCACG	24	59.96	408	662	255
Chromosome1	297	p3	(ATT)5	15	1204042	1204056	tataataataataacaacccTTGTAAGACCCCTCAAAATATATCATACCGAGTCTCATCTTGTGAAGATGATGACTCGGGACAAGaaggaaagaagaagaaaaagaagaattgATAACGAGAATGATGACAAagttgatgaagaagaagaaaaaggaaatttGGACATTTGGAAAGTGAAGTTGGCTATAAGTCCTGAACAACTATCTGAGGTTATGTCCCAAAATTCATCCCTTGAGGCACTAATTGGCAGTGTACGGATGGTGGCCAAGTGTAGCCCTACTACATCCACTTTTGCCAACTCTAGTCAATGTAGTGCAAAATCAGAGTTAGGATTAAATAGTAAGGGAGCCAATAGTGAAAAACACATGTAATAAGGTGACTAGATTTTGGTGATTAA…
Chromosome1	299	p2	(TA)7	14	1221444	1221457	actttttttagaaaaaaatatatttctacgaacttatattttaaaaacgATAAAATAGAATATTCTTCAAATTTTTCTTACATAACTTGTTCTGTTTCattttttagcaaaaaaaaatagtatttaattgaTGACATTATACAATCTCTctaaattagttttaaaaattaatgcatATAATTAAAGATCTAATCGAAAACTTAGAGATTATATATAATAGTTGCCTATTTAGTTTTATATAGAATTGTGATTAAAGTATTTTGAAAATTGGACGAAAATGGTGAAGAAGAAAATGGTATAATAGTATACATATATTGAAAGTAGTCATTAGGTATACATTTCTTCATAATGAAAAAGTCAAATTAATTACAATAATATTATTGTACTGATCCATCAagt…
Chromosome1	301	p2	(CT)6	12	1228343	1228354	CATTATGTCCCTGTGCTGAGTTGTAACGGCGGTCACAGTCTCTCGTTTGTTTTGTTGACTATTTAAGTATTTAAATAgataattaaattgattttggaTAATTTAACTAAATTAAAATGCCTTGGAATATCCGTTATccgaaaaaaaaacaaatgtaaTAAACAGTGTTAGCAATCCTACGTGGCTAAcacatttttgttatttttattttttaattaaaataaaattagataaaaaggGCGGtggatagagagagaaagagagtgagtgagtgagtgtgATATTCCCaaagggaaatttcattttttgcccttaataaaacccccaatatcaaaatttagaccctccactaatttgtacaaattaattccattgattacatgaacttcccattttacc…	tcttcctctctctcttctctctcg	24	60.142	aagattcttgagtgattgGGGTGT	24	60.203	469	614	146
Chromosome1	302	p2	(AG)6	12	1229564	1229575	AATTGCTTTCTGTGATTGCTAAGTGTGATATCGATTgattgtcgacatcatgtcgatagTGTGTCAACAATTTTGTGTcgacaaattctcaaataaattatgtatgttaatttgttttttaatcgacatgatatcgacaaactgtcgacaacatgtcgataaTGGTCATCCCTGACCTTTCTTAGCATGATATCGACATAGCATCGATATTCTATCGATAAACTGTCGATAACTTCTGGAAAACCCAGATTTCGAAAGAAAACTAGATCTGCCAGATATCTACcatttcaaatcaaaaaatACCAGTTTCAACAAATACGACACATATAACGAAGACAAACTACATAAAAtctaacaaaatgcttaaaacacaacttatccattataatggtgtaagat…	CAGGGAAGAGAGAGATGAAAgctt	24	60.081	acatgaacttcccactttaccctt	24	60.141	462	616	155
Chromosome1	303	p2	(AT)9	18	1235699	1235716	TAGGGTCTTAGTAAGGGATAGTAATCATAAGATATGAAGTAAAATACAAGAGTTAAGTTGCCACTAGCCAAAGGGTTTCCCTTTGGCTAGTTATAGTATTTTATATGGGGATCTAATTTTTCAGTTTTTGAGTTTTGAGTGTTTTGATCGGATtgataattttctaataatttttttttttggttttctgATTTGTTTTCAGTTTATTCAGATTCGTTAGCTTTGGTGACGACTATCAACAAAGGGGAGATGTATTTCAACAAGTTAGGAGcgttgtttgaagatgttataactttattgtctaaatttctgggggcagttttgtccctCTGAGAATTTAGCAGCCCATggcttggcaaagcatgctttgcagttagacgatgagctaacctggttcga…	gtgggcgtcgtaaattcataagtg	24	60.494	ggtctGATCTTAGGTTAGGCATGT	24	59.898	425	676	252
Chromosome1	304	p3	(TTC)7	21	1236511	1236531	TTCACTTTATTAAAAGTTTACTCTAATAGTGTGCCAAATTATGATACAAATATGTCTCATGAACTTTTAAAACTGTTAAAAATTTTCCTTGAACTATTAAGATCACGTTTGTCTAACTTTATTAAGAAGAGtctaacataaataaaaattcaagagatataattaagtatatattaaaGTGTACGggacataatttggtagatatcaagtatgagaagtataatttagtacatgtacaatgttaataatttaacaaaaaaacttaacagctaaaaaaatttaaaaaatataatttaatacatattaaaaaataaaattgagaatAACATTAAGACAAATTTGATGACATTTTATGCACGTGTGGACCACACGTGTTAATTAGTGGATGGAAGATGGGAG…	TCCAATCATATCCACACACACTGT	24	60.019	ACTACAGCTGAGGAAGACattgtt	24	59.959	447	568	122
Chromosome1	305	p2	(TA)8	16	1240196	1240211	GCAGGCTGATGGATATGTATGCCCTCAATGTAGAGCACCCAAAAAGAGGTTTGCACGTTATGATGTGAACACAGGTAAGGCTATTGGTGGTGGATTGCCTCCCATTGGTGTCATTATAGGCTTGCTTGTTGGTGTTGGTGGTGTTGCAGCATTGCTTTTGTATGGCCTTCAATAGGACAacaataatatgtatatattatgctaaagaaaagaaaaaatcattTCATTAATCTAAGATGATTGATTGTTGTATTAAATTAAGAACAAAAGTACCATACTTTTCATATCATTTTTCTCAACAAGAATGCTTGTACACTTTGATGATTGAGTTGTCACATGTAGAGGTGATAGTTCATGTTTATGGATCATGTTTGTGTCTGAGACTCAAACAAATGACAA…	TCGTGGTGAAAGTTAAGTCTCA	22	57.341	AGCAACTGAATGACAACTGTG	21	57.023	424	685	262
Chromosome1	306	p3	(AAC)5	15	1242045	1242059	ATCatcgaaaatatttaaagagtAATGATATGTGCATACTAAAATATTACACCGAGTAATGTAACATTGCTTGTTCGCCTTAACTAAATATGATTCGTTGAATTATAATGTGGCGTTTTGGTGCATATTTTGTGtgaaaaaataccaaaaaataaaCATGTCATGTTGAAGAATTAGGTGTAATAAAAAGAGAGTGAAAATCCAAGTGAAGTGAGTGTTTTTTTACCTCTTCAACATTGACATCAGAAGCAGTAACACCAGGCTGAGCTTTACCACTAAACACAATTTCAGCAGAGACTTCATCAGGTTTTACAATGCCACCACtgatactaatatatatatttcttcatCAGTTTTCAATGGATAAATATACAAGTTCCTCAAAACTGGTGTTAGAAC…	ATTTCAGCAGAGACTTCATCAGGT	24	60.02	CTTAGCTCAAAACCGACCCTAtct	24	60.142	285	566	282
Chromosome1	307	p3	(GAA)5	15	1243562	1243576	GTCTAtgaggggcattttggtaaattaattactaacctGAGTAAGCTTGGCATTAAGTAAACCTTCACTATAAGCACCCTCAGCAGGAGACCTATTTTCAATAGCAAACAACTGATTTTTATACCACAAAAGAAGAATGGTCTCTCCATCTTGAATAATCACTCTTCTCTCTCCTTTAGGCAGAGCAGAGAGTGGAACCACAGGGATCCAATTCTCTCCTCTCCCACCTGAAGATGAAGATTCCTCTGCAACTGAAACCTCTGCAGCCTTACATGTGAGTTGTCTTGGTGATTTTACTAAAATACCCCTCTTGGAGTTTTTGAGTGTGAAGACATGGGAAATGGTTTTTTGAACAACCCCAAATGATAAAGATTGGATCTTTGGTGGGGTTTTGATGTT…	GATCTTTGGTGGGGTTTTGATGTT	24	59.96	ATCATGTCCACACTTTCAAAACCC	24	59.961	376	559	184
Chromosome1	308	p2	(AT)7	14	1244337	1244350	TGTGTAAAAAATTATTGTGTAGTTTGTTTTATTGCACTTATTAAGTttctatataaattttttagcagtaaaattttttatatagttatttTGTTGTAAGGGGGCGTTTGGTATGAggtgttcaaaataatttaattatagggaatattatgaaggagaatatgattataGAAAAATGTGTAAACTGCGTTTGGTTGTGTAGGGTAATATGTAATCATATTACTGTCAATTAAATACACTGTTTGGTTTGAGTACAGGAAtcttatatatattgaaaaattaaaataaaaatattttttatttatctatttaatgttaattacatataaaaataaaataattatttattaaagaaatatatttattaattagtaaatattaaatttttgtattttttat…
Chromosome1	309	p3	(ATA)5	15	1244861	1244875	taatataaaataactcAGTTAAAAAAAACTGATCTCAcagactaaatatatatatcgtaacattttatttataataaatgatattattggtatttaaatttatttattaattcaaaaatattattcaaattaatatgaTGGAAGGTAATAATTCAATCCTACCATTTTTTAAGGTATGAACATTACCCTCCTCAAGGGTAGTTATATTACTAGGGGAATAACATTCCAAGGCTAAACTCTCCAAACAAACAAGGTAATGTTTTACATTACCATTCCCTTACTAAGATTAACCTATTCCAAACAGCCCCTAATATTAATCTTTACTAACTCATTAATTGTGTATAAATGTGTAACAATTAAGATTATTACACTAATTATGAATTACATAAGTATTTTTGT…	AACCTATTCCAAACAGCCCCTAAT	24	60.017	GTGGAGGAAAAGTTAAATCACCCA	24	59.169	289	571	283
Chromosome1	310	p2	(TA)6	12	1245221	1245232	GATTATTACACTAATTATGAATTACATAAGTATTTTTGTTGCTTAAAAATTCAcgtaaaatttaaatgtaataaaataaactagaATTTTTGTCACCAAACCTTTTTATAGTTTTTTGAAGGATCCTTTTTATagttacataataataataataaaaaaaaaggattgTTATAAATAGATATGATTTTGGGTGATTTAACTTTTCCTCCACAAAAAGCTTCCACTCCAAATAAGTTTATTGAGACATCATTTTTAtagttttgaaaatttctaattAGGATCTTTTTCTGTGTACTAAATCATTGGAGTGTACAAAAATTTTCGTAAACCACCCAACCCGAAAACCCGTCCAAACCAAACCGacaaatcaataaaaaatacaaaccaACATAACTCGAC…	gttaattgggcgggttgaaaattg	24	59.847	TTTGGGCAGTTTGGTCGTATTAAC	24	60.023	423	686	264
Chromosome1	311	p3	(AAT)7	21	1246931	1246951	cataaaattttaatatatttgattgtattgataaaattttatcaaaaaaattcaaatttagggtactatatatatatgaatttaaAATACAAGATACTATATAAGCATTATTCaaaggctaattagcaatttttcctcccgaactttgacatataccaaatcatgccccctgaactttttggccgttaaaaaattctcctgaactattgagattgttaaatttaaggactttgtctaatttcatttaattttactgtttcaggtactaaatcatgctccccagactttgatatctaccaaatcatgcccctcaaacttttatatgtattaaatcatgccctctgaactttcccatgttagaatttttttactaaaattagataaaagtatttacaaaat…	ccctctgaactttcccatgttaga	24	60.019	GGTTGGAGAAGAAGAGCTACACT	23	59.74	338	613	276
Chromosome1	312	p2	(CT)8	16	1253789	1253804	ACTATATAGTGAGTGCCCTAATAGTGTCCAAATAATTTCTTATAGTTAACAGTAATTTACAACataaatttctaaatttaacTTTCGGCTGCAAATAatacataaattatatttttgaaacttcGGTAGGTACATATCAAATTATttacatgttattttctattaatatatttaaattattttttaaaaaaattaataacatgaactaattacaaatatttacttaaaacttaatttaaatattattactaaATGAATGTGAGCTGAAAAGAAAGGTTTGAAATGAAAGTTCTAGTGTTTTCTCTAACCTAGAAGACTATAACAACCAATTAACACAACCAATCTCAAATTTCACACACATTATTTTCATTCCTATGGCCGAACCCAAAAATCAAATAG…	AATCAAATAGTGGATGTTGGCTCC	24	59.354	TACCCTAGTGACAAAACAAACcca	24	60.08	390	591	202
Chromosome1	313	p3	(TTA)5	15	1269511	1269525	TGGATAAGGATAAACTAgtacattttattattattattttagttgtGAATCATCTTTTCATTATTAGGCATATtgtcattaattattattagcaataattaattaattaataattcataattcaTAGTTTGTTTCTAATTACAATCCATAAGAATATacttatttcttagtggaattgttaattatttgtgtttttttattattattatacatatGTTAACAATTGTAATTATTCTTTATATAATACatcaattttaaattgaaatgtaATACCCTTATgttattctaattaatgttttatatgtaaattcaaattaattaactgaTTTATATGGAATAGAATAACAATTAAAAACTGTACTgagttttttaatatataaatctatatcaaaaataaaa…
Chromosome1	314	p3	(CAA)6	18	1270734	1270751	AAATGGTGCATTAATTTATTAGTAATGAgaattataaaaagaaaattcagAATTAATTTTGATTGTGCTCCTCAATAAAAggtgatttgaaaaaaatagcTTATTAGTTTGttacaaaataacaaatatattcgAATAATACTGCGGTTGAATAACAATACTACGTACTTccctatataaagtgtgcctatctAAGAAATTTATgagtgatttttttaaaaaataaaaatctattaaaaaataataatttttattaatttttaaataaattaatattacttttaaattttaatcctATAACCATAACACGGAACACAAGCTAAACcaaatctaatttttaaataagaatttcTAATCCCTTAGAATCCATATGCGATTACAGCTCTAAAATATGACTGT…	CGGAACACAAGCTAAACcaaatct	24	60.023	CCTGTTTGATGGCGCATTATTTTG	24	59.967	309	577	269
Chromosome1	315	p3	(TAT)11	33	1271407	1271439	CTCCTTTATAATCTTGGTAAAAGTGAAGGGAGTTTTGGAAGTAAAGAGTCCAACTAAAGGGATTTCCCTTTGGTTATGATTGAAGAGGTGTAAATAAAATGTACTTATTGTTTTAAACTATTTCGATGCAGGTTCTTTTTAAGTTCTCCAAGCAAAAACAGTTGCTCTACTGGTAAGTTTGCGTTGGGCTCAAGACATGGGACTACCAGCTGAATGGGTCTTCTCAGATTCACCATCTTTGGTCTCAACTTTAGAGGGTCAGACAGTGTATATGAGCGAATGTGGGAGTTATTTTTctgatattaaaattttattgtctagctttcctaagGCATGCATCTCTCTCATGTCAATCACAACATAGACAATGTATTTTCTTGGATTGAAGAAACCCCCACC…
Chromosome1	316	p2	(TA)6	12	1274167	1274178	ataagttaATAGTTAATGCTTAATTCATTAGTAGTTTGTTTACGTGGAATGATCTTTGTTATGTCTTTTGTAATTAAATTCAACAAATAGTATATATACtttctaattattttgtttACGTGGGATGCACTAAATTTAtccattatttttaaaaaagtttttactaaaaataacagttttttgtagtgtaaaAATAATATGTAGATTCTAACAAAGACTTAAATAATATTCTTTACTATATGAGTTTTTGAACCATGAGATGGATATAATAAAAATGGTGCATTAATTTATTAGTAATgagaataataaaaagaaaaattcagaATTAATTTTGATTGTGCTCCTCAATAAAAGgtcatttgaaaaaaatagCTTATTAGTTTGttacaaaataacaaa…
Chromosome1	317	p2	(TA)7	14	1279919	1279932	GgtataaattctaatatataacACTTTTATCCGACCACTTGCATCTCAATTCTCAacatttgaatattttaatttatttattttttcctccAAAAGAATATAAAATAGAGGATAACTATTAGATATAAGCaggcccggccctgggcataggcgagctaggcctgtgcctagggcccacccagcccaggggcccaaatttttttttccttttctaaaattatacaaatttttttactaattttgaaaaataccatattttttctaacataagggcccaaaaattttttttttgcctatgACCCACTTTGTTTAGGGCCGGCCCTGGATATAAGTGGTATCCAACATTTTTTATAAGTGGTATCTTCTGATTAATTagtcatattttttaaaagctatttt…	CGGCCCTGGATATAAGTGGTATC	23	60.119	GGTTAAGTTAGATTGGCTAGAGATG	25	57.045	317	591	275
Chromosome1	318	p3	(ATC)5	15	1284460	1284474	tttagcttttaattttttttattaatttacacTAAAGTTTCTCTTTTTATTGTTCTCTGTTCACTTTTAATCCAAGGTGAGATATGTGGGAGAAAAGTTTGACTTCCTTGGCTTAATGAAATATGCTCTCATTTGGGGTTCTATTTAATCCTTTGTTTCTTTCTTATTAAGCAAAATAGTAAGAGTAAAGACTCCATTTTTCAATTTCCAACCATTCTGGTCTGTAAGTTACTATTTTGTTCATTTGGGTTTTCTTTTCTACATGTTATTTCCTTGAAATTTCATTCCTTTTTTGTTTTTGGTGTATAAAGTTAGTAACTTTAGCTCACTCTGCAACTTCTGGTTCATGACTTAGTGTAAAGTTTTAATCTTTATTCTTGATTAGGTGATGGCTAAGCA…	TGATTAGGTGATGGCTAAGCAGTT	24	60.08	CAAACCCATTTCTGAAACACCTGA	24	59.901	379	546	168
Chromosome1	319	p3	(GGT)6	18	1288099	1288116	AATAGTGACTCGAGAAAGGTAGCTCGAATCATCAGGTATGTAATTGTTAGAAAGTCTCACATTGATAATGTATATAAACTCAGGCTTTTCCTCGAGACTCGCCTTGGCGATAGACATGTCAACGGCCATATTAAAACTTTCTGAGAACGGGGATCTTCAGAGAATCCACGACAAGTGGCTCACGAGAAGCGCTTGCATTTCACAAGGCACGAAGTTCGAAGTAGACCGACTTCAACTCAAAAGCTTTTGGGGTCTCTTCATGATATGCGGTTTAGCTTGTTTTTTAGCTCTCTTAATATACTTCATCCAAATGGTACGCCAATTCAGCAAGCGCAACACCGAGGAGCTACAAACATCCGGTAGAAGCTTTCAATCGCGAACCGTGCAAacatttctttc…	CAAACATCCGGTAGAAGCTTTCAA	24	59.785	AAATGTTTGTTTCGGACCGTTGG	23	60.736	350	559	210
Chromosome1	320	p2	(AT)7	14	1289561	1289574	tatttaaaattccgtacaacagtatttttataatttttttttattgtttttatgtatttgtgaaataatccccttattaattatcttatttaaattatcTAGACTTATTTGcttattttattctttaataaaattagttagatattattttttataaataaatttaaaactagattaaattttatatattcaaaaaatataattgaattgtattagatttaattttattattattatttaaattaataattaagtaataaCAACTCTAAGCCTTGAGATTGGGTAGGCCTGAAAAATTATTAGGTCTTTATTTAAAAACTATGTGGTATTTtagaaaattactaaaaaaaatatgtataatttgATATGGAAAATACTTTTTTGGGCCCCTAAACCTAC…	GCCCGACTCTGACTCTAATACAAT	24	59.962	GCAGCCATCAATAGTCAAAGTACA	24	59.364	438	721	284
Chromosome1	323	p2	(CT)20	40	1307759	1307798	tctttactaagaaatgaatatgataTGATGATCTTATATCAAGATTTTCTCCCATAATAATTTGACTAGGTctcaattattttatatactttttgAAATTTCTATAGACTCTTGGGTAATTCTGTAGACTCTATATTTGTTTCGACATTCAGAaatttttttagtctatttttattatcgcatatattatagttatttaagattatttgtaaattttagacaattctaatatttataatgccaaaaattagatttaaacaaTATTTACTACAGTACATAAGAAAAAATAGTCGCACGagcaacaaaatatataaatattattttttttggcaactactcaaaattttctaaaaatttacaagtggttctaaataactataacgtacacgcTTATGAAAA…
Chromosome1	324	p2	(AT)11	22	1324169	1324190	tttttttttgatttaagcgtttatatattacagcTATATTTTAcatgggactcgaacccaagacCTCCAAGACACACACACccacctatggccacttgagctagctagcctcaagtggtaATTTTacaggatatcttaaataactataatatatacccgactataaaaaaaattagactataaaattttatagataCTGAAACAGTTAAGGGTTGCATTAATACATCTATTTTAATTAGGTGTATTTTAAAgcacttagatattttttttttgaacaatgaACAAGCACCCAAAtagttaatatatataaataaattttatagcGCGGAATCTTTACAAATAGGTGTACCGATGCACCCTTTTCGTGTTTTTAATATTCAGAtggttttaattttaatt…	TACCGATGCACCCTTTTCGTG	21	60.942	cggAGCTTGTTTATGTCATGTTTtg	25	59.657	347	636	290
Chromosome1	325	p3	(ATA)6	18	1326377	1326394	ATTTTCAGTAATTTCAACCAAAGTATAGTATTTTTTTCTAAAGAGGGTCTCAATCACTAAATACCAAAAGCAACACTCTAAAATAGTGGAGGCAGGTGAAATTTATTAAAGATATCATTCACTAAATTATACGACTTCTTTGTTAACGCACGTTTCAATGAACAAATATCATCTAAAAGATCTtgtttttaaacattttttaatGACACTAACTTCCAAAATTCAAATCtattatttccttttttttaaaaaaaaaaaaatttgaagtcCTTTCATTCAAATAAACCGTTACAAAAGATTAGGCAATAGTAAATTAGAGATTAACCTCATCATCAATTCACATATATAATTGGCTAATATTCAATTATAATATTCGACACAtagtatattaattaatat…	attaatggtgCATGGGGtgatttg	24	60.142	GGAGTAGTGAAGAAAATGGTGCTG	24	59.845	452	638	187
Chromosome1	326	p2	(AT)9	18	1327171	1327188	GACGATCTGCCAACTTTGAGCCCTCCATTTGGTCTTTTGATTATATTCAATCTCTTACAAGCCAATATaaggtaattaattaatataattaggAGGAATGATcactttatatattattttaattttttattatttttttaaatttttacgaTTGCtccaataattattatataaaaaaaattgcctttgaaatataaaatgaaaaaaaaaacaccataattatttcttagtaatatttttttttttatcaatcaGTGAAATTTATTACCAAAAAAATCGATTTACATCCTATTAGCATGCATCTTTATCTGAAGATCTGTTTTCCTTCTATATATACAATCCTTGAATAATAATGTATAACTATGCAACAATTAATCAAATGTTTTGAGTTACAAGTTT…	GGTTGTTCAGGTTttgtttagggt	24	59.839	AAataaccacttgaggctagctca	24	60.019	435	593	159
Chromosome1	327	p2	(TC)6	12	1327882	1327893	ttttttttctttcaaatttacggttttgagtttctaaagcggttgcagcgctagttgcagtAGGAGTTTCTGTACGatgttgcaatttaagttgcagtAGTTACAATAGGGTTTCTATGCctaattccgtaaaaatacaaaaaaaaaaaaaaaaaaaaactgttttaaagtgtaaaaatgaaaaagtccCAAAATATTATTGATATCTAATAGGCAAAAGtagtattgtatttttttttttttttttttttttatggaaagAGTATTGCTATTTACAAGCTTTCAAACCATGCTTATATTTTCTTACATTCTAGGCCTTATATCTTGGATCCTACGTTTAATATCAGTCTTAATttctttataattaaaaaatttataaaataaatcaaaatttgaaaa…	GGCCTTATATCTTGGATCCTACGT	24	59.533	TCAAGAAAtgtcgttagataggcac	25	59.189	314	579	266
Chromosome1	328	p4	(TTAT)5	20	1329785	1329804	TATGTCATCTTTACAAATTTCGAATCTAAAAAGTCTCGATTTCACCTACAGTCTTCCAAAAATAGCCAACCACATTAAATTTATGCTTCGGCTTGCTTAGCCGACTCCAAACCATATCATTCCAATGAACTCGTTCTCTTGAAGTATCTTTTATTGCGAGCAAACCAcaacctaaaaaaataaaaaatgtaacaaaaagaaaaaatataaatcaaatatttaattagtcataaaattataatatattttgggactaaatatatttttagtcataatatataactaaattaatgccatttcaaaaaaataaaacaataacaataactatttgtatataattaataCTTTTGAGTGACAATATAATTTCTTTAAAAGTGATGACAATTGTAGTCatgaaaa…	tggCCTCCATGATGTTTAGTTGTT	24	60.753	CGACCTGTATAAGATCTTCCtgca	24	59.962	460	552	93
Chromosome1	329	p5	(TATAA)5	25	1330675	1330699	aatttttttaatttggactagttatatatatcatttaaattgtaattagttatatattttttaaattatttcagTATACATAATTATAcaagttaattaaatatttatacctatatatttatacatttatttgtttatgtaGAATCAAGTATTTTTTGGagcactacaaaaaatcttatttttagtcacaataaatttgtgactaattatatattattatcttATGTTGGAACTAAAAGAAAtccgtggctaaaagtattagtcacaaaaattataatttattgtgtctggatgtgtttttagtcacaatacttattgtagctaaaattaaattaatgacaatttgcgcctaaatactatgtttaatcacaaaaatttttttattgtgactaaaaagtt…
Chromosome1	330	p2	(GA)6	12	1334054	1334065	CTAGCTTTAACAACCGGGCTAAAGGTATCAAAATAATCAACACCagcagtttgttgaaaaccctTTGCCACTAGCCGAGCCTTTAGCCTTTCTACAGTTCCATCAGCTCTTAGTTTGATTCGATACACCCATTTATTGTCTATTACATGCATGCCATGATGGTAGGGAACTAGAACCCaagtattatttttctttagagCATAGTATTCTTCCCCCATGGCTTTATTCCATAAGGGATTGTTTAATGCCATTTTTAAAGAAGTAGGTTCTTTGAGATAACATTCATAGTCATTTAACTCAGCTGCAAGGGCTTTTGGTTTAAAGATGCCAGACTTGGATCTTGTGGTCATAGGGTGTTTGGATGTGTTGCTTGAGTCATGTTGAGCATTGGTAGGGATG…	ATGTGTTGCTTGAGTCATGTTGAG	24	60.023	TCCAAGTCTGTCTCATCTACTCCT	24	60.018	362	644	283
Chromosome1	332	p2	(AT)6	12	1346572	1346583	TTCTCacttttatattagtatttttgtGGTTGTATATATTTCTTTGTTTTGAAGCTTTTTGCATATAgagatatatttttaatttagattGTTCATTTTAGTTGAGATTCTAAGGtgacatttttttaatcaagaAGTTTTCAAAGATCAATTTTTTTAcatgttaaattttatttcttgtaaataataataatagtttgggcatttttataatataaaatttttataacattttgttgtttgaTGTGTTAATTCtactcttatttatttattttgtaggtTTGCTTAAATTGATTCTGTAGACCGGATGCCATTTTTGGGTAGTCTTAAGTTGTTTTGCTTAAATTTTTGTAGtaatttagttttattcaagttgcttttttttgtttttctggAGTA…	AAATTGATTCTGTAGACCGGATGC	24	59.424	tctctcttcatcttctctcttctct	25	58.038	288	576	289
Chromosome1	333	p2	(AT)6	12	1357948	1357959	ctggggacctgaaacaaaagaatcaagcgtaaaatagccctaaaactaaaaacaaaaagtgaaaactaaccgaaatatgaccagaaacttagactaattttagcctaacataaattaagcataaaaatttaaatttgtgatttaattattcgttattagatcaaaattcgaaggtttgatatttttaaaattaatattatagttaaatttgtttagtaaccattcatggtaatacccattaagaagtgttccatatatatataagagatatgattttgtcctgttattgtactttcacgaattgtaatccgtgatgtacgtcagccgtcagatgagggagttatttgatctggcgactgagattgatctaggggtagttagggttaaaaagtagaatcg…	atgagggagttatttgatctggcg	24	60.745	GCACTCTTAGCTACACCAtccttt	24	60.624	332	614	283
Chromosome1	334	p3	(TTA)5	15	1360334	1360348	CATACATTATATAAACCAAATacatgatattatatatatatttatatatatattttagaatcTTTATTAAGAATATTCAATATAAAAAATTGAcggaaagaaaaaagaaaaattaaagaataaaaaaagaataattgttttttgaaagccataaataaagttattaataaatttgcaaaataaaaatttgataatgtaaaataaaataaaatatttatttatttattatttttaaattatttaatattaaaattattaaattgatttaagccaataaaattatatcatgaGTACACAGTGGCAGTTTTAGTTGATATTTAACAGCTAAATTTAATAAGTGTATTAGATTTGCAAACAGAATAATACTAAAGAGAATTTTGTcatcaaaaacaaaaatta…
Chromosome1	335	p2	(TA)6	12	1361395	1361406	AGTAGTGAATCATGCTTTAGAGCTCCCACTTCATCGGAGGACCACAAGAACAGAAGCAAAGTGGTTCATTGACGCATATGCGAAAAAACAAGACATGATCCTATGTTGCTTGAGTTAGCCAAACTCGATTTCAACATAGTACAATCAACACATCATGAAGATCTAAAACATATATTcaggtgatgatgatgatatcataagttttttttttaattaaatttatttatacttattaaatataatttattatatatgtaaaaatatataattaattaggtgGTGGAGACATACTAAACTTGGAGAGAAATTGAATTTTGCAAGAGATCGATTGATGGAATGTTTCTTATGGAATATTGGAATAAGATTTGAGTCAAAATTCAGCTATTTTAGAACAAAAAT…	TTTTCACCAAAGCTGTTGAGaggt	24	61.113	aagtattaccaaacgccacctt	22	58.242	473	602	130
Chromosome1	336	p2	(AG)12	24	1367257	1367280	tatgttatatttttagaatttaCCTGATCATTATAAATGTTAAGTGGCATGTAGTAATTCCTTATAGGTTCAtattatctaattttattttttttatttaaaattaatttaaatataatcaataaaaaaaataactaatgtATAATAACAAACCACAACTTACAAAAAACTTCACAAATATAACTTATATATTATTActctaaaaaatgaaaattaaatatttattattagttaagatttaaatttaaatatttataggtaaattattttttaaattttattttttctcaaataattttttttttttttttttgcaagagGTACGTGCTTGTTACTTTATCTTCTCCAATCTTTATCTTTTGATATCATAAtaatcacaaaaaaaattaaaaaaaaaaa…	CCACCAACTTTACACTTCctcaac	24	59.964	CAATACTCCAACCACACAACTCAC	24	60.024	437	568	132
Chromosome1	337	p2	(TC)6	12	1369507	1369518	AAATTGGCTTACAATCTTTTTGGCAGGTTCACATTTGTGATAGCATTTCTGTTGCTACTCACCGGTGCAGCTCTAAACGATCAACATGGTTTAGAGAGCATGTATTTCGGAAACTATTATTGCTATGTTGTGAAACCCGGTgtgtttgctggtggagctgttCTGTCTTTTATAAGCGTGACACTCGCTATACTCTATTATCTCACATTCAATTCAGCGAAAAGCGGGGCTAGCCCGTGGGGTAGCGCCTCGGGTCCAAATCAGGGCCCGTCGAGCATTGCTATGGGGCAGCCTCAATTCCCACCGCAGAATCCTCAAGACCCGGTTTTTGTACATGAAGACACATACATGAGAAGACAGTTCACTTGAGTTTTTGATCATGATAGTTTggtattttgt…
Chromosome1	339	p4	(AGCT)5	20	1392349	1392368	gatatgtgtatatattaatttattatttgaaatgaataaatatataaaaaaaaatagagttttgtttatgtattttaaagaaGTTGGTATAtggtataaaataaaaaaaaaaatagaattttaataatgtattttaaaaataaagctAAAAAGTTGTTGGAAATACTCTTACACAAGACATTTAATTGTATTTCCATACCATGAATAATTGTTTGACCTTAAATTTCATGACACAAATTTCTCATATCTTCATCAAAGAGACGTTtagaaaataaacttaattcATTAGATTAGACTCACAAAATGGTAAAAGTAGTTGTCCTATCAAATTATATCTAATTTAAGAGTCATCCTTTGAAAATGTTGAAATAGAAATAGTGTGGTTGGTAAAACATgaaa…
Chromosome1	340	p2	(CT)17	34	1395680	1395713	GAGCCACATTGAGCAAATGCTGATGCTTTCTTTCAGCAACAGCATTTTGCTCAGGTGTCTCGACACATGTAAAGTCATGCAAGATCCCATATTTTGCAAATAACTCCTTGAACTCTAACTCAGGTGCGTTATCAGACCTGAAATTCTTAAAAATGCAGTGAAATTGAGTTTGAACATAGGATAGAAACTGAGGAATTATGGTATTGACATCAGATTTGTGCTGCATTAAATAGAGCCAAGTAAATCGTGAATGGTCATCAACAAGAGTAAGGAAATACTTGTGATTAGTGTGTGAAGCTATGTGATAAGGTCCCCATACATCACAGTGTATTAGATCGAAAATGTGATTTGCCATATGTTTTTATTCTGAAAAGGGAGTCTTTTCTGTTTTGCAATAGG…	GGAGTCTTTTCTGTTTTGCAATAGG	25	58.848	GAACCTTGTTTCTTCTTCCTTGCA	24	59.902	375	629	255
Chromosome1	341	p3	(ATA)5	15	1401802	1401816	atctaattaaaagccgattcaattcaattacagtattaaaaaaaatatttatatttatttatgtataataaaaatatatttttattatttttttgtgttgAATTTGTAACATTTATTATTCTATAAATTTATTTCACGATGGTAATGTTATTGTTTTAGTTATTTCAAACTTTTAGTTGCATTATACTTGtaacaataatatttttatggagtattaaacttaaataaaaagtgatatttaatttttaagtattttctttatattttaagtgaatattaaaaattaagtatGTAATTAactgatccaatctaattagtaATGAATTGGATTAAATTTTGAAGTCTAATTAAATCGAATTGAATCAAGATTTTTCAAATCCaatcaatataattaattag…	AATGCTAGAGAGGAGTGGTAAGGA	24	60.326	GAGTTTACCAGAATTACCCAAAGAGtc	27	59.881	443	652	210
Chromosome1	342	p2	(CT)9	18	1402321	1402338	tTCTTTagtaagaaatgaatatgataTGATGATCTTATATCAAGATTTTCTCCCATAATAATTTGACTAGGTctcaattattttatatactttttgaaattttatagaCTCTTTGGGTAATTCTGGTAAACTCTATATTTGTTTCGACattcagaattttttttagtctattttttattatcgtatatattatagttatttaagattatttgtaaatttttagacaattctaaatatttacaatgccaaaaattagatttaaacaaTTATTTACTACGTACATAAGAAAAATAGTCGCATGagcaacaaaataataaatcttatttttggcaactactcaaaattttctaaaaatttacaagtggttctaaataactataacgtacacgaTTATGAAAA…	TAAAGAATCTACCGAAACACCCCT	24	59.467	GGTGACTCGTGGATTAAGATTCTT	24	58.58	437	641	205
Chromosome1	343	p3	(AAT)8	24	1404505	1404528	CTTTGCTTCGATTCGTCGTTTAAGGACAATTCAAGTGGATGAATAAGATCATGTGGATTGGAACTAATCAAAGGgttattactattactattactattgcGTTTCACAATAGAAAAAACAAGAGATTGTAACCAAGTAGTACCTGATTTTGGGCAAGAAGTTAACAAAATATCATCTTGTGCCACAAATTGATCAATTGGAAAAGATAATATACGTTTCAATATAACTTCTTGGATCCAAAATCcttcataacaataataattatagttATCACGAACTGGATCTTTAACCTTTTCAAGCTTTGCAAGAATTTGATCAATACTCTCTTCTGATCTCCATTTCTttcaccttttttttttgtgttattaACATTTGATATTTCCATTAATATATAGGGAT…	ACCACTCTACCTTATCAACCCAAC	24	60.02	CGAGTCAAGTTAACACAACATGCA	24	60.261	464	580	117
Chromosome1	345	p2	(AT)6	12	1419044	1419055	attttttcaaaattttattcattaattacaTGACAAAATAAACAAGCTccgttataattttttaaagctactaattatttcacaaattttaaattaatatataggaAAATTTTACGATGCATCCTCTTAAAAGATATATTGATGCacatttatctattttaataTCCGAGAGAactttttagtctaatttttttatggtcgtgtacgttgtaattatttaattatttaagatattatataaacttatgggaaattcgaaaaatttaacacgtttaaaataaaattcaaatagtCTATTGCACACttgtctcttttattttatacacttaTCAAATCGATTGTTTGAACACgactttttatattataaattattctgcaaaattttacaaaatgcCTCAA…	CATCAGTGTGCACCCCTTTTAAAA	24	60.202	AAGTTCACCCTATCATAGACGCtc	24	59.962	455	560	106
Chromosome1	346	p3	(ATA)6	18	1420678	1420695	TCAGTAATTTCAACCAAAGTAtagtatttttttctaaaagagGGTCTCAATCACTAAATACCAAAAGCAACACTCTAAAATAGTGGAGGCAGGtgaaatttattaaaagatatCATTCACTATTAAATTATACGACTTCTTTGTTAACGCACGTTTCAATGAACAAATATCATCTAAAAGATCTtgtttttaaacattttttaatGACACTAACTTCCAAAATTCAAATCtattatttccttttttttaaaaaaaaaaaaatttgaagtcCTTTCATTCAAATAAACCGTTACAAAAAGATTAGGCAATAGTAAATTAGAGATTAACCTCATCATCAATTCACATATATAATTGGCTAATATTCAATTATAATATTCGACACAtagtatattaattaat…	attaatggtgCATGGGGtgatttg	24	60.142	ATGGGGTAGCATGCACTTGATAAT	24	60.448	454	751	298
Chromosome1	347	p2	(TA)22	44	1421470	1421513	CGATCTGCCAACTTTGAGCCCTCCATTTGGTCTTTTGATTATATTCAATCTCTTACAAGCCAATATaaggtaattaattaatataattaggAGGAATGATcactttatatattattttaattttttattatttttttaaatttttacgaTTGCtccaataattattatataaaaaaaattgcctttgaaatataaaaatgaaaaaaaaaacaccataattatttcttagtaatattttttttttatcaatcaGTGAAATTTACTCAAAAAAAATCGATTTACATCCTATTAGCATGCATCTTTATCTGAAGATCTGTTTTCCTTCTATATATACAATCCTTGAATAATAATGTATAACTATGCAACAATTAATCAAATGTTTTGAGTTACAAGTTTGAA…	GGTTGTTCAGGTTttgtttagggt	24	59.839	AAataaccacttgaggctagctca	24	60.019	432	623	192
Chromosome1	348	p2	(TA)7	14	1424292	1424305	TTTTAACTATCGCCTATTTTTCCTATTTTGCGACGGTCGTACAGGCGACAGTTATAGAAAATGATGGGAACACTTTAAGCGATTGTTTAAAAACGTCGAGAAAAatcatttttgtagtagtgattatACATTTATTTCTTTATGTAGAATCAAGTATTCTTTggatcactacaaaaaatcttacttttagtcacaacaaatttgtgactaaaagtgaaaagttgtgattaattataaattatcattcttaagttgtgactaaaaggttcATGGCTAAAAGTATTCGCcacaaaaatcataatttgttgtgactaaatgtgtttttaatcacaataattgttgtgactaaaattaaattagtgataatttatgtttaaatactatgtttaatcaaaaata…
Chromosome1	349	p2	(AT)6	12	1426465	1426476	AAGAGCaagaaaaaaggtaaaaattaaataaatgtgtatacaataatacaatttttaaaTGTGTGCGATTTGAGTGCATATATAGATTAGATTTGTACTTAGGGTCCACACTTTTTGCAagcctaaaataaaaaatgaaatacaTCATTAGGAGTTTATTTAAGTAAAAACAAAGATTCACAGTTTGGTTGTTATATGGATATTACACAATAGTGTAGGTTTAAGTCTCataatacttttttttcaatattttttggAAAGTGAGGATCCTAAAATTTTAAATGGCTTTAGACCCATATATTCTCAAGATCAGTCCTCTTTAAGTGtgtataattttgtttatatgcAGATGGGATATGGAAATGATAAATGAGTTACCAGAATATATGAAGATGCCTT…
Chromosome1	350	p3	(AAT)5	15	1430945	1430959	TATAGTGGAAGCTCTACATTTTACACTGGACAACAATCTCAGGGTAGATACAATTCTCCAAGGGATCCTTATGGAGGCTTTAACAATTATGTTTGGTGTAACACTCCTactatttatgaatttttttcttaatattagtttattttattattaattttatgttaatAAAATGTACTTGTTATATTTTAACAGGGGTAAATTTTTTGGATTGAGAAATAGTAAGTCTCCAAGTCTTCaaaaataagtttattttaACTTTGAGCAACCATTATTTTTtgctaattagttttattttatcattatCAATTTTCGTGTGCTTATTCTCActttatattagtatttttgtGGTTGTATATATTTCTTTGTTTTGATACTTTTTGCCTATAGAGATATCCTTAA…
Chromosome1	351	p2	(CT)6	12	1432466	1432477	aaaactaaaatttactCATTAATGAGTAATACCCGTTAAGAGTATactcatatatatatcttatatattaaaagtgcctatctaacggcaattcttggtttaacgattctttttttatttagccttatacgattaacttaacagactgttaacgttaaacgttaacaaataaataaacccaataattaaacccaaaaattaaacaatctttttttaaattaaaaaaatatcttacccacatatctctctaacaaccattttgaaatttttttacacggctaaattcaaatttcaaaaaataaatccaataattaaacccaaaaaattaaataatatttacgattaacttacatatctctctaacaaactacaatttttaaaattttttacacTGCTtca…	tacgATTAACCCATTCATCACCCA	24	59.836	AGGAACCCTCAATTCTCAAAGTCT	24	59.648	454	707	254
Chromosome1	352	p2	(TA)8	16	1434814	1434829	TataactaaattagtaattttgtatttaataaaataatcttttttaaaGTGACATGTAGTATGAAAAATCTATATTTTCaccaagttttttttttttttttcttttgatgtcgcataaattaaaattttcttgaACTCCATGATGCTTTAGTTATTTATGTGttaaacttattatttatttatttatatatgcaGGGAGAACCTTATACAAGTCGAGTGAAAAAACTTGAGAGAGAtgtgaaaaaaatattagttgAGATGGAAAACTCTTTAGCTCAACTTGAACTCATTGATACATTGCAAAGACTTGGAATATCTTACCGTTTTGAGAATGAAATAAATTCTattttgaacaaaaaatatGTCAATATTAATAAtcctaattataatttatatgct…
Chromosome1	353	p2	(TA)9	18	1436305	1436322	GTGAATCATGCTTTAGAGCTCCCACTTCATCGGAGGACCACAAGAACAGAAGCAAAGTGGTTCATTGACGCATATGCGAAAAAACAAGACATGAATCCTATGTTGCTTGAGTTAGCCAAACTCGATTTCAACATAGTACAATCAACACATCATGAAGATCTAAAACATATATTcaggtgatgatgatgatatcataagttttgtttttttaattaaatttatttatactgatcattaaataattattatatatgtaaaaatatataattaattaggtgGTGGAGACATACTAAACTTGGAGAGAAATTGAATTTTGCAAGAGATCGATTGATGGAATGTTTCTTATGGAATATTGGAATAAGATTTGAGTCAAAATTCAGCTATTTTAGAACAAAAACT…	TTTTCACCAAAGCTGTTGAGaggt	24	61.113	TCATTTTCACATCCCATCTGCATG	24	59.901	473	656	184
Chromosome1	354	p2	(AG)13	26	1441941	1441966	gttatatttttagaatttaCCTGATCATTATAAATGTTAAGTGGCATGTAGTAATTCCTTATAGGTTCATAttatctaatttttattttttatttaaaaattaatttaaatataatcaataaaaaaaataactaatgtataataacataacACAAATACTTACAAAAACTTCACAAATATAACTTATATATTATTActctaaaaaatgaaaattaaatatttattattagttaagatttaaatttaaatatttataggtaaattattttttaaattttatttatttctcaaataattttttttttttttttttgcaagagGTACGTGCTTGTTACTTTATCCTTCTCCAATCTTTATCTTTTGATATCATAAtaatcacaaaaaaaattaaaaaaaaaa…	CCACCAACTTTACACTTCctcaac	24	59.964	CAATACTCCAACCACACAACTCAC	24	60.024	438	570	133
Chromosome1	356	p2	(TA)8	16	1465483	1465498	TATTCATAGTTCGAGGGTCATCTATGGTTTTGATTGTATACTTTGCTATGTCATCTTCATCAATATATATTGCTgccatatatttatattattttcttttaggctaattaattattaactttgtagctaatatatatataattatttgggGGAGTTTTTAAAAatacgttttttttttatgttatatttaCAGTTTACGAtctaaaaatttttatttataaaaatacgcttgtaaattttaaaattacaaaaatacactttgCTCAATAAAAAGTAAGAAAACTACTAAAAACTAAGAGAAATCAACGTCACGATAACTATAAATCAACCATATAAATAACGATAAACAACTAGAAAAATAACATCATAatgacaactataaataaactataaaataac…
Chromosome1	358	p2	(AT)8	16	1476167	1476182	TATAGAGTCTTGGTCCAAGAGCTCTTCACTTattttgtgaaaactgcaaaatccatctaaagagagttgagataGTTTGGAAGCCCGATTTTCCATTCTGAAGCCATCATTGgaattgaagctcaaagatcaatggctggaagTATTTCCGTCCTTTCATCGGATATACGATTATGATATGTTTACAATTTATGTTGCTTTTCATATCATTCGTATCTGCACTTGTATAAATAACCAATCAAATCCAATCTGCacgattcaatccaatccaatccacaaaGTGAGGATATCTGCACTTGTGCGGATcagattggattggaaaatccaaaatctgcacttgtgcggattggatgttgattgacatgtaaaagtaaccaatccaattcaatccacactaca…
Chromosome1	359	p2	(AT)7	14	1477901	1477914	TCCCTTTTGACCAAGTATGGGAGAAAAAGGTTTGAATTTAGGTATTTTAtttagtatttaattaagttAACTATAGCAAGCTAAATGAGAGGCACGAAATTAGTGACTTTAGTTAAACCTTGAGGCTATAAATAGGAGCTATCATTCTCACATTTCTTCATTCACTAAAAGCCAAATAGCTATCCACTATACTCTCTCTTGCCCCTCTTCTATACtgaagttattttattttatcttttatagCCAATCACTTGTTTTTCCAAGAGCCAAGATAGCCATACACACCATCATAATTACTACAAGCTTTAAACACCAACGTCCTCTCTTAAACATCACCATCATTCTCCCATACGTATATATATCTCCTTCATCATATCGACATCACCATCACTactattt…	ACGTCCTCTCTTAAACATCACCAT	24	59.777	aatgtggagtcctagccttgattg	24	60.627	316	615	300
Chromosome1	361	p4	(AGCT)5	20	1492871	1492890	atgtgtatatattaatattatatatttgaaatgaataaatatataaaaaaaaaatagagttttgtttatgtattttaaagaaGTTGGTATAtggtataaataaaaaaaaaaaatagaattttaataatgtattttaaaaataaagctAAAAAGTTGTTGGAAATACTCTTACACAAGACATTTAATTGTATTTCCATACCATGAATAATTGTTTGACCTTAAATTTCATGACACAAATTTCTCATATCTTCATCAAAGAGACGTTtagaaaataaacttaattcATTAGATTAGACTCACAAAATGGTAAAAGTAGTTGTCCTATCAAATTATATCTAATTTAAGAGTCATCCTTTGAAAATGTTGAAATAGAAATAGTGTGGTTGGTAAAACATgaaa…
Chromosome1	362	p2	(GA)9	18	1502903	1502920	CTTAttaatcataaataataaaaaaaaattagtctaaacaacctaatttaaaaaataaaatcaataaaaacaCCTTACAATGACATTGAGAGTTCTTGCCTTTAATATGGAAAATGACCATCctagaagagaaaaaaaataataaaaaaaagaggcAAAATAAGAAAACTAAAGAGAAAAAGAACTTTTATACCTCACAAACAAAGAAAAGAGGACTAACCTATAATTTATATGAGGGCAATATTTCTTAACCTCCGACGTCCAAAGCTCGGCGTCATCCCTAGCTCCGGCGTCATCCTAGGAGCAGCTTCTTCCCCAATAACGACGTACGTCGTCGAtctgaaaaaaaattcaaaagaagaagaagaaaataaggaAACGATACACAGAGAGAAAGAG…	AACGATACACAGAGAGAAAGAGGG	24	59.841	TTAACTCTAACTTTTCAGCCGCAC	24	59.787	378	559	182
Chromosome1	363	p2	(CT)7	14	1508742	1508755	ATCACTAAAAAATATAGCTTTTTTTTGTGATTTATAGATATAGGGAGAAATGCTAAAGGTATCAATAGTACATAGCGCCCTCTAAGTTTTCTGTGGGAAAATTAGGACTATAGTGCAGAATCAAATCAACTAaaatttgatcaacaaataatTTGAAATGACACGATTAACAATTCACAAATACGAATTAGAGAAAAATAGGGATGAGCAGAGTattaaaatcaaaaataattaaagcactaaaaaatcaaattaacaCCAAGATGTATATTGGTTCAAGTCCTATAGATCGATGTGATCTATAACTCTACTCTAGTTCCGGAACACcactaaattttatttattgattgagCAACAGACAATACAGTCGACATCGATTCTCAGATGGATTCTCTAAAA…	TGGTTCAAGTCCTATAGATCGATGT	25	59.166	GAGTTCAGATGAGTTTCGAGAGGT	24	60.082	272	564	293
Chromosome1	364	p3	(TTA)6	18	1512179	1512196	CCAAACGCGTTGGTTGAAAGAGCACTAAATCATTCAAAAGGAGTAATCTTTTTCTTAGTTCTATTTAGAATCGACTCTAAGAGGTCTGTGAGCTCGAGCTGGAAGAAGGGCGGTGAAGCTTTCGTCGCGCTTGGCTGTTTCGGCAAACAAACAATACTAtataaataacaaatatatagtACTATACATGTTGAAGTATATTTTACTTCTTGATTTTATTAATTACTTTATTCAAAATCTTTTGAATATATTAAaggataaattttaaaaaaatgatatgtcTTAGATTTTCCAAGTGTTTTTCTTATAATGCTACCTTATTTTGACTACGAAATGGCATAAATAAACCAACCAAAGGCACAAAACAAAGCAACAAAAAAAAGCACAAAACAACACACA…	GGCATAAATAAACCAACCAAAGGC	24	59.366	AGTTGAGGATGCTTGTAGAGTTGT	24	59.959	336	585	250
Chromosome1	365	p3	(AAG)5	15	1521482	1521496	CATTCTTCATCCTTATCATATTTTGGACGACAGAGATGTCCACTTCAAGGTCGTGTACTTGTCGGGGTAATAATACTTTTGCACATTTAATAAGAGACTCAACAATGTGGTAATGACCGTACCTTGCAGCCATAAGTAAGGGAGTCTCTCCTCTTACATTGGTTTGCGTCAACAGTGCTGGACACATGTTCAAAATCCCTTCTATGAAGGGAATTGTTCGAGGGTCCAGTACTAGTTGAGGTAATAATAACTTTTCACGTTTATTAATAAGAGACTTAACGTACCTCATCGTCGTCCATCCTTCTCTTGCATTTGGTTGCATCATTAGCATCATTTTTGAAGTGATGATATGGATATGAAGCACTGTGTTTCTTTCTGGGGTCAATAACAACTCTAGTT…
Chromosome1	366	p2	(AT)6	12	1534377	1534388	gctaagggaactctctatcCTACTCTCTTTTGCACTCTCTCTTTAAGTGTGACACATGTCATATATTTACCaagaattattttttacttaataattaagtataatatTCTAATGTTATTACAATTGTTCTATTACTACTTCTAATATAATTACTCTACTAATTTTTTCGTTTATAAAAGAATTAACTACattaagaataaaaattaaaaaaaaacatatacatatattttaaataaaaaaaaaagtaacaattaatatttatataaaaattgtaagttttttttttttttaagaaattatgcaataaaaattaatacaacttaaatttttttttataaaaagtaataattttttttgattattataattagattatttataaatataaatacacCAATA…
Chromosome1	367	p2	(AT)6	12	1534779	1534790	CAtccaatatatttatatatgtaattaaatacttttatttattttctttgtggtatttacatgtattttttttcttcatatagAGTATTGCatttgcatatatatatatggaatacttcttaatgggtgttacccattgatggttactaaacaatataactataaatattaatttaaaaatattaaactattagaTTTTGATCCAACGACGAATaataaaaagagaaatttaaatttctatgcttaatttaactacttcattaaaaaatgtcaaaaaatattattttttacactatatcaaaaatatgtttatatacaaaatacttaagtcaaattcaacttttttttgtcgaaatttttttttcagctgatggaacaatctcaactcttataatgtaa…	taatacccattacgagtgcaccc	23	60.181	CCTAACATATCGAACTAGGGCCAA	24	59.96	477	579	103
Chromosome1	368	p2	(AT)11	22	1539483	1539504	AGATCAAGCTCCAAAAGATTTCAACGCATGAAAATCCCTCTGATATGCTTACCAAACCACTTCCCACAGCAAAATTCAAGCATTGTTTAGACTTACTACAAATTGCAGCCTAGCAAGCTGgtttttgtttttctattacttgTAAGTCTGTAATTCTTGTTTAAAAGTGTGTAATCTTTTGATTCTGTACATTAGGTTCCTAGGTGGAGATTTGTGAAATGTTGGTTAGTTACCTATTGTACACGTGTCAAGTTAGTTGGCCCTAGTTCGGTATGTTAGGTAAGTTAGTTATCAACTAACTCCTAGCTATTCCTAAGACATGtatataaatgtctaactaGTGCTAAAGCTTTGGTGTAACATTCATACACTCAAATCAATACAATACATTTTACTAAA…	TGTTCAATGGTCAATCGGCTAATG	24	59.904	attaggATGAGTACACCACACTGT	24	59.222	412	564	153
Chromosome1	369	p2	(AT)6	12	1540165	1540176	aattgagctacaataataatttttttaattattgacttttttttctctaaaaaaaaagaCATCTATGACctagtatattaattttttttgaacaatagtatattaatttattgaacctcattttatgattaaataaagaaaataattaaaaaaatatttgaaaaatactgtATAAGAAGTGGAGTGAATTTTTActtgcataaaaaaaatataaaacaacttaaaaatatagtgatgaatctaaaaaaaaaaaaaaaaaaaaaaaaaaaaaaaaaaaactagtagtgtataataaaagaattaataaaaaaaaaaaaaataatacaaaaagtTAATAATATAGTTTTAAGTCATTGATTTGTTTTAATTGTATTAACTTTTACATACATTaaacttatt…
Chromosome1	370	p2	(AT)12	24	1542518	1542541	aaatgatggattgattgatagaaaatgaaaaaagagatggaagagagtaggatttgattgatgatggatggaatgatgactaagtggtatttgtgtaataaaaccaactttgtaagtaaaaatgTAGACATAGGCGTGTATGAGTAATTGtgtaataaattgtgtaaaatggatttttatgtaaaaatttctatatattttacttataattaactaaaataaaaaattaatagagtaattaaattataataaataactagtcattacaaaataatttaGTTAGAATGACATAATTGTAATAACATTAGAATATTATAACTAAATATTAAGCAAAAACAACCTTACTCAAAATTTGACATTTGTCATTATATCAAAGAGAGAGCAAAAGAGAGTGCGATA…	AGAGTCTCCTTAGCACTTCTCTTT	24	58.916	TCACTCTTGAACAACCATCTcaga	24	59.655	405	662	258
Chromosome1	372	p2	(AT)9	18	1548498	1548515	atttagaaaaattttttaatttattttttatattagtgtacgttatatttaaaaatattttataaattttttaaaaatttgaaataatttataatatagaaagcagcattcaaacagtctatttacccgtttcaaaaaaaaaaaaacgtctATTTTacgaatttaaaataaaatactcaCACGTGTAATACATTTTGAACTCTATTTCATATAatgataaatttttttaaattttttaaaattttacagaatatcttaaataactataacatacgtaaccataaaaaatttaactaaaaaattattttaaatactcACTGCGAATGCATTATACAATTTTACATACATatactttttataaaaattgttatgatgataactttttaaaattataacttt…
Chromosome1	373	p2	(TA)6	12	1549660	1549671	atttaagtttaattcttAGTTGCagataaattataagtttaattttttacagtAATAATATTGatacataaattatatttctaaatTTCTATAGATATTGTTAATGGTTAAGTTATTATCTAcgtgttatttttatattagtatattaattaattttaaataagaaataaaaatttgatgACCTGAACCAATCATAAATTACCAAATGATTAATATTTGACACTTAGGTCAAGTATTTacagaaattttaaaaatataacttaagtattattactataaaaaattaaaattaagtatttatttataattaatagaaattaaacttaaatatttatactgcaaattaataatttaatatatcaaatattatcatataaaaaaattattaattaaatctat…
Chromosome1	374	p3	(TGA)6	18	1552198	1552215	aaatgaaaaactagaccatgtatttttcaaaatgataccaaatataataccatgaattgattttttatgagaataaaagttaaaataacCCGTTCTAGAGTTGTTACTATGACAAAACTGgatacattttctgtatctattCGTGCTAGAAATTGTCTTCTAattagttacattaaaaaaattatcaaaaactAGCTTAGAGTACTATTTTAAAAGATACAAGGTTgatatttatcattttaaacaataaagagtcaaaaaatcagtaacttttgcaaaacactaGATCCAAATATCATTAActcatttttaaataattatttttcctatctttttatttttaataattttttttcccaaaaactTAAAACATGCATTAGAGATTCAGacttctaatat…
Chromosome1	376	p2	(AT)15	30	1554407	1554436	tctctctctctctctctctctcaacaaTTATACTCTAAGCCCTTTTATAAAAATTGTTGaaccaaaatttatatatatatattactatattatatttcttatttttatatataatattaattttaattttttggagcCTCCAAAATTGTGGGGCCTGGCTAGGCCCCAACTGCCCCACCCTCTGGCCGGCCATGCCGACACCTCAAggtatgcttttttttttttctttctcttctctctctctagcCTAGCCACGGTCAACCCTAGCTAACACCAACGATACCCTCAACCCCAAGAACCTGCCACTGTCGACcctagaattttttttctttcttattctctctctctagatTTTTATGTGATCTCACTATTTCTTTTCTTGTTTGCAAgtggtttttt…	GCCACTGTCGACcctagaatttt	23	60.869	TCCCTATGGCTTCTGGTTATTAGC	24	59.958	302	583	282
Chromosome1	377	p2	(AT)7	14	1555147	1555160	tataaaatGGTTTCCTAACTTCAATTAATGGTTGATCAATATTTCTTAtacatttacatatatattattagacaatattgtcccacatggattaatataaaaatactgaaccatatataagaacatgccCTACTCCACTTATCACCAATTGATTTTGAGAGGGAAATTTGATcttctatacttacatatacataATATTTTATCATACTCCTCTCAAATAAAAATTGGTAGCAGATAtagtccgatgggtccgattgttTAAATGAGGTGATGTAAATAGGAGGTATTTTAGGAATATCATAAAAGTTGTCAGGTCttacaaatattagttattatttggtttagaattttttttaaacaaatataaGCATAGAAAATTAATTTCCCTTTTGAGATAGA…	TTTCCCTTTTGAGATAGAACCCCA	24	59.644	CGAGATAGTTCAACTGTGCACATC	24	59.968	382	667	286
Chromosome1	378	p2	(TA)14	28	1556766	1556793	TTAGGCCTGTGTTTAGGGCCATCTAGCTTAGGGTTTTAACAAAAAATTTCtcgttttaaaattatacaattatttttattaattttgaaaataccatattttttctaaataagagtataattttttttttatgactcGTTTATTTTAGGGCCGGCCCTATTTTATAAGAAttctttgaaaaaataaatatgtgtttaacaaattaaatatttatttttctttatgtaatgtttctttaacttttgttaaatgatatgGAAAGAGAGTTATATGCATATTTTAATTATGGTGACAATATTAATATTGCAGCAAATTTGATGTGCTACTCAAGACTGACTTACTTGCCAATGTCATATTTATATGGGAAAAAATTTGTTGGCCCAATTACACCTTTGATTG…	TCAAATGGACCAATATGCGTCATG	24	59.963	aaaactaatactacgtggcttggc	24	59.606	442	568	127
Chromosome1	379	p2	(TA)7	14	1558931	1558944	ttggttcaATTCAAAAAATGTAGCTCGTTGAACATGGGGTTCAGACAGTCTATTTCATATgcgtataaaaaaaaaagtcttgtGTGTAACAAAGTGTTTGGACTCTATTTTCagcatttttattaatttttttattcttttaaaattttataagatgttttaaataactataatgtagacaactataaaaaaattaaactaaacagATAAAGAgtacataaatttaaaaatgcaTTGTAGAATCTTTTATAATTACTCATATCCATACTAATTAAATTTATGAAAACATATGCAGGTTTTAATGATGCTTGCTTGTTGGGATGAAGATCCAAATGGAGAATATTTTAAGAAACATATTCCTAGAATTGATGATTATATATGGATTGCAGAAGATGGAAT…	GCAGAAGATGGAATTTGTTTGC	22	57.084	TCGAAAAGCAAACAAGACCAGT	22	58.986	386	655	270
Chromosome1	380	p2	(CT)6	12	1574278	1574289	AAGGAGTGTTTCTTTCATCAAATTTTTTCTATTCGAAATGTTTTGGCATTGTTCTAAGATGAATCGTACGTTAGGGAATTGCCCACCGATCACTGTAGGGTGGATATATAGAGAAGCCACGCAAGTGTGCTAATTTGAGAGTGTTTGGTTGTACAACTTATCTTCACATCAAACAAGAAAAGTTATAGGCAATTAGGGCATTGAATGTATGTTCCTTGGATATCTAGATATGATCAAAAGCTATATGGTGCCTTCAGTACTACTACAAAAAATACTATTCTCGTCAGcacaaaaattgattttttcaggAACGATGAGATTAAAATTGAGTATGGGTTTAAAATCATCGCCACACTTTAAAGCAACCCTTTAAAACTGTCGATAAAATTGCTGACGGTT…	CTGTCGATAAAATTGCTGACGGTT	24	60.143	aCCACTTTGATCATGAACCTTAGG	24	58.744	376	600	225
Chromosome1	382	p2	(AT)9	18	1598195	1598212	ATCTACACCTATCTAGATGGTTGACCAGTCGCACGAGATCCAGATGGTGCAAAGACGCTTGAGATCCGTACAAAAATAAGCGAGCAAATAGCTTGGCTTGTGATAAGGTGATTCAAAATTGGTGAGCAAAAATAGCCACCATCTTGAAGGGAAATATTGTGGACATTGTCTCACgggaataaatggtagagtattgatccatatataagaacatgatCTCTACTCCACTTATcgccaattaattttaagttggAACCATAATTCTCaacaatatgaaattaattagagACCATATGACAATGTTGTAATATCTATCTCAATCTAGTTAGCTAGTTTgtcattttaattaaatagtggTATCTATTTATTTAGCGTTCAAGAATTTGATCAATAGGGATT…	GTATTGCAAAAGGAACAAACaggac	25	59.538	GATGTGCGTACTTTTGGTTCTTCA	24	60.024	475	763	289
Chromosome1	383	p2	(AT)6	12	1613849	1613860	GTTTATCAAATTTAATAATGGCCAATACATCCAACAATCACGGATCATTCCTAATAAAAGATTATTTTCGAGATATAATGCCATAACATTTCTTTTAGAAGTCTTTCGGATCACAAAGGAAATTAGAAATGTTACCAAACAAGTAATTATTTGAAAGATCTAGCATGTTCCAAACTGGGATACGAGGTAATGGTCCAGTCAACTTGTTGTAACTCAAGTTCAACTTataataattatcattttgaaaattaggaATTTCCCCATAAATTTGGTTTCTTGACATGTCAATGTAGATAAAGAAAAATTCCATAACCAAGAAGGAATGACATCTGAAATTCCAGTATTAATTAGACATGTCTATTCTAAAGATATCTTTTTGTGATTTTAGCCATGTAGGAA…	AGGAAAATGAGGCCCTAAGTTTCA	24	60.203	GGGTCTCTCTCAAATTTCGAATATC	25	57.585	395	610	216
Chromosome1	384	p3	(TAC)5	15	1616331	1616345	TACCTTTTGcttttcgtttttttttaataaattaaaaattcgaAGAGAAAACTATTTTAATACTTGTATCATCACTTTAGAAGTAGTGGTACATGAACTTTAGTTATATTTTCGGTTTTTATTGATAACCGATGTTAAAAGTgtttaaatgaaaaatagagGGGGCTACGTGGAGAGCTTTGTTTTCGGTTATACTAAATACCAAAGACAAAAATGATATATCCCACTTAATACATTCAGCAAAAAGTGAAACCCTCCTCAACCCACGACTTCATTTTCCCCATCATGTTCCCCCAAATTTTCCCCAAGCCCTTAACCCTCAAACCCACTACTGAAACCCTCAAACCCACAACTCTTTGATCGCTTACAGCTACCGCTGACGAAAACGACAACGACGAG…	CTCCTCAAATTTGGCGAGTTCTTT	24	60.023	GATGACTTTTCCCAGCACGTAAAA	24	60.024	419	710	292
Chromosome1	386	p2	(AT)9	18	1624585	1624602	ttgatcatagtgtgttttccatggctaaaaacctcaataatctctatcatttgatatcaaataaaataaaattatcatgatgtatacattatggttatttaatgagtaattagtgtgttgaaattgtcaagttgatatttagaattgtttataattgaattgtttcttttcaaaattaatattaagtatatttaatatttataggtttatctattttttCTTAGATTaatcatgctcatatagcaaaaaaatcatactcatatagacatgttattttgattttgtaatttagatcttcttagtcattatttagttcacttaaaccttttccgattatggtaaccgaagttttgtttcttttaggtactcTATTACAAAGATTTGTATtgcatgtattat…
Chromosome1	391	p2	(AT)7	14	1642010	1642023	tataattgataaatacattattgttattattattatgtcgAGTCATACTTTCTAGAATATTGAGTGTCGTGTCTTTTAAGcttatgtttttgtgttgtatttttatattgtatactAGCTCTTTAAATTTGTATATCTTTGTGTCAAGTAATTCTATTTAATAATATCTCTTCTTAGTTGCATGCAATGCATTGGCTCTAGCTCATAcgtaatatttatataatagtgaattattataatattcatttcttcacgaatgaaaaagtaaaatattCTTTGCCATTCTTTACATTTTCATAGAATTATTCTATACATTTTAACTAATTATAGAAATATGTACGTATCATCATTTtcctaatttaatttatatattattggcAGATTATTgtaatatgaaaa…
Chromosome1	392	p2	(AT)7	14	1653885	1653898	taacaatctcaatagttcagggggaatttctaacggccaaaaaagttcaggaggcacgatttagtacatgctAAAGTTCGGgggaaagaattactaattagccataAAAGCCTTATTATAATATTCTAATGTTATTACAATTGTTCTTTACTACTTCTAATATAATTACTCTACTAATTTTTTCGTTTATAAATGACTTAACTACATTacgataaaaataaaattatatatacatatattttaaaataaaaactaacaattaaaatttataaaaatgtaagtttttttttttttcttttaagaaattatgcaaaattaatacaatttaatatttttttataaaaagtaatttttttttatgattattataattatattatttataaatataatacacCA…
Chromosome1	393	p2	(AT)11	22	1655603	1655624	AACTTAGCTTCGTTTTCATTGAAAGTGGAAAAGCTTAAATCATCACTCAAAGATACTCACAATGAAGTGTTAGAGAAAGAAAAAGCcacaaaataataagaaaaagccAAAAACCTAAAAAGCACAAGTGTTCAGtagaaaaaaaagtaaataaaaaatagataaataaaatcatgGAATTCATTTTCTATCCCTAAGATGAgatcaaaacataaaaataacatgtacCATTATGATTTGTAAGGGGCAACGAGAGCATACAAGCAAACGAGGTGAAAGAGGAAATAGCAGAATAGGAACTCCgattgttttctttttaaataggTTGTGATTCTagaatatcagttcaaatatcaattcaaatattaatgagatttgttttattattattttattata…
Chromosome1	394	p2	(TC)7	14	1660965	1660978	TAACGATTTACTATAACCAAATTCCACTCCCCACTTCCTTAATATCACTTCCTAAGATTGGCTCATATTCCTTTAGACGTCCATCTTCGATTTGGTAAGTGATCCTCTAAATAATCAATATAGATAATTTATTTAGGGTTCAATTGTCTTGCCGTTGTTCTACATTATTatgagttttttaatttttgatttggcattgtgttatttatgttagaTTATATATATGGGTTTTCTCATTGACAATTATGGCTAAATTATGCATTGGGTTTTTAATAATTAGCATTATGTTGTTTAATAGACTAAAAATCTCAATTATGTCATTGATATCTTTAGTTGGGTCTTACTATGATATGCTTTTGTAGTATAACTTTGATCGTATAAAAATGTTTTGAATCCaat…	TGTAAGTGTTCTGTTGCCCtgtaa	24	60.384	TCTTCTAATGACAGAGGCATGACA	24	59.533	476	663	188
Chromosome1	398	p2	(GA)11	22	1670447	1670468	acgaaattttcttttagagggggataattgtaatatccgctaactccgaaagggtatttttgtaatttttttagctgagagtattttttattttacatatttatggatttaaatatgtatgagatttttatgatgatataatatttgatattggcatgtgcataatgcctaatagatatatatatctGGATATTATTATAtgggttattattattataatattaatattattattatattattattattattattatatattattattattattattattattattattattacgtATGCTATTATATTATTTAGTTATAGATGTGTTTCGTTAGTATATacgaacatatatatatatacgcaCGATTCAACCGAATCGAGATTTTGGTGGAATGAGAA…	gtacacccaaaacagagaaccaac	24	60.202	CTcgacccaagaacaagcttaaac	24	60.32	476	751	276
Chromosome1	399	p3	(AAG)5	15	1674585	1674599	CATAACTTGAGCCGAACTGGGTGCAAATTGTGAACCTGTAACATATTGTTGCTGTGCATCCAAAAACTTAAAGAAGTAATTAAGACTCCAATCATACACTTCTTTCGGAGGCAAAGTGAACTGATTATGAACAACATTATTCCTTTGATTCCATAAAGCCCATATAAAGCAAAATAAGATACCAACATCATTTTTGTCCAACGTATGAAAAAGACCAAGAAAAATGCATCAATATCCAAGGTTTTAGAAGTATTATAATAAATAGCAAACCTGGAATGTCGCCAAGCTTTCCTGGCCCTGGAGCAATCTAACAAAGCATGTTTAATAGTCTCATTTTCCATCTTACAAACAGGACACAAGGGAGAATCAATCACACATTttttaaacaaagaaaaagcA…	cAACCGGGTTTGCATTAGATAACA	24	59.843	TGGGATGTGGGAAAATTACAGTCT	24	59.956	398	686	289
Chromosome1	400	p3	(CTT)5	15	1685736	1685750	GCCATTCGGAGAACACGGGGTGATGGGAATTGCTTCTATCGAAGCTTTATGTTTTCATATCTTGTATGTATAAGATCAATGTCCACGCATCTTTCTACATTGCATATTTGTCCACTGCTGAGAGGCTTCTGGACTGATGAAGGCAGATATGTTGAAATATTGAAATTATAAACATTCAAtagtaaatattgaaatttagaTCTTTGAGTGTATATAATTGTAAAGTGAAGAACTTGATTATAAACAATTTTCTTTGCAATTTGGAATTTGATTAAGAACATTTATTGATGAGTACGAGTTAAATGCTAATCTACACTAAGATTTTCAAGCGGATTGTTGATAGGGATATGAATGAGAACTGAAATTTGTATGCGTTTATAGATTGTAAGCtctttgaat…
Chromosome1	402	p2	(TA)7	14	1687677	1687690	gtgACCTGATACTTATTAAACAAATAGTGATATTGACACGTAGGGGGTACTTGGCACCGCTAGTGCCTTTACATTTCTCtttatatatggaacacttcttaatgtgTATTGCTCATTGATAcgtactaaacaaatttaactataaatattaattttaaaatattaaatcattaaattttgGTCCGATAACGAATAATaaagagaaatttaaatttctatgcttaaattagcaacttaattaaagaaaatatcaaaaaaatatatctttttataatatatcaaaaatatattcatATGTAACATATTTAAGTcaaactcaaatttattttatcattctttttgctgaaatttttttttattatatttttttagctgATGAACCAACCACAGCccatatat…
Chromosome1	403	p2	(TA)12	24	1693401	1693424	ttaattcttAGTTGCagataaattataagtttaatttttacagtaataatataatacataaattatatttctaaatTTCTATAGATATTGTTAATGGTTAAGTTATTATCTAcgagttatttttatattagtatatttaattaatttttaagtaagaaataaaaatttgatgACCTGAACCAATCATAAATTACCAAATGACTAATATTGACACTTAGGTCAAGTATTTacagaaattttaaaaatataacttaagtattattactataaaaaattaaaattaagtatttatttataattaatagaaattaaacttaaatatttataatgcaaattaataatttaataattatatcaaatattatcatataaaaaaattattaattaaatctatctagA…
Chromosome1	404	p3	(TGA)7	21	1695279	1695299	ttttgttaaatgaaaaattagactatgtatttttcaaaatgatacaaaatataataccatgaattgattttttatcaaaataaaagttaaaaataacCCGTTCTAGTGTTGTTATTATGAAAAAACTGgatacattttctgtatctgttcgtgcTAGAAATTATCTTCTAGttagttacattaaaaaaattatcaaaaactTAGCTCAgagtactattttaaaaatacaggGTTTGCTTTATCATTTTAAACAATAAAGAGTCAAAAAATCAGTAACTTTACAAACACTAGATCTCCAAAATAGCATTAActcatttttaaataattattttttcctatcttttattttaatttttttcccaaAACTTAAAACATGCATTAGAGATTCAGACTTCTAAT…
Chromosome1	405	p2	(AT)20	40	1699140	1699179	tgaaagatgattaaaaatgatttcataaccttttaaaaaatttaataaaaataattttattaaaataattccaatcgttttttagccgttcaaattaaaaaaggtgtgtaaaattaggattctacagtatttgaagagatggatatcactagaaagaacatgagatttttggaaaattaaggtaatgatattctattttttgggatgttatttttcattttttttcctgtgattgtaatttttatgacttgtaatttattttcttaatggtatataatttttcaactactatctatgtataatgccacattattaatttaacagtcaatttagtcaattttaacaaaattagatagaaggattatactattccaactgatatattttagggggtatttt…	aaggggcatcatagtatagtgtca	24	58.845	TCCCTATGGCTTCTGGTTATTAGC	24	59.958	418	589	172
Chromosome1	406	p2	(TA)17	34	1701737	1701770	AATTAGGTTAGGCCTGTGTTTAGGGCCATCTAGCTTAGGGTTTTAACAAAAAATTTCtcgttttaaaattatacaattattttattaattttgaaaaataccatattttttctaaataagagtataatttttttttgactcGTTATATTTTAGGCCGGCCTATTTTATAAGAAttctttgaaaaaataaatatgtgttTAACAAacgtaaatatttatttttctttatgtaatgtttctttaacttttgttaaatgatatgGAAAGAGAGTTATATGCATATTTTAATTATGGTGACAATATTAATATTGCAGCAAATTTGATGTGCTACTCAAGACTGACTTACTTGCCAATGTCATATTTATATGGGAAAAAATTTGTTGGCCCAATTACACCTTTG…	TCAAATGGACCAATATGCGTCATG	24	59.963	aaaactaatactacgtggcttggc	24	59.606	446	574	129
Chromosome1	407	p2	(TA)7	14	1703909	1703922	TTCAAAAAATGTAGCTCGTTGAACATGGGGTTCAGACAGTCTATTTCATAtgcgtaaaaaaaaaaagtcttgtGTGTAACAAAGTGTTTGGACTCTATTTTCagcatttttattaatttttttttcttttaaaattttataagatgttttaaataattataatgtagacaactataaaaaattaaactaaacagATAAAGAGTACATAAAtgaactaattttaaaaatgcaTTGTAGAATCTTTTATAATTACTCATATCCATACTAATTAAATTTATGAAAACATATGCAGGTTTTAATGATGCTTGCTTGTTGGGATGAAGATCCAAATGGAGAATATTTTAAGAAACATATTCCTAGAATTGATGATTATATATGGATTGCAGAAGATGGAATTTG…
Chromosome1	408	p2	(CT)8	16	1718215	1718230	AAGCAAAGGAGTGTTTCTTTCATCAAATCTTTTCTATTCGAAATGTTTTGGCATTGTTCTAAGATGAATCGTACGTTAGGGAATTGTCCACCGATCACTGTATGGTGGATATATAGAGAACCTCAAGTGTGATAATTTGAGAGTGTTTGGTTGTACAACTTATCTTCACATCAAGCAAGAAAAGTTGTAGGCAATTAGGGCATTGAATGTATGTTCCTCTTGGATATCTAGATATGATTAAAAGCTATATGGTGccttcactactacaaaaaataCTATTCTTGTTAGcacaaaaattgatttttttaggaACGGCGAGATTAAAATTGAGTATGGGTTTAAAATCATCGCCACATTAAAGCAACCCTTTAAAACTGTCGATAAAATTGCCGACGGTTT…	AACCCTAAACACATAACCCTACCA	24	59.397	ACCAAGGGCAGAGATACGAGATAT	24	60.754	452	745	294
Chromosome1	409	p3	(TAA)6	18	1722182	1722199	GGTTGACTGGAATGATCCAATCTTCCAAGATTCGCAATTCCCAGACACTGCCTGTAACTGTCCATTCTCACTCAATGACCTTGATGAAGAAATATGTAGGGGACTGTCTATTTCTCCACCTGTCAACAACGAGCCCATTGCATCAACAAGTGGCAACAAAAGAGAAAATACTTCATCAGCGTGGCAAAAGGGCGATAGTGACACTGAAGACTACATGAATCTCAGTCCCTCACATGAGCCCATTAACAAAAGTTGGTAAAACTCCTGAATCACTGCAAAGATACCCACCTGTGTTTGTGACGTGTTTGTTTTATGTCAATAATGAAGTAAGGCATGTGACTCCTGAAAAGGTCAGTCCATTGTTTAGTGTGCCTTGACTAGTGACTACTCACAAGACTG…	CTGAATCACTGCAAAGATACCCAC	24	59.905	gtgtttTGGGTAGGGAATCTTTGG	24	60.021	265	557	293
Chromosome1	410	p2	(GA)15	30	1725496	1725525	aaaactatgttaaactttaatttatactaaatattatatatttaggtgtacataaaagttaataccacatatagttttacataaaaatattacataaaatacaattcaatataatacattaatacaatacaatacgacctaatacgacgttccaaacgagccttAAATAAATACGATCAACATATAAACAAGATGCTCTTAGCCATAAGATGAGCAGCCTGATTAGCAAACTATTTGACAAAACGTAAAGAAATTAACATCCCTAAAAGAAGATAAAAGTTATTTACAATCTTCAACGACACCACCATTACAAAAAATAACTACATTTAGTGACaatcttttagtcacaacataaatattttgtgactaaatgtgacttttagtcacaaaaaaaggtac…	TCTCACTTGTGGTCTTGAAGGTAG	24	59.961	ATAATCTTCGCATCTTTTCCTcgc	24	59.788	435	619	185
Chromosome1	411	p2	(TA)6	12	1728326	1728337	aattttttaaaaagaaaaatatattttcgtAAACTTTGcctaaaaaatgataaaaagaaAGTTTTCCATAACAAAAGTAGAATTGTATCTAATAATATACTATGTTAaagaacaaataaatttttgtagggaagaaaatataaatttggaATGATAATTGAAAGATAGTTGTCCTTAGCTATATCCTATAGTCCATTTCCTTTTGAGTTTTGACCAATTTCAATGTGTTTACACCAAAAGGAAATTTCTCAGAAAATCATGTAGTAATAATGACCATATATTATTTGTGGAAAAATTATGATATATCGTAGATGTATATAATTGCTAACGTAAGTTTAGTGTTTAAATGAGAAGGCCAAATAGTacctaaatatttatatattttatactttattattT…	AGGTGTTCGCAGTGTTGATAGTAA	24	60.262	CACGGTGCAATTGTGGTTTAAA	22	58.551	403	668	266
Chromosome1	412	p2	(AT)8	16	1744528	1744543	ATCTACACCTATCTAGATGGTTGACCAGTTGCACGAGATCCAGATGGTGCAAAGACGCTTGAGATCCGTACAAAAATAAGCGAGCAAATAGCTTGGCTTGTGATAAGGTGATTCAAAATTAGTGAGCAAAAATAGCCACCATCTTGAAGGGAAATATTGTGGACATTGTCTCACgggaataaatggtagagtattgatccatatataagaacatgatCTCTACTCCACTTATcgccaattaattttaagttggAAGCATAATTCTCaacaatatgaaattaattagagACCATATGACAATGTTGTAATATCTATCTCAATCTAGTTAGCTAGTTTgtcattttaattaaatagtggTATCTATTTATTTAGCGTTCAAGAATTTGATCAATAGGGATT…	GTATTGCAAAAGGAACAAACaggac	25	59.538	CATGTGGTATAAGATTGAGGATTGC	25	58.093	475	750	276
Chromosome1	413	p3	(TAC)6	18	1773840	1773857	TTTgcttttcgtttttttttttaataaattaaaaattcgaAGAGAAAACTATTTTAATACTTGTATCATCACTTTAGAAGTAGTGGTACATGAACTTTTAGTTATATTTTCGGTTTTTATTGATAACCGATGTTAAAAGTgtttaaatgaaaaatagagGGGGCTACGTGGAGAGCTTTGTTTTCGGTTATACTAAATACCAAAGACAAAAATGATATATCCCACTTAATACATTCAGCAAAAAGTGAAACCCTCCTCAACCCACAACTTCATTTTCCCACCATCATGTTCCCCCAAATTTTCCCCAAGCCCTTAACCCTCAAACCCACTACTGAAACCCTCAAACCCACAACTCTTTGATCGCTTACAGCTACCGCTGACGAAAACGACAACGACGAG…	CCTCCTCAAATTTGGCAAGTTCTT	24	59.96	GATGACTTTTCCCAGCACGTAAAA	24	60.024	418	712	295
Chromosome1	414	p2	(AC)6	12	1774665	1774676	ttttgccaacacaaaaatatgctggcaaaagtgacatttcttttAGTGACTACTGATCTAATCTCAGCCcattctttttcatttaatcttttagattttgtaattgtacgTACATATACATTGTTTTTGAATTAAGTAGTTGCCCAAAACCCAATATTGTGTATGTGTCACAAAGTCTTCATCTTGTTCTTGATTCAGAGAAAACTATTCAGTTGGAAATGTGTGACACAGATACAATGAATATCACTGCGTATTCTTAAGTATGCTAATCTgaccaacaaaaataaaaatataaggaATAATAATAAGCTTTGTATCATAAAAGTTTTCCATCTAAGTTTTGTctttttcatattattaatgGATTTATAGTGtcttggtttaataaaattcaTTCCC…	TTACCTGGAACTCGAACTTAGGAC	24	59.781	aaTGTGGTTTGATTCTTGTGGGAC	24	59.961	471	737	267
Chromosome1	416	p2	(AT)8	16	1781438	1781453	ttgatcatagtgtgttttccatggctaaaaacctcaataatctctatcatttgatatcaaataaaataaaattatcatgatgtatacattatggttatttaatgagtaattagtgtgttgaaattgtcaagttgatatttagaattgtttataattgaattgtttcttttcaaaattaatattaagtatatttatatttataggtttatctattttttCTTAGATTaatcatgctcatatagcaaaaaaatcatactcatatagacatgttattttgattttgtaatttagatcttcttagtcattatttagttcacttaaaccttttccgattatggtaaccgaagttttgtttcttttaggtactcTATTACAAAGATTTGTATtgcatgtattatt…
Chromosome1	417	p2	(AT)6	12	1781726	1781737	tagatcttcttagtcattatttagttcacttaaaccttttccgattatggtaaccgaagttttgtttcttttaggtactcTATTACAAAGATTTGTATtgcatgtattatttatttttgactatgaggagatggatttctttatggggaaacatatagcgtgacaaattattgttcatatattgaataattatttttgattaatgggattcatatatatatatatataatgtgtatattgaacactctttattcaaataattattttttatttttacgtgattatttattgttcatatatctagaaccctatttgattaaagttaagattataaaattaattaatttgtaatttcttcctatacacataataataatctcacctaataactaataatat…
Chromosome1	418	p3	(AGA)7	21	1786438	1786458	TCACCAAGATTTGAAGCATGTAATTACAAGCCTTAGTTGTAAGAACAACACTAGAAGCAACAACCATAAAATGAAGAAAAGCAGAGTTTGGATCCTTATTAGTAGACTTAAGAACCCTCATAACCTCTTGTGAAGATTTCAcaactctcttcttcttctccttaaCCCCTTCATTTGGGATTTTCATAGCAAACCCACATAATAAACTCATTTGTTTTCTCCTAATTTTCAACCTATCTCCCAAACTATGATTTGAAGTAGCTATCATAACATTCTTCTTCTCCATTGGGATTGTCATAACAAACCCACATAAACCCATTTGTTTTCTCAAGTACCCATTTGTGGAAACCTTCAAATTATTCTTAAAGTTTCTTCCTTTAAATGAAAAACTATCATGAT…	ACCCATTTGTGGAAACCTTCAA	22	58.621	GGTAACGGTGCAAAGAAGAAAACT	24	60.202	334	633	300
Chromosome1	421	p2	(TC)7	14	1796276	1796289	ATCACGAAAAAACTTCTAATAAAATGAAAGGACTTGCAATTTGTTTCTAATCTAGATTGTTTCTAAAATCATATAATCAATCAAGAACTACTCCCACTATAGTTCTTCCACCAATTTGGATTCTAATATTGTCAATGTTTTCCAACAAAGAAAATCAATTCTCTACAACTAAACTCATTATAACCCGAAAATTTGTGTTCTAATATTTTCTAACCAAACAAAACACTCATTACAAAATCATCAAATTTGTTAGGTATCAAAAAAACCAAAATCTTAACAAAGAGAGAATAGAAACATACACACTGGCATCTTCCCTGCCAAGAAGCTTAACCGGAGTCCCCGAACGAGGCGATGTAAGATGCGAAGCCGAAAGCTCATCAGGCCCAACTATCTTCCCAG…	ATCCGTACTCCCCATAACAACAAA	24	60.019	GGAAACCCTAACCCTAATCCGAAT	24	60.141	467	672	206
Chromosome1	422	p2	(CT)22	44	1797330	1797373	ttttaaataaattaaattttatgaaaaaaaatggaataattacgagcaaatgtaaaataattatatttttaaatttttttacatttttacggttttttaaaaaataatacgaaaacaacttaaatcaacaaaaaaaattacataaaaataacatcaaaataacaacaaaaaataacatacaaataacaaaaaattaacaacaaattaacaagattgcaacataaaagaccgtattttctgtaaataaaatcaaaaaaattgtaaaatatttaaaattccgtaaaaccgtatttttgtaatttttgtattgtttttatatgttttgaaataatttcaaaaaaattcctTATTTCTAAGCCCAAAACTGTTTCGGCCCAGGCCCAGGCCCACCAGGCCAGG…	TTTCTAAGCCCAAAACTGTTTCGG	24	60.202	CATGCCTTGAAACAGCGTAAACAA	24	61.026	350	640	291
Chromosome1	423	p2	(CT)8	16	1803803	1803818	TATGCATGGAAGACAAAGACATGGTAAAAGTAATAGAGGAAGACTTGGGAAAGTATAGCGAAATCCTTTCGCAGGTTTGATCTTTTATCCCTATGCTTTTGTTTAACTACTTTGCTATGATCTACAACTTCATCCCTGCATTTATTTCGATGATATATTCTTCAGTTTCGTAACAAAGACTCTCCACAAAGAACAGAAGATCAAACAAGAATGACAAGTAAATAAGAATGGAGATATCAAAATGAAAGTAATAACCAGAACACAAACTTAAATGTAAAAGAGTTGCTACAAGAGTACAACGACATTATGTGGATCGATCAAGATGACATTGTGTCCCTTGTCTAAGGGTAGATATCTTTATTGATTTGAGATGAGAGAACTATCTGTTGTTACAAAAGA…	CAATCTCTTTAACACCCCTcctga	24	60.019	TGCTAACTACTCGGACATCTCATG	24	59.963	475	658	184
Chromosome1	425	p3	(TTA)8	24	1808678	1808701	AGATTATCTATAAGATTATCATCTTATAGATAACCTTATttcaacaataataattttcctaaacttaaaaaacatatactaaacttagcattaatttttaccttttcaaaaaaaaaaaaaaaaaagcacttAGCTTTTTCAGCCataaaaatcaaatcaaatcaaatatCCACTattttaacaagaaaaaaaaataacccaATGTTCCCCAAATAGACATATAGGCATGCATAACCACAATCCATAGCCCTAGAGCAGTAGTAGTAGTACTACTTCTAATACCACTAATATTAGAAGTAGTACAATACATAATTACATCGTTCTATTTCGATGAAAATAATAGTGAATAATTTATCCAATTAGAAAGTGACACATGTACAAACTACAAAGCTCCCTACC…
Chromosome1	426	p2	(TG)6	12	1810879	1810890	tttggaaatattctAATTCTTTTCCCACCTTAAGTCCACTACTTTAATATTAAAATCCAACCCCCCTTTTTTCAATGAAATATGATAATTTATTAACCCCTAATTTAGTATTTACAAtttactaatataattaataaaactcatttaaatATCACTAtcatttaaacaaaaaaaaaaaaaaaagagttgtgATATAACTCTTATATAGTCTAATTAATGTTTATATTGAACACCACACTACAAGGACTctacaaaataatttaatgttGGGATTAGTATTTAATATCTAATAACAATtacaatttatataaaaaaaatatataattatttatattagtgTGGTGGCCAATTTACCAAAAATACCATCAATGAACTTTAAAATGATTCTTTCTAACTAAA…
Chromosome1	427	p3	(GAT)5	15	1811337	1811351	tatttgaaaatttaaaaataaataagtgagttttatgtttttgtgtgtgtgtgtcagAAAAGTACATTAACATATCATAATAAGTGAAGTGATAAGTTGTTGTGCTTATCAAAGTGTTTTTTAAAGAGACAGCTATAGCGCACTAACCTAAGACAATGACctgtttgatttttttaatggaTAATCTTTTTTGTGTGAGTAATTAAAATTCCTAGAATAACTAAAATcacttttataattatttttaaaaattattatttctaaattaagaaAAGTACTACTTCCACTGTGGGCTTTGGTTGGTGGGTcctacttatttatttattttaattaatttaaattatttagagAAAAATATCTGTAGTTCTGTACGAGGTAGGATGACGTGGTCACTTGGGG…	TCTGTAGTTCTGTACGAGGTAGGA	24	59.776	ATTGTTGACATGTTGCTTTCGgtg	24	61.028	358	540	183
Chromosome1	428	p3	(AAT)5	15	1822457	1822471	AGCTTTAAGCTGGATTGATTGTCATTTGTGGGGACAATTGATTTTGGAAACTGATAGCCAAATTACTTTGTCATCCTCTTTTGGTCTATTAGTTCATGATGTTCGTACTCTTCTCTTATCTTTAAATAATGTTGAGTTGTATTTTGTCAAACGATCTGCAAACAAGCTGGCTCATGTTTTAGCCAGTATTCTTATTTCTCTCCAGGTTGTGTGCTTCAATTGGAGAATTATTCTAACGAAGTGCGTTCTTGTTATTAACGATTGCGAGTTAATAAAATTGCtaagtttattaaaaaaaacactattataaaaataatttttttgaaaaattattacaaaaattaattaaaaaattataataagaaaTTGACAATTCAACAATCATTATTTTACTATTGA…
Chromosome1	430	p5	(AGATG)5	25	1823191	1823215	TTATTTATGCATAAAGGGTATATCGTAGTTTgtagagatagagagagaaagtagaAAAAAAGTGAGAAAAAGAGGAGAGAGAAATAAAGgtactatttttatatatatgtatatatataatatataatatagtgaGAGAAGATGGTTGAGTGCCCTAACAAAAGCCAGAGGAGGAAGAAGCAgcagagagaggaggagagagagagagagagagagcagaACCTTTGTCTTTGTTGTCCTTGTCACAGATAtagttagagagagaaagagtatatatatatataaaatggtatatagagagagaaagtgagggttggtggtggtggtgctGCAGCAGAACAGAGTTTAGctaggagagagagagagaaaaggaaTAATAAAAAAGAGGCTTTCAGAAAC…	GCTTTCAGAAACCCTAACCCTAGA	24	60.02	CAACACACAGAGAAAGAGCGAAAG	24	60.552	388	598	211
Chromosome1	431	p3	(TGA)5	15	1831056	1831070	TGTAGTGGTATCCAAAAGAAGCACTTGCGGCTCCCATCTCGAGTGCAATATACTCGTGTGACGGATTGCTGGTGTACGTTTCCTTCTGTGATGGTGCGGTTGGTGTTTTTGATGCTGATAGCTTGAGACTCAGATGTCGAATAGCGCCTTCTGCTTACTTACAATCGTCGGTTCTCAGGTAAAGTAATGAGAACATGTTTGTTAAAAGACATCCATAATTTTGTTCTAACATTATTGGTTGTTGATGACGCTTGTTCTTTCTACTCGTGTAGCAGCAACAGCTCGGTCTATCCTGTAGTCATTGCAGCTCACCCGTCTGAGCCTAACCAAGTTGCACTGGGAATGACAGACGGCTCGGTACATGTAGTGGAGCCATCAGATGTGGAGCTGAAATGGGGC…	AATTCATCGAACCCTTCACTGAGT	24	60.263	ACTCCCTACACTTCTTCATTTCCC	24	60.019	436	680	245
Chromosome1	432	p2	(TC)6	12	1837410	1837421	ACCGATCCATATCCTCAACCAAAGGCAATATTGCCAGAGCCAATCGAACCAGAAAAGGCTAGTGAAGAACCACCGAAAATGGAATCTGATTCTACTGCTGCTGCCCCACAAAATGGGGTAGAAGACTCGAGTGGTGATAAAGATGAAGTAATGACAGAGGTAGATGAAGCTGATACAGTTGACAACATGACCATCGACATGGAAGCCTTGGAGAGTTTTGTTGAATCTACCGAAACAAACACCGCACCCCCGAACTCATAATTCTTAGTTTCCATTACTCTGGCtcgaatattttattaattctaGGCGCTTAACGATCGGTACAGCAATACAAGGTATTCATATAAGATGGCAAATTTTTTATGGATATTTATTTCTTCTATGGCCATCTACTTGTAC…	GCTTAACGATCGGTACAGCAATAC	24	60.085	TCTCCTCAACACCAAGATTTTAGC	24	58.996	309	558	250
Chromosome1	433	p2	(AT)6	12	1838983	1838994	ttccttcatgaaataccaaatatacatcagtcaaatataactatacctcatacttaaattaatatttaatagttttttttttcttatatccttcacgatatacatatcacatacaaacgatataccttagaccaatataaatatactataaacttaaactaatatactattaaatgattttttttccacgatatacaataacatataaaaattatgttCTGCAATCATAAGCATAAATACTATAGTAAAAAATTAATACCACCAATATAgtggaaaatatatataccaaaaatttaatttaatattccacatgttttttttctttttctttctttcttcatgatatactaatgaacataaagacaatatttcctagtgaaatataactatacctcaaac…
Chromosome1	435	p2	(AT)6	12	1840827	1840838	actgaagctatcgcagggattgaagctcaagatcaatggctggaggtacatcgatcctttcattgcatatattatagatatgattacagtttattttccgcatttcatatcattgtatatgctatattacatacactatatatatagtctaacagttggtatcagagcggatttatctctgccttgattttatttgagtttcatatatatatatacatacatatactattcatatatatacatattgttttcggttctgtatatatatatatatatttatattcataccatttatatatatacatcttaatcagtatatacatatatatatcttttattgttcatatatacatatatattatatactcataCATTCATACTCgtacgtgtatatatatt…	ctcataCATTCATACTCgtacgtgt	25	58.572	aaaacaaaaccatggACCGATG	22	58.011	366	546	181
Chromosome1	436	p3	(ATA)6	18	1849291	1849308	attattacattaaaatatatgggacctaatatttttttaatccaaATTGAAGGGGATCACGTGGTACAGATCCCTTCCCCACCCCTTCAGTAGTTTAGACAATTCTGGGGACTATGAGCTAGCTATCAGGGCCTTATACATCACCCTCCTTAATTGAGACATTGGTATGTACTTTGAGGATTCCCATTTCATTAACGATGGTATGCCACAGTAAATTAGCCTCCCAAAGGACGACCAAGCATAATCTCTCTCATTAGAGGATGTGGTGGGATTTGAACCCTTGACTTAAGAAAAGAAGGATGCCAGTTTATGCATGCATCTCTACCACTACACCACATAACACATGGTTATATAAAAGAttcaatacttaattataccaataacaATATCACATCATGA…
Chromosome1	437	p2	(AT)7	14	1855909	1855922	aaaaatttgataaaaatttgacaaaaattacaaaaatatgtagtcaatatgattttttatttttatttttactctttGAACATTTTTATTTACGATTCAGTAAACATAataaatcgtttttttttttggttgttttatagtttattaatttataattattgtgatttctctttgttttcttatttttgccgagcaaaatgtattaaatactaaaaataatcaatataatagtgtattctatatatatttaccTCTCAACAGCATTAGTGAAAAGCTCTAATTCCTCCAATGTTCCATAAACATCATATATCATCAATTGTTGTTATTAGAACATATAATCTTCCAGACATTCTTCTATAATAGCTTTGTTCTGGCTCACATGCTATTCCCACAGTCCAT…	TTCCCACAGTCCATAAGAAACACT	24	59.896	GGTGGTATAGGCGTCGATTTTAAG	24	59.553	386	596	211
Chromosome1	438	p3	(TAT)5	15	1856596	1856610	AATATTGATAAATattgataattttattagcaataatttttattattagtgGCTCTAAACTGTTATTAGGTGCGACTTTTTGTttcttaatataataaaataataactattaGGAGCAACAAAGTTAGTTgttgttaaataataataaatattaactcCTAATAATTAGTCTCCTAATAAATTTTAGAAGCGACTTTTTTCGCTcctaattttttagtaattttttatagtgGCTATCCATTTAATATTCATTAAAATTGATGTGaactaattaatttgatttataaaaaatatttaagatcATAATTAATTTACCTTGAGAGATGTTTATCTTCTTGATATATGGATTGTACCATGTTGTAATCCAATTTGGCAAATTCAAGCAAAGTAGAATTcatg…	aatcAATGAACCACCTTGCTTCTG	24	60.022	TATGACGATGGAGCAAAACAAACC	24	60.083	419	567	149
Chromosome1	442	p2	(TA)7	14	1886183	1886196	ctgaaaaagaaaaaagaaaaaaaatttacggAGCTAGTTCAAATTTGGATCCAGATCGAAACCTAATTTTAATGCATAATGTGAAATACACACTACAATAAAAACTACCTTTAGTGACaatcttttagtcacaacataatttttttgtgactaaatgtgacttttagtcacaacaaaaaattatttgtgactaaaatgtagtatttagatacaagttgccactaatttagttttaatcacaataagtaaggtgactaaaaatacattttgtcacaacaaattgtgattttgtgactaatataTTTAGATAGTCACataccttttagtcacaacataggaatgatgatttataattagtcacagtattttttttttttttttacttttagtcactaGTTT…
Chromosome1	443	p2	(TA)7	14	1886991	1887004	ATTAGATTCGATCGATAATAAGTACTTATAAGAAATTTTTAGCACATATTGTTATTATATCGCTATTTGATACAAAGCAATATTTTGTATGAGCGTTGTTGTTCGACACCAAAAGTATATGATCGTGTCGAGCACCTCATTAGGCTGCCGATCGATCGATTCAACATGTTTGATGCTGAACAACAATTCTCATACAAATATGAGAATTGCATATATATAAAGCCTATGCTTATTTTTATAGCTAGGttatacataaataataaacaagATAGGTAGATATATATGATCATACCGTTTTCTTAAGTTATTGAATGTTGATGGAGATGTCTTTGTCTCTTAATATCTCAAATACTATTTCATTTATTGTATtgtgtaaaacaagaaaaggcaTCTTCATGT…
Chromosome1	444	p2	(AT)6	12	1893328	1893339	acaaataataaaagagaaatttgaatttttatgcttaatttatctacttaattaattaaagaaaatatcaaaaaaatacatcttttacactatatcaaaaatatatttatataaaaaatatttaagtcaaatTCAACTTTTTTCAACACTTTTTGctgaaaaacttttttttatattttttttttcaactgaTGGACCATTCCCAGcccatataatgtaaaaatgaaaaaaaattctaattaaatagaaaaattaattataaaaactcaaaattttctaatattacccATTCATGAGTAATACCATTATATATATCCTTAGTTTAATCTATATTATGTAAAGACTCAAGGTGTTATAAACTCAATCTGTGTTCTAAAGCTCTTACAACAGAAATTGTTG…	GAACATTTCAATTGTCCAAGGCca	24	60.503	GAGCTCATTGACACATTGCAAAGA	24	60.321	409	695	287
Chromosome1	445	p2	(AG)6	12	1901724	1901735	atttaaaaattgattgaAAACATGCTGTGATTCAATTACCATAATTCAAGAATAAGACTagattaaaaactaaaattaaaaccAGAAACTACAAaatactacaaaaaatcttacttttagtcacaacaaaatttgtaactaaagataaaaaagttatggctaattataaattatcattgtgttgtgactaaaagattcgtggctaaaagtattagtcacaaaaattacaacttgtaaatgtgtttttagtcacaatatttgttgtaactaaaactataaattagtgacaacttgtaactaaatactacgttaagtaactttttgttatgactaaaagttacatttagtcacaaaaaatttatgttgtgattaTAAGGTTATCACTAAAAGTAtcaattt…	GCAATGTGTATAAGGAAGTGGtagc	25	59.992	TGGTGAGGTTTTGTAAGGAGTCAA	24	60.08	474	563	90
Chromosome1	447	p2	(TA)6	12	1908582	1908593	ttttagtgattatttatgtactaaaccatgctccccagactttgatatctaccaaatcatgcccctcaaattttaatatgtacAAAATCATGTctcttgaactttcatccatgttagaatttttttactaaaattaaatttaatagtctcaatagttcaaaggaatttttaacggccaaaaaagttcagaaggcatgatttggtacatgtcaaagttcgggagaaaaattactaattagccaaaaaaaaaaatactaacctCTCAACAACACGAGTGAAAAGCTCTAATTCTTCTAATGTTCCGTAAACATCATATATATCATCGATTATTGTAATCAGAACATATATTCTCGCAGATATTCTCCTAAAGTAGCTGAAATCTGGCTCAAATCTTAATCC…	AAACACCCCATCAACCTATCTCTC	24	60.08	CGCTCGTTAATTGCTAGAAACCTT	24	59.907	413	617	205
Chromosome1	449	p2	(CT)6	12	1913467	1913478	aaaaaaaaaaaccgatcAAAACCCTAAAGTTCCTAAAGAAACaccctcttctctctcttctctctctctctctctctctctctcttcctctctctctctctctctctctctctctttgtttGGCTCACCAACCACTGCCAACCACCATGAAaggtatttttctttcttattttccTCTCCCTTTCTATGTGTTTCTTAGCCCAGCCATCACCGACCCTAGCACCGACAGCGCCTTAACCACAAAGATCCCACCACCATCGGCAAAAAAACTCTCTGTCTCTCTATAGCATCGACGACACTCAACCCCGACAGCCCAACCACCACCAAAGGTTCCATCTCTTTTTTTCATTCTGCgatattttctttttgtattttctcttacCATTTTATTTTGGCTGT…	CTCTATAGCATCGACGACACTCAA	24	60.025	tgacaGTTCGACAATGGAGAATGa	24	60.262	280	540	261
Chromosome1	450	p2	(TC)9	18	1913739	1913756	TCTGTCTCTCTATAGCATCGACGACACTCAACCCCGACAGCCCAACCACCACCAAAGGTTCCATCTCTTTTTTTCATTCTGCgatattttctttttgtattttctcttacCATTTTATTTTGGCTGTTTGCAAGGGGTTCTCGTGGCTAACTCAGATTTATGGTGCatcttttttaagaaaaaaagttattttatgtTTAGATATATGATTTCTTGGTTAAATCaggctctctctctctatttatCATTCTCCATTGTCGAACtgtcattaaaataaaaaatatgaaaaaaaaaacaattaaggtTGCAGTTATTTGCAAATAACCCCCTAGGGACAGAGGTGATTATTTCCAAATAACTGCCActataggatttttttttagagGTATTTGTTTTTTA…	TTCGCCAAAATCACATCTAAAGGG	24	59.842	ctggtaaataattccaacactaggg	25	57.432	438	572	135
Chromosome1	451	p2	(AG)7	14	1915447	1915460	aaatgagtactcaaccatttatctctatttagccaagctcgaaggaaatcatcatttcacttctatgtctagaaagaagctatagattccatatctatgtttagcgctcccactcaattgcactaccatgttcccaaaatgtacgtatcaccctgaccaaaaagtaggcttaactaacaaatcaaagaactgttggaattattttaccaggatcttagatctacccacaagtatgttgatttaacaacctaaatatgaacttctaaaacgatagaaaattaaacacataaaagtaagagaaatcttacattgggtgcagcgaaatatatgtctcctcccactcagatctctaacccttgattcctttctgtcgcagagtataatcaagatctgagcccg…	atatgtctcctcccactcagatct	24	59.892	ccatagccctaggtggtcttttat	24	59.649	326	620	295
Chromosome1	452	p2	(AT)17	34	1920050	1920083	TTTGTTAACGCACTACTAAAGTCTGATTCCCTCATATTTTCCCTATAAATAACAGATATATATAGAACACTTTTACtaggtattacccatgaatggttactaaacaaatttaactataaatattaattttaaaaatatcaaactatcgaattttgatctaataacgaataatgaaatcataaatttcaatttctatgcttaatttaactacttaattaaaaaaatatcaaaaatatctctttttacactatatcaaaaatatgttcatacaaaaatatttaactcaaactcaactttttcttttcttatttttcttggtaattttttttttaattttttttttaccgatagaacaatctcagcccatatgatatataaatgagagatttttttttttaa…
Chromosome1	453	p2	(TC)6	12	1925404	1925415	tttttctcacaagaacagaatcatcaaacTTTTCACCAAGAGAAAAATATTgattagctatatatatatcagATACCCTTTCATAGAATTTAGTTAGGGTTTCATTATCAAACATCctcctaagctcatcaaatttggtTTCATAGAATTCATGAGTTAAGgtttcatatttattattgttagaaaaattagactCAAAATAGTTTCATTGATAGTTACATTAGGTCATTTGATCATTATTGAACAGTTACGATTCAATCAccataattcaaaaatataagACTAGATCAACAACTCAACAATTAAAACCAGAAACTATAAAAATCAACTAGACAGAATTCAATGCACCAAGAACTTGATAGAAAGCTTTATTGATTATGCAATCTGTACAACAAGAAA…	AGTGGTAGAGAAAGAGAGGTTGTT	24	59.098	GTTTAGTCTGTTAGTGTCATGGCA	24	59.005	399	622	224
Chromosome1	455	p3	(ATC)7	21	1931739	1931759	cAAACACACAAGAAAGGTTTCTAGCAATTAACGAGCGAGCATATATATCATGGCGACAAAAATGTAGACGTTATAAGCCAAACAAATCCTCGATTGAGAACCACATAAATTATCGATTGCTAAAACCATTGGCTAGCGACGAGATTATGTTGTCACTAGAATTTTCTTTAGCTAGGGCGAAGATATTAATATTATCATCGCCATGAGCGCCCCTAACAATAAAACAAGATATACAACGAATAATTATGTCGTCACTAAAGACACTATTTCCTATAAAGAGTTATGGATGAAATAAGAAATACCTAGACAAATGTTTTAGATCGTCTTGATGCATTGATTGTACCATGTTGAAATCTAGTTTTGCAAACTCAAGCAAAGTAGAATTCATATCTTGTCTTT…	CGTCTTGATGCATTGATTGTACCA	24	59.905	AAAGCATATTGGAGGAAGCTAGGG	24	60.447	322	600	279
Chromosome1	457	p2	(CT)7	14	1939861	1939874	aagcggtctttacaccgcatatgattaataccttggattattaaataattagggtttatatatcagattttgttattattaataaaatacatattatgggaatttatttgagttcgtatatgtttattatgctatttatttaaaattttcattttctgTGTTTGTGCTCGGgagctgtggaaagcgacgttgggtCTTTAGAGAGTCGCATTTTATATGTTAGAGAATGTTAATATCGGGGTGTTATAGTTAGACTTTGGTAGTGTCAAGAATTTAGCGGGATTTGGGAATAACCAATTACTCTTGGCTTTCTTTTAACATTTGACTTTTTGACTAGGCTTGAATTGgtattaaaatagttagtaaagtcttttgtcttttatgggattatacatatat…	TGTCAAGAATTTAGCGGGATTTGG	24	59.842	TGACTAGTTCTCTTAGTTGGtcga	24	58.689	264	540	277
Chromosome1	458	p2	(TA)16	32	1947533	1947564	TCCacgtgacattgaaacttttcttattctttttcaaagtgttcgcacactcagattgaataAGCCTAAATCATTCACATTCcttgcactgaattccctttttgttagacaTAGAAGGTTTAAAAGAAGCATTTCCTTTTGAGAATTTCAAGTTATTCTTTTTATtacccatctttttcatatatttttgaaCATTCTTGGTTAATAAAGCAatttcatcatcacattcactatcagaatttttattatcagcaacttttaaagcaatacttttacctttatcaacaatggatttgggttcgtcattttgtttgatttgttgattcaattcaaaagtACGCAAGGAATCCATtaattcttccaccttcattgtgctaaagtctttagcttcctccattg…	gcttcctccattgcgaaaagttta	24	60.321	gcttaggatgtctgataatgaaaccc	26	59.794	387	584	198
Chromosome1	459	p2	(AT)7	14	1948503	1948516	ACAACCCTCCTCTCTCTCAATTCATTAATTACAGAAAAATAAGATTAGTATTATCTCCAAGATAAGCTAATCTAGTCTATTATACTAAGTGACCCGAGAACTTTGTGCCATGACACTAACAGACTAAACTAACTAATCTAGGTTTGTAACTTAACTGACTAAACCATGTTAGTGTACTTAGTGAGACTTAATTGTCTAACTAACTGGTTTTACAATCACAAgtcataacaaaataattaataattaaattactgACCCCTAACCTTGTTcacttgattttattttatttattaatatatcttattttcttataaaatattaatatttttttttttaaaaaaaaatatattttcatgaGAGGCTCACTATAACAAAACTAAAAATCTCAATTACTTTGTC…
Chromosome1	461	p2	(TA)6	12	1958421	1958432	gccgtgggatatataataatattttcttttcaaataaattaaaataaaaatatgtaaattttaCTATTAGAGACGAAATATTTTTTACcaaaacataaatataaaataatatctcGTTGCAAAAAAGATTggattttacaaaaaaaaaaataaataaataaaaggacATATGGTCATTTATTGGTCAAGGAAAGTATTTTTGCGCGATGCTTTTAAACATGGATCGTCAATGGCTATTCCAAGCATTTAGCAATCAAATTTCAGCGATCGCGCAAAAATACTTTAGACTTATTTTTGTAGTGTTCATGTAGTCAGTTTCATGCGTGTTGTTTTATTTTTGCTAGTGTGAGTgactatattttttaattttatatatttttgatgtCTTTagttgtttaa…
Chromosome1	462	p2	(TA)6	12	1961301	1961312	AAACTTTcttctgattgaaaccttcattcgatgcaaccttcggccaaccaccaAGCAACCACCCTGCAACCATCGTTTGATTGAAACCTTTGTCTGATGCAACCACTGCGAAACCACGCAGCAACTACCCGACAATCATCGTCTTATTGTATAAGAAGTGTAAGTAAGgacattttggtaattaaaataacataaaaggtataaatgttgtcCAGACCTTATGGAAGTATTttcgtaaataaaatcaatttatattttctatgtaagaattcctaaaaaatatacataacgtaatattcattttttttaaaataatgtatttttttaagaaaaaatctCAACACTTATCTAGATGAATATATATAAccctaaaatttttaaaatagccAAAAAGTGAGT…	AGCACCTAACACCAATACACTGAA	24	60.202	taCATGGAAGGCTAAGTTGGTACA	24	59.467	418	675	258
Chromosome1	464	p2	(TC)8	16	1967356	1967371	TCTAGCACCGACGACACTCAACCCCGACGGCCCAACCACCGCCAAAGGTtccatctctttttttttttttttttcattctgcgatgtttttcttttgtattttctcttaataccattttttttgttgtttgcaAGGGGTTCTCGTGGCTAACTCAGATTTGTGGTGCatcttttttaagaaaaaaaagttattttatgtTTAGTTATATGATTTCTTGGTTAAATCAGGTTCTCTCTCTTTATCATTCTTCGTTGTTGAACtgtcattaaaataaaaaatatgaaaaaaaaaacaattaaggtGGCGGTTATTTGCAAATAACCCCCTATAAAGGGATAGAGGCGATTATTTCCAAATAATCGCCACTATAGGGTTTCCTTTAGAGATAGTTATTTTTT…	CTCCTAAAACGCCAACATTTGTGA	24	60.261	AGCATCCAGACTGATATTGTGGTT	24	60.08	413	663	251
Chromosome1	465	p2	(AT)7	14	1971912	1971925	CCATTTAATTTGCATTAAAAAAGTTTGAGGACAAATTTTACAAGAATTTGGGGGACCTCATAGATAATTGAAGAAGCagatataaataataaagtgcATTAATTAATTTGAGCACAATAAGTCCATAATTTTTAGGCAGCTCAAAGAAGAAGCAAAATAGtctctttattattttaggaaGTCACAAATTGTATAGGATTTTACTATATGtgcaaatataaaaatttaacataaaaaattttaaattaaaaaatataaaaaaatatatttattttaaaaaattaaaataaaatattttttttattatatctatataatgttaattatataaaaaaaaaataattatttattaaagaaatatattattaattagtaaatattaaattttattgtattttt…
Chromosome1	466	p2	(GA)6	12	1972910	1972921	atcatattctccttaataatattccctataatcaaattattttgaacaccTCGTAAGTGTGTTGGGCGAAGTTTTTACTTATCAATACAACCCTAGTCCTATCTTATTTTTTCGACAAATATATGTAAGTAATTGTGACTTTAGTTTTGTTTGTTATAGCGAGCCTCTCATggaatatttttgtaaaagaaaaatatattaatattttatatatataaaaaaaaacaagatatactaataaataaaattaaatctagTGAACTACGTTAGAGGccactaatttattaattattttgttatgacTTGTGTTATAAAACCAGTTAGTTAGAGAAGTTTCACTAAGTACACTAGCAGTTTTGTTAGTTAAGTTAGCAACTTAGCTAGATTAGTTAGTTTAGT…	GTTTAGTTCCTTAGTGTCATGGCA	24	58.999	AGAGAGAGTGAGAGGAGGTTGTTA	24	59.956	393	628	236
Chromosome1	467	p2	(AG)8	16	1974732	1974747	aggaaatcattttaattcaattcttttatttagttgcattttaaaatgttaaattcTAATAGAATGactttctattattattttagtggaatgactatatattttatataaaattgaaAGAACAACCATTCCTACAcaagatgaaaaaaaattaataatttttttatcaattttttttatatattttatgtttgaatccattctattttatttttatatatttttatttcttctaACCAAATAGTACCTTAATGTTTGTGGGTTTCGTCTTATTAACTTGTACGAAACTGGTCTAGTGatcataaatatatactatAGTTACAATTAACACATGAACATGAACAGCAGCAACAGCAGGAATGTTGTAGCAATGAACCAGCAAACTGCTAATTACCAGTA…
Chromosome1	468	p2	(GT)6	12	1976883	1976894	AGCAAAACCCCCGCCGCAACCACCTCCGCCCCACCCTTTCTCTctcatttctcaaccatttgagaccttttttttttaaaaaaaaaatcttccattttcgatacttaatcacatacacctaaaaagttttcatttttaccctctttaagtgtcatccgaacccaaatagaaaatttttggtttaaaatCCGGCCACCATTTTTTATTGAGAAAACATTTAATCTCAACCTCCTTTTAGGTATAAATATAGTTTCTATTCATTTTTTATAATgtacattgttttatttttggtttttgtaaattattttttgggtttttcattttattagtaatattgtTGTGTTGTATATGTGTATAGTGGCCGGATTTTTTACAGAATTGCTCATCAGATTGCGGTTA…	GAATTGCTCATCAGATTGCGGTTA	24	59.964	tgctcctgAATGTTGTAGtgttagt	25	60.222	376	659	284
Chromosome1	469	p2	(TA)6	12	1977369	1977380	ttgtgtgtatctagtgtgtgtgtgtatattttttatgtaaatacaatttgtaattgtattgtatatattaattctttgtaatattcaatggttacatttttattataaccatatggttacatttttctttaacctgtaatagcaggttactaacaCTACAACATTcaggagcaatagcggcgggacccTCGGCCGCTATTGCTCCAGTTTTTGGCCGCTAaagggcaatagcggcggacctcggccgctattggtccgccgctattgcttggccgctattaatagtattagcggccaaaaagtgggtccgccgctaatactattaatagcggcggagcaatagcggcgggaccccgccgctattgccctgTGTCCAGAGTGTCGAGACTGACAcagggc…
Chromosome1	470	p2	(TA)6	12	1986666	1986677	agaataataaaatttaattatgaaattatatgtgtataattttaaattaaaaaaactttgctataaaattttaaataatttaagtatgaaaaataaattgctaaaagatccttatatagtaataaattgcaaaaaattaattataatttaattaatttaattttagatataattaatcttaattaaagttttataaggaaataaatgattaggttactttcaggttaccagtttttttttattttttttatttaatttccaaattaatcacaaccattaaataataatccaatgacttaaaaaaatgtaaccatgatggttacaataaaatgtaaccattgaaacctcttccatatatatatgtatatattatatatctatatttattgtgaatgagaa…
Chromosome1	471	p4	(TATT)5	20	1989443	1989462	CTGAATACTTAATAATTTGTTTATGCATTTAATATTTCGTATACATTATTGTGATATAATAGAGctaactttaattttatttgttaatggtgtagatatgGCCAACTCGGGTTCAGGATCTGATTCATTAaatgttttctttttaaaaaactaGTAAACATTCCGCGTTTCGCGacagatatataaatattttaaattctatataaaaaataagttgtgtattttgattaataataattacttatgaaattatattaaaattttaactttactattaaaaaaattgtgacgtaaatacttaaaatattaaatttgttaCTAATAAATACCAGAATTCGAAAAATAGTAGCATAAATTCTCATTTATGGTCTAATTTTTATTCTGATGTACATGTTAAGT…
Chromosome1	472	p2	(AT)7	14	1990867	1990880	gagATTTTAGACCGTCACGTTACGGCTTCGtactttttctttatatatatagataagaACTTTAAAAATTATCATATTATATACACGTGTAATATTTTAGTGCACGTATTATATATTAGTTTGCTTAATGACACGTGCCCACCTataatgttatatatatttatatattttttgttttaagaaACAATATATTACATCACTGTGTATAatactatatacatatatagggTGAACTTTATACAAGTCGATTAAATAAGCTGGAGAAAGACGTGAAAAGGATACTGGTTGGAGAGGAAAATTGTTTAGCTCAACTTGAGCTAATTGATACAATACAAAGACTTGGATTATCTTATCGTTTTGAGAATGAAATCATTTctattttgaaagaaaaattcacca…
Chromosome1	473	p2	(AT)6	12	1992176	1992187	tgatgaatcaaatcATTATTGCACTTCAACGAGACTTTACATCCGACCAACATATTTATTTGTTAGAGAATCTACATTGCATGTATCTTTCCAGTACTAACCGTCAATTATTTAGTGATAATGAAATACTAATTAATTGAGaatattatgtaatatttatatattgtgaTCAATTAAGTTTGATATTACGTATAATGAATTTTACTAAACTAAAAAAGAtatgatttttctcatattatatgtaaatatattagATGGTGGGAGCAATCTAAACTTGGAGAaaagaaaatggaaaattaTGTTAGAGATAGATTGGTGGAGGCTTTTTTATGGCAGATTGGAGTAAAATTTGAGCCACAATTCAGTCAATTTAGAAGAATATCTGCAAGATTATATGTT…
Chromosome1	474	p2	(AT)12	24	1992372	1992395	GAATTTTACTAAACTAAAAAAGAtatgatttttctcatattatatgtaaatatattagATGGTGGGAGCAATCTAAACTTGGAGAaaagaaaatggaaaattaTGTTAGAGATAGATTGGTGGAGGCTTTTTTATGGCAGATTGGAGTAAAATTTGAGCCACAATTCAGTCAATTTAGAAGAATATCTGCAAGATTATATGTTCTAATTACAGTAATTGATGACATATTGATGTGTATGGAACATTGGAGGAATTAGAGCTTTTCACAAAAGCTATTGAAAGGTAATTTTCATGTacataagaatatatatatatagaatactTTTTAATGGTAATATTTATTGATGAGTACTACTAagtaaatttaactataaatattaattttaaaatattaaacta…
Chromosome1	475	p2	(TA)7	14	1992670	1992683	taagaatatatatatatagaatactTTTTAATGGTAATATTTATTGATGAGTACTACTAagtaaatttaactataaatattaattttaaaatattaaactattaaattttgatccaataataaataataaaagaaaaatttaaatttatatatttaatttagttacttaaaaaaaaatataaaaaaagtacctaattttacatatatatatatatatatatatattatattcataTGATTATTAACTAAGTTGTGGATCtacattaatttaatttgatttttagaTGGGATGTGAAAGCCATAAATGAGTTACCAGAATATATGAGAATgcctttctttttcttattcAATACTGTGAATGAAATGGGGTATGATACCTTAGCAGACAAaaatttcatc…	tggtatGGAGGAATTGTAAgctgt	24	59.773	GGACTAAGCTAGAATTGAAAGTGAC	25	57.703	476	598	123
Chromosome1	476	p2	(TA)7	14	1993128	1993141	agaaaatttattatttttggtatGGAGGAATTGTAAgctgttatatatatatatattttatattatatttatatatatatgatggtgcatgtatattatattatgctTTTTCTAAGTCACTTTCAATTCTAGCTTAGTCCTTTATAGTGAGTATATAGAACATGTACTTGtttcattttatatatgtaCAATCAATTATTTTGAATGTTATAATGATCAcactgtaaattattcaaaattaattaatactatagaactataatttcaactgttatataagaatattaaagtataatttttctaggtatacaaaaaaataaaacatgtcCTTATTAAAGAATCCAAGTTAGGCTTAATCCTACCTAATTATATATGCTCCCTATATATAAGATTAAGTAA…
Chromosome1	477	p3	(TAT)13	39	1994060	1994098	AGGACGATAAAATAGACTTTTAATGTCGGTTTTATAGGGGTCATGTAAAACCAAAGTAAAAACACaaaatatgtataataaaacatacatacgattaaataataatatttctatAATAATATGTTGCCTTAATAACAAATTGAACAGGATGAGATGAAAAGAGGAGATGTTCCGAAATCAATTCAATGTTACATGAACGATACAGGTGTTTCTGAAGATGAAGCTCGCGAGCACATCAAATTTTTGATAATGGAAACATGGAAAGAGATGAATAAGGAAATGGACTTCAATAATTATTTCTCGAAAGAAGTTGTTCATGTTTGCAAAAATCTTGGTAGAACAGCCAAATTTATATACCTTTATGGTGATGGACATGCTTCTCAGAATAATTTATCAAAG…	gacACACAACTCTATACTGGGTca	24	59.78	ttctgttgttgttgttcaGGGTTC	24	60.082	463	710	248
Chromosome1	478	p3	(TGG)5	15	2001084	2001098	TGGCTTGAAAGAcacaatcgatccaaagaatgcctaaatcacttttctagtcatgcataatttattattttgcctcaaatagcaagcaagcaagttctagaatttgTTTTGCAAACAACTTTTCACATTTCACAATTAGCTTacataaactaatttaattgctaaaaaattacctaatatgattccatgttcttctaaaacacaaaaattaaaattagttaaGAATGTAATATCACAAAGCACacgaattttttgaaaaaaataaatgaaattttcaaaccaTGCAATCAACCTACTTTCAAATTGACTCACATTAAACAAATtgactcaaaacaataaaagaaacaacgaaaaattaaaagctaaaaacaaaaatataattaaaaacgaaagattgaa…	acttCACTCCCCAAACTTAGTTga	24	59.835	TTGTTGCTGGAGATGTGAGGAATA	24	60.019	412	667	256
Chromosome1	479	p3	(TTA)14	42	2007950	2007991	ATAATTAGTGGTTTAATGATATATTCTGAGAGTATGTATGTACATTCTTAGAACTACTGTTTCTATGTTTAATGTCAATAAACTAGATTTTAAGTAGCTTAAAGTACGTATTAAATAAATCATTGTACATACTACAATTATACATGTAACTCATAGCCACATAAGCAAATTGTTATAAAAATTGAGAAGAATATAACTGGAAGGGGATATTAACAATGATTTGCATAGTTTGGATGTGATTATTCCAAGTGAGAAAAGTTCAAGGGTCAAACTCTGCAAAGAATATCATACTTCATAGTTCAAGtggtaaaaattttatttattcttattttaataaAGGTAGCCGTAATAAAAATTTAGAAGACAAAATAAGATAGTTGTCGTAATTTGAGGataaaa…
Chromosome1	481	p3	(TTA)6	18	2016812	2016829	GTAGACCCGCATGTCTTGGTTCTACCAGGTCGTTATATACGATGTCCGTAAAAGCGACTGTACAAGAACGCAGATATCTTAGACTCAACTAAGTGTTGAATGAATTCTAAGTCCACGAGCTTATGCAAGAATGTGAACAGCCAACTCGCACTATAGAAGTCGCATACGTTGCTGTATTTAGTGAATAGAAATTgttcttcatttattaatgtttacgTTTTTATAGCTTAATTATTGCCAATCAATGTACAaacggattgacaatgaatgcaTGCAATCCTTGTGTAAATGATaggacacttgctttgtatataaatgagTGATCCACTGTGAAATGGGACATATACTAAATCCTTGCAatagtggactaagcagaccgtgatctgactgaaccactat…	TATGTGTTCCCAGTTCGAGTACTC	24	59.843	TTAGGTGTTAGCTTGAAGTTGGGA	24	59.897	439	575	137
Chromosome1	482	p2	(TA)15	30	2018199	2018228	taaaagagtTTTGTTTTTGCTTATTCTTAGCTAGTGAACTAGTGTACCTATTTCTAGTTGTTCTTTTGATTAAGTTAAttcttgtttattttatttatttagttgctTTGAagaatactaataataattccctctcttaaaagaaaaagaataatatatatatttaagaatCAACATGTATAATATACTATTGCTTATGGTTCTGTGACTTGTATATATGTGGATTACTTGTAGGTACGAATGCATTGAAAATGATTTGTTGAGCTCTCTTTTGAAAGCTTCTAGTATTGCTTCTTACAAGTCAACAGACAAAGCTTTAGAACTAGCTTGTTAATACATGGTATGTGTCCATCTTATTGGAAGAGACTTAAAAGAATCTTTTTTGGTACTCTCTTGTGG…	AGTGATTATAACTTCAGGGTGCCT	24	59.525	tgGTAACCTACTCTAGCAAGTCAT	24	58.73	447	619	173
Chromosome1	483	p2	(AG)8	16	2022000	2022015	AAGAACGTATTATACttttatccaaaaaaaattttttaaaaaaagtaataagGTAATAACTTTTCAATAGCTATGGCTTCACTGTAAAAAAATTGGGCAATCTCGGCACTCCTTTCTCGGTAGTTTCATGTGTTTTAGAGTCAAAAGCTTGGCGGTTTCCATAATAACCGTCGATATAGGTGGTACTTTTAGAGTCAAATCTCAGCAGTTCTATGTACGTCTTCGTCGGAGTAGTAGCAACACTGCGAGCGAGTGAGAAGGAAAGCTAATTGATCAGAGAGAGGGGGAAGAAGAAGAGGCGACGAGAGATagctagggtttttttttttttttttatctgagcctttagaaataataaatgaaaGAGAAGAGAGACCGTATAGGTTTTAATTTttggat…	GCCAATATAAAAGGAAGAGGCGAG	24	59.786	CCAATCCCCTTTAGCATGACTCTA	24	59.897	433	620	188
Chromosome1	484	p3	(GTA)5	15	2023954	2023968	catgtataatactcttgggatcgaacctaaacatatcaggattaagatcatttgatctaggatcaacaggtgatattaaattgaatagatattacggtaaattttaataaatctaatcaaagttcaatatcggtcccttccgatgtatactccatacatccgatgctggtaaactttgtcaatgccctggaaaggacataccacttatccaaggtgtaagaataccaatcgatgattataccatgccagtctaaatccagtgttctgacaaatccagtgttctgacaaatagaattcatacatatatatataatcatgaaataaatcatgtgaaccatgcaacataaaatgttatttctgatctttattaataagtaaatctgattatattgaaatgag…	caacaaactcccacttgcactaat	24	59.962	aaggaagagtaatggtggaggaac	24	60.019	421	581	161
Chromosome1	485	p2	(AG)8	16	2029522	2029537	tggtcatataataattttgttagcatgatatatatattttttgagtattaatttagtattgttataatttctttgtggtatataattttattactacgatatattaattttctgtaCTACGATATATCTAATACTGTTGTATATACttaaatgatctaatatatttatttatttttgttacaatataataatatgcaatactaaaagaaattatgtaacttaattttattattatatatattttttcaaaaaaaatatgtgataaatctattttataatttttattagctaatttattagatttggccattttcttaattttttaaaaagtggacatttactaacttagttaCCAAATTTAGGATCATTTTACATCTCAACCCTTTAATTTTtggatag…	AATGTAAAAGGAAGAGGCGAGGAT	24	60.08	AACAAGTAGGTAGGTACACGCTTT	24	59.96	436	641	206
Chromosome1	486	p2	(AG)12	24	2031037	2031060	AGCTCAGTACTCTAGTCGTAGTGATCTTGGTAGCATTAATCCAAACTATTTAACATATTGCCCAACATATTAGATATCGGTATCTTAGTGTAACTCTATGTACACCCATACCGATATCTCTAAGATGTTAGCTACATGGAAATATATAATACATGTATACTAAACATGTACATATTGTAAGTTATTTTActaggaacttagatctactcacaagtatgttgatttaacaacctaaatatgaacttctaaaacgatggaaaattaaacacataaaagtatcagaaatcttacattgggtgcagcggaatatatgtctcctcccactcagatttctaacccttgattcctttctgtagcagagtataatcaagatctgagcccgatagtccttctttgttg…	tctgaattctacacagccttcctc	24	60.081	gccctgggtggtcttctataaata	24	59.65	402	635	234
Chromosome1	487	p2	(AG)6	12	2043996	2044007	aacaaaaattaTTACAGAGACataaaagtaactatttttcccagaattcacaaacaacaatcaaacatcaatatgacacacaaagcagcatgataccatccaaaacacaaacaaatcgttttaagtacaaatttcttgcaagcaaatcaattaccatggctctggtgccagttgttggaagttattttaccagaaacttagatctactcacaagtatgttgatttaacaacctaaatatgaacttctaaaacgatggaaaattaaacacataaaagtatcagaaatcttacattgggtgcagcggaatatatgtctcgtcccactcagatctctaacccttgattcctttctgtagcagagtataatcaagatctgagcccgatagtccttctttgttg…	tctgaattctacacagccttcctc	24	60.081	attcaatcatagccctaggtggtc	24	59.958	402	634	233
Chromosome1	488	p2	(TG)6	12	2047158	2047169	CTCCTAAGATCTTGATCAACCGACTTTACAACATTATAAAATACACAGATCAAAGCAGAAAAACCTAGATCTACAACACAGAATACAGAACAGAGAGAAAGTGAGAAGAGATGAAGGTTATACCCTAGCCTCGAGCTCTCAAATCCAAGATCCAGAGAGAACTGGTCCAGATCTGAGAGTAAAACTCTCGTGGTGAGGATTATTGAGCAAGGAGAAGTACATGCACAAGAAGAACACAAAGTCAGATTCAGATTTTAAAGAAcagaaagagagaaaacaatAAACTTGTAAAAGCAACAAAATCGAGTCTTACCTGATCGATTTTGTGACAGGAAGCTCCAAAATCATTGTACTGCACCATTGTTGATAGTGGATATCGAGCTAATCTCTGAGACGAGC…	GGGTGAACTCTGAAACAAATCTGG	24	60.023	CCTAGAAACCCAGAAATCCCAGAA	24	60.018	426	549	124
Chromosome1	489	p2	(TG)7	14	2052547	2052560	CTGAAAGTGTAACTAACTCCTAAGATCTTGATCAACCGACTttacaaattataaatacacagATCAAAGCAGAAAAACCTAGATCTACAACACAGAACAGAAAGAGAAAGTGAGAGATGAAGTTTATACCCTAGCCTCGAGCTCTCATATCCAAGATCCAGAGAGAACTGGTCCAGATCTGAGAGTAAAACTCTCGTGGTGAGGATTATTGAGCAAGAGAAGTACATGCACAAGAAGAACACAAAGTCAGATTCAGATTTCAAAGAAcagaaagagagaaaacaatAAACTTGTAAAAGCAACAAAATCGAGTCTTACCTGATCGATTTTGTGACAGGAAGCTCCAAAACCATTGTACTGCACCATTGTTGATAGTGGATCAAGCTAATCTCTGAGACG…	GGGTGAACTCTGAAACAAATCTGG	24	60.023	CCTAGAAACCCAGAAATCCCAGAA	24	60.018	428	551	124
Chromosome1	490	p2	(AT)7	14	2053320	2053333	GACTAATATTATTGGCTTTGTTGGTGTAAGGTTAAAACAGTAAAATCCTACATATGCAATGCAACTCAAAGtgaaaattttacaatattttATAAGAGATATAAGTAATtggaaataaattaattttatatataaataatcaaGTACTTTCAATGGTGTTTAATAGTATCTTCATCCatcaattttaatataataaaattgaattaaatactTATAGTCTAAtcagtttttatttttctccacaaaattagtattatttaagtataaaacctataacataataatagagaataaaaaaaaaattaacttactTGTAGAAGTGGCATAACATTGTACTACTACTAAttacttataatatatatttttttttttgaaagaaagttACTGTATATAGGAACA…
Chromosome1	492	p3	(TCT)5	15	2059897	2059911	cttaatatttttatatttaatctatGTGGAATAATATTATCCAATAAAGTATTCGTGATCACTCCAAACTTAGCCAATATATATCTCTTGTTTTAAGTTTTTTCCCAGTGGCGAGTCAACCAAAAATCGATGTTTTGATGAGCTACATATATCGAGTCCACaattcatattttatatttgtattaattttatatttatacccattttttcattttctagCTAGAATAATAATGATGAACAATGTTAGATGATTTGGtatgaaaattaaaagaaagagATTTAAATCCATAACTATTAGGGACTCTGTTTAGAGTTAGTTAGGGAACTGTTATTCTGTTAATTCAGAGCAGTTAGAAGGTTGTTAGGAGTAGTTAGTCAGCTCCTTTtctttcctctctc…	CAGCTCCTTTtctttcctctctct	24	60.02	GGTGGATTCGATTGATTTTGAGCT	24	59.903	377	658	282
Chromosome1	493	p3	(TCT)5	15	2064726	2064740	TCTTTTCTGAGCTTCAGATACCCCAACCTACACCTCCTACTGTTTGGTGCGATAATCTTAGCACTGTTCTACTGGCTGCTAATCCGGTTCTACATGCGCGCACCAAACACATAGAACTTGATCTatattttgttcgtgagaagaTTCTTCGGAAACAAGTTCAAGTTAAACACGTTCCTGCTACAGACCAAATTGCTGATGGTCTCACGAAGCCTATTTCTAGTCACAACTTTCCACTATTTTGTACCAAACTCACAATTGCAAGTCCTTCCAATTGTGAGTTGCGGGGAGGTATTAGGGACTCTGTTTAGAGTTAGTTAGGGAACTGTTATTCTGTTAATTCAGAGCAGTTAGAAGGTTGTTAGGAGTAGTTAGTCATCTCCTTTtctttcctctctc…	TGATCTTTCTCTCTGTCTTTCgct	24	59.78	TGGTGATTCGTTTACTCATAGCAGA	25	60.106	470	571	102
Chromosome1	494	p2	(GA)27	54	2069190	2069243	CCACAAATGCTTAATTTAATAAGTTTTGAAAATCCTATAAAATTTGTTGTCTTGACCGTTCGGGATATATACTAAAAGCTCCTTCTCTTTTAGATATCTTGGTATTCCAATtcgccaaaaaaaaaaatctctaaagTGAATTGTGACAGTATTATTGAGAGGATGGTTGCTAGAATTGGaatttgaaaaatcaagaaTATCTCTTATACTGGTTGTATTGATAAATTCAATTTTACTGGCTATACACATTTATTGGGCTCAAATAATAATTCTTCCTAAAACGGAACACGAACTCACCTTTGACATTGTGTCCGATTTGGTTGGGGGTGCGTCGTGGATGCGTCGTGGGTCGGTGGGGGAGCGCCGTGGGGTAATGGGTTCGGTTATAGGTGGTGGGTT…	GTGTGGATGGTGGAATTCGAAATa	24	59.362	TCAAGACTTGGTTAGACATGGAGG	24	60.02	471	745	275
Chromosome1	495	p3	(AAT)9	27	2070267	2070293	ACTCACTTAATTTGTAGGCATGTGTACAATGTAGAACTAGAAGCAAACAACTAAATCAGCTTAGAGAAGAAAATGCTTTGTAATTAATTTGCATTGGGTACCATTTGTAATCATATAGCTAGCcttttattaaaaacaaaataggGCTAGCTAtgattagaaaaacaaacatttaATCATAGTTTACATGGGGATAGGAGTAATAATCAACCCTAAAACGCGCTCTTTCGATAGATTATTCTGAGAAGCATGTCCATCGCCATACTGATACATGAATTGTGACGCTCTACCAAGATTTTTGCAAACTTGAACAAATTCATTTGAGAAAAAAGAGTTAATATTTCCATCTTCATTATTCATCTCCTTCCATGATTcacttattaaatattttatgtgCTC…	GGAACATCGCCTCTTTTCATTTCA	24	60.083	AGACGGTCATCCTAACATAGTTCG	24	59.964	455	630	176
Chromosome1	496	p2	(AT)7	14	2070850	2070863	GTCGTAATATTATCGATGCATGGCGAACTATGTTAGGATGACCGTCTTTTAGACATTCCAATGCCTCTTTGGTAACAGGATTTGTAAAAGCGAAATATGCATGCATAAGAATAACTTGTCCTCCCATAGACAACCATCCATTCTCAACATATTCTTGCAATGTTGGTTTGTATCTACTATAAAACCATTTTGCCTCTTGCAAATGATGTTTACACAACTCTACCATctacatgcatatatattaaaGATAAAAAAAGATAATAGTATTAACATGCAATATATTACAACTAAAAAACCCAATACAAACTTACCAGTTTCTTGAAGTATTCAATGTGAACAAAACCATGTTCTTGTAATACATCAAATGCCAATTCATTTGTGAAATTGTATGTAAAGTAG…
Chromosome1	497	p2	(TA)8	16	2071453	2071468	GcgattaatttataaaataataaaaaataattaatgaattACTTTCAATCTCATACTTTTGCCTTAGTTTATCTATTtccttataaataaaaataaaaaagttttattaaaattaaaaaataatttattttaagcatataattaattataattaattgaaatctaaaaattaaatttttactaaTTAGTAATCTGTTATAACAGGtaataaaaaaatgtgatatcattataatatactaattaattagGTATTAGGTAATTACCTTTGAAGAGCATTAGTGAAAAGTTGTAGTTCCTCCAATGTTCCATAAATGTCATGCATATCATCAATTATTGTTAATAGAACATAGAGTTTTGTACCCATTATTCTAAAGTAACTGAATTGTGGCTCAAATCTTA…	AGTTGTAGTTCCTCCAATGTTCCA	24	59.896	GCACCACTAGCTACTGAATATTTTC	25	58.051	285	565	281
Chromosome1	499	p2	(AT)7	14	2073993	2074006	ATTCGTAAAACATTATCTTTATAATGTATAATTTACCTAGAGAGTAATTTGAGCTCCTCTTGATATGTTGATTGCACCATATTGAAATCCAATTTGGCAAACTCAAGTAAAGTTGGATTCATGTCTTGTTTTCTTTCATATATTTCTTCAATAAACCATTTAGCTTCTGATCTTGTGATTCTCCATTGAAGTGGCATCTCCAAAGCATGATTCACTAATAATGATATTAatgtcatattattattattattatattattattattattattaatattattattactacttgacattaattgtattttttgagacattttgttgtgaaaattCTTGCTTCTTCCAAAATACTTTCACCCTTTTTCCCATGGAATGAAGCTTCATATAAGCCCAATGCTCC…
Chromosome1	500	p2	(TA)13	26	2074525	2074550	aaccattaaatttgaattcaattacgaataagaaaagagaaatttaaatttttatacttaatttatctatttaattaaataaatatcacaaaatatttaattttttacattatatcaaaaatatatttatataaaaattatttaagtcaaactaattaaaaaaattatctttagcgaacaattttttctaatttttttcggTTACAACCCAAAGTTTTTTTATCTTgtataatgtaaaaatatataataaaattaatttttttattaaaatatctacataatttttataaaatattatataattttttttttaaatatatataataatattagaaaattaataaagaatattatATTAAGTAATTTAAGTATTCTAGATAATTGGCATATTCTGTTAAa…
Chromosome1	502	p3	(TAT)25	75	2076410	2076484	GGAGGTCCATAGTTGGCTGATCTTCGATCACTATTATTAGTAATCGTAGAACTAGGGTTATCGACCACAGTACATTGTATGGGGTAGCAAGTACTTGATCTCGATCTCGATTTCAAGTTTGATTTTGGTTTTAGTTCTGGTTTTGGTTTTGAAATAGAAGTAATAGAAGTTTTTGGTGTAAAACGATTATTAATACTACTCCAAATAGGGAGGGATGATGATGGAGCAAATTGGTGAAAAGCCATGCACTGCATTTttgataattatataattaattaattctaaacaaataattatatgtatgtatttctTGTGATGAAGATCTGCATTGCCTTGCcttgtatttatatatgttgATGATGGTAAGTTAGGCAAAAacattaatgaaaatattagtgt…
Chromosome1	503	p2	(AT)6	12	2089445	2089456	ggggcgttacaatatggtatcagagcaatacggtcctaaagaatgtggttagccctaacatgtaaagtcattgccacgagacgagctcgactcactgtactgtaagtttTAGTTAATCGGTTCATGTTAGTTTTGCATGTTTTATGCTACGTTACATCTTGGGTGTACGAATTTAGTGTGATTAAAAATTTTCTTTGTGTTTAGAAGAATAGGTCTTAGTATTTCATCGATAGGATTATATCAATGGGATagcttttgaaaataaaaaaaaaaaaaaaaattgtttcaaGGTGTAGCTATACGTAAATTAAGTTTGATTTTGATATGAtacttattttcataaattaGGAGTTTAAGAGTGTATCTCAAGAGAATGTGATTAAATAGAGTATGACATGA…
Chromosome1	504	p2	(AT)10	20	2089593	2089612	ACGTTACATCTTGGGTGTACGAATTTAGTGTGATTAAAAATTTTCTTTGTGTTTAGAAGAATAGGTCTTAGTATTTCATCGATAGGATTATATCAATGGGATagcttttgaaaataaaaaaaaaaaaaaaaattgtttcaaGGTGTAGCTATACGTAAATTAAGTTTGATTTTGATATGAtacttattttcataaattaGGAGTTTAAGAGTGTATCTCAAGAGAATGTGATTAAATAGAGTATGACATGATGAAAACAAGTTTAGTCGTTATATTAGCATTTCTAACGAgattgtatgtttcaggtttaaTAAACTAGGCTTATATAGTATTGGTACGTTCTTAagtttgatatatatatatttttttttaagtgttaatggatatatttaatttaag…
Chromosome1	505	p2	(AT)6	12	2095838	2095849	agataaatttgaatttttatgcttaattatctatttaattaaacaaaatatcaaaaaatatctcattttacactacttcaaaaatatatttatataaaaaatatctaagttaaactaattttttttttatctttcttttttgtcgaataatttttttctaattttttttttcagctgaTGGAACAATCCCAgcttatataatgaaaaaatgaGAAATTTCTGGATAAATTAAGcgtaaaaattcaaattttcttaataataCTCATTCATGTGGGTAATACCCGTTAAAAGTGCAcctatatctattctatataaagtgtgcctatataactaaaattcttggtttatgagaaatttatgggtgacttttatttttatttaataaaataataaaatatt…
Chromosome1	507	p3	(AAT)6	18	2118223	2118240	TAAGCCCTAAAtaattaactttcaattttctgAATAgtctaggtatttttcataattaaatttataaataacacaaataattcatgaaaaatacaaaattgactaaaattcAAATCTATCAATTTTGTAACAGTTTATAATCCATAACCAATCATAGaaaataaacttagattttTCTGAACAACAAACTTGAACATGAATAATGATGGATTTCGAAACCTACAATCTTAGCGTGTTTGGTCACGACCATTAGCTTCCTTAGATCGTGCAGAAGCTATTTAAAGTGATCAAACAAACCCAGAAACtctctaagagtttcaaaataaaaatctctctttctctctctaagttTCACATGAGACTATCGGTCCCTCTCTCTCTGCACACAGCCTCCTCTCT…
Chromosome1	508	p3	(TAT)13	39	2123045	2123083	AATGCgctcttaaaataatttttaatttggtgacttaattaattaagggaaagaaaacatttttttattttattttttcatttcattACATTTTCACTTTCTTAAATTTTCTGATGAAACTTTGAGAGAAAGTAATCTACAGTGTTAAACTTTATTAGTAATAATTAGCTATCATTATAGGTATCTACATAAATAatctttatataaaaataaatgtcgGACtaaattaattgtatattttaatttatataactaAATAGTGggattgaaaaaagaaaaagaaaatctcAACACCCAAAAGTATCAATTTTAAAAGAAATGATATAGTAAGAATAAGAACTCCCTAAtaactttttcaaaaaatatttatgtaaagTTGTTTAAGACATTGATTTACTA…
Chromosome1	510	p3	(AGT)6	18	2140108	2140125	CACACAACCAGTAACCAGTTTCAATGCTAATGAATCAATCAAATCTATCTTTATTAATGTGTACAATGAATACAATGAATGGTGTTAAGTGTGTTAGTTTCAAGTAATTAAACAGGGACTTTATATACAATAGTCCTATAGGCTTGACACTTGAAACTAACAGCACCTAACTAACAGAATTAACTAACTcttaactaactaactaactgtCCTTAACTATACTAACGGTCACAACTAACTACAACCACATCACAACGTATGGATTAGTCATACTACCAGGTTGTTCATCGAGTTTGGGCCACAAAAAATCGACCTTAGTAGAAAGACAAGCACCGGAAGCAATCGCAACGGCGGTAACAGCGACATGAGTGATTGTAGAGGTAACGGCGCCGTGAAGAG…	TTAGTAGAAAGACAAGCACCGGAA	24	59.961	CAAATCCAACTACCACCCAATGTT	24	59.717	315	563	249
Chromosome1	511	p3	(TAT)6	18	2141220	2141237	taaaatttgaggagcataatttagtacatggaaaattaatggattagtaaagtttaatgaaattggataaaagtctttaaatccaacaatcttaatagtttatggaaaaaattttAAGGCTGAAAAGTTCAGagaacatgatttggtacatattaaagttcagaagacaaaaaattataattgacctAAGATTAATTTCACATCAGTTGTCAATTTCACGGGTTGATGGTTTCTACTGCTTTGAAAGTTCCCTTCattgcaatctcttattttCATGATTTCATTGTAGATGTCTTTCATTGTAGATGTCTTTAATCTTTTGTCCTTTTTTTCTAATGTATATGTTACTCATGTCAAATGTACGACCAATAAGGCTGCTCGGGTTGGTTAAATTTGCAT…	CGGGTTGGTTAAATTTGCATTAGG	24	59.132	GTACTCTTACCTCTTGTCTCTTTTG	25	57.123	380	595	216
Chromosome1	512	p4	(TTTC)6	24	2144593	2144616	TCAATGTCATTTGAAATCTACAACACTGAATTCAATTCAAATTCAATCGAACAATCAATATACCCATGTGACTGACAtgtccatatatatatacagaacgAAAACAACAGCTATAAGAAGTTTAAACATAAATCATCACTCATAATATTTCTACAAAAAAATCCATAGCAAATACATCGAATTCCCCTCATCAATTCAATTACAAATTataacaaattcaaaaaaaaaacaaaggaagAACAAGAGAAAGAGAATAAATATACATACTCGCATCTCGGTATTACCAAAGAAAGCATCGAAAAGCTTGCGAAAAGCTTGACCCATAGTAATTGAGGTTTCGCTGTTGTTGAAAAACTTAtgtgttttcttttttcaagtAGAGCTCATCGACTATCAGTG…
Chromosome1	513	p3	(GAA)6	18	2146237	2146254	tgttattatttttttgttaattgtatattatttttttatgttattttgttgttgttttgatattattttttgttacttTCATGTGGTTATTTTGTTACTTTCATTAAGAAACCGATTTTTACATCAAGAAATCGGTTTTTTCATTAAGAAATTAGTTTCGtggtaatttttttagtaatttttccagtgacaatgccaattctgacaaATTTTTCGGTGCCAACAACTATTCCGGCGACTTTTCCGACACTGGAAGCTACTTCAACGACTTTTCCAGCGCAGGCAGCAAATTTTggtgactttttcggcaccattgataaaacttcataaaaacaaataaaaatattacatatggGCTTTGAAAACTAATTTATATAtgacatatcaaataccatcaaa…	cggcaccattgataaaacttca	22	57.567	TGGTTTGGACTGGACTCACTTTTA	24	60.08	306	565	260
Chromosome1	514	p2	(AT)6	12	2148242	2148253	aataatattattgattctgataaatgaatattttatattcattgaatctggacagatcaattacgtaatattctatatatggtcagatttctatattcattacctgatttgttttcctgaattaattgtcataatattctgacaattaatgtggcatagatactgatggagtatctcacctataaatatagggtctcggtccccgagctcctcactcattctgttcataacagcaaattccatctaaagagagttgagagagcgaggaagcccgattacccatggtagtcaatttcctttgcagatcaaagcttatgtgggtttgaagctcaagaatcaatggctggaggtatttcgatccttaaattatagtgcatatatgtttgattaattccgcac…
Chromosome1	515	p2	(TA)10	20	2156187	2156206	GAGTCTCATGTGGGTGTAGTAGCATTCCCCTTCGGCACACACGCTGCACCGCTCCTCGCCATCATCCGTCGCTTGGCTGCAGCCTCGGCCCCTAACactattttctcttttttcaaCACTTCTCAATCTAATCACACTATTTTCACTACCACAAACACCACCACTAATGGTAGTGGCGGTGATTGTGGTAGCGAAGTGAATATCAAAGCATATGAGGTATGGGATGGTGTGCCTGAGGGACACATCTTCACTAGAGGGCATCAGGAGCCCATTGAGCTCTTCATGAAAGCTGCGCCTCAGAGCCTGAGGCGCAGCATTGATAAGGCCGTGGCCGAGATTGGAAAGGAGGTGACTTGTTTGGTCACTGATGCTTTCTTTTGGTTTGGTGGTGATTTGGCT…	ACTCTCTGCTCATCTTTACACTGA	24	59.231	TGATCCCTCACATTTGCAAGAGTA	24	60.019	450	738	289
Chromosome1	516	p3	(TAC)8	24	2160138	2160161	CTTTTTCAAATTACACTATTCACcacttaaattatttcaaaacttTTATCAcctttcatttatttatttaataatgtttatatagttttagaatgaaaattaatATGCAGCACGTTGGCTCAATTTTTGGGTGCAAATAGAAACATGATCTTACTAATTGCATTTGCTTTGATCTCTCTGTCCTTTAAAGGATCCCAAAAGCCTGATCAATTTTTGGCCAATCATTCGTCGACCAAAAATTTCCACCAAGAACCCAAAATTCAGTATCCAAACACCAAACCATGTTAaccaaagagagaaaaattatatattttaactaaATCGTTGATAagtaaacaaaaaaattaaaattccttAGAGACAAAAATATAGAAAGAAAACACACACCCCCAACCACCA…	aaatcTGCACAAACTAGGCCAAAG	24	60.262	TTGGAATTGGATGATGGTGTGTTG	24	60.021	455	708	254
Chromosome1	517	p2	(GA)15	30	2168229	2168258	AGATTGGAAAAATACATAAACATATCACTAACGTAGCATGTGACATGccaattagaaaataaaaccCAAGCATAAGATGACTATGAACTTGGCAGTACAGTTATACTTATATCAGTAGTCCAACAGTCGGACATTGTGCCAAAATGTGTATAGTAGTGATTAAAAATAACTGAAAAAGTCAAAAATTGCATAATAACTTCTCATCGAACCACAACTAAAAGAactgttctttttttttttagaaatatataaatacgcAAATATGTCCACTGTAAAAAAATGAGCAATCATGAAACAAGAACATTACAGCAAAAGACATGAACTGCAACacaaaatgaaataaatacataaactATTTACCTGTTCAATGATTGTTTAAGCTCCTTTATCTTACTTTGA…	TCCCCTTGAGAAATCAAACACCTC	24	60.75	AGATTTTGAAGCATGATTGGCCAG	24	60.383	408	642	235
Chromosome1	518	p2	(GA)10	20	2170034	2170053	GAAACCAGTAAACCCTACCGTATCCAAAACAAACGTATCTAACAACACAAAGAACCAACCCAAAGTCACTAAACCCTAAATCACCATCATGCATCCCAAACAAGCGAAACACATCAACGTTAAACCCTAGCCACAAACACGAACAAACCAATCGCAATGACACACAACAACAACACTAAACCCAGCGATTACACAAAGTGTAGCACAGTTAAGAGTCCGTCCGAAGAGTTGAATTTCATCGCCAAATTCAAAAATCAAGAAAGAAGTATAATAAATTGGTTACCTCTTCTTTAGATCCGGTACCATAGAAGGCTTGAACGGTAGCATCAAGTACAGCAACGTCAATGGGTTGACTCAAATCCCTAAGCTTCTCGGCCGCCATGTTGGAGAGAGCTAGGG…	CGTCGTAAAATCACAGTAGAACGG	24	59.97	tctctctctctcactcactACTCA	24	59.225	441	676	236
Chromosome1	519	p2	(GA)8	16	2170199	2170214	AACAACAACACTAAACCCAGCGATTACACAAAGTGTAGCACAGTTAAGAGTCCGTCCGAAGAGTTGAATTTCATCGCCAAATTCAAAAATCAAGAAAGAAGTATAATAAATTGGTTACCTCTTCTTTAGATCCGGTACCATAGAAGGCTTGAACGGTAGCATCAAGTACAGCAACGTCAATGGGTTGACTCAAATCCCTAAGCTTCTCGGCCGCCATGTTGGAGAGAGCTAGGGAGtgagatgataataataataaaccctAGAAATGGAGCAAACGTCGTAAAATCACAGTAGAACGGAGAAGGAGGAGAAAGAAGGAGCGAGTAAACCctaggagagagagagagagagagaaagagagaagaagaagagagaagagaatgGTTATTTATAAGAGGG…	ggaaagaaagaagAGTGTGAACTGA	25	59.182	TCTTGTGTACTATTTCTCTCCCGC	24	60.142	466	743	278
Chromosome1	520	p3	(AGG)5	15	2186640	2186654	TTAAGTACAAAAAATCAGATAAAGTAAGCAAGCAATTATCTTgtaataagaaaataaacattgctattaggcaccggTAGTGCTAGCCAACAAATTATTAGCGATATACAGTCaaagttattaaattaaattacttgagactcgatacttaattcTACCAATATGGACATTACATATTACAGGAGCACACATGTGCCTTTTAGCATTACTAAAATATGTAAGTCAATGCTACACTAATTCCTAATATTAACATTAACAAAACTTCAGCTTgttctaacaacctaaattgtTTCAATCATTGCAcctgaaaattaatttttattatacataattaagttaaaaaaaaaaaacaaaccaaaaaaaatagagaaatgaAAAAAAGACAAACCTTTTTGGCCT…	TTTTGGCCTGAGAAGAGCTAGTAA	24	59.714	cttcctcctccgATCAATCTAAGG	24	60.022	391	558	168
Chromosome1	521	p3	(AGA)7	21	2186958	2186978	ttattatacataattaagttaaaaaaaaaaaacaaaccaaaaaaaatagagaaatgaAAAAAAGACAAACCTTTTTGGCCTGAGAAGAGCTAGTAATATCTTTCAAAGCCTTAGCACCACGTTCCAAAGCCTCAGGATCAAACCCAGCTGAAGTAGTTCTAGGATTATCATTCCGAACCTTAGGAGGAGGAGGAGGCTCAGCATTGTCACCACCAACCTTAGATTGATcggaggaggaagaagaagcgGCGGCGGCTGCAGCAACAGCTTGAGAAACACCGGAAGAAGCAGAGGAGGAAGGAGAGAAGGTGAATGGAGAATCGGCATGAGCAGGTTGAGAAGGAGATAATGAAGCGGAGGCAGTAGCCATGGCTGTAATGAGTCCAATTGCATAACTTT…	TGAGAAGGAGATAATGAAGCGGAG	24	59.961	CTCTACTACCgccttctctctctc	24	61.036	336	548	213
Chromosome1	522	p3	(TCT)9	27	2192337	2192363	atatataatatatttataaattgggTTGGCCGGCGGGTTCACGGGTTCAACCCGAAACCCGGTACCCCTAAAATctcaacccgccaacccaccCGAAGGATACCGGGTTGAACCCAACCCGCCcgaaacttttaaattttttttttttgcgggttcaccagttcgggttcgggtgggttgctcgggttcgggtcaaacCCGCTCAAAATGTTCAGCCCTAACTCTAATGGAGgcactttattttttaagttacctatatttattattttaattcatgttttttaaaaatatataaaaaaattccgTAAAATGTTTAAAAAGTGTGATTTGCATGTGTTTGAGCTCATAATAGATCATTGTAACAATTGGGCTTGGTTCTTATTTTATTTGGGCCTTAGT…	TATTTGGGCCTTAGTTCGAAAAGC	24	59.843	AAGAGGAAACGACACAATCTCAGA	24	59.961	385	560	176
Chromosome1	523	p3	(AAG)8	24	2198232	2198255	TTTAAATATTGActactaaaaatattatttttttcgtgtaattattaactattttgttaaataatattataggAATTCTTAGGTATTTAATGCTTCATATTCAAacacactttattttttaaaatatagtgtaattactaaactcTCTAATTACCACCCCTAATACTTAGTCACTTTCAAAGAACTAAAATATAACAAcacaccattttttttttttaaagtattcCATTAAAGGATGCTCTTACATATTATTAGATTCAAAATCtaaattttagtatttatttatatataacagAGAATATAGACAAAGTATTTATGCAGCAAATTAGTGAATTAAAACTCAAAACCAGAGAAAAATGTGTTACCTTTGATTTGACAGAGCGTTTAATGAGTGACCAT…	ACCAACAACACTTTCAGAAACCAG	24	60.082	TTTCTGCAAATCTCGACCTTCAAC	24	60.024	459	565	107
Chromosome1	524	p3	(AAT)5	15	2200597	2200611	GGCCCATCAAaccaattaataaaaaataacaacaataataataatatatttagttaattaattattattaagaagATGTAATTAAAGTGGTAGCTAGGGCAAGCTTGGCTACAAGATCTTTTCTTAAAATCTTTCCTGAAGGAGATTTTGGAATGGAATGAACAAAGTAAACCTTGTGTAATTTCTTGTAGAACACCACctgttaaattaatataaaaatttatattattaattctttattaacaataaaaaataattataaattgtaTTTAGATATAAAATAGGATAATTTTACAATATATCCCTAAAAAAGTTTATTGATACACTCCTATCTATTTCAGCGTTTAagagaattttttagtttaattttttttttcatcaataactttagaaaaaaaa…
Chromosome1	526	p2	(TA)6	12	2206456	2206467	TTTTATAGTGTTCAACATTGTACCAATGTGATACATCGATTTTCtatattgtttattaaattTGTATGGGGGTTTGATATGAGAATGCTCCAATAATGATATCACTTCTTGTGTGGTGATTGACAATTTAAAATACCTCTTATATTGATATTTGggagaaatgctaaaatatacgtcataacatatataataatttttataaagtaTTACTAATAATTAGTAGCTAACActactaatatttaataacaatgctcttatATTAAAAGTATACTGATGATAATTTTTGCTAAGTAGTCCTAAAGGTCTACAAATAATTCATAGAATTTATTCTATATTAAAgatatatctatatttatacATGTTATCTCAACAATCCTATATGTGACAATTGACATTTTT…	TTGAGTTAGTTAGGTGTGCAATGC	24	59.785	GTAGGAAAGGGTTATACGTGGGTT	24	60.081	427	649	223
Chromosome1	528	p3	(TTC)5	15	2216526	2216540	CTAAATTAAAAAGGTGGTGCAGACTCGCGACTCAAAACGTTTAATGAGTTGGGTGAGGTTAAAAAgttagaggaaattacactctataccttttttatattgtcctcttttatttttacctttttttaaaatctatcatttttacctttttttttaaacattgtaccaatttgcCCATGTCACTTCAGATACTCTCTATGTgaggtaaatttaattaatgatgaataaaaaatgaatttttcaatttaaatcgGGCCAACCCGATCCATTTATCCCTAAATTTTAAACTTGATAAACTTccaatttttactattttttttaatgaatataGCTTTAATAGATCCCATCCCACTAGCTAAGGAGATGAATGTCGTTTCTGAAAACAAATCGTCGTTTTAA…	CTGTAGACGAACCCAACTCCTTAA	24	60.022	GAAGGTTTCTGAGTCTCCATCGAT	24	60.142	452	733	282
Chromosome1	529	p2	(AT)13	26	2217227	2217252	GCGCAACCATCGATGGAGACTCAGAAACCTTCACGGCTTTAGCTCTTTCCCCCGATGATAAGCTTCTATTCTCGTCCGGACACAGTCGTATGATTAGAGTTTGGGACCTTTCAACCTTGAAATGCGTTCGGTCATGGAAGGTAGTATTTTTGATTGAATTGAATGAATTTTATTGGgtgaatttatgaaaaaaactGATCTTTTTGTTGTTTTAGGGACATGATGGTCCTGTGATGGGTATGGCTTGTCATCCTTCGGGGGGTTTGCTTGCGACTGCTGGAGCTGATAGGAAAGTTCTTGTTTGGGATGTTGATGGTGGTTTCTGTACTCATTACTTTAAGGGTCATAAGGGGGTTGTTTCGAGTATTCTTTTTCATCCTGATTCGACCAAATCACTTG…
Chromosome1	530	p3	(TTA)6	18	2223295	2223312	ATCGAGTGGCGAAGCAAGAAGTCGGAGATGGCATGTGGTTCTAGGGCAATTTTCGACAGCATCCGATCGTTGGGCATCAAGAAGGTGATATTACCTTGAAGCCTTCGATCCAATTTAGCCATGTTGAGGAGCAAAACAAAGGTGAAGTAATTTGCTCTCTGCATCTCCGAAGCAGCAATAACGAGATCTTCGTTTTGGATTCCCGGGGGAATGTCCACCGAAGAAACTAGGGATAGCAATGCCATCAGAACCAACAAGCGCAAATTGGTCGCCATCAAAGCTTAAGATTTCTTATTGGTTTTTACGAATAAATTCAACTCATGGTAAAGCCTTATTATGGGATGGTTTCTTTTCTGAATTTTTTGGCTAAAAAGTGGATTAAGTTGGACATGCAAGAAT…	GATGCCTCAACAACTCACTTTCAT	24	59.783	tggttAGACATGAAATTGGGGTAC	24	58.742	400	554	155
Chromosome1	531	p3	(ATA)7	21	2226305	2226325	TGCAGTACAGTAGAGCATGGCATTAAGCTCATAGCTATCCAATAATAAGATGGACACCAAAACTTCCTATATATAGGGAAATGGTTCAATAACAACTCAAGAACTGGCTGACATCATTCATTCCATAATTTTACTTACAACATCATGCAGTTCAGAAAGATGACACAAATGCTTAACTTTACTTCTATAGGGAACAAGTTTCATGAACTGAAGAAGAAATTCAGGTATTGCAGTAATGTCTAAGCATGTTATAAGCTCTTATCAATCCATTAATAAGATGGACACTAAAACTTCCTTTATTTAGGAGAACGCTTCATTAAAAACTCAAGAGCAGACTGACATCATTCATTCCATGGTTTCAGTTAAAACATCATACATTTCAATATGATGACACAAATG…	CAGACTGACATCATTCATTCCATGG	25	59.991	GGAGAAACAACAATGCAAAGCTCT	24	60.5	332	574	243
Chromosome1	532	p3	(AAG)5	15	2227122	2227136	CTAATCAACAAATTGAACAAACCTGTTCGATAAGGCGGTGGACAGGGCTGCCATTGGAGGTGAGATTAGAGGTATCCTTATAACTTTTCGCGAAAAGCGATAACAGATCGTACGTAAACTTATTAGGCATGTCGTAAACGTAAACCTTGATCGGAAAAGCGACTGGGTAATGGGGATCTCCGTACAACCGTTGTGTCTGGGAATTGAACATGAGTTTGTCCAGCTCCTCTTCCTTCTTCTCAGATCCGGTGGCGCCATTGCTATAAGGAGTGGGATGAGTGAGGAGAAAGTGGTCGAGTGAGGCGACAAATGAGGTTTGGGGGTTTGAAGAGGAATTAGGATTGGGGAATTGGTAAGGGTTTGGGGATGAGAAGTGGTAGAAGAAGAGAAAGGAAAATG…	TTTGGGGATGAGAAGTGGTAGAAG	24	60.019	ACTAGACACAATCAAtcgggttca	24	60.021	360	578	219
Chromosome1	533	p3	(TAA)14	42	2230596	2230637	TTACAATTGTAAAACTTATTATTTGTTCATGTTATTTCAATTAAGATTGATTCTTGTTATTTGTTGTTTTATGGTTTATACAATTGGAGTTATTGCTTTtgcactttaatttttttttattattattattcaagtTTTTACTTATATATACCAAAAGAAGTGTTTAAAATTAGTTACCCTTTACATTTGTTAATGCTACTTTGAAagtaattattactttttaatCTTTGTTTACCTAAACTTTAATTAAGCCCTAACTAGGCTAGATAGTCCTCAACTTTAAGAAACAATAATATTTGTAGCCTAATATTATAACTTTAATGagaaatttttacatattatttttgCTCCTATTTTTAACTCAAGTATTTGCTTAAAGGTCTTTATCATGAATACAGA…
Chromosome1	534	p2	(TA)6	12	2232248	2232259	CTAAAAAAATATTCTGGCCGACGGGAATAgtactttttgtagtagtgtaacaaaataacatgaagattagTCGAGACAAAACCTCCCACTGAATTGATGATCTGAAAAAGAACAAGCAGCAcaagttaaaaaattaattaatttgttcgCAGATCATTTAACAAAGACATTAGAAAAtgctctttaaaaaaaaaaatatatgtttacaaTCAAAAATTATTATCAACTCAAATGGTGAATTTATTTAGAGTGTAAGATACATTGTATGAACAACTATTTGACAATCAATTTCAGAATGATTATGATGTTTAATTAAGTCatcattaattaatatttactatataatatatatagattaataattatatgttaaatatataataacttGTGGAGGAGGAT…	cttGTGGAGGAGGATATGATGAGG	24	60.02	TCGCAGGGAATGACATgtatatca	24	59.717	385	546	162
Chromosome1	535	p2	(TA)6	12	2232491	2232502	TTTAGAGTGTAAGATACATTGTATGAACAACTATTTGACAATCAATTTCAGAATGATTATGATGTTTAATTAAGTCatcattaattaatatttactatataatatatatagattaataattatatgttaaatatataataacttGTGGAGGAGGATATGATGAGGTAAGGTTAGGAAGAGACTCTACTCTGTCGTTTGACTATATatacttaaaattaaattaattaattttaattaagcttttaattaattattttatatatatatattatatatatttgatatacATGTCATTCCCTGCGAATTAATAACTCATGTGTATATATTAGCTAGTAAAATCActatttaatttctatattatattatatacgagtaataattattatcattatttttttt…
Chromosome1	536	p2	(AT)10	20	2234723	2234742	attcacCAACTCAAtgtattactaaaaaaattaagaaattagaacTTGTGGcttttttaattagtatataacatattataattttttaaaaatatataattaagtgcggattggattggatcggttactttttgaggtcaaaacaacatccaatccgcacaagtgcggatttagatttttcaatccaatccaatccgcacatgcggatatccgcattttgcggattggattggattggatcgtgcggattggattggatcggatactttgtgaacacccctaatctgaacataacatatatatactatataatagagtgattattattttaaatatcaattaTTAGTTGTGTTAATATAATAAAGTTTGTTTGGTAAAAGAAGATGAACTGtgcaatat…	ggacTGTACTCACTCACCAAAGAT	24	60.021	TATAAGAAGGGCCTTGGGTCAATC	24	60.141	411	556	146
Chromosome1	537	p2	(AT)10	20	2237231	2237250	aATAATGGATATTAAACGGaaaatttttttatgtttgattttaaaAGAGTAAGAGTAAGGAATAGGGATCCTATGAAGGTTAtgaagtagaatgctataatttagttgttactagccaaagggtaatccctttggctagttctaGTATATTATAGGGAGATCTAGTTGCTTAGTCTTGGTGGTTGATTGATTCTCTTCAATTTGAatagttttctaattaaagttttatgctgttttttgatatttttttcagGTGGAACTTCAGTATTTATTGAGTTAGGAGcgttgtttgaagatgttatagctttattgtctaaatttccgggggcagttttgtcccatggggctcgctctaagattttagcggcccatggttggcaaagcatgctctgcggttag…
Chromosome1	538	p3	(TCA)6	18	2238655	2238672	GTATTGTTATTagcagggccggccctgggcataggcgggctaggcctgtgcctagggcccacctagtccaggggcccaaaaaaatttttttgctcttttaaaattacacaattttttcgctgattttgaaaaataccattttttttttctaaataagggcctaaaaaataatttttaccctATAGCCCACTACATTTCAGGGCCGACCCTGGTTATTAGACATCAGTGGTACCTAATACCTTCTAAACGTATCGCCTTATAATTGGCTAACGATACTCTCTAAAAATTATAATGTAGTCActtaataaaaatactaaacacACCACAATTAGCTTAAATATATATTAGCTAGGAGTCAAAGTATACTTGTTAAAAATTCCAATTAGATAGATAGGTATA…
Chromosome1	539	p2	(TA)6	12	2239468	2239479	ttacacacctaaattttaattttagcttaaaaatataaagaaaaatacgtaaaaaaactaagtatcactttttatttaaatttgatacttcataaatatactattcttacaagtgtattgtagctaaaagttttaaataattaaaacaacaacatttttaagtaataaaatagaacaaaatatcatgaaaataaatatactaaacaattaagtgttacaaattcaacatacaaaaaaaatctaataaaaatataataaattattatatttttcaatattttttattatataaataattttttaatatatataaatataattggattggatcagtttttaattggattttgagattgacattcaataaccgatccaatccaattagaatccaacttttag…	attggattggattgaatgatgccc	24	59.959	GATAGGTTTAAGATCAACACACGCA	25	59.65	473	564	92
Chromosome1	540	p2	(TA)6	12	2240355	2240366	AATAGTTACACTTGCAATTCTTAGCTGTTTCAGCATCTAATTTCTTAGtccaatttttttcataatggtatacgtaataataatttaatacattttacaaaattttgagaaatttaaaataatttacaatgtaaaatttaatgttCAAACTGTTTATttcacacgcgtataaaataaaaaaaaaaattgtcacgTGTGATCCTTAGCTATTTTCggcttattaaattttttcgaatttctcaaaattttacaaaatatcttaaataattataacgtatACTACGATCATAAAATTATTCttaagtaaatttttttttctaaataccCAAATAGGTGCAGTAGAATTTTccaatactatatatatattaatattatatactaTATACGTAGTTGTCATAA…	CCAAACACAACTCTACTCTctctct	25	59.757	GCCCTTTCTTCAATCCATTCTCAT	24	59.352	462	761	300
Chromosome1	541	p3	(CAA)5	15	2241473	2241487	ATTCGGTCAAATATATTTAGCGACAAACTCCTATGTTCCTTTCATTTACAGTATTATAGAATCAGAATAATCAAAATTGTAACCTAATTATTAATTGTGAATAGGTTTGTTGTTCTTAATACTCACAAGTCGTCCCTGATAGCTTCTACTAGTTGGTCAAAAAGCATTGTTTTCAGAAACGACAAAGAAAACTTTCAGGGACGACTGTTGTCATTCCTGATGATCATCATTTTTCTTATAGTTAGTGATCATAATCTAACCTATTTTATTACTTGTGTGTTTGTTTTGATTAAACAATAGGTGGTCTACTATAGCGGGACATCTTCCGGGAAGAACAGATAACGAAATAAAGAATTTATGGAACACACATTTGAAGAAGAAGCTTTTACAAATGGGAAT…	TCCGGGAAGAACAGATAACGAAAT	24	60.081	gttagggttagggttagAAGTGGG	24	60.081	325	599	275
Chromosome1	542	p3	(ATC)5	15	2241617	2241631	TCTACTAGTTGGTCAAAAAGCATTGTTTTCAGAAACGACAAAGAAAACTTTCAGGGACGACTGTTGTCATTCCTGATGATCATCATTTTTCTTATAGTTAGTGATCATAATCTAACCTATTTTATTACTTGTGTGTTTGTTTTGATTAAACAATAGGTGGTCTACTATAGCGGGACATCTTCCGGGAAGAACAGATAACGAAATAAAGAATTTATGGAACACACATTTGAAGAAGAAGCTTTTACAAATGGGAATTGATCCAGTTACACATAGACCTAGAACAGATATTCATCTCAATCTTCTCTCAAATCTCCCACAAACTCATTGTTGCAGCCAACTTTGCCTCAAATTTcctcaacaacaacaacaatactACTAATCAATCATTATCCAAACTCC…	CACTTctaaccctaaccctaaccc	24	60.081	ACTCTTATTCCATGCTCCAATGATC	25	58.997	434	616	183
Chromosome1	543	p3	(TAA)6	18	2241962	2241979	CAAATTTcctcaacaacaacaacaatactACTAATCAATCATTATCCAAACTCCAACTTCTTCAAAATATCTTCCAAGTTCTAGGCCCCACTTctaaccctaaccctaaccctaaccctaatATGGATCAAGCAATGCTTAACAATCTCTTgggatcatcatcatcatcactatCATCACTAAATCATTATATGATTAACAATACTCATCAAGATCATCAACCCTTTATGGTTGATGAGTATTTAAGATCATTGGAGCATGGAATAAGAGTAGATAATTACAACAACAACATTAatcatattgttaattatgatcaTGATCATCATAATCATAATCATTTTGTTACTAACAATGTTACTACTTTTCCAACTCATCATAATCAAGAGTCTATTGTGAACA…	CTTCCTAAGTTAGCTGATGATCATG	25	57.345	CAAGAATCATGATCAGCTGCTTgt	24	59.903	462	643	182
Chromosome1	544	p4	(TTAA)5	20	2242133	2242152	tatCATCACTAAATCATTATATGATTAACAATACTCATCAAGATCATCAACCCTTTATGGTTGATGAGTATTTAAGATCATTGGAGCATGGAATAAGAGTAGATAATTACAACAACAACATTAatcatattgttaattatgatcaTGATCATCATAATCATAATCATTTTGTTACTAACAATGTTACTACTTTTCCAACTCATCATAATCAAGAGTCTATTGTGAACATTAATATAGATGATCCTAATATGAATATGATCATagataataacaataataatgatGATGAGCTTCCTAAGTTAGCTGATGATCATGATCATGAtaagattaataataataataataaaaaacaaaagattaataatttatcatcAATGACATCATCATCTACTAATAATG…	tgaacAAGCAGCTGATCATGATTC	24	59.904	CCAATGTCTGTGAAGATGCTAACC	24	59.905	446	618	173
Chromosome1	545	p2	(AT)15	30	2242310	2242339	ACAATGTTACTACTTTTCCAACTCATCATAATCAAGAGTCTATTGTGAACATTAATATAGATGATCCTAATATGAATATGATCATagataataacaataataatgatGATGAGCTTCCTAAGTTAGCTGATGATCATGATCATGAtaagattaataataataataataaaaaacaaaagattaataatttatcatcAATGACATCATCATCTACTAATAATGAAGCTTGGGGAGATCTTATTACAAATAAtcaagatcaaaataatcatgaacAAGCAGCTGATCATGATTCTTGCTATTGGAAAGATATTATGgagtaagtttaattaattaattaattaattattaattatatatattattcataattatttgtttttattattaattaattattaa…
Chromosome1	546	p2	(AT)7	14	2243740	2243753	ATTTTGTAAAAGTCAAAAGGTTTTGTTACCTATTAGGTGAGAATATATAGTGTTACTTGTATCTTAAGCCATAGATGCAAAATTAAAACAAGTAATATTTTACAACCCAAACCTAATTATTATGATTAACACTCTTTTTTCTTCTCATGTAGTTATTGATCAATAtagtcatatatataatatgtataggGGATCTTAAAATTTAGTGGGTtatgagaaaaaattatttttaagtccttgtttagaaaaaatatggtatttttaaaaattaataaaaaaaataaattttgagctcttaaaataaatagacttaAGTAAGTACAAGCCTATCCCGCCTATAACCAATACCGAGCTAATATAGTAGTCATCTCATGAAGTTGATAGTGTTGAAAATAATGC…
Chromosome1	547	p2	(TA)9	18	2244180	2244197	TATATATAatgatcaattttttttctcatgTTATAGCTCATCTTCTTCTAGTAacaatgatatatatatatatttatatatgtgagTGTATATATATCTCAATATATGACAAAATCTCCAAATTACAAGCTATAACATGCTTGTCTAAATCTAAACAAGGactaataatgataataatgagtaggtattatATTCACCTCCATCAACTAACCTACCTAATTTCAcaaatataacataaaaatcaatgagttttataattttttttttattagcaTAAATATCTCCTtccttttatgtaattttacattttagtccttgaaattttttttagccCATAaaaattttggtaatttttattatttatttttcttcttatttttaattttaattagtattata…
Chromosome1	548	p2	(AT)6	12	2244487	2244498	tttagtccttgaaattttttttagccCATAaaaattttggtaatttttattatttatttttcttcttatttttaattttaattagtattataatatttataagttttGTAACACTTCAAAGAGTTTTGTAATTGTCAAAGAAAAACATTAAGAACAAATCCTAAGTTACTTtggatatatatttatatccattatatatatatatatatatgatactttgaatattttactaattatataatattatataatgaaagtatatttattataacCATCCACAATATCAACTAACCTACCTAATTTCTCaagaataaattaatataaatggATAAATAGTTTTTTCCATCCTAGATAATGACACTTATATACTTTTGTCTTCTAAATGTTTTTCAAatgatt…	GTGTTCTGGTATATGAGCCCttct	24	59.898	accagtagaacaccagtgaaaact	24	60.081	451	644	194
Chromosome1	549	p2	(TC)7	14	2250076	2250089	CATAAACCCATTCACCTTGTTCCTCCTCTTCTTTCGCAGATTCCTCTCTTTGGGTTTTTTCTTCATCGATCTTCAGTACCGGTTGTTTGGGGGTTTCTTTTCGGATGAAAGTTAGGGTTTTAGGGTTTGGTTTTACTGCAATCTTACCGGACCAGAAAAAACTCGAACTATAGATACAAGCCCTGTCGTAAAAATTTGATCTTTTTATTGTTTAGGTTAAACTTCCTTAGGCTTGGATTGTCGTGGGTCAGCTAGAAATTTTCCGAGCAAATCACATGTCTGACCATTAAAACCATCTCTCCAAAGCCTAATCTAGAATCCGATCCTGTAAAAACTAAAACCCCACTTGGGTTTTTTCCTacttttgtttgtttttctttacagacttttttttttctc…	GAGCAAATCACATGTCTGACCATT	24	59.843	cccaatcaAGTCTTTACCAAACCC	24	60.021	265	549	285
Chromosome1	550	p2	(AG)6	12	2252424	2252435	TTTCTCACACATGTTTTATCGGTTTCTTTGAACAGATATGGAGTGTTTTGATTTAGAGAAAATATCATGTTGCAGTGCATAGATGGGTTTAAGCATTTATTTGCTTCCCTATTGCGATGCTTTGATCTCGACTTGTATAACCAATCGAGAGGGCTAGACGACCCCGCTGTTCTTGCAGGGGAGACTGTGTGTATGATTCTGAATTCTCAACCAAAATAGATTAGtgaaaattttcatatattatattGCTTTTGCTGAATAATTCAATCTACTTGTCAAATTATCATAATTTAAAGTAGGAATCGTTTAAAACCCAAGAAGGGTAGCTCAAATGTTCAATCTTGTGTGGTTTGCTCCAACAAGTTTTGAGGTTTGACTATTTTTTTAAGTACCTAAATA…	TAATGTTTGGGTTAGGTGAGGagc	24	60.567	GCTTCAATTTCGCTTACACTGACT	24	60.084	398	669	272
Chromosome1	551	p3	(TAA)5	15	2253748	2253762	ttaattgttttttttttacttatggGTGCCAATTTGTTTCTACGAGAACTTACATTTGAGCtaaattattatattggttAATGTGTTGTTTTAATGATATCTTTAAGCATTCGTTTGCAGGAGATGTTCATGGTCAGTTTTCAGATTTGTTAAGATTGTTTGAGTATGGTGGATTTCCACCTGAAGCAAACTATCTGTTACTAGGAGACTATGTGGACCGTGGTAAGCAGAGTATAGAGACTATATGCCTTCTTCTCGCGTACAAGATCAAGTACAAGGAGAATTTCTTTCTTCTAAGGGGCAACCATGAATGTGCTTCCATCAACCGTATATATGGGTTTTATGACGAGTGCAAAATAATaggattatacaaaataataataataaaaaaaagatgta…	TGCACAATAACGTCCTAGAGTATTC	25	58.729	CCATAGAGTATAGAGCACGTAACCA	25	59.528	457	681	225
Chromosome1	552	p3	(ATA)13	39	2255746	2255784	ACGTAGATGCAAACCGAACAATGACTTCAAAGTACAATCAGTTCACCATTCAAGCAGTTGAACCAATGGAAGATTAGGAAGaagttacctttttttttttttttgttacagtaattttattttatttagtgttgAGACTTTTCTTGCTGCTGAGcttgtttttctttctcttgacttgttatttatggatttaCATGGAGTAGTGTATGCAAGTATTTCATATACCCAATTTTCtaaaagtaaataataagtattattttattatgatttatatatacctaattatattttaccaaccaattataatagcacaaatattaatttgataaaacaaattattcGTATGATCATACCTTTACATACAATCTAAataagaagaaataaaaaaaaataactaaa…	GGCACGTAACTCCTACCTAGTAAA	24	59.601	GTGAGAAATTTTGAAAGTGGTGCC	24	59.492	430	587	158
Chromosome1	553	p3	(GCA)5	15	2259027	2259041	TCAATAAAAGAAGGGAATTTCATTTTTATGATTTGAAAGTATAAGtttagaaattttataaaaaagtaaaaaaaaaatatagaaaaatagcATACGATACCTGGTTACCTCTTATCGTAACTGGTTACCCCACTGGTTATCTAAATGTATCTAGTTACTCTTACTtgattttctcatatttttttcttcaatttgaagaaagaaaatcatatttttataagaagtataaaacataaaatttataatttttaataaaagataaaaagaaacaaataaataataatgagaattttattactttttcgTTTCATTACCTCAAACCAATGAGAGCCTAAAGGTTTTTGCCAGTTCAGTTAGTGATAAGAGTAAGTGAGTACTCAATCCATGTATGTACCTGTA…	TTGTTGTGATGGAGATGAGTGGTT	24	60.446	CTCCTCCAACTGCAATGTTTCAAA	24	60.202	464	569	106
Chromosome1	554	p2	(CA)6	12	2259324	2259335	ctttttcgTTTCATTACCTCAAACCAATGAGAGCCTAAAGGTTTTTGCCAGTTCAGTTAGTGATAAGAGTAAGTGAGTACTCAATCCATGTATGTACCTGTACATATTACTATAATAAAGTTTCGGTTTTTACAAGAGAATTTCTCATCAACGAGGAAGACGGGGGTTGTTGTGATGGAGATGAGTGGTTGAGGCGGCCGcggcagcagcagcagcagccaTGTTATGGAACTGAGCTACTGAAACAGTTTGAAACATTGCAGTTGGAGGAGGAGGAGGCATCATATTCATGTTATGTAATTGTGTAGGTACTACCACATTTTGTAACTGTTGCATCATGTTTGATCCAGAAAACTCCTGCTTTTCAAACAAAAGGAAAATCAAAACTCACATAATTTC…	ACGTTCGAATGTTCATACCGTTTG	24	60.377	actcGATCTAGAAGTGTTACGACA	24	59.066	419	598	180
Chromosome1	556	p2	(AT)8	16	2268515	2268530	GACAAATTTCAACAACTACCAGATGAACTATCATTCTAAGCACAATGCAGCCTcaagaagaaagaaaggaaaaatcATTTGTTGTATATTTCTAGTAGCTGAAATTGCTTCATATTTTCAGTTCAATGAAAGGACATATTATGATTTTGTTAGTTTGATGTAGAGTtttgtttttaccaatgaaatATGAGAATGGGGACTCGCTTAAGGACAAGGTGAAACTCGGGTGGCTGGTAATATCAGGCCCTAGGATAAATGAGTCTTTGTTTGAGAGGGTAGTTTTGAGTAAGAAAATTACTATATCGAGTAAAACTCTTTGCATCAGAGGAGCCTAAGGGCTCCAATAGCTCGTAATTGGCTTTTCTCGTCTTTAAGTTTATAGAGTCCCATTGGAGTTGC…	CTCGTAATTGGCTTTTCTCGTCTT	24	59.611	TTCAAAGAAGAGACCAACCAACCT	24	60.325	348	597	250
Chromosome1	558	p3	(GTT)8	24	2269792	2269815	tgatacttaattacactaataatagtATGATACTGATAAAAGTGCTTAGATATCAATTTTGCATTTTAGCAATTTTtgatccaaaataatatttactctataatttataaatgaaaaatgCTAAAAGGTAGTAGTAGTGCTTAGCACCTTCTTACATGTCAATATCGTTATTAGTCTAATTAAGTATTAAGTCTTTTATAGcgtaatataataatttttaaggagtattgttaactaattataaaacgACATATTCGGAGGTGTTAAttctttataaatatatatatataatatatatatatatatatatattgaaaaaacaaaactttttGAAGGTTGAAGCATTGATAATAATCATAAATATGACAGGGTTTGCCGTGTTGTACATGAATGTGGTGT…	GTGTGGTGTGTGGCATTAAATGAT	24	60.322	TTAAGAGTGAGTGATGGGAGGTTG	24	60.02	396	578	183
Chromosome1	559	p2	(AT)8	16	2270210	2270225	TAACATAGCTGTTTTTGGCTTTGTTTTCTTAAAGCCCCAAACTCAAAAGTTGACCACATTAATGATTATGATGTTgttatagttgttgttgttgttgttgttgttttttacAATATTATGGACTCTTCTCAACTCTCAACCTCCCATCACTCACTCTTAAATGATCACATTTATTtatagagcattgctattggcaccagtggtgcctagcaccttctagATGTGTCGACTTGCaattggttagcgatactccataaaaattattatattaaactatatgggacccgatacttaattgcaccaatagcgatattgacacgtaggaGAGTGCTAGACACCAATGGtgtcctttagcatttctcttattTATATGACTATATCTATACATAGTTAAAAAAA…	CATTCAAACGGGAGCCAAATAAATC	25	59.48	CAGACCCAATGAAGGATAAGGTGG	24	60.929	436	626	191
Chromosome1	560	p4	(ATTT)5	20	2271988	2272007	GGTTGAGGTGAGAGCAGCTCATAATGTGTTGGAAGCTTGTGCTCAAACTCATACAATTCATAAAGTGATTTTCACTTCTTCAGTTACTGCTGTTATTTGGAGGGATCAACTTACTAATactattgattttgatgaaagaAATTGGAGTGATATCAACTTATGCAAAAAATTGAAGGTAAAATATTGCATAGAGTAATTCCTAGCgaaattctttttttaatttttatacacttaatcgttttattcttaaatttatttttctttaaatttgaaGCGTCAGTTAAATATTACCTTTTAATACTAACTGGATGATCACTGTGTACACTTGTATATACGTGAAAGTAAAATTTCGAAATCAATACAGTAATAATCCAGTTGATATTTAACGGTGATATCAAC…	TGGATGATCACTGTGTACACTTGT	24	59.96	TGGTCATTTGGTTGGTATTTAGCG	24	59.843	306	603	298
Chromosome1	561	p3	(TCC)5	15	2279505	2279519	AGGAGTAGCAAACATAAGATAATTAAAATTCTAGAAATAAACAACTACATAGTCAGTCAGTGAACATAAGTAAACAATTTATCCAACCTTAAATTCTGTATTGTTCAAGTCATTGATGGCTTTAGAAGCCACTTCAACGTTTCTAAACGTGACAAATGCAAAGCCTTTGTTCTCGCTTGAATCTTTGCCTTTCATAATTCGAACCTGTTGTCCATAAGCAATACATAATCATTACAAATGTTTAATGAAGAAATTAAGAGATTCGGTGTAAATAACAATACAACGTACCTCTACAACTTCTCCTACAGACTCACAAAAATGTTTTAAATCCTCTTCAGAAGCATCATGAGGAATGCCACCGACATAAACTTCAGAACCGTGTGGAGGAAGGGAGAGAAG…	TTCAACTTTGTCACCATCATCAGC	24	60.023	AGGTACATATCATGCCAAGGGAAA	24	59.832	430	722	293
Chromosome1	562	p2	(GA)7	14	2287976	2287989	tttgctctgcacacctccgtccaaaaatcaccgTTAAGTGCCACAGTgtactgtccacgtgtacacacttgtacacgtggcaaattttagtggtccacgtaatattaattttttaaaaaaattaaaaaaatcagaaaaaaaaaaattaaaaatattttttttacttttttttttcttttccttttctttcttttttttttttttctttttcttcttcttctttcttcttcgttTTTCTACAGTTCAGAGTTCCAGCTGCCACAACACAATTTCTTCATCTTTAGCTACACAAATTCATTGCCTCATCTTTAGGGGCTGCAAGAAGAACCATGAACTATTAGAAACATTGCCTCCCCCTGACTTAGCGGGCTTTGATGACGGTGGAGGAGTCATTTCCTT…	atcataaaCGTCGGTGTCTTCTCC	24	60.677	AATCTGACCACAAAATCAAGCTCG	24	60.083	453	571	119
Chromosome1	563	p3	(TAA)7	21	2291270	2291290	acaaataaatacccaagtttaattttttgcgGCTTAAGTTATATTTCAAAAACTCTGTAGGTACAGAACATTAAATGTCAAATCATTATCCACGTGTAATTTTCTTATTagtactataaattatttttttaaaaaaaaataaaaaattcatgaCTTGGACCAATTAGGGATTGTCACGTGACAATTTACTTAATATTTAACAATTAGGTACCtacaaaaatctaaaaatataacttaggtattattgccgccaaaattaaacttaggtatttatttacaattaggagttaaacttaagtatttatgccgcaaatcactctttattttatttcgaTATTCAGCCAATTTTTTTATGTACaactatttataatttttttaaaaaaattctaaataatttat…
Chromosome1	564	p2	(TC)6	12	2293143	2293154	AACAATCATAATAGTGCAGGGGgaattttaacggccaaaaaagttcagagaGCATGGTtgagtacatgtcaaagttcataaaacaaaaatcttaattattattcaaaagTTATATTTAAATGAATTCTTAATAAAACTTGATGTCATGGACCAAATAGTGACTGTCAGATGGCTATTAACTTGACACTTAATAGTCAAGTACTTACGGaagttctaaaaatataattaattattattattctacaattaaaagttaaatttacatatttatgccgcaaattacttaTTATGAATTGAAAATATTACAAACAGTAATATGATACTTTTTTAATTCTTGTCATTTgtggtatttatgaaaaatatccATTGCTATTATTGGGCCAAGCTTATTGGGCTTAA…	CCCTAGcaacctcttcttcttctt	24	60.02	CCATTCTCATCAAGGTGTCCAATG	24	59.903	457	752	296
Chromosome1	565	p2	(AT)9	18	2293650	2293667	tctctagccgAATCAAGATGCAGAACGACGAAGGAGTCATCACCGAGCTTTACATTCCACGTAAATGGTAAATTCAACTACTTCTTCTTCGATgattatatgtatgtatatatgatttgttagattagggttttaatcgaatttttattaatattttggttCTACAGCTCGGCCACAAACAGGCTCATCACCTCCAAGGACCATGCGTCCGTACAGGTCAACATTGGACACCTTGATGAGAATGGTGTCTACACTGGCCAGTTCACTACTTATGCTCTCTGTGGCTTCGTCCGTGCTCAGGTTcaactctttttcttttgtatgCTAATGATTTATCATAGTGAAATTATCTATCTTTGCAAATACAATGAATTGGGTATTTTTTAGGGAAGATGGGAT…
Chromosome1	566	p2	(TA)7	14	2293954	2293967	aactctttttcttttgtatgCTAATGATTTATCATAGTGAAATTATCTATCTTTGCAAATACAATGAATTGGGTATTTTTTAGGGAAGATGGGATTAGTTTGTTTGAAAGTTTGGACCATTATATCTTAGAAAACTTAAAAGGTGTGTATTTGTTTAAGTTGAATTCATGGAGTGtcattattatttgtgaattcatatatatatatatatatacatatatagctAGATAGATAGATACACTCTGTTCAATGAGTTAGCTTCTGAATGATCTAATTTCAATGTATTTGCAATGAATTATATGTTTGCTAGTGGCCATGAATTTATTCAATTGAAAATTTGCAATATTGGGTTTTTTAAGGTTGTTTGAGTATATATCATATAAGGATTGTTAAGtaccg…
Chromosome1	567	p3	(TAA)5	15	2294419	2294433	AAACTTGAAAGAATTCAATGTATTTGCagtgaattatatatatatatatgttttgtagTGACCATAAGCTTATTCAATTGCAAATTTGCAATATATGGTTTTTTATGGTTGTTTgagtatatatattgtatttatgTATACTTGTATAACATGTATGATTTGATTTATTTGTTCAAAAAGTTTTGACCTTTTAATCTATTGAATTGCAAATTTGCAAAATTGGGTTTTTTAAACTCATATAATAATGATACATGATGtgatttgtgttctttgatcaTAAGTTAAATTTCAGAGAGTCATTATTATTTGGTGAATTCAACTCATATTAATACAATAGAATAATTTGGATTTTCCCAGGTTAGAAAACACACTTAAAGacatttgtgtttgttttgttta…
Chromosome1	568	p2	(GA)8	16	2299174	2299189	GGTCCTCTTCGAGACCAGAAAAATCTCCTAAAATGCACTCTTCGAGACAATGTCAGTCTCCCCTATTTTTTCATAACAGATCCTCTCCGAGACAAGAAAAATCTCCAAAGTGCACTCTTCGAGACCAgtatcaattttcgaaatgaaCCAAAAGTTCTAATTTGTCATTCCCTTTCCATTAATCACTACACAATGCCCTACACACCACTTAATAAGTAAATTACAATAAGCCCCACACTATTTTCATAATGTAACAAAAACATAaagataagatttttatttgtaattataattttaggGAAAGAAATTGCATACCCTTTGGTGAGAAGAACCAGATCGATATTCTGTCGAGTGCCGGTGTCAGCATCAGGAATCCGAAGTCCAACATAGGCTTTCCAC…	AATCCGAAGTCCAACATAGGCTTT	24	60.568	GCATCATGTGGGTAGAGATACTGT	24	59.96	372	650	279
Chromosome1	569	p3	(GTT)7	21	2303892	2303912	ATTTAGATGCCAAATAAAAATCAGTAGTATACCTTGCCTTCATAGCTGAGAACAATTCAGGCCTATTTcgggttgttgttgctgttgctGCTACCCTTCTTCTTTAGTAGGCTTCCAAACTTTTTGAGCAGAGGCTTTTTCTTcttctgttgttgttgttttgatggaGAGACACTTCCTTCTTCAATGGTTTCGGTGGAAGACACACCGTTGATCTTATCAAAGCCGGCCTCACTGCTATCCACCTTTGActccacttcttcttctaaTGATTCATGTTCTGGTGTTTCTCTTTCTGGTAAAAATTCCTTCTTTTCGATCTTGCAACTCTCCCACATCTTGAATTCTACCTCTACTGTCTCATCATCTTTGTCTTTGCtctcattattattaatatct…	TCGAAATGCACAACTTCCTCTTTC	24	60.024	GTCAAGAAGCAAGCTGAGGAAAAT	24	60.023	439	629	191
Chromosome1	570	p2	(TA)14	28	2306700	2306727	aaaaattcaaaaaaaaaaaaacagtaacaGACAATAGGGTATATAAACCTATACATACCTATACATACAAAAAAGTGAGATGGATCTATCTATAGACAAAATAGCAAATTGTTATAAGTCAAAGTCAGAATTTTAGCAAAAACCCATGTCTAGAATGGAATCTAAAAACTGATTAAGATAATTAGAAGGAATAAAGATTAGATTTTTAATCAAAAAGTAgatccatttttttttcagctAATTTCATCAAACCAAAAATGAAAATGAGAAAAAGAGAGGAAAACCCCAACTCAGATCTTAACTTACTTAGGCTTTGAAGCCATGTCGGTGGCGGTTACGGCGGCGGTTACGGCGATGGATGGAAAGAGGAGGAGTTTGAGGAAGTTAAGAAAAACAATA…	ATCAGAAGGGTCAGGTCAGATAGA	24	60.079	TTCACTCCCTCCAAAGACAAAAGA	24	60.08	466	740	275
Chromosome1	571	p2	(TA)7	14	2314393	2314406	CCATATAGTTGTTTGAAATAATCTTCAAACCAcccaatatattttttttacgaTCAGTTTGATTTggatttttatctagttattcGAATTGCAACTTTTCGCCTTTTTGTTGGGTTTGGTTTGAATTGGCGGGAAGGACTTATTATTcataaacagaaataaataTAGTAGACATATGTAAATATAGAAGATTAAGAAGATAATAAACATGTCTTGTGTTCTAGTctcatcatttatttattattattattgggaTTAAACTCAAATCAAACAAATAGTTACTCCCGggagatttatttttatttccatAGCTACAAATCCCATCAAATTTCAATATTTCCTTCCAAAgcttaaaaaatagaaaagaacaaatGAAATACTTCACAACTAGGAAGAAGA…	CTGGTCTCTCTACTCCACAAAACA	24	59.961	ATGGTGGTGAATGAATGAGAAGGA	24	60.018	401	591	191
Chromosome1	573	p2	(TA)8	16	2321597	2321612	atttaatttaatcaCCACACATCTATTATAcatctatataattataattatgttcaaagtgttaatataattacatAACTTTAACATTAGCAATATAATGGTAACAtccaaaagataaaaaaaattcttattacATAGAAGGAAATACTAAACCAAATCAAATATATGGCTTATAAATCTATATAAACAATTGATAAACATAGGTTTGAAGACTACTaatgacaaaaaaaaacaaattttttaaatcgattatgatatatattctaaatAACTACCTCACAAGATTATCTCTATAGATAACAAATAAAAACACACCTTAATTATAATGATGCctaaaaaaaaacccaaaattCTTCCCATGTATAAAGTGAGAGTAACTTAGAAAATCCTGGTATTTTT…
Chromosome1	574	p2	(AT)8	16	2321865	2321880	tAACTACCTCACAAGATTATCTCTATAGATAACAAATAAAAACACACCTTAATTATAATGATGCctaaaaaaaaacccaaaattCTTCCCATGTATAAAGTGAGAGTAACTTAGAAAATCCTGGTATTTTTCTCATCTTTTTCATTGTTTCTTACTGAAATACGACATATGAGagccataaaaaaaaataacagaaataatATATTGTTCCAAACACATTctcaaataatttatatatatatatataaatatttaaatatttatatccTCAAACACAATCCTTATAAGAGTATAAAAAAGTAGTAGATAACCCATCAAATATATTgtataaaaaagaaattttctttctaatacAAGGAAGAACAATAAATCGCATAAAAAAATACCTTTCAATAGTAT…	gAACAACAATCACAATCACCTGTCt	25	59.991	TCCAACGGTACTTTCtcatccttt	24	59.959	469	592	124
Chromosome1	575	p3	(TGA)6	18	2331876	2331893	taataattaatataaaaaattattaaaattaagtttttttttttttttttatcatttataaataatacataatttatattatcatttaacaaatcAATATTCTAACTTTACAAAACACAACtgtattaaccaaaaaaaaagaaaagaacaagaaaaagagaaaaaaacatTTGGCATTGAAAACTTGGACAAGTTCCCTTTGTTGTTGGTCTGGCTTTTCTTCCTCTTGTGGATGAGGCCGCCACCACCATCATCACCACCATCACCACCACCGTTTTACTCTTCCAATAAAGAATAGAAACCCCATTGAAGAGAAGAGCATGTCTCTCTCCCTTCTTCCCATTTCACCTTCTTCTTTTCATTCCCTTACACTTACCACCACCAACACCCTTCTTccct…	TCATTCCCTTACACTTACCACCAC	24	60.263	CCATTTGTCAGGTAAGTGAGAGGA	24	60.02	359	608	250
Chromosome1	576	p3	(TCC)6	18	2332292	2332309	tattctttcCTCAGCTTTAGCAGACTAAGAAAGCTCTCATTTTGTCATAGCTTCACTCCTAAACAAGATGGAGTTTCCcattttgatgatgatgatgatgaagaagaagtaTTAGTAGCTTTGAAACAAGAAGAAGCTAATGTGTTGGAATTGACAGATGGATCTTCTTCCTCTCACTTACCTGACAAATGGGATGTTTTGGGTCTTGGCCAAGCCATGGTAATTACTACAAATTTACTtcctttttttcatttttgaacTTTACTTACCCCCAAAGTTTCAATCTTTTTTAGGTGGATTTTTCTGGGATGGTGGATGATGAGTTTTTGGAGAAGTTGGGATTGGAAAAGGGGATAAGGAAGGTTGTGAATCATGAAGAGAGAGGAAGAGTTTTGAGGG…	CTTGGCAAGGCTTGGTAATAACAA	24	60.022	ATGACCTGTAGAAGCTACCCAAAG	24	60.081	461	579	119
Chromosome1	577	p3	(AGA)6	18	2336539	2336556	GTATTAAAAATacgtttgaaattttttaaacatgtgtagtaaattaaaatatcaaatttttataattaattagtgatattttttaaaaatattatattaaattatataaaatcaataattaattatactaacaataaaaaaataagcaTCACTAACAATTTTTAACATTCCTCACGCAGTAATGTAATAACTTATCAAAACAATATCTTTAATGAATCAGAttcttatattatattatataaattgcAACTTGCACCACtttcaataaatatatgtatatatattttaattcattgcATATTATTTTGATGCAATCATCATAGACCACACACAAAAAtgcctttttttcttttaaatttctaaaataatatattaataaaaacagAGCACCATCAATGC…	GCAATCATCATAGACCACACACAA	24	59.604	CCACATTCACACGTGTTCAaacta	24	59.965	311	560	250
Chromosome1	578	p3	(TTC)5	15	2339232	2339246	TGAGGTCTTTCATTCAAAACACAATCCTTGCACTGTTGATTATGTATGTTTGTACTCCACTTATATCCACATGTTTCTGAATCTCTGATACTCTTATCACATCATGGTAAGAAGACCTCCTTATCTGacaaaaacaacaatcaaacccCATCAAACCAAAGAAGAAGACTATACATGTATAGTTATAGTTACATGTACTACTGTTAATCTCCTATTACAGTACCGAAATTCTAACTATAACGAATACTGCTATTTCAACGTAAAAATTAACTAAGAGATTGTAATTAGCACTTATATATACCTGAATGGTGTTGTGGTTTGAATGAGAAgaagagagacagagagagcAAAGGGCACCAAGGTGTAAGCAATCCAAGCAGAACATATTACATTCACTCT…	GTGTAAGCAATCCAAGCAGAACAT	24	60.083	AAGTTTGATTCTTGACAGGGAGGA	24	59.895	362	571	210
Chromosome1	579	p3	(ATT)11	33	2344629	2344661	AACGAAATAGATTGAGATACATTAGTGCATCCCTTTTAAGGATTGCATTGTAAagattttcattattattttgaggAAAATGGGATTATTATTTGGGTGCTTCTACAATGTACTCCCTTAAAAGGGATGCACAGATGAACCCTCTATTTATTTCggtatttagaaaaaaatttagtctaCTTTTTTTCTATTGGTGTATGGTATAGTTATTTGAGATATCCAATAAAATTTTaggaaattcagaataatttacaatataaaaagtagtgttcaaacaatctattttacacgcgtataaaataaaagagtctTGCATGCAACAGAATGTTTGAACACTATTTTtagcgtgttaaatttttctaattctctcaatttttacaggatatcttaaataactac…	TCGAAAGGGATAAGGATTGCATCA	24	60.142	CGTAGAAGCACCAAATCTTTccaa	24	59.785	448	577	130
Chromosome1	580	p2	(AT)6	12	2346389	2346400	aaatacaaccaTAAAAAATGACTCAAAAACCTCTCAGATGCTAAAAGTGCATCAATGCACCCGTATTAGGAAAGTACATTATAGAATTTTCTATTGTTATTTAAGAAAAAAGGAATTattatttaccaaaaaaaatctaaaagtaCTTACCCCTTAAAAGAGATACACGGATATATTCTCTACCTATTTTGACATTCAAAataatcttttaattatttttttttcatattcatgtacgttataatcatttaaaatattttataaatattaaaaaaaaaaaaatcacaatacATATAGACTATTTGAATCTTGTTTTCgacatattaaattttattataattcttaaataaCTAAAGGTCATCAccatcaaaattatttttaccaaaacagAATCAAATG…
Chromosome1	581	p3	(AGA)7	21	2347059	2347079	TCCAACCATGTCCTCTTACAAGATCTAATCACAACAGGAGACGCTCTCTTCATCGGAAACTACAAAACCCATCTCAATTACCCTCTTGTTTGCGGTCCATACAGAGTCCCTTTTCTCATCAACCTTCCCGGCTCCGGTCAAAAAGTCATCGGAGAATTGTACGCAGTTTCATCCTCCGGCTTATCTCGATTAGATGAACTCGAGGGCATCACTCGTTCTCATTACCAAAGACTCCCAATTCAATTATCACCGTTGGATCATCAAGATGATGATGGTGTTGTTCTCACCGCCGGTGAGGCTTATTTCGCTCATTCTAGCTACGCCGGTAAGCTTTGGAACAAGAATGGACGACAAGGGTTGGTTGGGTATACAGAGGAGGTGGCTCGTGGGTATGTCAAA…	AAACGGAAAGATAGGCCTCAAGAT	24	60.08	GCAGGACACAGCAATTAAAGGAAG	24	60.617	397	690	294
Chromosome1	582	p2	(AT)8	16	2347283	2347298	CCAAAGACTCCCAATTCAATTATCACCGTTGGATCATCAAGATGATGATGGTGTTGTTCTCACCGCCGGTGAGGCTTATTTCGCTCATTCTAGCTACGCCGGTAAGCTTTGGAACAAGAATGGACGACAAGGGTTGGTTGGGTATACAGAGGAGGTGGCTCGTGGGTATGTCAAACGGAAAGATAGGCCTCAAGATCGAACCTTTATGGATCATATTCGTTCTTTTTTAGAATCTCagtaatggtttttttttattttgtttttagggTTAgaacagaagaagaagaagaagaagaattggGATTTGATTAGATAAGAATAATATGATTATGAAAAGAGTTGTACTGTCATTTCTGATTCTTATGTTTATGGTATGAAAATAAGAAAGAGAGGTTTATT…	TCTTCCTTTAATTGCTGTGTCCTG	24	59.238	CTGATGAGATTGTTGTCTTGTGATC	25	58.227	442	703	262
Chromosome1	583	p2	(TA)8	16	2347546	2347561	tagggTTAgaacagaagaagaagaagaagaagaattggGATTTGATTAGATAAGAATAATATGATTATGAAAAGAGTTGTACTGTCATTTCTGATTCTTATGTTTATGGTATGAAAATAAGAAAGAGAGGTTTATTTatggtttatatatattatccaCATTCTTCTCAATACCTTCTTCTTCCTTTAATTGCTGTGTCCTGCCATTGTTGTTACAGTTCAAAAGTCAGaaacttcatatatatatatatatagatgtatTGCTATTGTTATTGATAGTTCAAAGTCTGAAACTTTATCTGGTAAATATGATAACAACAAAATTGTATGTTACATGTATCATATGTGTGCATATGTATGTACTATGTACAATTGTTATTAGCAGTTCAAAGTCTGAAAC…
Chromosome1	584	p2	(TC)7	14	2349575	2349588	CCCGAATAATGTTTGGGAGGAGCTCAGTCAAAGACAAGTAACATCTGTCTCTTTCAAAGAAGAATAGCATAGTGCATAGATTTAACACCAAAATCCAGCAATCCAAAATGACcatatttcttttcatttccTATATATCACCACTGTTTATCCACTAATTAATTACCAAAGGTTGAATCAAAAATCCATGGGTTATATGTCATGCTATAACAGAACTTTTTGCTGTATCAATGTGTATCTTTATTTGGTTGCCAAAGAAACTGAAACAAGTAAAGCATAGTGATACACCAATATTAAAGAATAGAAAATAATAAGCACTTAGTTATATTAGCTCTATATTACATAATGTGTATTACTCATCGGTTTAGTAGTTTATTAGTGTAGACGATATTTGTTTGT…
Chromosome1	585	p3	(ATT)5	15	2351785	2351799	CCCATTTAGCTTAATCCAAATCAAAGTACTAGTAGTATGAAACTTATGTAGTCTTAACTTATCAAAGGTCTCAGCTACCCCATTtgagaaaaaaatgaaaagaatgaaaTTTAACTTAATCCAATCTCAAACCCCATTTAGCTAATCTCAAGTCTAAAGTTTCCAATTTCAAACCCCATTTAGCTTAATCTCAATTCTAAAGTTTCCAATCTCAAACCCCATTTAGCTCAATCTCAATTCTAAAGTTTCCAATCCCAAACCCCATTTAGCTTTAATCCAAATCAAAGTACTAGTAGTATGAAATTATTGAGTCTTAACTTATCAAAAGGTACCCCATTTGAGAAAAATGGAaaacaaactgaaaagaatgaaacaaagaaagaaatcaATGGAATAAAA…	GCAGTGTCTTCCTCCATCAGATAT	24	59.96	TTGACAAACCActtcttttctggg	24	59.84	449	626	178
Chromosome1	586	p3	(ATA)5	15	2354237	2354251	agttcagggggaattttgaactgctaaaaaaattcaggaggcatgatttggtacatgtcacaGTTCGGAaggaaaaattgctaattagccaaaatattataaattattagcCTAATAACAGTGGATCAACTAATATGGCAACTCATAATTTATATCTTAATTGTTAGAGCTATAATTTTATATCCTAATTGTAGCTTCAGTTTGGAGTAATTTCCAACCGATTTGTTACCTTACCTAATAACATAAGTTATTGGTTAataaagataatttttccattaaaaaaaagttttgcaTTTTTGTTTACTTACCAAAAAAAGTTCATAAGAGATGTGTTTCAATGTCTTGTATTAGTAATTTACAATAAATGGTTGTCCAAAATATTATAAACTATTAGCCTAG…
Chromosome1	587	p2	(TA)7	14	2356872	2356885	tttatataattgatGATGTGGCCTTGCTTGTGTCTCTATAGATAGCAATAGGAGAGTTTTTATCTCATCACAAAGTAATGATTTTTAAAGCCTTTAGGCATTGCCAAACTTGCCTTAACTAACCTCCTAACATTCCTTATTATGCTTACTTATTTACAAGGAAaaggagaagagaagaaaagaggtaGCTAAGTAGAGGGAACAAAGTGATTTTCAGGCCTCTCAATTATGCAAAGGAGACCTCACAACTCTTAACATGCAAAGGTATGTAATGTAAGAAGTGAAAGTCATATCTATATTTATTCATATATTCAGGGACGAATCTATGTATTCAATATGCCtctcaaatatattttttcaaaattaagttataattttgtaattttttttatattttat…
Chromosome1	588	p3	(AAT)5	15	2361924	2361938	TTTGAGCAAATAAAGAACAAAAAAATCAAtagagaataataataatagcatATGCAAATGAAGGAATGAATGACCTGTGGAACAAATAGGTAAGCCAAGGTACCAAACTTAATCATCTAATGGTTCTTTCTGTGCGTCGTATTACAttttattgtattgtatagtattatattaaattatatcttATGTCGtattatatgaaaaattatatGTGATATTAACTTTTAcaatcatataaatatattatttcagtataaattaaaatttaacataatattatctaaaaatattgtataaatataataaaatacaatactaCGTATTACAACATACTTAATTTCATGCAGGAGAGAAAGTAAGTTTATAAATGTCATGACATGAGAATATCCCAAGTTTGAA…
Chromosome1	589	p3	(TTG)5	15	2365201	2365215	CACAAAGACATTGCATCacaaaaaattgataaaacacAGACTCCATAAATTTGTCTTGCATCAAACCTACAAATCTCATGTTGAATTTGTGTCAAACTAACATATCATAACCCAAATTATGGCCCCCTCAATATCATATCATTCATTGCTCCAAAAACACAAAATCTTAAAGCCATCAACAACCCCCACAACACATCATAGTTGCTTAAGTAATCAATAATGAAAGGTAAAACAaattttaaacccaaaaaagAAAGATACTCAAAAGAACAAGAAGATGTCCATTTTCCTTTGTTGCCATTTCATTTCCTATTGTCTCCAAATTATGCCGGCGGCTATCACATTCCTTTATACAAAAAACAGTCAAAAACCAAGATATGATCAAACCCTTTTACCCAC…	CAAACCCTTTTACCCACCCAAAAT	24	60.141	cacTTCACAATCCAAATACCAGCA	24	59.782	383	602	220
Chromosome1	590	p3	(ATA)6	18	2365373	2365390	CCATCAACAACCCCCACAACACATCATAGTTGCTTAAGTAATCAATAATGAAAGGTAAAACAaattttaaacccaaaaaagAAAGATACTCAAAAGAACAAGAAGATGTCCATTTTCCTTTGTTGCCATTTCATTTCCTATTGTCTCCAAATTATGCCGGCGGCTATCACATTCCTTTATACAAAAAACAGTCAAAAACCAAGATATGATCAAACCCTTTTACCCACCCAAAATTAAAcactaaaaatattaaaaaaaagaaaagaaagagagaccAAAGTTGACTGATGActaaaaggtaaaaaaaaaattattagtaacttcttcttgttgttgttgttgtgtaaTGGGATATGAACAAATTCCTAAAATGCCCCCCAAGGCCCCAACCACCAAAGC…	TGCTGGTATTTGGATTGTGAAgtg	24	59.782	ATTCCCGGATAAAGAAGAAGCTGT	24	60.08	407	684	278
Chromosome1	591	p2	(AT)8	16	2373854	2373869	TAAAAAGGATTCCATGCCTTTGGTTCCAAAATCATCTGGGTGTGGTGGTAAAGGTCTAGGAATAGGCGTTCGTTGGGGTTTGGCATCCTCAGTTAAAGGATCGGAAGAGAGCGAATCACAAAGAAAGGTCTGAAAGTGAGAATTAATTACAGAAATTGATAGGTTTCGATGTTCATCTCAAAACAATATCGAAGAAGATTGAAAGAAAGAACAAAACCCTAAATTGGTGAAGAATTGAAATCGAAATTAGAGGTATTATCGATAGGGCAAACCACAATCCGAAACTAtgtatcaatcaatccatccaTCCATCCATATATTCATCTATCTATCTAAATACATACGTGACAAAGAAAGAGGATCCTATACCCATACACCTATACATATAtaggtatatat…	tcaatcaatccatccaTCCATCCA	24	59.893	TCTACCCATTTTCCTTTTCTCTCAC	25	58.761	292	551	260
Chromosome1	592	p2	(TA)7	14	2374042	2374055	TCGAAGAAGATTGAAAGAAAGAACAAAACCCTAAATTGGTGAAGAATTGAAATCGAAATTAGAGGTATTATCGATAGGGCAAACCACAATCCGAAACTAtgtatcaatcaatccatccaTCCATCCATATATTCATCTATCTATCTAAATACATACGTGACAAAGAAAGAGGATCCTATACCCATACACCTATACATATAtaggtatatatatacacaaatacatacatatacaaaTTGTTAAGTGTATGTATAGTGTAGATAGAGTAGTAGAATCATGAAATTGGTAAATAATTTttatcatatataaaaatatatatatatatatgtatagatatAGTGAGAGAAAAGGAAAATGGGTAGAGTACCTCTAAAGAAAGCAAACTTGTTCTTCTTCAGA…	AGCAAACTTGTTCTTCTTCAGACTG	25	59.934	ACCTCTTTTCGTTTTCAGAAGGGA	24	60.385	378	571	194
Chromosome1	593	p3	(ATT)5	15	2374884	2374898	taatttaattttgtttgatagatatattttttaaaaatataaattagaaaaaaaagtttaaaaacttaatataattaaagatataaattttatataaaataaaattattaaaatagggTGTCTTTAGAAAATTTGGGTGTAAATAAAACTTCCCTTtcctttttatattattattataacgaATTCCTTATTTGCCCTTTGTttttctaaataataataaaattttattaatgacAATCAACGAAATTAATATTCTGCAATTCAATTCAATCGAGATATTTCTCCGTAGAgatgactaaaattaaaattaaaaaaacgagTCATATAATTAGTCGTCTAATTCTCAGATTATTTGATAAAAGGACTAAAATAAGatcggtaaaaaaaaattgcagcATC…
Chromosome1	594	p3	(TTA)5	15	2375492	2375506	tatttttttttccattcatatttttaaaaattatacatttcaaaaaaaattattatatttaaatattataataaaagttaataaaaaattatgtgaaattttatttgaaaaaactATACATGCTCTTTAAAAGATTatgttaataaaattaaaataagtaatgaaattaatatGAATTGGTGTGAgaagaaaatttagaaaaatatatcatttaagtttaattttcaaAGAATTAcctcatatattatttttttaattttttaaaatttacagtttgggttGCTCTGATGATTTCTATTGGGTTGCTACACGGATTTTGATTGCGATATAGGGTTGCtatagaattccgtaaaaatgcaaaaaaaaatattttgaagtataaaaataaaaaaaaaaatc…
Chromosome1	595	p2	(GA)6	12	2377704	2377715	CTCATGACAAACAACAATGAAAACTAATAAGGGTCATGGCCCCAACAACAAAAATCGCAACTCAAAACTCGTCTTTGAGAAATCTTGCAAATAAGGGACGAAGCTCTAAACCGTCTCAACAACGCTTCATCAATGATTTTTAAACCAATGTCAGACTAAAGGTTCCCAGGGACTGGGTGCAAAATACTATTATAAAGAATGGCACCGTAAAACCAACCCTTTGAAGGATTCGTAAACCTTATTCAGTCATTTAGTGTTCAGACATGAAAGACACCCAAACCATCAGTTACCAGATGAGATGGCCCTATATTGCACCTTGGACAGTAAGAACTTAGATCGTAATATTTATCGTCCTCTTCAGGTGATGGCAACTTCCCATTGACAAATTTTACTTTGTTT…	GCAACCATCATTGAACATCTCCAT	24	59.901	CTCTTGAGCCAAATAGTCGATCCT	24	60.202	412	563	152
Chromosome1	596	p2	(GA)36	72	2381054	2381125	GCATTTGTAATATATAGtaacttaaaaaatctaaaaaaatattttatattttagaaagtaataatattaaaaaaaaagaaaaagagagagtaaGAGAATTCACATCAACTTCTctatattatcttttaaaatatacttcatcaaaatttatttttttaattttaactcATACATCTACATTACATCATATATCAACTTatctatattttctttatttcatttataaattatttatttaatatattttatttactgtaaaaattaaataataaatataataatatcacacacatatatactgcaaaaatatttaaaatattaatataatatttatagctCAATAAATAATGTTTCTCTACATATAGTTAAGCACTATTCATGAGCTAAATTTTTTAGCTA…
Chromosome1	597	p2	(TA)6	12	2381478	2381489	attaatttttacCTCTTAGTTAAATTATTTAGCTATTAGCTACTTTAGTTACTCTAATGTTAGTGTTCtaaggaggagagagagagagagagagagagagagagagagagagagagagagagagagagagagagagagagagagagagtataaGGGGTGTGAAGAGAGCACGTGCAACATCACGAGGTGTGAATTTAGAGAATTATGACAAAacaaataaagaagaaaaaaagaaagcgTTACATATTTATATGAATATGTGTAATGAAGATGAACATGgaaaatgaaaatgatgatgaagaaTATCATAGAGAGAGTTataagaaggaagaagaagagaaaggaaAGTTGTCATTATTTGAAGAAAACAAAGAATAAAAACATGAAAATATAACGTAC…	ggaagaagaagagaaaggaaAGTTG	25	58.035	AGATCAGAAAGAAGAAAGGCGGAT	24	60.081	327	602	276
Chromosome1	598	p3	(TTC)7	21	2391989	2392009	aaatcaaaattaatcaATTCAAAAGAAATCATCACAACAATCAACAAAATCTAAAAGAGAGAGTGAGTAGTACACAATACACACCGTTGTTGCAGAGCATCAAGTAACAATGGTAATAAGGCAACATGAAGACCAACAAGAGTATCAAACAGAAAAGATCGATCTTCCAATTCAACCATCGAGCCCTAAGATTTAAGAACATAATAAGTagataataaaattaagattgAAGATTCGAGATTTAAGAGTTAAGCTTACTCTTTTGATAGAATTGGAATGATTTCGAAGAGAACAAGCTGGAGAAGATTACAGGAGAAAGCGAAAACAACGCTGAAGATGATCTGAACCAATACACGCTTTTCTTCGTACTCTTTGTAAAGTCTTTGGTTCAAGAACCAG…	AGATGATCTGAACCAATACACGCT	24	60.142	ATAAGGGCTCTCATCATCACCATC	24	60.02	335	586	252
Chromosome1	599	p3	(TGA)6	18	2394142	2394159	taaaaagtcCTACTATATAATTATCCCACAAATAAGGGTAGGCCCAGGCCCAGGCCCAGTGAGTTAAAAAGAAGCcatttccaaaaatattttgttttttggtgtttttagaaaaaaaaaaaaagagaagacgGTCGacgaggaagagagagagaaagaaagaacagAGAGAAGACCAAAATCCGAATTCAGAGCAAAACCCAAAAACCCAAACCCATTACTCTCTGAAATCTGATTCAGAATCATCTCCACAACAAgcaaattcaaccattttatGTTCTTTTCTAACTTCATCACCACCGATTCTTAATCGGAACAATCAATCAATttcagaagaagaagagaagaaaggtGATTGATGATGTGTTTAATTTCAGAATCTTCGTTCGAATTGCTTCA…	TATTAGTGAGTGAGTGGTGCATGT	24	59.777	ACAATCCCATCACAATCCCTAAGA	24	59.522	435	560	126
Chromosome1	600	p3	(TAT)5	15	2402992	2403006	GCATTCCACCAACATCTCGTGGAAGAAAAGACTACGGAAGGATTGCCTAAGTTGGGAGTAGACTTAGTGTTTGATGAGAGGGATCGGATTGTGTTTTTCATGTTAAACGAGAATGTCGTTGATAGTATTTCACCCGAGTAGTGTGGTCCGAGGCTAAGAAAAAAATCGTCGTCTCATCTAAGTTGGGAGACCACAATCATTCATTAAGCACTCACGCACACATAATACATAGGCATAAATATTATATGGTTAATGATTTGCTAATCGTCCTAGTAGTCGGGTGCGTGTTGTGTTGTGTTGTGCTCGTGCAATCAATCAATCGATCGATATATATCTTTTTCACTGTGATCCTTCAATGGGCGTCGTCGAGTTCTGTAATTCTGTTTATGCTTGAAACaa…	GTTTGCCTCTCTGTTTAGTTTGCA	24	60.202	CTTTGCCAATTTTGATCTGCTGCT	24	61.096	424	677	254
Chromosome1	601	p3	(TGT)5	15	2407567	2407581	GCCAGGGCCGAGTCTGGTCTTATCTTCTCATTTCTCATAACTATTGACCTTATTTTCTCCTTCAATTTTTCAGTATGTTGCAGACAAATGCCCCGATAACATCCCATGGCACGGAGTAGAGGAGTGGGCGCTCAAGGTGAGACTAACAAACACCTCATTGAAATTTCGATATCTTCATGTTTCATGGGAATGGAGATTGAGATATAGTTGTGTAAAACAATTGCAGGATGAAGTGAACAAGCTGATGAACACGACACTTGGGGAACGAGAGAGAGATATCATACGCCTTTACTATGGTTTGGATAACGAGTGTCTTACTTGGGAGGATATTAGCAAAAGGTAAGGATATTAGAGTTATTAGAGGTTGGTGAATGGTGATATTGTTGCAGGGCCGACTCT…	TGGTGAATGGTGATATTGTTGCAG	24	59.842	TGCCTTACTCTTTCTCTCGACAAA	24	59.961	366	580	215
Chromosome1	602	p2	(TA)6	12	2407748	2407759	TCATGGGAATGGAGATTGAGATATAGTTGTGTAAAACAATTGCAGGATGAAGTGAACAAGCTGATGAACACGACACTTGGGGAACGAGAGAGAGATATCATACGCCTTTACTATGGTTTGGATAACGAGTGTCTTACTTGGGAGGATATTAGCAAAAGGTAAGGATATTAGAGTTATTAGAGGTTGGTGAATGGTGATATTGTTGCAGGGCCGACTCTGAAACTTAGTGGgtcataacaaaaaaaattataagaaggATTTTTTGGCGCTTGAGCTAGGTGGGCCCTAAGGACAGGCCTATACCCAGGGCCGGGCctatgttgttgttgttgttgacaTGTTTGTGTGTGTTTTCGGTTTGTTTTTCAGAATAGGTTTGTCGAGAGAAAGAGTAAGGCA…
Chromosome1	603	p3	(TCA)12	36	2415026	2415061	CCTTCCACTCTTCACTAGATAGTGtcttaaaatagaaatattgcataaatagtGGATCTATTTGAGTATTCCTATTCAACCTTGGATCTTGAAATCAAACcccaaaaatatcataataataattgaacAAAATATCAATACATATTACATACTTTTCTTCCATGCCACGTGTCACCCTTTTAAAAGATCCCCTTTTAGATCCACATGTACACTTACtcaaatcaaaatcaaaatcaaaaaaagaaaagaaaagactaTAAAATATCACACTCACACACTCTCCACCGGTGCCGGAGCTAACCTCACCGGAGAAGTTGCAGACCGGAAAAAATGGCGAAATCTTCCACCCTTTCTCCCATTGTTACGCTCCAATCACCTTCACCACCAAAacccatcatc…	Aacccatcatcatcatcaccatct	24	59.894	GTTGAGGATGATTTGGGGAAGTTG	24	60.082	389	671	283
Chromosome1	604	p3	(CTT)5	15	2418005	2418019	AATTGTTAttacaataaatattatattacaagTAATTAGAATAATTATTACTTTGTAACCCCTTCAATTTTGTAAGAAATTATTATCTACTCCATTAATTAATCCAAcagttttatttatcttttttctgTTATTTATAATGAATCAAAGCTTCAAGTTCAACCATATCATATCATAATCATCCACAGAATTCATCTTACACTATAGTAAAAATTGTATCTAATACTCTATGCTTTAGAAGATACAATAGACTTGACAAGATGTCATTTTCACTTATAAATCTAAAAATGGACATGTATGAAGAGTTTCATACAAGCACTACAAGTAAATCCACAGGAGTTTCACCAAGGCTGGTATGTGATGCTTCTCTATTACTTTCTTTGGTTAGTTATTGTTGCT…	GGCTGGTATGTGATGCTTCTCTAT	24	60.263	GGGGACAAATGGTTCATGTTGATC	24	60.382	349	586	238
Chromosome1	605	p2	(AG)9	18	2418652	2418669	TGAGATGACTAAAGGGTATTGTATAGCTGTATTGTAGAGTCATGTGGTAGTTAAATGTAACAAGTAACAACTTATTCATATACTTTTGCATTGTAATTATAAAGGCAATGCCATTAAGAGTAACTGGTTTGATGTAAATACAATCTGTCATCAATCATGAAAATGTTCTTCTAACTTTGGTCCCCCACACTACAATTATCCTTATCAGAATCTGGAAGAAAAGGAATTTGGGACCCTAGTGTTTGCTTGCTGCTGCTGAAAAGCTTTGATGCATTGCTTTTGCTTCAAATAGTTACAAATTAGAAACTAGTAGAAAAAACAATAAATCACATTTAGCAAAATGGTCAAACAAATTAGActcaattttcttatatatcaTTAAATATAAGTCTCACCGAC…	TAATTGGAAAGAGCATGACACGTG	24	59.846	CCTGTACCCAATAACCAATACCCA	24	60.08	422	646	225
Chromosome1	607	p2	(TA)13	26	2421928	2421953	aaatttaaaaatatgattaaacttatctaatattttaagtattaaaaatttaaattaaaatttctttatataaaatatctttttaatttttatttttaaatatataataatattataaaattaataaaaataaatataatcgTTTAGGAAATAAAATTGGggcatttatttttaaatataagtaatttattatttaaattgacACAAATATCTTTAAGCAAATAATTCTTCATTATGtgggatatttttttttaaaattatatatttctaGAATAATACTAAAGATTAAGATATATTAAATATCTAGGTGCATGATGAATAGTAGTTTTCATTATGATATTATCTTCGTAAAATATGAtaggaaattttattattttgtaaaatatgatAGGAAATTTT…
Chromosome1	608	p2	(AT)8	16	2422862	2422877	atattgtaacattaataataataattaagagcAAATTAAGTTAAGGTAGGTAGCCTTATTATCaggcccggccctgggcataggcgggctaggcttgtgcctagggcccacctaacCCAGGggtccaaatttttttttttctcttttaaaattataaatttttttaccgattttgaaaaatactatattttttctaacataagggcctaattttttttttcctatggCCCACTTTATTTCAGGGCCGGCCTTGCTTATTATGTActcaatttataattttttgtagGTTTGGAAGATGTAGAAACTTTAGTACGTGACATGAGAGAGAAATCAACTTCTAGAATTAGAGTATCCTTAACAACATAATTATTGTGAAGATCTTCTAGTGACATTAATCTC…	CCACCACTTTTGCCAAGACTAAAA	24	60.142	AAACGGTCAACAAAGCATAGATGG	24	60.083	424	697	274
Chromosome1	609	p2	(AC)6	12	2427417	2427428	tttcttgtatgaaaaatattttaaaatttagtatttATAATTATAGAGAAAATAATAGAAAGTAGAATATTAAAGGTATTATTTTGagcatatatatgtatataaatagaatAACGAGGATATACCTGGGTGTGCTGTGATTGTCTTCTGTTTCTTTTTAGTAAGAGACATTGTCATCTtcttaaaaattgagttttctatcaaaaattagcattcaaatatttaaaatttaagaaagaaaatataaattacttcattaaattaaaatggtAAATAGATAATTTGAAAACATTCAAATTTGAAACTCCATATTTTATACTCATAATTTTAATCAAAGCCAAACTCACAAATTAAATTTCAGTGTTAGCTATATTCGaatgtaataatatatattagttt…	CATGAACGGACCACTAAAACCTTA	24	59.001	ATTAAGGGCCATCTAGCGGTTTTA	24	60.141	430	581	152
Chromosome1	610	p2	(AT)13	26	2427678	2427703	ttaaaatggtAAATAGATAATTTGAAAACATTCAAATTTGAAACTCCATATTTTATACTCATAATTTTAATCAAAGCCAAACTCACAAATTAAATTTCAGTGTTAGCTATATTCGaatgtaataatatatattagttttAATGATACTAAATTAATTCATTGTAATTCCATGAACGGACCACTAAAACCTTAAAGAtcttagtcaaaaaaaaaaaaaaaaaaaaaaccttaaagaTCAACACACACACACGTACCTCAATttcttgaaaataattaataattaaacctttGTCAGGTAAAACCGCTAGATGGCCCTTAATTGATTAGGGTACATAATTTCAgtctaatatatttatatgtatctagggtttaaaaataaaactttgaaaatttgtagta…	TAAAACCGCTAGATGGCCCTTAAT	24	60.141	tgctaCCGATTTTATTCCCTAaacg	25	59.475	297	553	257
Chromosome1	611	p2	(AT)11	22	2428524	2428545	aacagtTGAACACAAAATaagaacaactaaaaataacagTGGGAGAATTAAAAAACAACCGTAGAACAACAATGAAAACTTAATGCAACAcacaatatatttttaaaaaatatagtatttttgaaaaaaaatatagtataaaAATTTGAATGTAGTGTAAATAATCCTTAAATAATCATATTTGAGAATCTTAATTTAGTCTAAAAACATGTATTTGATTTGTAGTTAATAGATATTGAAGATTATAATTTCATTTTGAATACTTCAAATTCACAAACAAAGGATTACTAATACGAtatgtaatattatataaaaaatatatattattaatcaattaatttagataaattataatgataataataatcaaaatattaccTTGTGATGTTGATGGTGATG…
Chromosome1	612	p2	(AT)6	12	2429456	2429467	AAAGAGTAGCTTCAGTTAATCTTTCTACAAAtgcattatatatatacatatataacatgtatataaatatttaatttattaaagatGAAAAAGTAAAAACTATCACTTTGGTTATGAATAAGTTTATtgctttattttaatttttaacaattaagtTTTCGTATTAATAGAAAAAGTTTCAAATCTTAATGTATATGATTAAAAGttcaatttataattatatgtgTAGTGTAtataatagaaaattttaaaataatggatgtctttgattttagttaaatttGCTGAATTTTGTGATATAAGCATATTTTTGTAGATAGAGTAAATAAAACGATAAATGGAAAGGTTACAAGCCCAATCAAAGTTCAAAAGCccaagtaaggcccaataaGCCCAAAC…	CAAGCCCAATCAAAGTTCAAAAGC	24	60.025	AGAAGGCCACCCACTCAATTAG	22	60.026	350	588	239
Chromosome1	613	p3	(ATA)5	15	2430698	2430712	GACAATCAACTACAGAAAGTATTGCGGAGGTTGGAGCAGTATGATTTATGATAAAAATTTCAGCTCCAAATACACAAGTGCCGTTAACCACATATCCATTTTTCACATCTTCGGATGTTTCAAGTAACATTATTTGTTCAAATCCCCATTCTTTTTTCATCTCATGAAAACGCCTTACAGCTACAAGTATCaattaacaacaacaacaaaagtatattatataattgataaaaaataattatttgaattaataataaCATATCATCAATATTAATTACCTTGAAAGGTCAGGTAATTATCTTTTGTTTGATTATAGACAAACAAAGTGAAGTTAGCATTAACTTCCCAACCACTGCTTGGAATAATACCCACATCATCAGAAGTAGTACTCTCGGCATC…	GTAGTACTCTCGGCATCATCATCA	24	59.784	AAAGTTCAGTCGTTCAGTTTGCTC	24	60.202	383	632	250
Chromosome1	614	p3	(AAT)5	15	2437742	2437756	GTTGCAGTTGTTTTTCGGGTGTATTTGGATGTTGTCTGTAGTTAGTTTTCTGGTGTAGTTGTTTGCCTTTCGCCCTGGTTTCAGGGTCCCCTGGCTGTTTGGCCGttggtttttgttttttcacAATGAATTCcacaatcaaaaaaaaaaaaaagtagtgaGCTGGTGGAGTAGTTCTCAtacatttattaaaattttctacaaagcAACAATtgtaacaaaagaaaaaaaaaacaaatttacaTTCGATCATTAAACAACAAATTTGATTATGTATATAGTgtctattaaaataaaacaattgaataaatatgaattaaatttagatttaaGAGTGTATTTGATTCTCATAAATAAATTGATAATGATACCTCCATCTCCATCTCCATCTCCATTTCC…	CCATCTCCATCTCCATCTCCATTT	24	59.957	CCAATGGGTAATACGAATTCAGTAgg	26	59.573	374	545	172
Chromosome1	615	p2	(TA)6	12	2438128	2438139	CATCTCCATTTCCAGGATTGTTGTTGTagctttgattttgattttcaaTTAATGCTAAAAATTACAATATCAGTAAAATTTATTTGAATAGTTGAGAATTCACAAAGatgataaataataataataatacataccTACTGAATTCGTATTACCCATTGGGGGAGAACTATCAATTTCCTATTTACATGTTTTTgattgataataaaattattaaagtaaaaCTAAAATGGGGTTGAGACCTAATATATATAAGGACATTTATTTTCCATATTTAGTTAtgctaaaaaatatatttgaaacgaaatttaaataaataattaattataaatgcacaaatatctaaattcagaattattttaaaaagatatACAAAAggaaaatatgttaaatattgATAAA…
Chromosome1	616	p2	(AT)12	24	2444308	2444331	tttagtaaataataaaactaaaacagaaataCATGTAGTATCTATATACACGacatttgttatatatataataatatatattctattagtgtgcctccaatttgagaaaaaaccaaaattaggtcaaatctgcgatttccgtaccaagtcgcgactagcatttaagctggtcgcgactacaggcaaaactcgaaaaaccgagtttctccCAATTCTCGAAGTTGTGACCAgagtcgcgaccaggaaaaagggtcacgacctggctctctggaggtcgcgactactgacgcGTCTGGAGTcgaattttgcaattttttccaagtttgtcccagtttttcgccatttaactgaatttgaactttaacaaCCTGGGAacctaaaataatgaaaatcaagcgt…	ttataacctaacagaGCCCAACcc	24	60.08	acataagagagtcgcATGGaaagt	24	60.081	467	720	254
Chromosome1	617	p2	(AT)7	14	2445828	2445841	ATCTtcttaaaaattgagttttctatcaaaaattagcattcaaatatttaaaatttaagaaagaaaaagtaaaagaaaatataaattacttcattaaattaaaatggtAAATAGATAATTTGAAAACATTCAAATTTGAAACTCCATATTTTATACTCATAATTTTAATCAAAGGCAAACTCACAAATTAAATTTCAGTGTTAGCTATATtcgaatatataatatatattagttttAATGATACTAAATTAATTCATTGTAATTCCATGAACCGGACCACTAAAACCTTAAAGAtcttagtcaaaaaaaaaaaaaaaaaaaaaaaaaccttaaagaTCAACACACACACGTACCTCAATttcttgaaaataattaataattaagcctttgTCAGGTAAA…
Chromosome1	618	p2	(AT)6	12	2449513	2449524	ATTAAAGAGTAGCTTCAGTTAATCTTTGTACAAAtgcattatatatatacatatataacatgtatataatatttaatttattaaagatGAAAAAGTAAAAACTATCACTTTGGTTATGAATAAGTTTATtgctttattttaatttttaacaattaagtTTTCGTATTAATAGAAAAAGTTTCAAATCTAAATGTATATGATTAAAAGttcaatttataattatatgtgTAGTGTAtataatagaaaattttaaaataatggatGTGGATGATTTTAGTTAATTTGCTTAATTTTGTGATATAAGCATATTTTTGTAGATAGAGTAATAAAACGATAAATGGAAAGGTTACAAGCCCAATCAAAGTTCAAAAGCccaagtaaggcccaataagcccaaac…	CAAGCCCAATCAAAGTTCAAAAGC	24	60.025	AGAAGGCCACCCACTCAATTAG	22	60.026	350	588	239
Chromosome1	619	p3	(AAT)5	15	2451468	2451482	AAAGTTGATTTAGttcaattaatattaaaatatataatacacaTAATACCATTTGTATCTCCCGGCTTCAAATACAAAACTAGTGTGTTTATTGGagattaatttcatttttaataCTTGAAATTTACAAGAAAGCATTCGATTggtaataatattattaaaaaattatattattaatcaattaatttagATGGATTACAATGATAAGAATTGATGAAGTAGCATTCATTACCAAGCCTATATATTAttaatctatttatatatatttatatagatagatataaaatcgttttttaatatatttgatGAGGATTAGGAAAGTGGacattaattttgaaatgaatttattattattaaaatagaaGGAAATATGTTTAACaaataatttaagatattttg…	tgatGAGGATTAGGAAAGTGGaca	24	59.217	GGTCTACAATGGGCTCGTATGTAT	24	60.021	304	556	253
Chromosome1	620	p2	(TA)11	22	2454302	2454323	tatttaaaatttaagaaagaaaatataaattacttcattaaattaaaatggtAAATAGATAATTTGAAAACATTCAAATTTGAAACTCCATATTTTATACTCATAATTTTAATCAAAGCCAAACTCACAAATTAAATTTCAGTGTTAGCTATATTcgaatgtataatatatattagttttAATGATACTAAATTAATCATTGTAATTCCATGAACGGACCACTAAAACCTTAAAGAtcttagtcaaaaaaaaaaaaaaaaaaaaaaaccttaaagaTCAACACACACACGTACCTCAATttcttgaaaataattaataattaaccttTGTCAGGTAAAACCGCTAGATGCCCTTAATTGATTAGGGTACATAATTTCAgtctaataatatttatatgtt…	AACACACACACGTACCTCAATttc	24	59.965	tgctaCCGATTTTATTCCCTAaacg	25	59.475	279	559	281
Chromosome1	621	p2	(TA)7	14	2455598	2455611	ATTCGACTAAATAGTTTAGGgttgaaattaatatatataatatctatatatatatcccTATAATTAGGAGCTTCTAATAAAAtcgttttttaatataatatgagGATTAGGAAAGTGGATTTCTAAggcaattatttttaaaatttatttaatattaaaatagaagGAAATATCTTTaacaaataatttatcatattttcttttttgtatatattttgtatttctatgcatttataataaataaagatattttgagtgtttttttatttttgtgaaagCCATATTTAGAGTGTTTGATACACGAAATTTTCTCTAAATTAACTAACTATCAGTAATCAAAATTACACCTAatattcagttttttttttttaaaaaaaaaaaaaaaaaaagagaaaattt…
Chromosome1	622	p2	(TA)8	16	2456005	2456020	tttttacaaaatacaccACAATTTGAGAGTTTATGAGTATGTGTGTCATGAAGATTAAAGAGTAGCTTCAGTTAATATTTCTACAAatgcattatatatatatatacatatataacatgtataatatatttaatttatatggATGAAAAAGTAAAAACTATCACTTTGGTTATGAATAAGTCTATtgctttattttaatttttaacaattaagtTTTCGTTTTAATAGAAAAAGTTTCAAATCTAAATGTATATGATTAAAAGttcaatttataattatatgtgTAGTGTAtataatagaaaattttaaaataatggatGTCTTTGTTTTTAGTTAAATTTGCTTGATTTTGTGATATAAGCATATTTTTGTAGATAGAGAAAATAAAACGATAAATGG…	CCCAAAGTGAAGCCCAATAAAGTT	24	59.96	gccttgcacgtaactttcttctag	24	60.143	412	539	128
Chromosome1	623	p2	(TA)6	12	2459584	2459595	CAGAAATTTGTTCGGCGTAAAGGGAATTAGGACAGAGAAGTGGGCTGTTCTGAGTCGCCGGAAGTGAGCCCGGAAGAGCTTCCGATGAGAAGGTGTTGCCGTAGCCGGACTGGTATGACAAGTCATCCATTTTTGATTGGGTTCTTTGTTCTTTTGTTCTTACATATGAAAAAGAAAGAGATGAAAATGGAAAGCCATCGCACACATACTTAGACTTGTTTAAACCATTACGCTTCTTCTCAAAGTCATGAACCAAAGTCATCTATATTATCTTTTTTGGATGGAGAATTCTGGAGTTCATCGTGCGTGATCGAAAACACTACAAATTTAGAAACGGGATCGAAAACGCAAAAAGCTCCGATATAAATTTGGGGAAAAACAGAGAAACCAAACCAAGCA…
Chromosome1	624	p2	(TA)8	16	2459903	2459918	CTACAAATTTAGAAACGGGATCGAAAACGCAAAAAGCTCCGATATAAATTTGGGGAAAAACAGAGAAACCAAACCAAGCAGAGAGAAGGGTTTTGTACATAGTATTATTGATTGAGATGAATAGGGAAATAGGGTAAAAGAAAGACCTGGCTAAGAAACGATTgagatgaattttttttttatatatatatatttttataagaaaaaagtTAACGGCGTTAAAAGAatctgtttaaaaaaaaataaaaattattttttttggcgttaaaaaaaataaaagaatcgTTAAATCAAGAATTcccgttaaaccaagaattgccgttagataggcacttttaatatataagattATAAGAAAAAAGTTAACGGCGTAAAAGAatctgtttaaaaaaaataaaa…
Chromosome1	625	p3	(TAT)13	39	2463051	2463089	ATATAAATGTTTTTAGTTATTAACTTTTTGTCCAGACCACGAGCAAAATCTCTCCAAGCAATTCCAGACACAATTAGCTTCATTTAGATTGGCCCTACCCACCAGAATAAGGTCATCTGCAaagagaaattaaattaataataagaatCAAAAGAggtaaattaaattatttcatttttcttttttatacatattatattcatgcattcttctcttttttttttttacactgggatatgattttgtcccgggatgtactttcacggaatgtatttcgtggtacattagatgggtctcagggtacattaaatgagtgtcagggtacgttctactttttaaccctaattacctcTAGATCAATCTCTGCCGTCAGATTAAATAATTCCCTCATCTAACAGC…	gagtgtcagggtacgttctacttt	24	60.023	AAGGCACCTTCACAAAGTACaaga	24	60.628	312	564	253
Chromosome1	626	p3	(TAA)9	27	2464732	2464758	aattttttatCAATCAATAAATATGGAAGAAATCCTGGAGCCATAGATTACAGAAtgcaattaaattaaatgaagagAATAAATGAAGAACTCAAAtcctttttgcaattttataaTCAATCAATAAAATGGTAATGAAACTTCAATAGTATATGAATGTTATGTGTATTTTGATTAAGTACCTGTTTCAGCCATGTTTTTTAGCAGGCAATGAGTTTTTCAGCAGGCAATTGAACACCAAAAAAGGAAGAAGATGGTTGTAGGGTTTTTCAGTGTAGGGTTTTATGTGTATCCCTTTTTGTGTTTTTCACTTTTTCACGAAAATAATTTGGCTCATAATTATAAGGTCCAGTCCAACTACatattcaaaaatattttaatctatttgtatttttttca…
Chromosome1	627	p3	(TAA)6	18	2469768	2469785	CACACACACAAACTGTTGCATTCTTCAACATGTGACAAATCCAAACTGTTGCATTTTTCAGCCCACTGTGATCCTAACGAGCCAATTCCAAATATAGTAAAGAATTATAGCTGAAAGTATTCCATCAACAGGGCCAATTACTATCAGGAGTGAGTAGCCTCCATTGATTAAAAATTCAATCGCTGTTGCCACTACCACCAAAGACAAAATCGATACATGAATGcaacaaaatgaaaaaatttctaGGGTATTCTTAACTGCTTCATTGTGTTGAATTTTAGTAGTAATAATGCGTAGTAATGATGTCGTTGATGTTCCAAAACAAATAAAGATGCAATGTAATAAATACAGAATGCAATTAAATTAAACGAAGAGAATAAATGAAGAAATCAAATATCT…	GGAAGAAATTCCGGAGCCATAGAT	24	60.506	CTTTTACGGCAAGGCTTCTTTCAA	24	60.499	430	724	295
Chromosome1	628	p3	(TAA)6	18	2472294	2472311	agaaaTCAaatactttttgcaattttattatcaatcaataaatataaaagaaatcCCGAAGCCATAGATTACGGAAtgcaattaaattaaatgaacagaataaatgaagaaatcaaatcttttttgcaattttataaTCAATCAATAAAATGGTAATAAGACTTCAATAGTATGTATGAATGTTATGTGTATTTTGATTAAGTACCTGTTTCAACCATGTTTTTCAGCAGGCAACAAAACACCAAAAAAGGAAGAAGATGGTTGTAGGGTTTTTCAGTGTAAGGTTTATGTGTATTccctttttctattttttactttttcacgAAAATAATTTGTCCATATATATAAGGTCCAGCCCAACTACATATTCAAAAATATTTagtatattttgtatttatt…	GGTCCAGCCCAACTACATATTCAA	24	60.628	TGAAGCAGTTAAGAAAACCCTCGA	24	60.444	349	600	252
Chromosome1	629	p2	(AT)6	12	2477411	2477422	ttttttttaatatgtgttaggaattttattttatgtctatatttaatattatttcttattatttatttttataaaattatttttcaaaaacactaTCATTTTTCTTGTTACTTCTCTTACTTCTTCTCTCTCACTCAAAAGTTCTAAAAGGAATATCGTTAATATTATTTCCAAAAGTGTTATAACCAAAACTAAATATACATAAATAGACAAAGAGACTTTGATTTGTTATGTGTATCTTCTATTTTCTAAATGATCGATTTGTTGTTTTATGATAATATATGAGTGAGTAAATATTACAATTATTGTATataactaataataaaataagtcaTCATTAACCTTAACCTTGCCAATTTTCACATGGGAAGTGATCTAATCAATGACATACCAATACCA…	ACATACCAATACCATAGGATTTGCC	25	58.99	TCAATCTCTATAACTCTCTCGGCT	24	58.374	386	672	287
Chromosome1	630	p3	(TCA)5	15	2479031	2479045	CTCCCATtgccaattgattttgagatgaaacctcattcatctttaagttattttaagattttgtaaaattttaaaaatttcgaaatagaataatttacggtataaatacttaaatttaactcCCACttgtaaataaattataaatacttaaatttttttgttgGTTATAATACTTGCATTATATTTGTGGAATTTCCTACGTATGTGGCCATTAAATGTTCATTATTTACGTGTTGTTttcttattagtatatttaaattaatttttttaaaaaataaaaatttaataatctatatTAAATGTGAAAGTCACTGCAAAAGTTCTATTTgcaacttaaaaaaaaagtttgactaaaaaatcaatttttaagGGGTAGAATTTTCCTAATACATATTATGT…	TGAGAGTTGAGAGAGTTAGAGAGA	24	57.633	AAGAGTTGGGTTTCTTCTTCTGGT	24	60.08	454	576	123
Chromosome1	631	p3	(TGA)5	15	2479788	2479802	TCCAAAACGGCGCCGTATTCGCCGACCGTCCACCGGCTCTACCCACCGCTAAAATCTTCAACAGTAATCAGCACAGTATCAGCTCAGCCAGGTACGGCTCGACTTGGCGGCTCCTGCGCCGAAACATCAGCTCCGAAATCCTACACCCTTCGAGGGTGAAGTGCTATTCACGCGCTCGCAAATGGGTTTTGGATATTCTCTTAAAACGACTCGAATTGGATTCACAAAACGCTGCCGTTTTGGCTCATTTTCAGTACGCTATGTTTTGTTTATTGGTTTTGATGTGTTTTGGGGTAAATAATAAGATTGATGAAACTAAGATTAAAGAGATTGAGAATGTTCAACGTCGATCGTTGTTGACTTTTTCAAGATTCAATATACTCAATGTGTTCCCAAGGT…	TCCCAAGGTTGACTAAGATTGTGT	24	59.896	CAAGCTTCCTCATTTCCTCTCCTA	24	59.837	391	579	189
Chromosome1	632	p2	(TA)8	16	2480041	2480056	GTACGCTATGTTTTGTTTATTGGTTTTGATGTGTTTTGGGGTAAATAATAAGATTGATGAAACTAAGATTAAAGAGATTGAGAATGTTCAACGTCGATCGTTGTTGACTTTTTCAAGATTCAATATACTCAATGTGTTCCCAAGGTTGACTAAGATTGTGTTTAGAAAAAGGTGGGAGGAGTTGTTGAAGCTGAGACAAGAACAAACTCAGATTCTGTTACCTCTCATAAATTCTAGGAACAaggttgatgatgatgatgatattgTGGTTTGTTATGTTGATACTTTGTTGGGTTTAGAGTTAGGAGAGGAAATGAGGAAGCTTGATTCAGATGAAATGGTTAGTTTGTGTTCTGAGTTTTTGAATGCTGGTACTGATACAACCTCAACTGCATTGCA…	GTACTGATACAACCTCAACTGCAT	24	58.821	ccaaccaaacgccaccttaataAA	24	60.262	372	617	246
Chromosome1	633	p2	(AT)7	14	2488113	2488126	aaataagttagtatatatctaatatttaaatttatgtgtatttgtctatgtgaataagaataatttttttggtgtttttattataaaacaaataaaatacactaactcaatatattactaaaaaattaaaaaattagaaatttgtgttttttttaatattaatagaaaattaatatatattatatattataattttttaaaaatatataattaagtgcggattggattggatcggttattttttgaggtcaaacaacatccaatccgcacaagtgcggattttagatttttcaatccaatctacgcaagtgcggatatctgcattttgcagattggattggattggattgtgCGAATTGGATATCTGCATATCCCTAATCCTTATCATCAAGTCATTAT…	gattgtgCGAATTGGATATCTGCA	24	60.024	tagggtttgaaattctttgcggtg	24	60.262	346	623	278
Chromosome1	634	p4	(CATA)7	28	2492415	2492442	GTTAtgaagtagaatgctataatttAGTTGTTACTAGCCAATAGGGTAAtccctttggctagttctagtattttatagggagatctagttgcttagtcttggtggttggttgattctcttcagtttgaatagttttctaattaaagttttatgctGTTTTTGATATTTTTCAGGTGgaactttaatattttattgagttagagcgttgtttgaagatgttatagctttattgtctaaatttccggggACAGTTTTGTCTCATGGGGCTCGCTCTTAGATTTTAGCGGCCCAtggttggcaaagcatgctctgcggttagacgatgagctatcctggttcgaggaggttccagcgccgGTAGCGGACGTGGGCgtgtaaattcatgagtgattttaatca…	GTGGGCgtgtaaattcatgagtg	23	60.426	cTGCATACTAAACGGGCCCTATAT	24	60.081	367	577	211
Chromosome1	635	p2	(AG)6	12	2494663	2494674	gggtctaggtccggggtcggattcAGGTTCAAGTCAAAAGCCGGATTTAGCGCCAAGGCCGTAGGGAGatgatttgggttcgggtcttgtcgtaatctaaaagattgattcagaaaaaaaaaactgtttaaaaaaatatttaaagtgattttttttgtttttaaaattttgatttctaattataaaattgaaaagtaaaaacagttttatagaacatgtttttgaaaaatattttcacttttctacttttagaaacaaaaaactgattaaaaaaatgttaccaaacgccaccaaaacttttacaaaaatattacttTATATCCTATTACTTTACTTACGGTATTTATGCAAACCCGGAAGTTAGGCCTTACAGAAAGCCCAAAAGCCCAAAACTGGTTC…	AGCCCAAAACTGGTTCAAGTAAAG	24	59.901	TCGAGGTTGAGATGCTTGAAGTTA	24	60.021	384	670	287
Chromosome1	636	p2	(AT)6	12	2495146	2495157	cTGCCTTCATCgtagcagagagagagagaaagagagagaaagagtagAGAGTAGAGATGAAGACAATCCTTTCCTCGGAGACCATGGACATCCCTGAGGGGATCCAGATCAAGGTCCATGCCAAGATCATCGAAGTTGAGGGACCTCGAGGCAAACTTGTCCGTAACTTCAAGCATCTCAACCTCGATTTCGAGCTCATCACCGATGAAGAAGGAAAACGTAAGCTTAAGATTGAGTCGTGGTTCGGTACCCGCAAGACCAGCGCCGCCATCCGTACTGCTCTCAGCCACGTTGAGAATCTCATCACTGGTGTCACCAAAGGTTACCGCTACAAGATGCGTTTCGTATATGCTCATTTTCCTATCAACGCTTCCATCACCAACTCCAACAAGTCTATTG…	CCATCACCAACTCCAACAAGTCTA	24	60.505	TACAGAAACAACCGAGCATTTC	22	57.258	373	672	300
Chromosome1	637	p3	(TAA)5	15	2495719	2495733	CATTTTTTGGTTAAGAATTGATTAATGGGTTGGTTTTCATTTTCCCATAGATTAGATGAAATAATGAACAAAATTTAGAAATGCTCGGTTGTTTCTGTAACTTTCTTATATCTGTGTGAAGTGTAAATTTTTGATTGTTGTGTTTGGAAGAGCACGTAAAATTGTTTGAGCACTTTCATATGACTACTTTCATAAATCTGTGTTGTGTAGGGTGTAGTTTTTTGATTGTTTGTGCTTGGCAGAGCATGAAAAATgtgttctttttctttttgctaAGAATTGATTACTGGGTTGATCTTCATTTTTCCATTTCTGTTTTAGAGTATATGAAATAATGAACCATTGTTAGAAATGTAGGTTGTGTCTGTAACTTTCATACATATGTGTGGTGTAAAGTTT…	CAGAGCCTGCAAAATTTGTGTTTAG	25	59.824	ACTCCATCAAGCATATCCACCTTT	24	60.08	417	610	194
Chromosome1	640	p3	(ATG)6	18	2512587	2512604	AGGTTTTAATCATGGGATATCATATATTAGTGAATTAGTGACATGTTagagttgcttgaaacttgtaTATCAATATCATATACTCACTATTTTGAGTTAATGCATAATTACAACACCACCACATGATGACATTAAAATTAGTGATATAAATATAATCAATAGAGTTAAGATGACTCGTCCTTGAAACTGAGTGGaaataatttttgtttgtttgtatgTTTATACTTTTATTTGTTATATGCTATGTAATTTTGCCTGCATTTCTTTGTTTGTTTGTAATGATCATCATATCCATACCTACCTTCCATGCAAAACTTAATTAGTTGGTAGCAAAATCAGGATGAAAACGACAAAGTGGGACATGGAGTAATGTAAGTTGTCAGTCAAATAATACACATG…	TCCATACCTACCTTCCATGCAAAA	24	60.018	GGACCACCTCTCCTAATTCCtcta	24	60.388	291	543	253
Chromosome1	641	p3	(TAT)7	21	2514619	2514639	CGAATTTATCATCGAGTAAATCGACGAGTTGTTTGATGTCTGAAAGGTAAAGGAAATCGCAGTCGACGAACATAGCCCAGCCTTGGTAATCGGCGAGATAGGGAGTCAAGAATCGAGTGAAGGAAAACTCAGTGCTCTCGAGTTGATCCTTTGTCGCCAATAGAGAGATTTGTCTCTGAGTTGGGATTGAACAATGGGGATAATTTGGAGTGGGATTGAAGAGTGCTTTAAGATTGAGTGTCGGCATACCTGATAGGCAATGTCTTCGCGTGGATCGTAGCCTACGAAGATCTTGAATGCCGGCGTGGGTTGAGGTTGAGATTGGGAACCCATTGATGTTGGAATTGAGATCAGATCAGATCTGGTCTGGTATGAATGAGAGGTGATAATGATAATGGT…	GGTCTGGTATGAATGAGAGGTGAT	24	59.654	AACCATTGGCCGAGTAAGTAGAAT	24	60.081	364	608	245
Chromosome1	642	p3	(GTT)6	18	2524926	2524943	TATAATACTGTATAATACGGCATACCAAATGAACTTGAAACACCTAACATTTGACATGGAATCATCAATTTATAAAACTTTGAATACCAAACATGAAAACCTAATTTTATGGGCATCTAAGTTAGTTGAGACTTAAGTCATTTTGAGCTTAAAAGTCTCTTAACAATGTACATGATCAGAATCCATCTCTATGATCTATCTACCTGCCATTTTCAGGTGAAGCTAAGAAATTAGCATTTAATTACATAAACTATCCAATGTGAACCCATCCTAGGTCTCTATTAAATTAGATGTTTCTCACCCTAGTAAGAACAAATTCACATATAGACCAAACCCTAAACAAAGGTTTAAGTAGAAAGAAACCTAGAATtcagaaaacaaaacaaaacaaaaaagata…	ACATGGTGAGAGAAAGAGAATGCA	24	60.263	TTCCACTTCCTCTCATTCTTCTGG	24	60.02	471	695	225
Chromosome1	643	p3	(TCT)6	18	2525301	2525318	aaacaaaacaaaacaaaaaagataAGAAGATGTTAATGTTGATAAATCAGAGATAGTTTGATTATGAATACCTGGAACAGGATTGGGAACTCTTAACATGGTGAGAGAAAGAGAATGCAAAcaagttgttgttgttgttgttgaggCTGATCAACTCACCACTCTAAAACATTTCCCACCTCAACTTTGGTTTCCTCTAATTCCTCTGATAATGATACTTGGTGATGGAGGAGGGTCCTTTGTCTTTGTTGGTATCCATTGATGCCCACCTCTGATTTCTGCCTTTTTTCTCGTGCCCAGAAGAATGAGAGGAAGTGGAAACGGATGACGAACTGTGCAGAGACCCTTTTTATACCAGCAAATTCGGGCGGGTGCCCACGGGTCAATTGGATCGACCCG…	CCAGAAGAATGAGAGGAAGTGGAA	24	60.02	CACAAACCTGATGAACTCTCGAAC	24	60.084	297	554	258
Chromosome1	644	p2	(AT)7	14	2531231	2531244	TTCAATAAAGTGGGTTCTTTTGGCCAATGCTTTTTAAAAATGCTCACAAGTTTGTCAAGGCATGTGATCATTATCAGAGGATTAATAATATTTCAAGGAGAAACGAGAAGCCTTTAACCGGTATTTTAGAAGTGAAACTATTTAATGTGTGGGGCATTGCCTTCATGGGTCTTTTTCCATCATCATACAACAACCTGTTTATTTTGCATGTTGTGGACTATGTTTCAAAGTGACCTTCTCCAAAAGCAATTTTTTACTTGGTTTGGTACTCCTAGAGCTATCATTAGTGATAAAGGGATTCAAATCTataaaagaaatttgaagtcTTACTTGCGAGGTATGGAGTGAGACATAGAACAACATTatctaattatcaaatattAAATTGGACTGGTATGT…
Chromosome1	645	p3	(AAT)5	15	2546610	2546624	gctaacaaaattgTATATACtactattaaaatatgtatacataccaaaaaaatatataataaaatagaatatcttaaataaataatataatatagacaacaaaaactatataccatacaacaaaacatatatacttacaataaaaaataaaacaaaataatataatattattaaaaaaattatatataccatattaacaaaattataaacaaCCATAGAATAATTATGTCAtacttataaaattatatatcacctttaatataataaaaaaaatattatacaataaaatttatataccatataacaaaaaatatatactttacaatcaaaatagtatatataataacaacagataaaaataaaaatatataggatgctaataaaattatatatcatgtg…
Chromosome1	646	p4	(TTTC)5	20	2551613	2551632	GACAAACGTTCGAAAGAAGTGCAATCGAAAAATGGCTTGCAGAAGGGAACAATTTCTGTCCCTTAACAAAGGTTCCCCTTGATGCTGCAGCACTACGACCCAACAAAACTCTTAGGCAATCCATTGAAGAATGGAGAGACAGAAACAATATCATTACCATTGTCAATATTAAACCCCAACTCCAATCAACTCAAGAGGAAGAAGTTCTTGAGGCCTTAAGCATGCTGCACAAGTTGTGCATGGATAAAGAGCTGCATCGAGAATGGGCAACACTGGAGGACTGCATATCAGTTCTTATTGGACTTCTTAGTGCGAAAAATCGAGAAATAAGAAGGGAGGTTCTTGTAATCCTATCCATCCTAGCAAAGGACAGTGAAGATAAAAGGGTAAGTAAAAAtc…	TCAGTTTGAAAGATGGAGCTgaca	24	60.445	TTACTTTCCTCAGATTGACGAGCA	24	60.021	473	611	139
Chromosome1	647	p3	(AAT)5	15	2556199	2556213	TGGTAGACCAATCAATCCCAAAAGAGCCAACACCAAGACCTTTTAGTCCAGAACCCAATTGTTGGACCAAGACAGACTTAGGAGCAAGCCAACAGACCCAAGAGAATGATGTCAACATTAAGAAAAAGTAGCCTGGAATGATGTAATAGGCAAAACTGCAGACCAAGGCCAGAATGAAGTACTGGGTTCTAGTGGTTTCACCTTTAACTCTTTTGTCCTTCTCATGAAGAGCTCTGCATAATTAAAACAACATATTAGGGGCTTGAAAAGAAAGACTATTACATTCTAATTtctaattcaaaagtacgtaccTGAATAAGGAGACTTGAACCAAATTAGAAGGCCACCACATTTCACCTGGTTCAACCAGATATCTTCTAAAAATCCCAGCCCAACCAA…	CCAAATTAGAAGGCCACCACATTT	24	60.02	TGAGTTTTGAATCTTAGTGGGACCT	25	59.927	331	581	251
Chromosome1	648	p2	(GA)19	38	2556412	2556449	TGTCCTTCTCATGAAGAGCTCTGCATAATTAAAACAACATATTAGGGGCTTGAAAAGAAAGACTATTACATTCTAATTtctaattcaaaagtacgtaccTGAATAAGGAGACTTGAACCAAATTAGAAGGCCACCACATTTCACCTGGTTCAACCAGATATCTTCTAAAAATCCCAGCCCAACCAAACCCCAATACCTGtagttatattaaatattgtaaggattaattttttaaccCTCTAAGCAGGACAACATTATTGGACAAAACAAAGCTCACAActccataaataataataataattactgaAAACATTGGTAATTTAACAGATTCTTGATTCTTTTAAGGTCCCACTAAGATTCAAAACTCATTCTAAACATGGAAAAAGAAATgccatttaa…	AGGTCCCACTAAGATTCAAAACTCA	25	59.927	ACTATTTTGCCTGCCTTCATTGTC	24	60.082	344	589	246
Chromosome1	649	p2	(TA)9	18	2557040	2557057	ATGAGCAGCATAAACAGTCCCAGCTCCAGAATTTGCAAAAATGGTGATCAAAACATGTTCTTTAATATTAAAAGGACCTGGATTCATAGTAAACTCAAAAGGGGTGCCTTGAAATATAGCCCTAGTGGGAGAGACTTAGCCATTAGATGACCAAGTGGCACAACAGCAATCTGAGCAGAAATCGATGTAATCATCAATGGTTGAGTCCTGTACCAAAAAAACTGGTTGATAAACGATAACACCACACATGCAGTCAAACCCAAAACCCACATACGAAAAGTCAGAACTGGCATTGTTGGGTCATCCGTTTTAGGCACCGTTAAATCCACTTGTTTAACCACacactcatcatcatcatccttGTCTACGGACCTAGACTCGTCCACCATTGTTGCAGAG…	ACAGTCTGAATGAATCTCACCACA	24	59.959	GCTGGCATATAATCACGGTTTTCa	24	59.964	457	617	161
Chromosome1	650	p3	(ATT)5	15	2560596	2560610	CATGTCATACAAAGTTAGAATCTCATATATAGTACAAACTATATCCTAAATACCACAGCTCCAATGAGACTACATAACCTCTCttgatattatatatgtttcCAATGAGATTTTATTTTGCACCTTAAATTTTTCGTTTAACTACCGTGCACTACATATATATCGTGACACTGTAATAACAATATGCatcctttttatatatatttataattattgtaTTTATAAGAAATCTAATTTATTGTgtgtaaattaaaatatatcctATCTATTTCGGTATTTGAAagatttttttagtgtaatttttctttatgatcatgtacattataattatttaagacatcttataaaattttgataaattcaaaaaaaattaacatgccAAAAACAATAAACAATGTT…
Chromosome1	651	p3	(ATA)5	15	2568782	2568796	aatttcaaataaaggtgtgtaacatcttttacactcttaatgttggtgataatggtagaggttactcatagtaacaactccccaaatgttacaaaaagatgacaactaatatagtcatatgttacatattattagtttattacacatatttaatctatatattatattattataaataatataacacttCCTAGCTAAATCAATTAGTTGTGATTGAAGTGGAAAAAGACAGGTTGGGCTTGTGGATTCAAAGTGGAAAATTACTTAAATGAATGGAGGTCATTGTCATTATTGTCAATGTCATTGTCTTTGTCCAAAGTCTTAGAGAACGTTGTGACAAATTGGTATTAAAATGGGGACCAAACTACACTCTACTTTTACACCCATATTCTTAAAACC…
Chromosome1	653	p4	(TTTA)5	20	2590261	2590280	TAATTGTTattcaaaacaaaataatattatttagcatttaaaatcaaatataaaCTTGCCCAATAATCAaccaattaaattaaattgaaatttgacCAACTCTTCACCTTCTTCTTACTTATGCCTCTCTGAGTCTCTCaccaattaaaataatatttgcaTAAAGAATTACAATTTACAGAAGacaaaataagaaaatagaaaatatttgtATTTCTTCTCTTATTCTGGTAAACCCTACCATATTTataaacttttattaattttctttttgttgttggaaaaatggtttaatatttatttacggATTTTGATTCTTCTAAAAAGAATGATGGTGATGAATTGAATAAGGAAGGTAGGCAGAGACCGATGAACATCTTATGTACTGTCTTTACAGTT…	TACAGTTTTCAAGGCCCTTCTTTg	24	59.659	CTCATCCACTACAAAGGCAAACAG	24	60.083	393	675	283
Chromosome1	655	p3	(AGA)5	15	2591516	2591530	tgatgatgaagatgttTGTGGATCATCTAAAAGAAAATGCTATAATAGTCAAAAGCAGCCTAGAAAGAGCTTTAGAAGAAGTGTTGATTCCAAATCCAACCACCATAATTCCAAACACTTTCAAACAAGTAATAATGGTAGAAGCTTTATCAAAAAAGAGAAtgaggaagaggaagaagaagaagatgaagtaaATGCTGAGAATGAAATGATTTTCCCAAGAAGCTTTACGTATTGTAATGCAAGAACAACCTTGTCCAAGGAAACTAAGAAGGCAATTCAAGCTGCATGTGCATCAAAACTACACAATCCTTCTTTCTTGGCTGTTGTCAAACGTATTGTGGTAcgtttatataatattatgacATTAATTTCTTTAACTTATAATTCCTATCATAT…	CTGCTGAATTTGTAAGAAGGCACA	24	60.023	ATCCAAACCCTTAAGATGACACCA	24	59.956	431	677	247
Chromosome1	656	p2	(CT)9	18	2594370	2594387	aatattaaacaaacaatttatttaattgtcaaaataaataaaaaatttaccaAAACACGACATTACATTCATATAATAAAATGCAactttaataaataagccaCACTATTCTGCCTTTTGTgagtattataatttaatttttttttctcttttatcaAATATAAAAAGTACATTAcataaaaaacagaaaaaagttAATGATGAATTgaatagggaaatttgattttctatacttagaaaattttaaaattttttccctAAATACATACTTAATAATATTGGTAATATATGACCACATTTCCCATATCCCACAAATACCCCTcccatttgaaaaaaatcaaaaaataaatcagCCATGGATGCCTCATCCCGAACCTCTCTCTCCCATGGCTGCCTCAT…	TTTCCCATATCCCACAAATACCCC	24	60.388	ttttcccagtttgagagagagga	23	59.026	298	540	243
Chromosome1	657	p2	(TA)9	18	2604808	2604825	ttctaattatttaaacaaaataatatgatttgattttattttcaagAAGTTTATTAAACAGCATAATAAAACATTATTTctgattattttctattttaaaaccGATTTATTTCTTTTACAGTTACAATTTAGTAAACGCGAATATATTAAGTTTTTCTTTTGTGGGTAAATGTAGGGGTGTTCACTGTGCGGATATTGCGGGTTGTAACATTTTTTTCAAACTAAACTGCATATGcggtttttctaatttctcaaaCCGTAACCGCACTGCGAGAtcttaaaattgcaaaaactaCATCACAAAAATACAGTGTAATGCGGTGTCATTTGAGCAGTTTATACTATCATCATTATCGaacattataataaaaatttaaaaatcaatccataacaatacaa…
Chromosome1	658	p3	(TGA)6	18	2607008	2607025	tatTAGACGTTTAAATGTATTATACTTTCGAGCTAATCTATTCGTCCTTACGTGTCGTGTCGTGTCATGCCTAAACTCATATTTTCCGTGTTGTGTTGTGCCTAAACCCATATTTTTCGTGTCGTGTCGTGTTTAAGTCCATATTTTTTCGTGTCGTGTCTAAGCACATATTTTTTGAGCGGGATTGTGCTCTTGCTTCTCGGGCTCATGTCAATTTTGTGTCGTGTCAAAATATTCGGCCCATATTTACAACACTAGTTGGAACTAGTAATGTAAATACAAGTTGGGCTTTTCAACATGGTACGAAATCGGAATGAGCCCAACTAGacacaaaaaaatataagtttagGCACAATACAACACAACACGATGTTGTAAATTGTCGCGACACGAGACGAG…	TAGTCCAAGAGCACGACACATTAA	24	60.022	GTCGTAACAACTCTAGATCGGGtt	24	60.143	462	710	249
Chromosome1	659	p2	(AT)6	12	2608231	2608242	AGTATGACCCGTATTCTTTTATGGACTTACACGCAGTAGGGCTGAACATCGGGCGGGTTTACCGGGTttcgggttggcgggtttcgggttcaaaaaattgaaaccgAACCCGGATCCGAATAGGGCACGGGTTGGCGGGtcacgggttggcgggtttcggTTGGTCGGGTTTAGCGGGTTGACCCGGTCAACTCAGTCAACTCggtcaactctttaaaaaaattaattttttattcaaataattattttttttatttattaaattaagcatatataatataacaatttgTTCATAGTATCTACTATTGAAGAAAAAATGCATTAATCAAGCcaaccaacaaacaaacaacctatttatcaaagattcaaatcaaacttcatattcatgttcatgaatca…	CAAGCcaaccaacaaacaaacaac	24	60.612	GCCCGCCAAcccaatttataaata	24	59.961	327	539	213
Chromosome1	660	p2	(TA)8	16	2621003	2621018	AGATATGCACTATAGAgatattttcatgtttttttttcttctgaaattcatatacagtagaacctctatccaagaatacacttgggactaagtaaattatattctaattgagaggttataactaaatagagttatactagaaaaaaaattaaaaaacaaaaaaatatcaatgtaacaataataacaataaataatcattaatactatacaataatagaaatattttagagcaaatataatattcatacatgtattataatttaaaataaaattattaattttacataaataaatttacaaaatacatatatatattttattaagatgtaattatctaatagaggtatactttggtaatacgggacttaaaaaatatataactaattacaatttagaggt…
Chromosome1	661	p2	(TA)8	16	2622276	2622291	ataaaaaatttatttaatgccccctcaaattttattttatttttttgcattttGGCCTCTCTCATATATACTTTCTACCTTCGTTCCTTATAATCATATTTCTTGGagtaaaattactaattactCAGAACTTAAAGGAAATCTAACATAAATCTCATAAATTAACATTCCCAATAGTAATTCAAAAGGTACAATCCTATTAGTGATCAAATTTTTGGGCAAAATACcctatttatttcaaatattaatacaacttatttcttctaacaatttttttaattatcgattttctttttcctttgcACTTTGAATTAGCTATAGCCTAGTCCCCTAaactctataaatatatataaaataaaatagataaaatctCTAATTAATGAATGCCTAATGaatgtt…
Chromosome1	662	p2	(AT)10	20	2622529	2622548	cttatttcttctaacaatttttttaattatcgattttctttttcctttgcACTTTGAATTAGCTATAGCCTAGTCCCCTAaactctataaatatatataaaataaaatagataaaatctCTAATTAATGAATGCCTAATGaatgttatgattttttttaatgaatgtTATGATTGGTAGTATATAATTGTAAGAAATCTTGGGGAAATAAGTGTACATATGTACGTGTATATATATCAAAgcaagctatatatatatatatactagctagCTACTATCtctatgtaaatatatatataattgctATATATGGTGCTTTCATAACAATGAGGTAAATTTTGACAATACATATATTTTGCCTTTGATCAATTCCACGCATCCCAAAGAATTATTTAATAAC…	AACCCACAATACCCACTaccatta	24	59.459	AGCTagggttcttcttcttcttct	24	58.909	397	689	293
Chromosome1	663	p3	(GAA)6	18	2622693	2622710	tgtTATGATTGGTAGTATATAATTGTAAGAAATCTTGGGGAAATAAGTGTACATATGTACGTGTATATATATCAAAgcaagctatatatatatatatactagctagCTACTATCtctatgtaaatatatatataattgctATATATGGTGCTTTCATAACAATGAGGTAAATTTTGACAATACATATATTTTGCCTTTGATCAATTCCACGCATCCCAAAGAATTATTTAATAACCCACAATACCCACTaccattatatatatgtataaaattaaAGTTCCAATTTTTCAGCGTCATAATTCACATCATTGACAATTTTgacattataaaaaaaaatatatatatatatatatataatatatgtttgaATCATTGAAAATTTGTATATGAGCAAAggaa…	AGGATGTGTTAGTAGATATGGGCT	24	58.593	aaAATATTCTAGCTCCACTCCCC	23	57.688	431	708	278
Chromosome1	665	p2	(AT)8	16	2623443	2623458	ttattatattattaatgtatatatatagtgtagAGCATGGTTATCGAGGAGAATGTTTGCATGGGTCCCATTTCAAagacaaaaaagaaaataaaggaatGCCACTCAAGTGTAGTAGCTAAGCTagagtgtatttttttttttttaattattttgaatttcatttttaaatattatgaaataagaagagAATATTCAGCTGATTATGGAGATGGTAATTATTGAATAAGATGGAACCATATTTTGTAATAGGATCTCACTATTTTCGTCGGCAGAACAATTTTTGTAGGTTGTCTAgtctactatatatatattaatgggtgtaattatatatattaacgCTAGATATTTATAGccaaactaagaaaaagaaatttaaaattaatgtatGCCATCACA…
Chromosome1	666	p3	(ATT)8	24	2625041	2625064	ATCATCATAAAATTTGAGAAATAATAAGTACCACACACACTCACACATACATACCCTTGAAGCTAACCTAAAAATAAAGCTTCAAAAACATACACATTaattcactaaaaaaaaaacaaatacaaaatattaaaaacaaaagtacAAAGAACCCATAATGTATCCtaagttttagtttttttcttttttcaagagCTAGAAGGAGAGAGATTCAAAGCAATAATATTTAGTTACCATCAAAACGTTGTCGTTTTCACCAAGATCCACCACCTAACATTCCATTCCAATATCCattagaattattattattactatgaTCTTGATTATTATCTCTTTCTCCTCTAACACTTGTAGTTGCTGAAACTTGCTTCATATCTTGATGATTGTTTGGAAACAAAA…	GAAACAAAAGCCTAGCACCATTGA	24	60.262	AGTACAACAACAACTCTCGGCTAT	24	60.021	391	677	287
Chromosome1	668	p3	(TTA)8	24	2625857	2625880	GGAAAGTGAGGTTAAGATCTTGACCTTGgttatttttggggttttgttgttgttgttgttgttgatgagtaATTATATTAGGGAAAGTAAATGGTAATGGTAATAaatcatgatgatgatgatgaagtttttttgtttgtaaagaagaagaagaagaaggtggtGATGATGTTGTTAAtgtgatggtgatgatgatgaggaTCTTTTGTTCTTGCGTGAACCTCCACCCACTGGAACATTTCTCAAAGAACCACCTTCAGTCCAATACCTTCTACAAGTTTTGCAAAAGTATCTTGGTTGAGTTAAGCTGTAATTGTTGTAGTAACAGAATTTTGTGTTGGTTGAATTGCACCTTGGACAATTCACAGCTTGATCTTTTTGTGGCCTTGTAATATTTCT…	cattggagctgttgttgttgtttg	24	59.967	tttaaccaaATCACACACACCCAG	24	59.901	456	670	215
Chromosome1	669	p2	(GA)11	22	2626406	2626427	ataaaataaaaaagaaaaaagtcatgactttatattaataaatcattatCATCATAAGAATTTATATAGAAAAACAACAATTAACTCAACTCCTTTTCTGGGTGTGTGTGATttggttaaaaaaataaaagaaaaagtgaTATATAGTACTTTCAACTTTCAAACTATATATactttgaagaagaaagatcTATATACTTTTTTCTTTGAAAGACAATATAAACAAcaataacaaacaaaaaattCAGATAGTAGAATTAGTGGAGGGTTGAGCAACAATAACATCATCTCTATATCTTTTTGTgatgagaaaaaaataaagtggaAACCTTTTGAAGCTAAAAACCAAacaagaaaattttaaaaagagaaaactaactttatttggtttttttttta…	GCCTTTAGTTTAATTACCTGAGGAG	25	57.445	ctctctctctctgtcatAGTTGGC	24	59.963	455	713	259
Chromosome1	670	p2	(AG)10	20	2626608	2626627	TTCTTTGAAAGACAATATAAACAAcaataacaaacaaaaaattCAGATAGTAGAATTAGTGGAGGGTTGAGCAACAATAACATCATCTCTATATCTTTTTGTgatgagaaaaaaataaagtggaAACCTTTTGAAGCTAAAAACCAAacaagaaaattttaaaaagagaaaactaactttatttggttttttttttataaattaaaatagagaAGATGATAATATTTGATGCAACTAATAGGAAAATTTAAAGCCTTTAGTTTAATTACCTGAGGAGGCCAGTGAGCTGTGTccatggagagagagagagagagagagaagaagaggatatgtatgagaaaaacaaaaaagtttatatggagaaagaaagaaaggaaaaccAGTACCCACTTTTTGAAT…	TAGAGAAGAGATGGGATATGGGGT	24	59.639	tTGTATGTGGCTGTAGAGActagt	24	58.738	450	543	94
Chromosome1	671	p2	(AT)7	14	2627805	2627818	TTTACCACGtgtatttaaaaatttcaaatttatttttcgacACTGTAAActatatgatattttttaaactttatagaAATTATATCGTGAGTATAACGAATACTGCTAAAAATTGTACTatcctatttatttattattaagaattaaaaatgtaaatatattaatttttttgacatTAGTCAATCTTAAATAATATCTCTTGGTGTGTCTATATTATGCGTTTTTTTAATAGTACTATGTTCTCACTTTATAGCGGCTCTTTCACTCTTTTTCTGATAacaaagagaaagagagtgttttttttttctttctttttttacttTTGATTACCTTTTTCCCTTTTTCTCATTCTATCAATATCTTTATAACTTTAGTGTAtgtttccctttttttttttct…	ATCAGGATCTAGGTCGGTTTTAGG	24	59.411	ATTAAGAAAAGGGAATGCGTGCAG	24	60.381	428	687	260
Chromosome1	672	p2	(AT)6	12	2628441	2628452	TTATAGTAAAAGAGTTTCACCACAGTACTGCACGCATTCCCTTTTCTTAATTACCAATTTTACTTAAAAGTCCAATATTAATTTTCTCCCACTACTTTTATTATAACATAATTAAGATCAgagaattgagaaaatgaataTGTTAATTTACAATGATTACTAACACTTTGTACActcaaattattattacatTATATATTCTTATTAATTATAGATATTTTCAATAAGATCACACTTAAGTGTAATTTACAATATATAATAGTTGGAgggtataaattttttattaaagttatttaatttgctaataaaaattttcatatgaatgtacatatcaaaaatgtgtttattatgtattaatCATTAAGTATAGCTAACTTTATATATGTACACATTATAATT…	GCCTACGGTGTAGATTTTGCTTAC	24	59.966	CTATTAGGCAGAGTGGGTTTAGCA	24	60.142	420	596	177
Chromosome1	673	p2	(AT)6	12	2628949	2628960	tatgttgttaAGCATCAATGGTGTTCAACTCtttctttctataaatatatgtcCCTCTTAGTGATGCTAAACCCACTCTGCCTAATAGCAACTATATTGCATTGATATATATGCTATGTGAGGAAGTATgcgtatatgtatgtataagtgtttacatatatatataagcaGTTGATTTTGTGcccaaaaatataaatatacgtAATAATAcgtgttaatttatttataaatctCAGAGTACGTAATAATAAATCTTAAGGTacgttattattttttaaatttaattacttttatatcAATTCAGTTCTCAAATCAAAATTACTTCATCTAACAGTTATCGTACATCACGAAATACATTTCTTAAAATACACTAACAATCGTGTCCCTGTATATATAGAA…	TCCACATAGTCCCATCTCTTCTCT	24	60.079	GACTTTCTTCTGTCCCCTCGTATT	24	60.082	458	585	128
Chromosome1	674	p5	(ATTTT)5	25	2629235	2629259	acttttatatcAATTCAGTTCTCAAATCAAAATTACTTCATCTAACAGTTATCGTACATCACGAAATACATTTCTTAAAATACACTAACAATCGTGTCCCTGTATATATAGAATCTATAAGTACTTGTAATGAAATGATGAGTAAGAAGAAAGAAGGAATGATGGCATCGTTCCACATAGTCCCATCTCTTCTCTCCCATGGACTCCatagtcatatatatatataagcttTGCATCGTTAGTCTTATTTTTATATGACAGATGCCACGTGGCACAATACGAGGGGACAGAAGAAAGTCCCAGTCAGCAAAGCTTGTGTGATAGCGAAACGTGTCGGTGACGTGAGAGGAAAGAAGAATATTTAGGAAAGtgtaaagagagagaaagtgggtCCCACTC…	aaaagatgagtGTGAGTGTGGGAG	24	60.745	aacgtGGATGGAAAAGAAATGTCC	24	60.022	445	692	248
Chromosome1	676	p3	(AGA)5	15	2634037	2634051	TTTGAAGGATTAGGATCAATATCCTAAAGTTGATGGCTGCAAGAATTTaggttgttaagttagttaggcaataactaacttaaccaACTCTTCTTAGAGCAAGATCTCGACGTCAACATAAGTGAGAGTGCTTTCGAGAGCGTATATTAGGGCTCACATCTATCATGTCAATCTCTTGCTCCTCTTCCTTGCATATACTTGCTCGTCTAGTACCTCTACTGGGACCAAGTTTAATTTATCGAGATCAAAGTGAAATGCCAATTCCGCTAAGGCATCTGCTTTCGAGAGCGTATATTATTCATGTCTCGCTATTGCCTATATGGCGGcgagtttgaatatttctattaACTGTATTTCTCGAGGCGAGTTATTTAATGTGTATTATTATAATGCGCAGTT…	ACACGTGTCAGTTTCTTATTGCTG	24	60.025	ttgcCATTTGTCACGTTTGT	20	57.051	427	685	259
Chromosome1	677	p3	(TAA)6	18	2636663	2636680	attaaataattattataaaattattactaCTCCATCTTTAATATTATTTGTGTCTAATAATAatgtgaataatatataaaaataaactatagtctatatatatatctattctatataaagtgtgtctatataaccgaatttttggtttatgagaaattcatgggtactttttatttatattaaaataaaatggtttggtttatgagaaattactttttatttatattaaaaataaaatattttattattaaaaagaaaatgatttatgagaaattcatgggtgactttttatttataataataaaaaataaaataaatcttattAAATCCAAAACAAAACGATTGAGTTTTTGCTTGTACATCTACGATTgggttttctttaattatttattgtattcc…	TGCTTGTACATCTACGATTgggtt	24	60.323	ccattgatgcttggttttgtgaac	24	59.788	352	564	213
Chromosome1	678	p2	(TA)11	22	2637643	2637664	aatagacaatccacatatatgcggacccggctagaatgaaaagtgcaaaatacaaaaattacactattgtctctattgaagtaaatgaagattgaaatccaccaatgactatcactagttttcttatctacaatttttagacaaatgctatcttcaattatcaacaatttagagattgaattttaattttctttttatcttacacccatttaagtaatgtttctttaagtattggaacatcaatttttaacttatttttggattaacttaagaacatatttaaattatcaagcttttttaaacactaatatattgcattcagtattcacttttaattgacaacattataaactataatatttagatacacataataataatctcacctaataactaata…
Chromosome1	679	p2	(TA)19	38	2638517	2638554	CCTCCATTGCATGCTATTTGGTAACTTGTCTTTTCAAGTCAAGCTTAGTCATATTCCCCTTTAACATTCcttagttaaaaaaattaaaaaaaaaataaataaaaggtcCATACATTTACATTAAAGCCGTTAACTCAGGTGCACTTGTCCCCCAAACTAAGTTTCTTAGCATATTTTTGTGAGAGTTGGTATGGAAGAATATGTATATTAATATCTCTATAGTTTTTCaaatatacaatttttcaaAGAACATTCTTTAAATAACTTATAATACCCATATAAGAAAAAGTATACAAATAAAAAGATTTGTATATATCTTGATAGAAAACACAACATATTCTACTCAACTTGGATATGTCTCTTTTTCATTCTCTAACTTTGGCCAACAGCTTTTACCAC…	AGTGATGAACAAAACAAAGTGGGG	24	60.142	CAGTTATGTCATTTGGTTTGGGCA	24	60.262	433	639	207
Chromosome1	680	p2	(CT)6	12	2656052	2656063	aatattgtttgtaagactcatgtaattggttttgattaatcaattataattcacaaattagactatgtctatttgtgaaattttcactaagaagggcgaaattgtaaagaaagagttaacaggggcatatttgttaattgtgatactttgtatggtgcaattaataaatatgataaatgacaatattatttaataattatttatagttattaaatagttagaattggcatttaaatgattgaattaggaaattggcatttttcagaaaatcagatacaaaagtggtaaaattgcaaaattgcaaaaatcaaggcccagtccacctagcctagggccggccacttatgttatcttttttaaatgattttttttattattttaatgccatataattcaaat…	gccggccacttatgttatctttt	23	59.62	ttgaggtattgcttgatgtgtgtg	24	59.784	334	581	248
Chromosome1	681	p2	(TA)9	18	2660693	2660710	TttttttagtcattttttttatatatagtgtatattatagttatttaagacattttttaaaattttaagaaattttaaaaaaatttaactcgCCGAAAACAATCCTCTTTGAAAGTGGCGAACTAATATACTCCTACATGTTTCGACATTCGAGAGACTTTTTGGTCTTTTTTTTCATGATcgtgtacattatagttatttaagacatcctgcaaaattttgaaaaatttgaaaaaatttaactcgccaggttaaatataaaaattgtggtaattgttgttaattaatatgatattatttttttttattagaaaattaatataataataagaaatattttttagtgtaatttttagtgttgtgatttgagtgaaaatattttttaatatcaaaTTTAAT…	AAATCACTAGTCCACTTAAGCCCA	24	59.711	tactcCTAGATCAACCCCAActct	24	60.016	443	632	190
Chromosome1	682	p3	(AAG)5	15	2669647	2669661	gaaaaaaaaagtacatttttaaaaaaagttctCATACTAACCTGTCCTATAAGAAAGGCCCAAGTTATAATGAGTTTGCAGAGACATTTGGGCCAAACAATGACTTGTCCTGGGCTTGCAGAGGCATTTTGGGCCAAAAAGTGACTGTAAGAGATCTATGAAAGAAACAAAACCATGCTTGCAAATTCTTAGTATACAAGGAAAAAGACTTGAAAAAAACACCTTTGGCTTGGTTACTCATGAGtttatttactttattattattattctacaTTGTATTCTATATCCCCCACAAACAAGCATATCCCTTTTGCACCAATAAGCTCAAACCAAGACACATAATCATTTGTACAATAATTATCTTAATAATTAGTAGTTAGTGCCACAATTTGTTTGGTA…	CAAATCAAGGGGCAAAATCTCATTG	25	59.647	GCCAAAAGGAAAATTCACACAagg	24	59.727	445	667	223
Chromosome1	683	p2	(TA)7	14	2670396	2670409	agaaattGAAGAGGGCAGGTCTGATACTActaaattgtaccaaaaaaaaaaaaaaaaataaggactGTCAGTGCACAACCAAcactttcttcacaatcttatAATGATTATTGGGCAGGTTTAGGACCACCCTATAATTCAAAAacagaaaatatatattatattcatGGGAGTGGTCCTCTAACTTTAGGGGTTACCATAAGGCTGAGTACAGTAATTGCCAAAAGCAATGAAAATTGATCATATTGGTAAAGATATCAGAGGTACCAATAACCATTATCAGATTTATATTAAAGACACATCTTTTTATTGTTGTTCTCTAAAACAAAAGTTGTGACTACCTGCCACAACAAGAGATTTTTGATCTGATGCTCTTCTTTCTTTCCCAACTATTGTGgt…	TTCTTTCCCAACTATTGTGgtcct	24	59.894	GAGCTCAAGTACCAATCTAAACTCA	25	58.601	379	676	298
Chromosome1	684	p4	(AAAT)5	20	2673963	2673982	GTTGATAGCATTGATTACTATTTCAAAATCACTCTCTACGATCACATAAGGGATGCCCTAGCTAAAgaacacaaaaataaattaataaatatactaaaaaagtataatatatattttttgtagttttggactatttatatatatggataATTAAATTGTGGCATAAGaacttaaaattttacatttgTAAGTGTCATAactctaataattttttttaacagtataagtactcaatgtttgtaaaactataatttttctatattttattagtacataatttgaattttttaaagaaaattaatttagaagtAACTGACATTACATGTTTCTGTCTATActcaataatataaaatttgagagttatatatttattaaatttataacgtttacatttaaaat…
Chromosome1	685	p2	(TA)7	14	2674503	2674516	ACTAAGGCCGACTCAGATTAACATTTCCACACTTATATATATTGATGacttacatttttttttgtttgtgatAATTATATCACAAGAGTCTCATTTTTTGCACTTATTGACTTAGCTAAAAACAATTAAgtgtaaaatattaaatatgaatcatcacccaaaaaaaaattgatgtgGACGGTACATAGTTGTAATATATTCATTACATTGTCCCAAAAAAAGATTATTCAAACCTTATTATAAGAATTCCATTATTATTTGATGTTATGGTTCAGTTCAGTGCACTCGACCGATATATATGGtatatactaaattaatacatatggaaaatgaataaaaaatgtatcataattctcataaaaaaataataaaaaaatatattatgtcatatttacaaat…
Chromosome1	686	p2	(TA)12	24	2674734	2674757	ACCTTATTATAAGAATTCCATTATTATTTGATGTTATGGTTCAGTTCAGTGCACTCGACCGATATATATGGtatatactaaattaatacatatggaaaatgaataaaaaatgtatcataattctcataaaaaaataataaaaaaatatattatgtcatatttacaaattattcaaatgaaaataattaaaaaaaaaacatatttattaattatatgatTTGATGAAGAGATAGAGAAATATATGTGGACAAATATGTATcatgatatttatatatatatataaatgtattagTTGATTTTCTCCCTAATATAATAAGAGACCTAATAATTTTCAAACTCTACAAAATCATGGAAATGTGTAGCTATTATAAGCTAGCCTTCTCAATtcttataaatgta…
Chromosome1	687	p2	(AT)6	12	2674878	2674889	atatattatgtcatatttacaaattattcaaatgaaaataattaaaaaaaaaacatatttattaattatatgatTTGATGAAGAGATAGAGAAATATATGTGGACAAATATGTATcatgatatttatatatatatataaatgtattagTTGATTTTCTCCCTAATATAATAAGAGACCTAATAATTTTCAAACTCTACAAAATCATGGAAATGTGTAGCTATTATAAGCTAGCCTTCTCAATtcttataaatgtatatattgagtttttacaatattattatttaatttaatatagcatttaaaaaaaaataagaaaagaaaaacaaactaaTAAACCTCCTTATGACaacaaactatatatatatatatatatatatattaaattatatatatatgac…
Chromosome1	688	p2	(TA)6	12	2675381	2675392	atatatataataagtaatatgtaacatataatttataatgCAATGTATCCAAATCACgttgtatatatacatacaggTGATATTATtggaaagaaaattattttaaatagtaTCAAGCTATATGTAATGAGTTTATTACTATATTGTCGGCTACTatacaatattaaaataataaattgtatattattatatgattaattatttattaaaataatgaatcgATCGAATATATGTATGTTAATGATCAGAtggaatatttatatatattacatgtcgGCTGGCAATGAAATATTTATAGAGAAAATTTAGTtactaatatataatatttttttgattgaaaaaataaatatatacatatagcaaatttaatattaatgcATGTGCCTCTACAAACCCAAA…	tgtcgGCTGGCAATGAAATATT	22	58.977	tcctCCTCAAAACCCTACTAGTAg	24	58.483	272	571	300
Chromosome1	689	p2	(TA)10	20	2675784	2675803	TACGTAAGCTCATTCGTTATATATTtagagatatataatatatgtacatatacatGCATCATATAAGAAATGACTTAGTTACGTggctatatattttatatatatataccaaactcttaatttatccatttttgtaataaaaatcTACTAGTAGGGTTTTGAGGaggatatatatattaattatatttaaatatctatatattataatatatagttgAGAAAATTTGAAGTATGGGAACTTTTGTGGACCATGCACACGAATTTAAAATGTTGATGATTGAAATCTATGTATAtgcatatattataaatttgtcAAATTAATAATGGTATAAAAAGACAATTGGGTTTTTTTTCGGCAAAcacatatttaatattattttttaaaagagaaaaaaaaaa…
Chromosome1	690	p2	(AT)7	14	2676006	2676019	ATTTGAAGTATGGGAACTTTTGTGGACCATGCACACGAATTTAAAATGTTGATGATTGAAATCTATGTATAtgcatatattataaatttgtcAAATTAATAATGGTATAAAAAGACAATTGGGTTTTTTTTCGGCAAAcacatatttaatattattttttaaaagagaaaaaaaaaaagttaaaatgcAGGTTTTAATTGAGGTCAACTGTTATAATAGAATTTGGTACTATTTTTCACAGCTTAGAAGAATAAGTCCATACATCAAAACTgagtagtatatatatatatatatatatgtatgtatattatataataacatATTAATAATGAAGGGGCAATTAAGAATCTTAGGAGCAACGTGGGGATAGTTCCATATAGAATGATTTGTTGCTTAAGA…
Chromosome1	691	p2	(TA)6	12	2679977	2679988	tgcaAGTgtcaaataaatttcaacaaTTTGTTATAGATGTacgaaaagaagaaaaaaaaaatataattatgcgTGTGATaaattctttaaattttttttaccaaattagtaacatgaaaatattaaaataatggcATTGAAACTGTAAATTTATAGTCACAGTAATTTTAATCCCCTGGTGTAATTTTGGTTGCTCTTGCaaggtatataattattttgttaataatttttttataaaactattttcctaataaaaaaatttatatttaaactttGATTTCTGTACCCTAAAcaatttgattatttaaaagTTTTGCATAAAatcctaaataaataaaagtaacaTTGTATGAAATTTGTACCAGagagtttttcaattttaagtGGAAAAAAGATACA…
Chromosome1	692	p3	(TCT)5	15	2682006	2682020	ttataaattaaatctTAAACAACTGTCAAAATGATTTATTTCTCAGACACAAAATTTGGAGTGTTATAAAATATGAGACATAGTCTGTAAGATGTTAAGAAAAACACATTGTcctaataatttaaaataatttattatttgtagaaattaaattaaaattagaacaaaaatatggtttctcataatattgaaaaagaaaaatataaaatgtgtTTATAAACACACTCTACTTCCCAAATCTCGTTTCTTGGGCCATATTTTCACGAATATCAAGGAAATTATTACattatttactgttttacccttacacaaaaaataaaaaataaaaaataaaaaataaaaagttgtcttattatttatttatttattttttctgattcttattattaatataattat…	GTTTCTTGGGCCATATTTTCACGA	24	60.082	AATGGCGAATTGTTTGAgactgag	24	60.083	243	540	298
Chromosome1	693	p2	(TA)6	12	2686797	2686808	CCATTTTTCACTGAGAAAACTTCTAGTTTTCAGAGCAATTAACTGCTACTGCTGCATATATCCATCCATGGCTGACCTTTGCTCTTTTACCTTTAGATCATTATTGCCTAACATATGTATCTACTCAGTTATAGGTTTAGTCTAACATCAACCACTtcttatggttttttttttaataaatagatagaaaaagcatatatatatgatgGAGATTTGTAATTGTAATTTCTGGggagtaaaataaaatatctcatttaGCTTTTACTGATGTTTAAGTTGtagatttttatatatacatcaaTGTCTTCAATCATATTAATCACATATATAGATATGTGAAATCTTTGAAATGACAAATTGTCCTAAACCAAACTTTGTTCTTTACACCCAATGTAGGTC…	TCTGGTGTACTAATAAGCATGCCA	24	59.837	CGATGCACCCAAAcgagtataaat	24	59.727	425	538	114
Chromosome1	694	p2	(TC)7	14	2688099	2688112	caaaaaactaattttttgcCCAAAACTCTAATCTAGCCGATTTAACCTAAATCTAATATCTACCCGCAAATAACAAATATTAATCATACAACTTATTTGTTTGATAATATTATCGATGGAGAAGCCGTGGTTGATGGAGAAGTCGTTAGGTCTGCGGTGGTCATTGGGTCTGTGGTCGCAGTGGTCGTGGAGAGAAGAGACCGATGTTATGGGCGGTGGGTTGTGGGTTGAGTCCTTGGAGTGAGTTCAGAGTGCGAGAGAGAGAAGGGATGAAGAGAAAGGGTTAGATGTTTGAAATGAGAGGGATAGAATTGAATTTTATGAAATGTTAGCCTATTCTACTagggaaatttcaatttttgaccctaataatacaacctatatcaaaatttatacccc…	GAGAAGGGATGAAGAGAAAGGGTT	24	60.019	ttttcctaagagagagagtggtgc	24	60.021	262	560	299
Chromosome1	696	p2	(CT)6	12	2690208	2690219	NNNNNNNNNNNNGTTCGGGTTCGGGCGGGTTGCTTGGGTCGGGTCGAACCCGCTAGAAATGTTCAGCCCTACTTTGAACCATATTTTCgacatgttaaatttttttgaattccTCAAAATTTTGGCAGGAAGctttaaataactacaacgttCACAAACatgaaaaaattagactaaaaaattattctagatTTTGAAACAGATTGAAGTCTACTGATCACCCCTTTTAGgaggtgcattgtagaattttccaaaactattttcttattattttcttcttcttcttcgtcaaCCTACACCCAATTTCTTTGCTACACGttgagccaaaaaaaaaaaaccttgctGCACCCAATGGATTGTGCCCTCTCTCTCAgttcattcttcttcttcttcgataTT…	CACGATCTTTCATTCTCCGTTgtt	24	59.848	TGGTAAGGGTTTGGGGATAAGAAG	24	60.018	472	616	145
Chromosome1	697	p2	(AG)7	14	2691933	2691946	GAAGGTTACCACTTATTTATAATGTTGttgatgttgttgttgtgtttgttTCTGATCTGAGAAAGTTTGTTGTAATCTGTTGAGATATTTTCCTTGTAAACCTGAAAGTTGTTAGAGTCTTGAGATATTTATTTGCTTCCTTTTATTGTTAAGAAATAAAAGACCTAAGCCTAGGAAAACAGAACCGACAACTCTATGAGTTATAATGGTCTGTTGAGGCTTTATAAAGAGGTCTAAATTATTTCCTTGTAACTTTATTTATGGGACAATAGTATGGGAATTTATCCAACataaaccaataaatatattgattTCAAAACACATAATAAGTTAGGCAAATTTTAGAGAATATGTAGAAAAGTGTGAATTCATTTTAAATGCACACCATACGAATAACAA…	tgacttaGCTTGAATATTGTgcagc	25	60.164	TCCCTCCTTTACCATCAATACCAC	24	59.835	475	662	188
Chromosome1	698	p2	(AT)6	12	2695621	2695632	caaaaatacttttaaaataCAAATTGGACAAAAATAGAACCAGCCATCAGTGTGAAAGAGACGCGCGAGTGGAGAATCATATTCCCTGAGGTCAGTTATATAATTTCCCACATGAAAAGCAACACCAACTgtaattatgaatttttgaagtttttttctTGTAAGATTTTGATCCACATATTATATCaacaaaaataaagtaaaactGTCAGATATTTTAACcaaataactaaattaataaataatatatataatacaatttagtattttatttaggTAGTCTCAGGTGCAAAAGGTATGAGAGGAAtttttgccaaataaattttatattataaaatataaaaaataatattgtattctagttttggtttttttaaaaaaaataattgtgaatTAGAT…
Chromosome1	699	p3	(AAT)7	21	2702218	2702238	aaatgttcattttttttaattgagaaacactttttttctctcttttctttttatcaaTATATATGAAAAGATATATAATATACCTTGAAAGGTCTATTAAATGTTCATTAGAGAAGGTTTTCTCAATTtctattaaaaaacaaaatatgaaAGGTTTTATAATGAACATATTTTACTATATATAAAAAGTTAAGCCATCTACCTTTATTTAAAAAGTCATATATAAAAGAAAGTACAACATATTTCATTTAGCATTCTCTAtacattatattttatgtaattaacTGTCTTTATTTATAACAATGttgtatttttcattttataacactcactatattattattatagatttttttttctctaaaaaatcAATAGActattttagaataaaaaacacat…
Chromosome1	700	p3	(ATA)5	15	2702475	2702489	TCTAtacattatattttatgtaattaacTGTCTTTATTTATAACAATGttgtatttttcattttataacactcactatattattattatagatttttttttctctaaaaaatcAATAGActattttagaataaaaaacacattaattttttttagtaaaaaaaacataaacaaaatatttgaatagtttacattaattttgtaacattCTAAACTTGGcatcttaaaaataaaataaaataaaataataataataataataataaaaaaaaagatatgctTATTCGctaattttttcttattaagttttgtattttctgttttttaatGCTCCTTATTAGTGCAAGTTATAAAAGATAATGAACTgtcttgtaatttttttttattttaaattatttat…
Chromosome1	701	p2	(CT)14	28	2731884	2731911	taaaaatattaaaacctaataaatataattaaagcacatttaaagatataaatatcaaataaaatactaattattcattaaatatatacataccaCTTTAAATATGTATACTATTTACCTTAAAAATAGTTAATAAATAGTAAATGTTGATaatattaaacataattaacataaataacctataaaaatatagtaagaaaaatgactaacaaaaatttagaagaataaattttttcaaaaaatttgcataaaataataaaatttgaagaTAAATTTACCAACACATACATAATTTGGGATTAATGtactaaaacataaaatttaaatatcaacTTAACAACCTATATAGTTTAGGAATATGTAAAAACAAATAACCCttttataaatattagaaacatt…	GTCATCAGAAGTAAGAAGACGATCA	25	58.444	TCAAGCTAAATTCCCGAAACCCTA	24	60.019	464	681	218
Chromosome1	702	p2	(GA)9	18	2746198	2746215	TCTCATCCTTATAAACTCTGATATCTATTCCTGCAATCATAGTAACAAAATGAGTTGGATTTGATAGATGCAGTTACAATGGAGATGCAACTAAATGAGATGCACAAATTTTCCAATTGACCAAATAAAACCTTTTTCATTCTCGTGAAGATTACTGCCAAAATTCCTTAGAGCAGTAGTAAAAGGACTGTGGTGTGCCAAATCAGTCTGCAGAAAAAGATACATGTGTTGAGTAATTATGTCCTATAATATAATGTACACCCAAATGGAAAAAGTTAAATGCTCTCAGCACACAAATGAAACTACTGATGTCTTAGTTTTATTAGTATATCTAAGAAAGATGCAGAATGCACATTTTTTTTAACACAGCCAGTATAGTTATAAAGGTTACAGAAGTCA…	TTACAGAAGTCAATAACCGGCTGA	24	60.021	CTGCATTGCTCTCATTGTATTGGT	24	59.903	388	649	262
Chromosome1	706	p3	(AGA)5	15	2762029	2762043	cttcttccttcttctcttctctcttcttcttcttcttctatacCCGCCTCTTTCCTTCTAACCCTATCACAATCACACCCTCAGTCACACCCTCACCCTCCCTTCTCATACCTTCCCACAAACTCATACTTAGTCCATCCACCTCCAACTTCAATCCTTTCCACTCATACACATCCCTCACATTTTCAAAACCCCCCAACCCCACAAACTCCAAAACCCCAAACTCCTCTCTCACCCTCTTCAAGATCCTAGACTCGACGCACCCAAGCTTCCCCACCTCGGCAACGTAGGCCCGGCCCAAGGGCTCATCCAattcctcctcgtcctcctcaaCACGACTGATCCCATCCACCAGAACCGCTTCGGCAAGACGAGAGCTCGGCGGCTACCCCGTCGAAG…	CATCCAattcctcctcgtcctc	22	60.224	TAACCCTAACCCATCTCTTCTCCT	24	60.016	307	564	258
Chromosome1	707	p2	(AT)6	12	2762684	2762695	ttttaattaattttttttttttttatttttgcgtggactaataaaattttgccacgtgtacactgtgtacaAGTGGACATTCCACCATGCCATTTAACAGATAAAAATGGACGGAAAGGGCTAAATGCTAACAGAACTTGAGTTTAGGGAGTTTTGCGgctaaaattttagaattggagGTTAGTTGTAAAAACCTCCCTACTTTAgagggttttgccgcaaataaccctatattttatattcaataattagtatttttacctTGAATTTTTTATATACTATTAAGTTGTGTCTTATAAGATATACAACTTGTTTGTTAATAATATCTATCGAAATATAATTTTACATCAACATGGTTCTTCCATCACACTCTattcaattttttcataaaatgagtaa…
Chromosome1	708	p4	(ATAA)6	24	2764947	2764970	ccatgtttaattttataattaatgtttTGATCTTGTTTAAATGGCCGCTAAATTAGGTTTTTGTTGAAAAAACGATAAACTTCAAGTGTagcaaaataataaagaaatgaaGCAAAACAATTTACTCAGTTTGGTAAAACTACTAAACCCACAAAGAGAGATATATTTCACTTATTACTTCAAAATCGACATATGCTCTCTTTCTCAATCTCTCCACCCAACCCCAATACACTCTTTGCTTCTTCCTCACTCACACCACACAACAAACTCACACACACTTCTCTTTTCATAACTCACTATTTTTCTCCACACATatatctctctctcacacacacaaaacacatatttataaagttACAAAACTTGAGCATCAAGACAACTTGTGGACCAAGATATTTT…	ctctctctcacacacacaaaacac	24	59.967	AGTCAAGGTGAAGATTGTTGGAGT	24	60.141	319	557	239
Chromosome1	709	p3	(GAA)5	15	2766457	2766471	CTTCATCAATTTTGACCTCTACACTTAACAATTAAATTATATGCTTATTAAATCTATTTATATGAGCCCTAACATCACCTCCTTCAATCATCTTCAACTCATAAAATTGTTTCTTCAAATATAATCTATTTATTAAGGATTTTGACATATAAAGCTTTTCTAACTTTTTCCATAACTCAGACGAACATGTTTCATTCAATACATTATACTTTAATTCAGGAGCCAAACTTAAACAAATAGTGCTTACCGCTTTCGCCTGAACTCCTCTCAATCTTCATCAGTCATACTCTCAAATTTCTTTCCCTACTGTACCTTTAAGAGTCCTTGTTATACCAACACAACCTTACATTTTTGACAATAAGTACATATTTGAGTCAGCTACACATTTTTTATAAGAgt…	GTGTGAAATGATCCCCAAACTCTG	24	60.083	ATCGATTGTTTTGTGGTACTCTCC	24	59.064	463	665	203
Chromosome1	710	p2	(AT)7	14	2770378	2770391	tttttaaataaaaaataaaaatttaatgacgtAGACCGATCAGGAATTGTCAGTGATAATTTACTTGACACTTAATAGCAAGATACTTATAGAAgttctaaaattataacttaagtattaataccgttaaaaattaaacgtaattatttatttacaactgagaattaaatttaagtatttatccTACAAATTATTCCTATTATAATATATTGCcacacaaaaaatatatatatgtaaaaattattaagtGTAAGAGTAGTCTTTTGTTTGCCAtgcaaaaattcaaattaattaattaaataaataaataatgataaGAAATGAAATAACACATGCATGAATGTCCTTGGCATGCAAAAATGGGAATGGTCCAAGTCCCAATTCCCACTTCAGTACGTT…	TCCCACTTCAGTACGTTTGTTTTG	24	59.905	TGACTACTTGCTTGCATTTAAAGGG	25	60.048	383	676	294
Chromosome1	712	p2	(TC)9	18	2782417	2782434	taataaaaaaaaatagtagtaaAAGTATCTTATCTTATAATTTTGTATAGTCGTACTTTTAAATATTAGCTCAAAAACACGtggagatatattttttttaatttaatacataatcTAATAATATGCCGCCGCGTGTTTTTAAATTGATACTTAAtgactaaaaaataataaaactgtaacaaaatcaaaataaaataattttactgCCATATTTTTTGATTAAGATCGTAAAATTGTAAATGTTAAAGACTTTCCTTcctaatttgattttttatacaaattagaaagaaaaatataatcaCGGGAgagtaaataaataataaaataggaaGATAAATGACGTGGCAGATAATGGTTGGTTAGGACAATTGTACCTTGTAATGGAGGGCATCATAACCG…	aggaaGATAAATGACGTGGCAGAT	24	60.142	ggaTGAACTGGGTGAATTTGTTATAGC	27	60.682	327	619	293
Chromosome1	713	p3	(GTG)6	18	2785705	2785722	TGGATGTCATCGCAACCCTACACCGGCAACGGACGCCGCTCCGACCCATTAAGAGAAACTTCATACGCCAATCTCGCCACCACTGCCACCACCCTCAGCGACGGCGACGCCGCGTCGGAGAAGACAGTTGAAATGGACGTGGCAGGAGCTTCAAGGTCGGACCATATCAACAATATGGGCCTGGACTTTCTCGATTCTAGCTCTTATTCGACTCGACAAGTCCGTCAAGGAAGCCCAAATAATGTTCCGAGTTACATGGCCCCGACCCAGTCCGCTAAAGCTAAGGCCCGATACCAAGGCCCAGGAGATGTGAAGCAGCGAAGCCCAGCTACGCCTCAGTGGAATCCGTCGACAAGGAGAGGATTGGGTTCGGGTGTTGATTCGTCGAGCTCGGGTGGT…	AGAACACCAAGCCCAAAGAATAATG	25	60.047	CCATGGTGACGATGATGATGATTG	24	60.083	421	572	152
Chromosome1	714	p3	(TGT)5	15	2785829	2785843	CAGTTGAAATGGACGTGGCAGGAGCTTCAAGGTCGGACCATATCAACAATATGGGCCTGGACTTTCTCGATTCTAGCTCTTATTCGACTCGACAAGTCCGTCAAGGAAGCCCAAATAATGTTCCGAGTTACATGGCCCCGACCCAGTCCGCTAAAGCTAAGGCCCGATACCAAGGCCCAGGAGATGTGAAGCAGCGAAGCCCAGCTACGCCTCAGTGGAATCCGTCGACAAGGAGAGGATTGGGTTCGGGTGTTGATTCGTCGAGCTCGGGTGGTGGAACGACGACGTTTTTGGCTAGAACACCAAGCCCAAAGAATAATGGGCTTTTATATTCGAATGGAAGACGGGCCGTGGGCTGCGGCCCAGATTCACctagtggtggtggtggtggtgaagATT…	CAATCATCATCATCGTCACCATGG	24	60.083	GGTGATGATAAAGTGGTTTGTTTGG	25	59.074	425	616	192
Chromosome1	715	p3	(TTC)6	18	2787037	2787054	ttttttacattttttttatgaatttgaaAAAGTCCAATTGTTTTTGGTCGTTTTCTTAGGTAAAATCGCTAAAATTAATGGCGATTCCTTTCTTAACtctagcatataatttacataatttaacGGGTCACTTATAAAAGtaggaaaataaaataaaaattaaaataagtaaaataaaatggGTATACAATATAATATTCTTTTTTGAGAGTTGGTACAGAAAATTTGTCAAAATGGACTTTGACAAATTGAAATTAGCAAAATAgacttttctattttcttttttttttaattacttttattttacacttaacatttaaaaaattaatttaatattaaacaaaattaattaaaacctcataaaacaaaatactaaccctaattttttttttacagcct…	TCACCCAAGTCACTCATTCTTCTT	24	59.897	CCACTTGccacaagaagaagaaaa	24	60.142	433	559	127
Chromosome1	716	p3	(TTC)5	15	2800001	2800015	GGTGCTTTTGGTGATAACCAGGTATGCTTATTGTTATTATCTTTAGCTTAGTAGGCAAAAATACTGTTTTGTTCACCATTAACAACGAACTGTATTCTGATTTGGTTTTACAGTTTCGGTTCACTTTACTTTGCCATGCAGCATGTGAAGCTCCATTGGTGATTCCATTGGGAGGTTTCACCTACGGGGAGAAAAGTATTTTCCTCGTTAATGACTGGCATGCAGGACTTGTTCCAGTGtatgtttttattaattttgcaatttttacATCTACTTCTTACTGTATGTTCTTAATGTGTAAGTAATGTGTTTCAAGGAGCACTCTATTCCCTTAAGATTAATTTGTGACTCCTCAATAAAATTAGCCTTTGGTGGAGTGTTAACCATTACTTGAATTCT…	GAGTTTACAAGGATGCTCGGAGTA	24	60.142	TCTACCCCTAGTCTCTTCTGGTTT	24	59.954	438	645	208
Chromosome1	717	p2	(AT)6	12	2814117	2814128	CTGAAACGGACATACGAGGAGAGAGATATGGCAGTTTTATGAAAACCTATTTCTCTGGAAACGAAAATAAACATACTTACGAAAAACCTACATCCAACCCTAACATTAAGAGACAGTAAAAGTTTTTACCTTAGAAATTGAATATTGATAGAGGCTTCAATTTATGCTATTGTAATTTGGTGTGATAGAGGCTATGAGAGATTTAGGAATTATCTAAGTGGAGAGAAAGAAGTAGAGACTGAAATTTGTGTTCATCGTTTCATTGAATGGTAAAACCATATCGTATATATTCAACTGATAGAAAAATctaggaatttaaaatttaaactcagctatacctttttttttttaaggaataaaatattgattaattactaatataaaattcctcataattta…
Chromosome1	718	p2	(AT)9	18	2815431	2815448	agactgaatgttaaagttgcaggaaacaTACTTAGTTAGTCTATGGAAAATTCTATACagtttttggcattgtaccaatAATGAATTAACTagtagtgttacttcctgactaacacagaagtagttgccaaaaagtaaagaatccaatatccctaaaggagtagacatatagagagaaatttcacaatatcaatgattttgtgattaaggatatgtaatggtggagaaaggttgtgTTGAATACAACTTGTCAATTCCTATTACAGAGAACATACTAACTACACTTGTTCtagatatcaaggtgttgagattaattgaaatacacttttagttttatattagtgcaagtgggagtttgttgggttaatagccctaaataaaactcatttcaatataatc…	attagtgcaagtgggagtttgttg	24	59.962	TGTGCTGACGATACCATAATCATG	24	59.01	338	554	217
Chromosome1	720	p3	(AAT)5	15	2823983	2823997	taatccaatggcttaaaaaaaatgtaaccatgatggttacaataaaaggtaaccattgaaacctcttccatttAACTTTAAATACTAACAATAACATGAACATTTTCTTAAGTGAATTGAAATTTTATCCATatgataacaaaaaaaaaaggaagttGGTTAACAATAATACAAtttagattttattattatggAAAATTTGTCAATACATGAATATGATTTTGTCATAAATTGACACAAGTTGGTTTCACAACACAACTATTGTACTTGAAATTATGAAAGCATTAGCCAGCCATTATAGTGGGACTAATTGAAAATGAGATGTTCTTTAATATGGaccaatatatatttattaggcTTAGCCAATTATTTGGGTACTATTATTACTTACTTACTATT…	CCTCGTGCAAAGTAATTCCTCTCA	24	60.859	tattgttgaaATGTGGGAGTGGGA	24	60.203	404	687	284
Chromosome1	721	p2	(AT)9	18	2825880	2825897	TGTCCTTAGGAGAAAACTGATTTTCTCACCTAACAATTTTTcaatatctatatttatatattattgatgTATTGTACATTGTTGTTGTACTAATACATGAATGGTTTAAGTTTTAATAGCATGAAATTAAAAGCATAGATTTTTAAGTGGATTTTCATgccatttaaatttaattatgaatgATGATATTGGGGTTAGGAAGCTCAATCTCCATAACCATTAAATAATCATATTGTAAGGTGGACCCAATAGAAGAAACTTCACTTTTCCTTACTAATTTCATAGTGAAGAACATGGGGTGTGCCCACTAATGTCCTCACTTGATTGTGACCCTTATTCTAttcttcttccttttctttATTGCAGACATAtcagaaagagagagagaaagaaagaaag…	AAAGTTCAGATTCCAAGGGCAGAT	24	60.51	CTTCCTTAGCTGAGACCCTGTAAA	24	59.777	441	641	201
Chromosome1	722	p2	(TA)6	12	2826141	2826152	CACTTTTCCTTACTAATTTCATAGTGAAGAACATGGGGTGTGCCCACTAATGTCCTCACTTGATTGTGACCCTTATTCTAttcttcttccttttctttATTGCAGACATAtcagaaagagagagagaaagaaagaaagagattgcTTAGGTTATAATGAAATAGTGAATCAAGCATCAAAAAGTTCAGATTCCAAGGGCAGATCTTGAATGTTATAAAGCTActatatacacataataatatatatatatatatataatagctTATAGACATAATACTAGTTTGCTTTTTTGATGTATACTATAATGAATGTTTGTATCTGtataccttaaaaaaaaaaaaataccaacttTACAATTTACAGGGTCTCAGCTAAGGAAGCAACTCAATTAGAAGATGA…	TTTACAGGGTCTCAGCTAAGGAAG	24	59.777	ATTAAGACTAATACCCACCGACCC	24	59.654	357	590	234
Chromosome1	723	p3	(ATA)14	42	2839586	2839627	gcaccagtggtgcctagtaccccttatgtgtctatatcgctattggtccaactaagtatcgggtcccatataattaatatatagtttttaggagtatcgctaaccaattGCAACGCGACATGTACTATCAGCCACTACTGCCTacctaataacaatgctctttttattaaagtaaaatatgtGAGTTCAATATAAATTGCATCACTAAcaatttatacattataataATCACATCATTATTGACTTGTCAAGAGAGAGATCTGTGTTaattataaatgtaataaatgtGTTACTAATAAGTGTTTAAGTttctcttcttcatcttctttaatttaaaatatataatcagTACAAACAACAAATTAATTGGCAAGACATATCCAATCTCGAATTAAGACG…	ATTGCACCCTAAGAACCAAGTACA	24	60.203	atgcCTGACTCTTGAACTACCAAT	24	60.019	453	705	253
Chromosome1	724	p2	(AT)9	18	2849593	2849610	ttatgtaataattttttaaaaaatataattagctAATCACAATGCAAAAATAGTCAACTCATTAATTTATTAACTCATATTTTTTGGACATAATATATAGTACGTATGCCAACATGTGAtaatttgtcattttttttagtGCACAGTGTTGAGTGTTCTAACATTTTCCCGTTCAGTTCTGTTacaactagtaactagttattattttgattgtttttttttaaacagagaaataaaataaaattgggaACCATTTATTGTGtcatatttttttagattttggtatatttaattaataattgctTACTActttgaaactttaaaaaataaataaagtaataatCTTACTTTCCGTTTGCACTTACTTTTATAGATTCCTaatttgtgtatatataaata…
Chromosome1	725	p2	(TA)6	12	2862745	2862756	AGTCTAATCTGCGAGTAAAGCTTGAGCTAAGTGAGCAACACTCACAACAGTAGGGGACTTATCAGACCATACTATTTCGATGTTTCCAAATTTTCGATGTAGAGCAACagtaagaatattatttttttgaaaacttgGCAAGTGTATTTTCGGTTGTACAAATTATtattagttaaattattatctAGCTTGAAAAAGTATAATAcgaaattattaatattctaatAGATGACAATGTTTAAAAACTACCTTTCAAAAAGATTTAAACATACcctttaatttcatttttgtaGTAATATTTTCTAAACTTAGAAAAAACTACCAAAACTACATACCAAACATGAAAGTTAGCATTCGCAAAATATCAGCCAATTAAAAAAGATTTATCAAATATATTTC…
Chromosome1	726	p2	(CT)9	18	2864533	2864550	tattaaatctaaCCATCTTAATATAATTAAGAGAGCGTTTTTAACGgccttaaaaattaaaaagatataatttcgtacatattaaaattcaaggtcaaaaattataattagctaTTCACTTATATAAAAGGTGACATGGCACGTTGAAGACACCCTATAAATCATAAACCTAACCTAACCCCTTCTTATCTCACTTTCTAATCTCCTATCTTTTACTACTACTGACTAAAGATAATACAGTCTCTGACTTTTTCAAACCGGTCCCACCTCTCTCATCTCACTCACTCACACCCACGATCACATAACAACGACCGTTGATGCCTTGATGGTCGTTAACTACTACCCTCACACCAAGGGCATTTTCGTAACTTCACCCACATACACACATATAAGAAACAC…	TTCTCTCTCACATTCATCACCACA	24	59.716	gaagagagagagctttggtGGTAA	24	60.021	465	669	205
Chromosome1	727	p3	(ATC)5	15	2865148	2865162	AATAACAGTGTTATTATGGAATCAGTAATATTACCaccaaagctctctctcttctcaCTCCCCAACCAACTCCCGGAGCCGTCGAGCGGCTCGGCTTCACCGCCGCGGCGAGTCTCGGCTTCGGTTCCTTTCAGTGGGAAGAAGCGCCTGGGAAGCCGAGAGCCGAGCCGAGTCGTCAAGGTGGTGCAGATCAAGAGGAGGAAGAGAAGTTTAATGATGAAATCGTTGGAGCTTCCTCCAAGGTTGTTGGGTGAGGTTAAATTTACGAATATGACCTCGTCATCGCCTACTACGGTGCTTTATGGGCCTGAAGTGGGCCGGTCTCTTTCGTTCACGTTCTCGTTTCGAAGCCCAAGTGGTGATCAGAAACTGAGCAGAGATAGAGTTGGGTATTTTGGG…	GTTGGGTATTTTGGGTCTTCAAGG	24	60.021	AGGCTGCCTCTTCTTCTAATTCTA	24	59.034	385	605	221
Chromosome1	728	p3	(TTA)8	24	2865550	2865573	TCAAGGTGGGGAAGTTTtagaaagaataataataataacaataaggTACCACCTGTAGTCGTTGGGGGTAGTTTCGACATTTCACCTAAGGAGttttatcatcatcatcatcaacatgGTATTACTACTACTTCTAGTAATAATACTAATCATGATTATAATGGAAAAGTCAAGATTAGTAGAATTAGAAGAAGAGGCAGCCTTTCGAGTTTTTCTAACGCAAAGTCACATTTGTTGGTAAGTAACGAAAACGACATATTTATTACACAATTTTcactacattttttttaaaaaattatattcattttTAACCAAGAGGTTACTTAGTTGAAATTAGACTCTAATGATAAATATTTTCCATGCATAACTAACAGATTTATTTAAGTTTCATTACTATAT…
Chromosome1	729	p2	(TA)7	14	2865751	2865764	CTTTCGAGTTTTTCTAACGCAAAGTCACATTTGTTGGTAAGTAACGAAAACGACATATTTATTACACAATTTTcactacattttttttaaaaaattatattcattttTAACCAAGAGGTTACTTAGTTGAAATTAGACTCTAATGATAAATATTTTCCATGCATAACTAACAGATTTATTTAAGTTTCATTACTATATTACTATATGTAGTAAGAGCATTATTATTGCATGGATCTATATATACACCACTATATTTATACCTAGCTATACGtactatattataaaatatggtattattttattattattattattattattattgttgttattataaCATATACAACTCATGAATTACAAAAAGGTCACATGTTATAtgcattatgttatatatatatt…
Chromosome1	731	p2	(TA)8	16	2866086	2866101	aaCATATACAACTCATGAATTACAAAAAGGTCACATGTTATAtgcattatgttatatatatattgccaTGTTCTATCTCGTTTATTATTAGCTAATTTAATTTGCCTAAATATACTATATAAGCTTTTTCTGCAAAAAAGAATCAACCAGTGAAAcagaatttttatatatatatatattaattttttaattattttcttaataatGGTTTGCTGCGGTTTCTATAGATGATGATATAGTTGGCGTTATCATGGAATATTTATCTTCTTTTTGCACATTAGTttattgatattattattattattatatacaatCAATATCAgctataattaatatatatatatatataatatacatggTAATAATGtatacatttttaaaaaatgcaGGCAAGCATTT…	AAGTTTTAAGCAAGTGGTCCCATG	24	59.961	TCAAGAAGATCGACCAAGACTACT	24	58.989	404	559	156
Chromosome1	732	p2	(TA)6	12	2866322	2866333	TAGTTGGCGTTATCATGGAATATTTATCTTCTTTTTGCACATTAGTttattgatattattattattattatatacaatCAATATCAgctataattaatatatatatatatataatatacatggTAATAATGtatacatttttaaaaaatgcaGGCAAGCATTTATGAAAGTTTTAAGCAAGTGGTCCCATGGAGACGCAAGCAAGAAAAACAGAGAAAAATGGGCTCTTCATCATAATAAATAtgtatctatatatctatatctatatatatatatataatgtattaaATAATCATACTAGTAGTCTTGGTCGATCTTCTTGATTGTGGTTTCATTGACTTTTCTATATAAGCTTCaacttttctttatttttcctttCATGATTTTGTATATAGCTGG…
Chromosome1	733	p3	(TCA)5	15	2867327	2867341	CTCTTCCACAAGCCTTTTTTGTTCTTCTAACATCATTATCTCATTATTACTCAATCCCATATTCTGCATTGCCCAAAATATCAGCATTAGATAAGTATATTACTCATGactatttatacatatatatgacaAAAACACATGTATACAAACCTTGACATTCTTTAAAAGATACTTTAAGCTCTTGAGTTTTCTATGAGGCCACCTCATGATGTTAAGCTCTCTGCATCTTTTCTTCAATCTTGTTACTCCAATTCCCAACTCCATAGCAGCATCTTTGATTGGTAATTTGAAGCACCTTTGAATCTCATCCAATTCTAATTGAGcaactttctttttcttcttcctatTGTTATGATGaccattgttattattattgacTCTACTATTTGACATGGTAAC…	CAGCCTTGAAACATCATACCCAAT	24	59.597	GGTTAATGAAAAGCCCCACACAAA	24	60.444	466	595	130
Chromosome1	736	p3	(CAA)11	33	2873910	2873942	TTGGGTCTTGGATTGGTAGTCGTCGATGGGTTGGAGGCACGGTAGTTGGCAACTGTGAATTGCTAGGGTCTTCGTGTGTTAGAGAAGATTAGAGCGAGAGAGAGACCGAGAAAATATCTAActaattttgatatattttgATTTAGTGTGCCAATTTTGTccaaatacaaaaatattaatttaaattttccttttaatattatattccttattttaattaagttttttagTTAGGATAGGAAGAAAACATGAAAAGGAATCTTAGGAGGAGACTAAGAATGAACAATCATCATTcccataaattattattttttaatagttttggTCTTCTACGTGACCCCACTTTATCCCACCAATCACGGCACTAATTATTATTAACACTATTAGATAtgtcaaaaa…	CCACCAATCACGGCACTAATTATT	24	59.662	TTGAGGTATTTCAGCAATGTGAGG	24	59.298	350	620	271
Chromosome1	737	p3	(TAT)5	15	2879799	2879813	ttgcaaAATTACTACATTGTACActgtaatatatataaaaaaaaataagattaaaacAATCTAGATATCAAACACTCAAAATAGGTGTATCGATATATCCATTTGAGAGTAGTACCATATAATTTTGGGGAGTTTTCAATATTATacttaaaattgattttatttataaaatacctTTAAGAAAGTTATTTGCACAAATACCGTTATGCCACATCAGCATACAtaccaaaaatcaaaataattaccgaaaatagaaaaaaactgGAAAAATCTCGTTTCCAGGAATTTTTGCTTTTTGGGagttttgaaaaatagtaaCCATTTAGTTGCTTTTGATGTGAATAAGATATCAATGAGTTACTTTTTcactaaaaaatttatttcaaaattttacacata…
Chromosome1	738	p3	(GTT)5	15	2882513	2882527	tctaacatAAAAATTgacttaaaaattataatagaaGATTCactcttaaaataaaattaaaaaaaataattagtatttataAGTATAAACATGGTAATAAAAAAAGTGGGTTTTTCATATAGACTCATCTGCAGCGCATAGGACGCTGTGTGGACCAtatgaaagaagaaaaaaggaaatGGGTCCCAAATTAAATGGTAATGATTTAGGAAACTCACACTTTGGAGCAGAGACTCATGACCATTTTTTCCTTTTCAACTTAATAATTTCctaatttcttttattaattttcattgTTTTTTAAGCTGCCAAAAGTGCAGACTTTTTACTCTTCTCTtactacaaatatatatatagactatGGCCAGGATTCCCTTGTCTATGGACCTATGGTTGTTG…	TGGTTGTTGTTTCCTTCCTActact	25	59.869	AACCCACATCACAATTCGAGTTTC	24	60.023	391	660	270
Chromosome1	739	p2	(AT)6	12	2889541	2889552	aaaatattatatcaggGGCAAAACAGTATACCAAACCAAAAAAATCTAAACCCTAAAAGCCCTCACCCTCGACTGTTtcccttctctctttctctctctcttcttgtGCTAACTCTCCCACCGAGCTCCGCAGTCAGTCTCTGCTACTTTCTCTTTATTCGCGGTATAGTTCTACCGACGCTATTCTCTCATTGTTTGCGACTATGGCTACTGCCTTTCACGAATATATTATATGCCTTGATGTTATGTTGGTAATGTTGTCGATTTCATTATGTTAATATTTGTTGTATAGGAAGAAAAATGGCGGAAGAGGAGGCAAAGGCTTTATCCTACATACCAGAAACAATATTGAAGAAGAGGAAAACCAATGAAGAAGTAGCCCTTAGGAGGAAAGCCCAA…	TTTGTCAAAGAGTTTCGCTACAGG	24	59.727	AGCAACTAACAAAACCTGGATGTG	24	59.962	463	758	296
Chromosome1	740	p2	(TA)7	14	2893354	2893367	GCTTGTTGAAAGTAATTTTGATATTTcctttttttattgttattttcattagataagaaaatcaGATTAAATAGAGTAAAGTGTTTTCacttttttattatattgagTTAAACGAGTATGTGGTTTGTAGTCTAatatttgtaaataaatttGGTGATATTGcttatgttattttagaaaataattagattatttctattgtttatattattttttcaaaaagctttagatgtttttcttatttatattttttatgctGTTTATTAACATGAGATATATTTATTCGTGATATAGTTTTTGCTAGGGGTGAGCATTTAACCGTTGGGCCGACCAAACCGGCCAACCCAACCCGTTTTTGGGCTGAAACAATCCTTTATTTATTGGGCCGAAATTAAATGG…	TATAAAAGTCCCAACCCGTGATCA	24	59.775	ATGAATGATGAAGAGAAAGCAGGC	24	59.661	402	573	172
Chromosome1	741	p2	(AG)9	18	2910108	2910125	AATTGAACAAAACTAATCAAAATTTGGAAGAATTGAAACTCACGTGTATTCAGACTTTTTAGTTGGCACAGAGCTCCGACCCATTCCACGATTATCAAAAGCACAAACCTCGATTCCATCACCGCCGAAACTAGCCTCATTGTCCGAACAATCACCAACCGGCGATTCATCGTCGTCGTTGGGCGTCTCGGTTCCCGTCAATCCTCTAATTTGAGGTCCCCAGGATTCATGAGTACCCGCCAATCCTGACCATTGATTAAATCAACAACCCAGAAAAATTAGACGACAAATTAATTCAGATACGAGAATAATTCAACGAAGAATCGATAATTGAGTTTGAATAATCGAACCTATAATGAGCAGAACCTTAGTGGGTCCGTGACCGTAGGTTCTGTAAAA…	TCGAACCTATAATGAGCAGAACCT	24	59.35	GGATCCGATTCAGATACTCACACA	24	59.962	345	565	221
Chromosome1	742	p3	(TAT)6	18	2910758	2910775	AAGGAGTGGTTGTTTGCCACGTAGATGGTCGGCTTCACGACGCGGATATATGAGGTCAAACTAATTCAAAGTCTAACATATTCttctcatttaaaaaaaaaaatatgttccaCAAAAATTCTAAACAAAATTGTTGTACTCTtcttattagtttaattaaatattaaatataattttaaaaaataattgtaaaatattactaattatgatattaaaaaaaaatatttcacactactaatatataatattaataaataatatgttaaatactattattattataaaaaaataccattattatttgtgtaataaaaaaaacatttaattacttaaatcAATCAGAAATTATCACGTAATTATTGACTTGACActtaacaatataaaaatacaatttaaatt…
Chromosome1	743	p3	(AAC)7	21	2932071	2932091	CTTACTTctctatgttgatgatatgttGATTGCAAGTAAACAGATGGGAGAAATCATCAAGGTGAAACAAGCTTTGAGTAGTGAATTTGACATGAAGGACTTGGGGTCAGCTAAGAAGATACTTGGAATTGAGATTTTCAGAGATAGAAATCAGAGGCAACTGAAACTATCTCAGAAAGGTTACATCAACAAAATCCTAAATCGTTTTGGATTTGCTGATGTGAAATCTGTGTCTACTCCCATAAGCCAACAGTTTAGACTGTCTTGTTCTCAAAGTCCTTCATCTGATGAAGACAAAAGTTACATGGAGACTGTGCCTTACACTAGTCTTGTTGGGAGTCTCATGTACCTTATGGTCTGTACTAGACCTGATCTATGCTATGGAGTTAGCATAGTCAG…	AGTCTTGTTGGGAGTCTCATGTAC	24	60.021	ATCTTCTCGAATCAAGGTCTCCAG	24	59.901	326	578	253
Chromosome1	744	p3	(TAT)6	18	2943222	2943239	AGGAAAAAAAAAGCTTCTTTTCTATCTCAATTCTCAAGTAAGTAGTCAAAGAGTATTATAATTCTtattcttcttcaaattttttaaacaaaaacaaatattcaataaagGGTTCCTGTAAAAATGTAACTTTGTATTATACATGGCTAGAAGGCCAGAAACTTAATCAGAGATACTATTCAGAAAACCAGACATTAAAGAAAAgtaagaagaagagagagaaagtacCTGAAGCAATGGAAAGAGAGAGGAGGTAGAACACGGGAAGCTGCCGCCATTGGAGGGAAGGGAGAGTAGTTAAGGCGGTTGGTTTTTCATGGAAGATTGGTAGTTGAGTATAGCAAAGCAAGAGGGGCTGAGTCTGAGTGAGAGTGAGCAAGAGATAATCAGAAAacgctt…	CTGAGTGAGAGTGAGCAAGAGATA	24	59.36	tttaaatagtcCGATGAACACCCG	24	59.128	362	660	299
Chromosome1	745	p2	(TA)6	12	2946018	2946029	agtttgaaaaaattaaaaattcggACTAAATCAATCCATAAAAAACCcctattaaaattaacataaaaacacaatatattagccaaaaaaaaaaacacacaataAGGTAAAAACTTAgtgaaaaatatagttttaaaaaaatcacaatGAAATGTTACATTTCTGAACATATTTGACATCATTCACCGACCATTTTATTGAAAGAAGCCATTTTTTTGAGTCGACTTAAGAGTATTAAATATATAGTAAACCCAATAGAAATGTTAGAGTATTAACTAATTTATTATCCATttcaccaaaaaaataaaaaaaaaataaataaaaaaggttAAATTTATTGTCTAAGAAAATTTGCTGAAACTCTCTTTTATCTCCCCTTCTGAGACcactttttgtaaa…
Chromosome1	747	p3	(CTC)6	18	2961252	2961269	ACTGCATTCTTTACAGCATTGACATCACCTAAAATCTGCAAAAATGTcagaaatataatataattaggCTTTTGttcaaaacaaaaagaaaaacatagCTCTTTTCAAAACTAACAAAAGAACACAAACTTAACATGGTGATTCACACAATGTCAGTTCATGCTTGCAGTCCATGTTATAGAATGACAATAAGCAAACCAACAAATTAGATTTAAGTAcatttatttttgacaagtTAATAGCAAAAACTCGATCACAAACTATTAATATAACATCAATGAGaccttaagaaaaaaaaaatgcagttACCATAAACTACAAAACGAAACAAAAACAAGCCCTGGCACGCAGTTTTCTCTTATGTAAATATCAGCACTTTGTTATCCCTTTCTTCAAATA…	TGAGAAATGGGGTGAGAAATGGAG	24	60.568	AAACTAGTGCTCGAAAACATGGAC	24	59.787	469	683	215
Chromosome1	748	p2	(CT)6	12	2963047	2963058	GAAAATCAAAGAGATATGATATGAGGAAGAAACCGCTAAGCAGTTGTCAGCTAAGGGTTTTAACGCTTCGGTAAGccatagctttttttttttttttttttaatttaaaagtgaCTTTACTCTCTCACCACACCATCAGTGATATCAGAAggtaatttgaaattaaaccaCTAAAACGACGTCGTTATTTTGTCCATATTATAGCTAATTAGtaatgggaaatttgaatttctatgcatTTTTTAtacccaaattaattatttaaactaaACTTATAACTCTTGAAAAACTAGGACTATTTTTACCTaaaccccaaaatacccccctcattattctcaaccatttctctcttcctcctttctctctcaaatcaaacccattctgaaatctgaagaaaaa…	tctcaaccatttctctcttcctcc	24	59.776	ATAAGAAGGCCTAGACATTGGgac	24	59.897	334	586	253
Chromosome1	749	p2	(TA)10	20	2966964	2966983	gcgaattaaaaaatattatggtgATAAAGAGTCTCACATGTTGTGTCCCAAAAGGATTAGCGCTTAATACTTTCCAAACTCATATTTTATATGATGTATCATGCTAATTTGTAACATCGTACTACattcatatttttttcatatcGGGTTATGCTTGATGCTTCTCGAAGCCGTATCGATTTCATATcctgtgaaaaaaaaaactcatattaACAAAACTACTCTCAAGTCAATTTACTCAAAATTGTCATCGTGTAGTTTGATTTTGATTATGAGTGTTGACAGGGCAGGCTCAAGCATTGGGCAGCTTGGGCCATTGTACAAGgcccttattttttttaaggtccaatttttttttttaaagaaaagggcttttttttctttttttttcctattata…	ATGAGTGTTGACAGGGCAGG	20	59.963	GCCGGCTTAAGTATTTTAGGAGC	23	59.75	272	571	300
Chromosome1	750	p2	(AT)7	14	2968000	2968013	GGTGtaataattttaagaaaatatcacTAACCAATCACGGAACGTTACTTTTAGGTAGTATTAGACACTACCGATGCCTAATAACAATACTCATTATTCTTTAGCTTTTTATTTTGGTATTATTTAACCTTATTTTAAACCAATTGCTGATATGTGTCCTACTAAGCTTTGATACTTGTCTATAGGGATGTTCGTGGTATGGGCGGTACGagttttaatcattttttcaaaccaaatcGTATATGTGGTTTTTACAATTTGTCAAACTGCAACCGCGCCACAAGACCTTAAAACAACGAAAAATCACACTGCCAAAATGCAGTACTATGCAGTGTAACTTAGAGTGTTTATACtattataattatcaaatattataaaaataaaaaaataatttaataa…	GCCACAAGACCTTAAAACAACGAA	24	60.439	TTGAGCACATTATTACTGAGGGCT	24	60.08	277	554	278
Chromosome1	751	p3	(TAA)6	18	2979408	2979425	aattataagtataatttagtagtaattaatctaattccctgtggttcgacctcacctgcgtgagtatactacttgattgcgtgcacttgcgtagtaattaataattttcgcaacaatATCTTATACTAAATGCTCCCTAAAGTTTTTTATAtctatttagaaaatttagTAACACATGTGACGAGACATGAGGGGATGCCTTTCCTGTAATGTTTGGAGTAACAATACTAGTATTGTTAATACGAGTCGGATTTTTTGATACGACACAAAATCGACATGAGTTCGAAAGGTTTGAGCATAAGCACGACCAGACATTAATATATATGGGCTTGGGCACGACACGACTCGATACTACAAATTGACACGACATTGCATGAATAATATGAGCTTAAGCACGAT…	CACGATAAACCCGAAAAGTATGACA	25	59.651	GTGCTCAAATTCGTGTCGTGTTTA	24	60.551	430	727	298
Chromosome1	752	p3	(TAC)5	15	3001391	3001405	TATATGATTTTGTACTAAGATTATTGTCTAGGACAACCCAAATAACCATAATCCCAATGTTCCATTAAGTTACTTTGAGATATCAATGGCTATTATGAGTAATTAGATGATCatgaaatataatataacaTATTTGAATGACAaactaatattaattaataacataGACCCATTTTTCAATATAAAAAgattgatatgtatttttttttcagcattatctttttattaaaatatatattttttttatagatttatatatgtaaatatctaACTTTAACCATGCAAACCAATAGGTctattaggttaattaaaagttaaattaatattgtttatgtatatataaaggCTACGTTGGAAAGTTAAGAAAGTACAcaagtataatattttttttttgagaaa…
Chromosome1	753	p2	(AT)7	14	3001601	3001614	agcattatctttttattaaaatatatattttttttatagatttatatatgtaaatatctaACTTTAACCATGCAAACCAATAGGTctattaggttaattaaaagttaaattaatattgtttatgtatatataaaggCTACGTTGGAAAGTTAAGAAAGTACAcaagtataatattttttttttgagaaaaagtaCACAAGtataatatgtatatagtaAGTTTCATACTTTGAATTATAATACTATTACATACCCACGTAGTATATTACAATCAAGTAGTCTCTACtaatactactactactacttctaattaatataatataaaaaaacactcctaataaactatatatatttagatgaAATTACAACATAAAACATATCTCTTCATCATATATATTT…	AGAGATAGAGAAAGAGCTAGTGGGA	25	59.866	GATTGGTAGGAAGCTTGCAATGAT	24	59.66	426	653	228
Chromosome1	754	p3	(CAA)5	15	3005768	3005782	tattttaggcacttgtaaaaattttgggaacgtccaattacagccgttatgctgccgaaatttcgagATTCTTCCATTCCAAATGTTAATTGTGAGTGTATAACTTTTGAGACTAACATTAACCAATAATATTATAGTGGAAAAAGCTTGGTAGAATTAATTGAGAGAaggtcaatttttattttttttcactgAATAATATCAAAAATATTCTTGTGTTGTTTAGTtattaacaacaaattaaataatatttagtcTTTGGCTTGATCATTACTAATGATTGTAAAATTTTATTGTCTTCTTTACCTAATATTAGTTTACGTTTTATTAAACGATCAGCAAATCGAGTGGCCTATTTTGTGGCTAGACGCTCTCGATTCTACTCTGATCGTAGCATTC…	CTCTGATCGTAGCATTCTTGAGGA	24	59.963	AACAACAAATATCCGAGCACCAAG	24	60.083	383	679	297
Chromosome1	756	p2	(TA)9	18	3008533	3008550	aaagaaaaaaaaaattgttaaattttatttattatttttaattatttttcatattttaaaattattatttaatattaaaataattaaaattatgtaAACTAATTTGAACATGACATGTACATTTTTATACATGTCCGCTATCATATTTGGCACTTAACAATgtcttttacaaaaaaataaataccaaaatagtcaatttaaaaaaatttaataccaaaaattaatttattggaggttaaaaattttaaatttagagttCAAATAATATTCCCGCCAATATgtttttgttatattatttatacacATTTATAGTATATATAGTGCACACATAAACCCAAAGTACTACAATACAAACTTGAGTAGTACTTAGACTTTAGTATCACCTCTTCACAAAATAAT…	CCTACTACGTACGTCATGTTAGCA	24	59.966	GTTTCATGTTTGGTACCACGGAAA	24	60.202	402	601	200
Chromosome1	757	p2	(TA)6	12	3009175	3009186	TTTTCTAAGTCAATGGATTGAGACAAATTGGGTTACACTCCAAATCAAATttataataacaacaaaattaagcattaattaattattaattactaattaggcacatatatatagagagaCAATGTTTTATATGTTGGTGAGTCCATTAGTAAGAGCACTAGCAAGAGACAAGGCCGACAACTCAACACTAGTAAGAAATTTCTTATCATCATCACTAGCTAGTAGTACTAATTTTAAATCTTTACACCTAaagaaatttatattaaaaaggAGAAAAAAACCAAAAAGTTAGACTAATAATCTTCTACAAGAGTAATTAATGTGTTTGTGATGGTCACCATGATTAAATGCTTCTTATTAATTCATTCAAATTTCCTAATTAAACTATTTAGTACAAAC…
Chromosome1	758	p2	(AT)8	16	3009830	3009845	ataccataagttgatttataatttgttgatgGGTCAAATTATAAATACTTATAACTCATTCTATGATGaagctataaatagatagtagTCCCCAAAAAACACTAAGGTTCCTGTATTCTCTCATTtcccataaaaaaaaatacttcaaagaAATATGATATTCTTGAAAGATCATAACCCTTGTGCAATCTTCAACAATGATTTTAGGTTAGGGTTTCTTATAGCacttttgaaatataattaGATCTTCGATTATTTGTGTTTCTTGAGTATTTTATGAATCCTAACATATGTAAAACAAGAGGAGGAAATTTTTATATAGTTATGGGCTTTCAATACCGTGTGTgtgaaaaattgttttttttttttagaaaaaacatgtattttatgaaaaaaaaa…
Chromosome1	759	p2	(TA)13	26	3020438	3020463	AAACATCAAACAACAACCAAACCCAAAATTGTTTGAATAAAGTTAGGGAGGAGTTGGATCATAGAGACTCTAGTGAAAGAAAGAATGTAAACTAGAAAAGGAGGGACATTGAATTTCAAAAGCTCCATGCAGTTCCTAGTGACCATAGTTTCACCTTTGGCTAATTCAACTTCCTTAAAATTTTGGTCCAATTCTTCTTTCGTCAACATGTGGAAAGTAATCACTTATGGAGTAGGGTACTTAACACATATCTCATTGAAAGTGACTTCATACTCGATTTTGAATTCAGAATCCTCAACATAAGAAGCTTTCTCAGTAATAGATTTTGTTCTACCCTTAGAAGATTTGAAGTCATTGTTAAGACGAATGGTATCAAAGAGCTAGAGGAAAGAAGGAAAT…	GAAGGAAATTTCAAGGTGGAAGGG	24	60.021	TTTGAGCTTTGATGTCGAGAAACC	24	60.024	391	687	297
Chromosome1	760	p2	(AT)15	30	3021544	3021573	ACTCTCTTGGAATACATTCTCAAGAACCCTTTGAGCTCAAGAAGCAGTCACACCAAACAAATTAAGAGAAAAATTATGTAAACTGTTAGAGATTATATTTTGATTAGACTGAATCTAGTGTAAAGAATTCAAAATTTGAATATAATTTGTTTATTGAACTAATTTTTGGCATCAACACACATAACATGTACTTTTTATTGTAATTACTCCAAATCAAACGGGGCATAGTGGTCAATACGATATAAATGAGATCAACCAAAGTGCTCTATATGGCATGAGATAAGTCACTATGTATGATAATTGCTTGGTGAACCCTAAAAGGTGGTACTTGCTATTCATATTGCATAATACATAATACATACTCATTGTACTTTTTTTTCAGAGAATATATACCTTATG…	ACACTACCAATCTCTCTACCTCCA	24	60.017	TGAGATGGTTCAAAGAAGGTGCTA	24	59.958	457	607	151
Chromosome1	761	p3	(ATT)5	15	3021717	3021731	AACACACATAACATGTACTTTTTATTGTAATTACTCCAAATCAAACGGGGCATAGTGGTCAATACGATATAAATGAGATCAACCAAAGTGCTCTATATGGCATGAGATAAGTCACTATGTATGATAATTGCTTGGTGAACCCTAAAAGGTGGTACTTGCTATTCATATTGCATAATACATAATACATACTCATTGTACTTTTTTTTCAGAGAATATATACCTTATGCATTTGTCTTCTTTTTTTTCATTGTTTGATTTCATTGTTGAAAATTGTGGGCATGAAACACTACCAATCTCTCTACCTCCATTTGTtaatttgtaaataaatatatatatatatatatatatatatatatacactacatATATGCATGGTGGAGGAGGGTCATATCATATCAC…	TAGCACCTTCTTTGAACCATCTCA	24	59.958	CTCAAATACAAGTCGGCAAAATCC	24	58.905	411	594	184
Chromosome1	762	p3	(TTA)5	15	3021880	3021894	CATATTGCATAATACATAATACATACTCATTGTACTTTTTTTTCAGAGAATATATACCTTATGCATTTGTCTTCTTTTTTTTCATTGTTTGATTTCATTGTTGAAAATTGTGGGCATGAAACACTACCAATCTCTCTACCTCCATTTGTtaatttgtaaataaatatatatatatatatatatatatatatatacactacatATATGCATGGTGGAGGAGGGTCATATCATATCACAAAAGCTTTCATAGCACCTTCTTTGAACCATCTCAAAAGTTACAAATCCTTACCATATTCATATATAGTACCAACATCTCTCTTTACTCTCCAAatttagattattattattattctcatTATAATTTGGTTGCTATGTATTCAAAGGATAAATTCTTGCATG…	GGATTTTGCCGACTTGTATTTGAG	24	58.905	GGTCTCGAGTGTGGATCAATGAt	23	60.181	408	707	300
Chromosome1	764	p3	(ATT)5	15	3023974	3023988	tgGTATATTAAAAGAATAGTCTAAATTTTTAGTATGTTTTAACAAATTTCCCTATAAAAAATTCATTATAAGGCTATTATTTGTGATGTTGAATTGGAATATAGTGTCTATAACAAAGCTcgaataaatatgaaaaatatatgtatgttgagaataaatttaaataattatattattttaaaatataaatcagTAAAgagaaaaattatcaaaaatataaTACGTATTATCAGTGTGATATCTAAGGGTAATACTATGGTAGGACCTAgcaaaagttccctaccggtagggaactttttttttaactgtTGATTTTAGATCTTGTGGTTATTATGATGTAAGGTATATACTCTTACTATAGGACtgcttgtatacaattaaaactttatccatattata…
Chromosome1	765	p2	(TA)6	12	3024703	3024714	AACCACTGAAAAACAGTCATAACACCAGAATTACGCACAGCCTAAAggcaaaacaaagaaaagactaggtgtaaacataaaaaaaccAGCAGTAATTATGAAAAGTCAAAAAATAAGAAGCCAAAAAAATGagtttagaaaaataattctttttaaaaataaataccaatataaaataattcaaagtaacttttaaaaaaataataataattcaaaataaaaattaataaatttttaattattaatatattttttcaaaaataataataattcaaataaaattaataaaattcttaattgttaatatatttttttaaaaaataagtatcattaaatattattataatatgtataagtTTTAATCGTATACAAGCATCCTATCGTAAGAGTATACACCTT…	tccctaccgtagaaaacttttgct	24	60.202	ATTATCtctaaccaaacgccacct	24	60.081	444	626	183
Chromosome1	766	p3	(TAT)5	15	3027454	3027468	aaaattatatttaacactttaatcataattaaaaaataattattaattaaaattattttacaattatatttaattaatttataataaaattatttcttaACTTATTccaataattaatttatgtaaCAACAATTACTTAACATAAATGCAATAATTAACCACACATGCTTAAAACAAGTTATAAAGAGGCTAACTAAGAGCATCTCTAATGAAAATACAAATAAGTGATGTAAATGCAAAATATAGCTCATTCTGTTAAAAGTCTACTCCAATGGCGTGCTAAATTATGATGCAAAAATCTCACAATAACCAAAAGTGATCCAAATTTGCATCACAATATAGCATAATACAAAATTTTCAccacaataaatattatgtttttatatttaccattataac…
Chromosome1	767	p3	(ATA)5	15	3027908	3027922	cttgcattattattattttcttattaaagtTTACATTTaactttgtattattattattattttatattttttaataaattattaagtaagcattaaataacttattaaattttacattaaGATTTACAATTATGCATTGGAGTACAATAATAAAAGTTAATGTAAAAATCACAAAACtactttttatataaaattaatatagcTCAACATTTACATCTCTAATAATGTAGTGTAGTGTATATTatagagagagagtgagagagttTAGAAGAGCaagatgataaaaaaaaaagtaagtatttacatatattaaattaattaattacatgaatGAATGAATATGAAGtaatatatatgaattttatAGTTATAGTTCATCATGGAAATCATCCTCAAAAT…	CTCGTGGTTCAACATCTCTTCAAG	24	59.849	CAACCAAACCATACATGCAGAACA	24	60.262	443	665	223
Chromosome1	768	p2	(AT)10	20	3029262	3029281	GCATAGGAGAGTTCTCCAGGATGAAGATAACTGAGTATGGGAATCAATTCTTCAACTCCCAAAAACCTGTCACATACAcattaatacatataaaattttACACTATCACCAAATTAAAACCTAGCTACCTTTACTTCTTTTATTATgtatatagataaatatttatatatatcattttataGTACCTTTTATGTTTCTCTCAGaactatttttgtatttttttttactcaATTTACACACATGAGCTGATATTGTTTAGTTTTCTCTTAGAATTAATTTAACTAATTGTACCTTATTGTTGAAATAATACAATGGTAATAAAATAGTTCAAAAGTGTATGAGCTAAATCTTCCCAAAtatttttggtaaaataatttatgtTTGTCAAAATTagttaag…
Chromosome1	769	p3	(GAA)6	18	3037216	3037233	CATTAAAATTCGGACAATGTCGGTGGCCGGAAGGTAAGGTTGGAGGTTGGTTTTGAGCCATTGTTGAGCTGAAGCGAGCTTAGTGAGATGTGGGATTTGATCGTTGGGGATAGTAATGGTGAGTGAGATTCCAGTATGAGCAAAAGCTTTGATGATTTCTGGGTTTGTATCGAATAGTCTAATTTTGTTGATAATGGTGGATTTAACAAGGAATTTGGCCACTTGAGTTGGTGGTGGAAGATCATCTGCTACAGTTCCATAGTTAACCCCAATACCTTCTCCTCCAACTCCTACTTAGCAGAAAAGCAAACCATTAATACtagtatattaaatatataaatgtaatttgtAAATGTATTGATATATAGTGTTGTATTTGTACCTGAATGGAGAGAAGAG…	GAGAAGAGATGGTGAGAAGAAGCA	24	60.082	TGATTGATCCCTATGTCTGCCAAA	24	60.08	392	615	224
Chromosome1	770	p2	(AT)9	18	3037621	3037638	AGAAGAAGCAAAAGAGCGAATCCAAGAGGAGTTTCCATGACAGATTACAGTGAAGAAGATTACAATGTCAGTGGTGGTAGAAGAAGCCAttggtgaagaagaagaagaagaagatatgCTTTGCTTTGGAAATGGGGGATTTTGATATCTTGTTGGTAAGGGTTTAGTATAATACACGATTATTAATTTGGCAGACATAGGGATCAATCACTTTGAGTACTACGTGATCTTTTCCTTCGAATATTGTTTGTTACAATTTTATATGATTGAAATTTGATGATTTGGGTTGTATTGCATCAAGTTatttaaaaagaataataacAACTAtacatcttaaaaaataaaatagaaagtcATACACCCACATAAATTGTTGATCATTCGAAGATCTATTGACTA…
Chromosome1	771	p2	(AT)6	12	3041509	3041520	CAACTAATTCAATATTCTAGGTACCAGGTTACTTTAGAATCATCGAGTTACTTTTTGATGTTGCCAATAAGTTGCATGTGTAATAGTAGTGtcgtttaaaaaatattatgttactTTTTGATATTGCCAATAGACTACATGTGTAATGGTAGTGGTATTAAAAATATATCGGgttactttgtgatgttgtctCTAGCATATGTTAATTTTTATGGCATTTAAAAGTACTAGGTTACTATTTGTTATGCatgtaattatttatgttaCTTTAATAATGTTAAAATAAGTAGGTTCCTTTTATCATTATCTTTATTAATTGTTCCAGGTTACTTTTATAGTTACTTCTATAGTGTCCAAAAGTAtcaggatatttttttttttacgtttttttactatgtt…
Chromosome1	772	p3	(TAT)6	18	3048650	3048667	AGCTTTTCCTTTTCTGAGTTTCTGTTCTTATCCGTTAGCTGTTGCTCGGGTAATGAGAGACGTTGGCTCACATTACGTGGCATATTACGTGGCATGACACGTCGGATTTCTTAATTTAGGTGTCTTTGTATGTGCTCGATTTGTATCCTTATTTCGATTAAGGAAAGAGAAatagaatataatttttttcactaATTAAGATTTGGTTTCAAATTTTTAAGTggttaaatattttcataaattattgaaaatattaaatttaataattttcgtCTAATATTATTAACAAATGTCTTGCTTCGATGAAAGTTAAGAGTCTATAATTTAGTATGTATTAAACTTGAAGATATGAATTggtacatattaaagtttagaaatactatttaatttaatacatgg…
Chromosome1	773	p3	(TAA)7	21	3049490	3049510	accaattggaccctgtattttgttaaatgacaaaatggaccctgtattttttaaaatagtacaaataggaccctgaattgatttttataaaataaaatttaattataatccgatctaaaagtgttatgacaaaactgtttacatttttttgtatctgttcgtattaagcattgtcttcaagttggttgtattaaaaaaaaagttgtcaaaaattaagttcagggtcctatttttactattttagaaaatacagggtccattttgtcatttaacaaaacacagggtccaatctgtaacttttgcaaaacacagaatccaaaatagtatttaccctttatAAAATTTTAGAGTACAAATAttataaacgacatgtcgtttacagTATCATCATTGAAATTC…	GTTTTGGTGGCAAGACGGTAATTA	24	60.023	agaggtgttAAGGTTAAGCTGAGG	24	60.02	456	632	177
Chromosome1	775	p3	(TTA)18	54	3051965	3052018	attggagagtgtaattgaAACTCCTCAATTACttctaattacacagttacagtgtaattacatggtcagacaaCCATGCCAAATTGTATAATTACCTCAAATTATACACAAATTTAATTACATTGTATCTTTCTAAACGCATCCTAGATGTATAGTAAAATTATTGTTGAAGCCAATTAGTACATTATGTATATTGAAGGTAAAGTTAGAATTGGATCATTTATAATGAAGATAAAGTTAGAATTTGATTAGAATGAGTATTTTGAGATTTtgtaactttaaaatatatatacagtaaaagaaaaaaaaaaaaaaaaaaaaagggttttTAAAGTAATCTTTGTGTAGTGTAGGGtaatgtaataatatatatttgtttattttgtatTGGTAAATGAA…
Chromosome1	776	p3	(TAT)11	33	3052862	3052894	CAACAATAATTTGATGATGAGCTATCGAATAACAAATAAGACAAACcaacaaaaaaactaaaaaaaaaaatatatcacatAAACAAGATCAATTGCAATAATCTAAATAAAAGACACTCAAAATTATATTACATAGACAAAACTATTCGTGGAAGCAAAAACTTAATCGCAGTAGCAAAACCACATATTTCATACCAAGTCATGcctaaatccaaaaaaaaattagttagtttagccaaaaaaaaaaaaaaaaaaaaaaaaaaacaacaacaacttccaactattaaaaatttaagaacGTGAAACTAGataatgtataaatattttattaatttgttcaaaaagaaaaatagtttgttcatattaatatttattatttcttttatcaCATACTCACAG…	GGTAGCTGTTCATTTGACTTTGCT	24	60.023	TCGGCCAATAATAAGACCCTTCAA	24	60.08	445	642	198
Chromosome1	777	p2	(AT)6	12	3053320	3053331	TGACTTTGCTATCATTAGGCACATgagatatattattattatattattattattattattattattattattatgctttttttttttctaacaatttaacattttaggaaaataatccaaatttaatacattcaataataaaaaataaataattaccatATTGAAGGGTCTTATTATTGGCCGAACATAAATACCGTTTACAGCTAAGACCCTTATTATGGGTTTGTTTTGTTTCACTATATCGCatcatttttgaaaaaataatcattaataataaaattatgacATTAATTGTGCTTTTTGATATTAAAACGCATTGCGTTTAAATCATAAAACACCAATTAACATAAAGATTTTGATTTCTTATTAGGCTTCCTCTTCTCAGCTCGACTTTTatga…	TTCCTCTTCTCAGCTCGACTTTTa	24	59.477	CATACTATACTAGATCGGCTGccc	24	59.963	373	648	276
Chromosome1	778	p2	(AC)9	18	3054764	3054781	TAAGAATGGGATATTTATAGGCTCTAATGGCTCCGAATACAAAGTGGTCCTAAGGGGACAAGACGTCGCTTTTGCGCTACAGGTCGCATGTGCTGGAGGTGGCTTTGGTCCTCGTACCTTTGTCTGGTGTCAGATGGTTCCCGGTTACAGGCATGTGGTCCCAGTTGCAGGAGAGTGGACCCCGATTGCAGGTTGCAGGAGAGTAGTTGCAGCGTGTGGTCCCCAATTATAGGTTGTAGGAGAGTGGTTGTTTGTAGCGTACCCTTGGTCGGGTCCTTACACCTTGCAGATCTATTATCGTCGCTACTCGTACCTCCTTGCTTCTAGAGTTCTCAGAAGGCGTGGTTGTACGCTTTCTCCTTGCATGCCTTGTCCCTTGATTCCTCCTCTAACGTCACC…	TACAATCTCCGGAACACACTTACA	24	59.719	tctctcgattttcatgggtggatt	24	60.08	434	722	289
Chromosome1	780	p3	(ATA)6	18	3063143	3063160	cgtattgtattgtattgtattattgaattggattatacatacatatttttatataatactatgttaaactttaatttatactaaaatattatatatttaggtgtccataaaagttaatatcacatatagttttacataaaaatattatataaaatacaattcaatataatacaatacaatacaatacgacctaatacggcgttccaaacgagcccttaatgATGAGATAGAGGCAAAGTAAAGAGGAGTGGCAAATGTTGGTTTGGTCGGAAAATGAGTGTTTGGATCTCATTAACAAACCTTATTATCTCAAATCAACCATTTTTTAAAGCTTGATACTTTTGACTCACTCAATCAACatacaattatatattttattacaaGAAGAGTTTTTTAACA…	ACAGCTAAGTGGAGAGACATTTCA	24	59.716	GCAGGTAGTGAGGTAGGTCATATT	24	59.411	397	575	179
Chromosome1	781	p2	(TA)8	16	3064978	3064993	GACCTGATACTAccattttttatgtaaaaacataaaaaaatggcTAGCATTGGGCCACCATCGGACCCTATTGGACCACCAGATCAGTATGGATGAGAATGATGAGTATGGATGATTAAGTTAAAAAAGAAGAGAAGGGAGAGAAGGGTTTAATATAAATTGTgccattttttaaattttggtaaACTTGTGTTCAAAAATTTAAGATGCActaaatgtatgtatataaattcaattttttttatatgatattatacattttagttatttaaaacatcctactaaattttgtaaaattcataataatttacaataccATACAATAGTCTGTTTGAGCTATACTTTTTGTAAcgttaaatattttaaatttttcaaaaatttataaaatatttatataac…	CGATGCACCCAAACgagtaaatat	24	59.727	TCTGGTGTACTAATAAGCATGCCA	24	59.837	476	590	115
Chromosome1	782	p3	(GAA)5	15	3069789	3069803	CCCCAAGACAACacaaaaaaatctaaagaaaaaaaaacacaaaattcgAGATCAGTTTAGCagaaacaataataaaaagagAAACCAAACAACAATGTTAataaacaacaataaaacaaaaacCAAGAGATCCAACATGGATCCCAATCCAAACCCAATGAACCTGGTCTCTTCCCCAGAATAAAAATTCAAGATTTATTAAgtaaacaaaacaacaaaacaaaaaaatggcaatattaattagaaggaaaaaaaaaacccaaaattCTGCAGCAAAATAAGGGTTAAAAACCACTTCATAGTACACAGAAATGAAAACCCATTAAGAGAATTTAGAGATCACATGATTACACTTGAAGAAACGAATCCAACAAAGATTAAAAAACAAATAGTGGAGCA…	AATGGCGAATTGTTTGAgactgag	24	60.083	GTTTCTTGGGCCATATTTTCACGA	24	60.082	476	765	290
Chromosome1	783	p4	(AATT)6	24	3070546	3070569	CAAGAAACGAGATTTGGGAAGTAGAGTGTGTTTATAAacacatttatatttttctttttcaatattatgagaaaccatatttttgttctaattttaatttaatttctacaaataataaattattttaaattattaggACAATGTGTTTTCTTAACATCTTACAGACTATGTCTCATATTTTTATAACACTCCAAATTTTGTGTCTGAGAAATAAATCATTTTGACAGTTGTTTAagatttaatttataaattttgccaaattttaataaaataaatattcataAGATAATAATAACTAATACTATGcattttttgtttggaaagGGATAATACTATGCTTAGTAGTAATTAGTAAGTAGTTATTTACTCATTTTATTAGTTAAAAAGATATTGAAGAta…
Chromosome1	784	p2	(AT)6	12	3072093	3072104	GGTACAGAAATCaaagtttaaatataatttttttttattaggaaaatagttttataaaaaaattattaacaaaataattatataccttGCAAGAGCAACCAAAATTACACCAGGGGATTAAAATTACTGTGACTATAAATTTACAGTTTCAATGccattatttaatattttcatgttactaattcggtaaaaaaaaattaaagaatttaTCACacgtataattatatatttttttctttttttttagtatatctATAACAAATTATTGAAATTTATTTCGACACTCgcaataattttaattttttttacaaaaaaaaactctaaataactaaaatgaaaatattcttatataaaaaaaaatacatcccTTTTAAGATTTGGTCGGAAAAGTCACCaaaa…	TTTTGTCTGTGTAATAGCTGCTGG	24	59.544	CCCATTTATGTGCTGCTGAGTAAA	24	59.601	426	642	217
Chromosome1	785	p2	(AT)17	34	3074393	3074426	AAGAGCCCTAGATACAACCTAGCCTGCCTAAGGCCGACcctgaaaatatatttattacaacTATAATATATACAACATTCGATAAAGAAAAGTGAaactctttatatatataaattatatttctctCTTAGGATGCAAGTTAATTAACCTTTgctttgttttattaattatttcaatgATTTTGTACATGCATGCACATACAAAAGTTCAAATTAGTgggatataatatatattattaaactaCTTAGCTCCAAAACAaagttttaagaaaaatgttagttgcaaataaaaagaagaaaaacaccATAAGTGTTTTGGTTGAAATTATGAGCCaatattaattaacatattagaAAAAGTGAAACCCTAATGATACAATGTTTCCAAGTGTCCACAACT…	CAATGTTTCCAAGTGTCCACAACT	24	60.142	aggtGTCGACTACTCTCTAACTCT	24	59.777	376	581	206
Chromosome1	786	p2	(TA)6	12	3075795	3075806	TGCACACATATATATTTGTGGTTGAAGTTAATTAGGAGAATAAATAGGATAATGTTCTTATATATTCTTCTCatgatatataaaaaatatttatatgggGCCAAGCACATGAGCGCCATGCATGTGGCCATATATACCataattcatttattatatataaactgtatatatatactaataagtATATAGATGGCTCTAGTGCATGTTATTTTTTGGTTAGGTTAACCCAACAAATATTGATACTATACAACTCACAAACAAGATAATAATAATGCTGTATACAGTTAGTGCGTATAATACATAATATATGTATCTATACATATATGTGTATATGAGTTGTAAACTGAAGACATATTAATTACTTGTATAATTGGGTATTTCTTAATTGATGGGGTATAC…	CGCTCCTAAGATTCTTAATTGCCC	24	59.786	CACAATTGCAGTCTCCTTGGAAC	23	60.305	453	615	163
Chromosome1	787	p2	(AT)7	14	3076977	3076990	ttggtgttgtggttggagtgaaaatattttttgacgCTAAATTTAATGATAATGTAACACTAAATTTAGTGTATCCTTGAGATGCTCTAAGCTGTGAAAAATAGTACCAAATTATATTAACAGTTGACTCTCAATATTAAAACCTGCatttttaaccttttttttttctcttttaaaaaataatattaaatatgtgTTTGCCGAAAAAAAACCCAATTGTCTTTTATACCATTATTAATTTGACAAATTTATAATATACGCATATACATAGATTTCAATCATCAAACAATTTTAAATTCGTGTGCATGGTCCACAAAAGTCCCCATACTTCAAATTTTCTcaactatatattataaatatatagatatttaaatataatgaatatatatatccTCCTAG…	TTTAAATTCGTGTGCATGGTCCAC	24	60.558	TGTGCCTCTACAAACCCAAAA	21	57.98	291	567	277
Chromosome1	788	p2	(AT)8	16	3077533	3077548	GTAGAGGCACATgcattaatattaaatttgctatatgtatatttattttttcaatcaaaaaaatattatatattagtaACTAAATTTTCTCTATAAATATTTCATTGCCAGCCgacatgtaaatatatataaatattccaTCTgatcatataacatacatatattcGATcgattcattattttaataaataattaatcatataataataatacaatttattttaatattgtatAGTAGCCGACAAGTATAGTAATAAACTCATTACAATAATAGCTTGAtactatttaaaataattttctttccaATATATATCACctgtatatagtatatatacaacGTGATTTGGATACATTGcattataaattatatgttacatattacttattatatatatatgt…
Chromosome1	789	p2	(AT)12	24	3077757	3077780	atattgtatAGTAGCCGACAAGTATAGTAATAAACTCATTACAATAATAGCTTGAtactatttaaaataattttctttccaATATATATCACctgtatatagtatatatacaacGTGATTTGGATACATTGcattataaattatatgttacatattacttattatatatatatgtattacccattacatgatatataaatttaaaatgtgTGTTTGTTGGTATAATAGTGATATGATGATCTATTGTGTTttcattttataaattttgggaggtcatatatatatatatatagtttgttGTCATAAGGAGgtttagtttgtttttctttttcttaatttttttaaatgctatattaaattaaaatattgtaaaaaactcaatatatacatttataagaA…
Chromosome1	790	p2	(TA)8	16	3081546	3081561	ttaatttttttaaaaaataaaaatttaatgacgtGAACCAATCAGGTGTTGCCACGTggataatattttataaattatgctGTAAATTACtcaaaagtaaaatattttgCAAACATTGAGTAAGTGTAccattttgaaaatattaattattttatttgcaATTTACTAAGAAAAAATGAGGTTGCTCTCAAGAATACTTTGTAGGAGAAACTCTTTtctaaaatcaaaaaaaaaaaaaaaaactatattttacAATAAATTGTTATATGAAAAGGgttaatttctaaaataaaagaaaaaactaaaGAGAGTAACTAATTATAGATTGAATCTATAGAGGTCAAGTACCAATCTAAACTCAAATCTCACAATATTGCACAAGACTTATCTCAGTACATT…
Chromosome1	791	p2	(TA)8	16	3092570	3092585	tagtgtaactctatttagttataacctcccaattagaaataatttacttggtctcaagtgtattcttgaatagaagttctactgtatatataaatattgggAAAATCTAATTTAGGACTGTTTAGTTCTTCCTTATAGAATTGGGAAGACTATTACCAATAAGAATAAAGCATTCTAGTTGTACACGTGATGTGGTGTTACTTTTATacatttgagtttttttttcaattaaatattatgGGACACGATTTGTCCCGTTAGTGTACTTTCACGAAATGTATTCCGTGATGTCTTAAGCCGTTAGGTGATGTACGGCAGCCTTTAGATGAGTCTCAGGGTACGTAATAATAGGTTTCAGGGTACGTTacctttttaaccctaattacccctagatcaacc…	cCCAACCCTCAGATCAAAACTCTA	24	60.019	AAATCACTAGTCCACTTAAGCCCA	24	59.711	399	572	174
Chromosome1	792	p2	(TA)7	14	3097825	3097838	ATATATTAAGAAAgtaaaaaattagtttccttttccataaaataaaactaattggTTTCCCTAAAGTATGATACTGAAtaaatatacaatataattCAACAATAGGAAACTAGTATTAAACTAATTTAACAACTAATATACtgttaatatacatatttaatttttaaactttaaaacaaatctttttttttatatttttacgaaattccaCACAGAAATTCTtatatactatattttttttttaatcacatGCATGCTTATAAATTcatattttgaaagaaaaataaataaatagatatataaatgaaaaaaaaaaataacataaatttgatattttaattataataaataatattatagcattattatggttatattataatattaacatCTCACGTG…
Chromosome1	793	p2	(AT)7	14	3099180	3099193	tttttttataaaaattcatATAACAACTCACATAGCAATTAATGGAGCAATCTACATCACAATCAAAATTTATATTGCAATTCacctaaaattgtaatttttttttaaaaaaaaatgttaaaaaataatatatatgataattattattatgtgaagTGAAATAATGTATAGAGtaattatatacttaaaataatgatacataaaacaaaacaaattatttaattaatcataattaattaaattgagactatttttgtaaaatggtttggGTAGTAGTGTACcgataataaatatataaatatctataCAAAGATCATAAAGAAAGCCATATAAATGGGATTCTTAGACAAAATCTAGTCGAGCCTATTTGCAGTATAagttaaataatttccatattAG…	AATCTAGTCGAGCCTATTTGCAGT	24	59.9	TCGTCTTTGCTTCCTTCTCTAACA	24	59.961	351	603	253
Chromosome1	794	p2	(CT)6	12	3109760	3109771	CCCAGCTGCTTTTCCTTCCTTCTCTCTTCTTGCTGCAACTTCACACCAGCCGAAACACACCTTAAAGCCCCTTTTTTGTTGCAAAATAACCCAGCCGTGACACTCCTCTTTGCTGCAACACAAGCCCAGCCGAAACCCTTGTGTTTCTTCCTCTTCTCTTTCAAGTTCTTCAAGAGCTTTTACACAAGAACCTACACACAATAGACAACCAAAATGGTGAtaacaaagataaaaataatCTTTGTTTGTTGATGAGAGTAGACCCGAAAGTTATGtgcagaaaataaaatacaaaaagacAAAGAGATTGATTTCGGAGTTCCCTCAAATCAAGGGTACATCTCCGTCAAGCTTCCCTCAAAGACGCTTGATTCTTCACTGCATGTCCAAACCGATTAC…	AAATCAAGGGTACATCTCCGTCAA	24	60.02	GGCAGCCCTTGTTTTACTTTGTAA	24	60.202	327	558	232
Chromosome1	795	p3	(TGT)5	15	3115495	3115509	TTGTGTTTCTTCCTCTTCTCTTTCAAGTTCTTCAAGAGCTTTTACACAAGAACCTACACACAATAGACAACCAAAAATGGTGAtaacaaagataaaaataatCTTTGTTTGTTGATGAGAGTAGACCCGAAAGTTATgtgcagaaaaataaaatacaaaagaCAAAGAGATTGATTTCGGAGTTCCCCTCAAATCAAGGGTACATCTCCGTCAAGCTTCCCTCAAAGACGCTTGATTCTTCACTATGCATGTCCAAACCGATTACAAGGATTTGGAGATTCCTAGCCACAAAGTTCAGTAGGTAATCTctattctttctctcttttcttcacttTATTTTTCTGATTTACATAACAATATCTCTCactaactctctctcttttttctcttgTTTCTGAG…	tctcttgTTTCTGAGGTGTGTTACA	25	60.105	TGTCGGTCTGTTTTCATAGGCTTA	24	60.021	385	662	278
Chromosome1	796	p2	(GA)9	18	3133461	3133478	agacCTAAATTTCGACCAGCAATAAGAAACTGACACGTGTATTAAGGTTGGAATATAAACCAACTCAAACTGCGCATTATAATAAATACACATAAATAACTCGCCTCGAGAATTACATTtaatagaaatattcaaactcgCCGTCATATAGGCAATAGCGAAACATGAATAATATACGCTCCCGAAAGCAGATGCCTTAGTGGAATTGGCATTTCACTTTGATCTCGATAAATTAAACTTGGTCCGAGTAGAGGTACTAGACGAGGAGGAGGAGCAAGAGATTGACATGATAGATGTGAGCCCTAATATACGCTCTCAAAAGCACTCTCACTTATGTTTACTTCGAGATCTTGCTCTAAGAAGAGTTGGTTAAGTTAGTTATCgcctaactaacttaac…	ATTCTTGCAGCCATCAACTTTAGG	24	59.841	GCAGGAATATGTACAATACGGTCG	24	59.615	407	691	285
Chromosome1	797	p2	(TA)8	16	3136224	3136239	TATATAAAGTTAGCTATACTTAATGattaatacataataaacacatttttgatatgtacattcatatgaaaatttttattagcaaattaaataactttaataaaaatttataccCTCCAACTATTATATATGTAGATTACACTTATGTGTGATCTTATTGAAAATATCTATAATTAATaagaatatataatttaataataattttagtgTACAAAGTGTTAGTAATCATTATAAATTAACAtattcattttctcaattctcTGATCTTAATTATGTTATAATAAAAGTAGTGGGAGAAAATTAATATTGGACTTTTAAGTAAAATTGGTAAGAAAAGGGAATGCGTGCAGTACTGTGGTGAAACTCTTTTACTATAAAGGATTGTTACATATTAAGGTT…	ATTGGTAAGAAAAGGGAATGCGTG	24	60.082	ATCAGGATCTAGGTCGGTTTTAGG	24	59.411	324	592	269
Chromosome1	798	p4	(AATA)6	24	3136610	3136633	ACATATTAAGGTTCAGAGCACAACTCACTAACTATATATATGTTCACTAGTACTACTACTGCTGAGATATGAAAAAGATTAtgtacatatacaatatatagtCAAACctcaactatatatatatatatattccctctttctctctctcttattcCATCTTCTTCTTACTTTTTTATAATAACCCTAAAACCGACCTAGATCCTGATAGTAAAGTGATTAAAGTGATAAATAATCAGAAAAAAAAGGGAAACACACACTAAAGTTATAAAGATATTGATAGAATGAGAAAAAGGGAAAAAGGTAATCAAaagtaaaaaaagaaagaaaaaaaaacaatctctTTCTCTTTGTTATcagaaaaagagagtgaaagagCCGCTATAAAGTGAGAACAGTAGT…	agagtgaaagagCCGCTATAAAGT	24	59.839	ttgaaaacagAGCCAAACAAGC	22	58.479	364	625	262
Chromosome1	799	p2	(TC)11	22	3137562	3137583	tgccAAACGACTCTTgatagtttttaaaaactgttttcagttttaaaaaatagaaaacaatttTTAAACTGTAAAGCCAAACAGCCTTATAGTgtcgaaaaataaatttgaaattttttaaatatacgTGGTAAATTAGAatataaataactctatttttagtactgtaaattattcaaaattttttaaaaatttatagggataatattataactataattaatacCGAGCGCTATgaaaaaatattccaacatGTAATTTCGagtgtgaaaattaattaaaaagttgTAATAAGAGATTTTTGGTATACCTCATACTTTTGTGagtataatttaatatcgagtctcattcattttatttaataaaaattataaaaattactgACTAATTATAAGTGGC…	atTGTATGTGGCTGTAGAGActag	24	57.602	TAGAGAAGAGATGGGATATGGGGT	24	59.639	476	572	97
Chromosome1	800	p2	(TC)12	24	3137765	3137788	aatattataactataattaatacCGAGCGCTATgaaaaaatattccaacatGTAATTTCGagtgtgaaaattaattaaaaagttgTAATAAGAGATTTTTGGTATACCTCATACTTTTGTGagtataatttaatatcgagtctcattcattttatttaataaaaattataaaaattactgACTAATTATAAGTGGCAACTTCATAGTAATACCTACCATTATACTctttgtaattattaattaacactctcagaattaaattaattgaataaatTGTATGTGGCTGTAGAGActagtctctctctctctctctctctctgtcatAGTTGGCCAACACATGGAACCACCCCATATCCCATCTCTTCTCTAAAGCTAAGTGTTCTTCCAGCTAGCTTTTTA…	ctctctctctctgtcatAGTTGGC	24	59.963	GCTCCTTTAGTTTAATTACCTGAGG	25	57.445	308	570	263
Chromosome1	801	p3	(TAA)8	24	3138330	3138353	GGAGCTTTAAATTTTCCTATTAGTTGCATCAAATATTATCATCTtctctattttaatttataaaaaaaaaaccaaataaagttagttttctctttttaaaattttcttgtTTGGTTTTTAGCTTCAAAAGGTTtccactttatttttttctcatcACAAAAAGATATAGAGATGATGTTATTGTTGCTCAACTCAGCTCAACCCTCCACTAATTCTACTATCTGaattttttgtttgttattgttgtttatattgtctttctcaaagaaaaaagatatatagatctttcttcttcaaagtATATATAGTTTGAAAGTTGAAAGTACTATATatcactttttctttttttttttaaccaaatcACACACACCCAGAAAAAGGAGTTGAGTTAGTTGTTGT…	tttaaccaaatcACACACACCCAG	24	59.901	cattggagctgttgttgttgtttg	24	59.967	351	567	217
Chromosome1	803	p3	(TAA)8	24	3139147	3139170	AAGAtcctcatcatcatcaccatcaccATTAACAACATCATCaccaccttcttctcttcttctttacaaacaaaaaaacttcatcatcatcatcatcatcatgattTATTACCATTACCATTTACTTTCCCTAATATAATtactcatcaacaacaacaacaacaaaaccccaaaaataacCAAGGTCAAGATCTTAACCTCACTTTCCCACCTCAACCGTCcgatcatcattatcatcatcatcatcatgataTAAACACGCTCTCAAGATTTGTCCACGTGGATCAAAACCCTAATATTGACACAACAACGACGacgacaacaacaacaacaacaacgaGTCATCAGTACAACAACAACTCTCGGCTATGGAGCTTTTGAAGACTGGTATGGCTTCAA…	AGTACAACAACAACTCTCGGCTAT	24	60.021	GAAACAAAAGCCTAGCACCATTGA	24	60.262	347	630	284
Chromosome1	804	p2	(TA)6	12	3140745	3140756	ACACTACAATATATATTCTTCCCCCTCTTCTGTTTTTTCTCTCTCActttttctaatttaagtttCCCAAACaccaaaatgaaaaaagagataAGGCTAGAAGATATCATATTTCATGATAATTAAGTATAGGGTGCTTTTTATGGTGTACCCTCAATTTTCTTTATATAATAGTGTGCATTCTCTGaagttttgaataaaataattatggGTATGCAATATTTGACTGTTTAAGATTTATTTTACGCtgaataaattattttgaaatttttaaaaatttagaagaTATCTTATATATTTACAATATTCATTGtcatataatgaaataaattaaCTCTAAATATGATGAAAACACTAAAGAAGTGCAtccatatatttattttcatcataGGTTGCCCC…
Chromosome1	805	p3	(ATA)18	54	3141240	3141293	caactatatatatatattatcaaatTTCTTTCACTAATTAAATTAGTACTTTTGCCTATCTCAATTATTCAATAGTCTACAAAATAAGTTGAATGCAGCAATGCATAATCATATATTTGTGATGGCatacattaattttaaatttctttttcttagtttggCTATAAATATCTAGcgttaatatatataattacaccattaatatatatatagtagacTAGACAACCTACAAAAATTGTTCTGCCGACGAAAATAGTGAGATCCTATTACAAAATATGGTTCCATCTTATTCAATAATTACCATCTCCATAATCAGCTGAATATTctcttcttatttcataatatttaaaaatgaaattcaaaataattaaaaaaaaaaaatacactctAGCTTAGCTA…	CTCCTCGATAACCATGCTTctaca	24	59.962	GGGGAGTGGAGCTAGAATATTttc	24	58.69	464	581	118
Chromosome1	806	p2	(TA)9	18	3141658	3141675	ctttattttcttttttgtctTTGAAATGGGACCCATGCAAACATTCTCCTCGATAACCATGCTTctacactatatatatacataataataataataataataataataataataataataataataataataataatgagaaAATATTCTAGCTCCACTCCCCCAAAATATTACACTCCtaacattttttattatattgttttCTTGTACGACAATATCTTAGAAACCTAGATTAtctctttaattaattatctttctttatctattaatgtttttttgtgaaaataaaaaatatatattaatttgtctAATTAGTTGTTTAGCACTAGCTAGggttcttcttttcttcttcatctctttctttcaacatgaTAGTAATAAGATGAGTTCATTGATTTA…	AGCCCATATCTACTAACACATCCT	24	58.593	AACCCACAATACCCACTAccatta	24	59.459	399	621	223
Chromosome1	807	p2	(TA)7	14	3141914	3141927	ctttatctattaatgtttttttgtgaaaataaaaaatatatattaatttgtctAATTAGTTGTTTAGCACTAGCTAGggttcttcttttcttcttcatctctttctttcaacatgaTAGTAATAAGATGAGTTCATTGATTTAGCCCATATCTACTAACACATCCTTTGATTGATCTCTCTtcatttttttgtctttttttccTTTGCTCATATACAAATTTTCAATGATtcaatacatatattatatatatatatatatatttttttttataatgtcAAAATTGTCAATGATGTGAATTATGACGCTGAAAATTGGAACTTTaattttatacattatatataatggTAGTGGGTATTGTGGGTTATTAAATAATTCTTTGGGATGCGTGGAATTGATC…
Chromosome1	808	p2	(TC)7	14	3153787	3153800	GTTCATTACATTGTAAGGGAATTGTATTCGAAATCAAATCAGCTACACCAATTTTGATCCTCTTTCTATAAGGAAATGTATCACAAATTTAAATCTTTTTGCTtagaattcatgcaaatatCCCCCAATTTTGTAAAGCACAAATTCCATGAATAAATCAAAAGCGCTAACATTGAATTGGGATATGGAAGTTCAAACCTTGAAGCTCGGAGATGGATTGAGTCTGGGAGAAAAGATTGATGGTGAGATCGGATTGAGCCACAGATCGGAGAAACTTGAGGAGCCTTGTGAGACCGCGGACTCGGAGGAAAGAGAACTCAGCTCGGGCGTCCCTGAGACCGCTACGGAGAGCGAGGGTGACCTCCCTATAAACTCTCTGTTGGGTCAAGACATTGACGA…	CTCACTCCACATAGCCTTCTTCAG	24	60.68	tggtagatatcaaagtctgtgagca	25	59.578	470	766	297
Chromosome1	810	p2	(AT)7	14	3161009	3161022	GATTTgcgattttaaatttaataattgtaattcaaattataccgcactatataaattatatagttACTAATTTTTATAAGGGAATATACTCATTTAGAACCATATCTTTTCTCTTAAAATACATTTAGTATCTTGTGTTTTCAATAATACTTATTTATTAccttatattttgaaataatacatatttggtaccctaaagtaaaatttaatcaatataattttattaatagccAAACAGTTCTCaattatatgtaattaaataattaaatttgaatctaaaatttgtaaaattgaagataatttaattatgttgataaaattttatcaaaaattttgagtttaggGTACTAAATATGTATGTTTTTAAAATACAGGGTACCAAATAAGTATTATTGAAAA…
Chromosome1	811	p2	(AG)8	16	3171024	3171039	AAACCAAAATTAAATCACAATTACATATGATATGAATATAAGAGTTGGAGAGATTAATTCATATTATATAAACGTACCACAATACGTTTGACAACAGCCAAGAAAGAAGGATTGTGTAGTTTTGATGCACATGCAGCTTTAATTGCCTTCTTAGTTTCCTTAGACATGGCTTGTCTTACATTACAATACGTAAAGCTTCTTGGGAAAATCATTTCATTTTCATCATTTACTTCTTCTTTCAAATGAaactttttcttcttattactgtttattttctcttcttccccTTCTCTTCCTCATTCTCTTTTTTGATAaagcttttaccatttttttttttttttttttttttttttcagtttgaggAAAACAAAGAGAcaatggtccgatggtcggaccaca…	ttttcccagtttgagagagagga	23	59.026	TTTCCCATATCCCACAAATACCCC	24	60.388	477	715	239
Chromosome1	812	p3	(TCT)5	15	3173877	3173891	ctaacaGAACAAATCATGTTTGTGGTGTGGGTTGTaacatttttttcaaatcaaactGCATACGTAGTGTGAGCGGTGTGAGCAATTTAATAAACACCCCTTACGACCACTAACAAGGtgcataataaataaaatggaaagggaaaaaaaaatcgAGAGAGAAAATCAGCAATGACACAACTAaactatataaatatttataccaCAAATGCATAATTTAAACCCATTGTTCAAAAAAGAGCAAGCCATATATGAGTTTGTGAAGAAACCAATTAAAATCTTCCAACAAAAGCTACTAATAAAAAGATTTAGAGGTATCAATTTCATGCACGATAAATCCAAACCCTTAAGATGACACCACTGATATTACAAATCAACTCAAACACACAAACATCTCCT…	ATCCAAACCCTTAAGATGACACCA	24	59.956	CTGCTGAATTTGTAAGAAGGCACA	24	60.023	337	583	247
Chromosome1	814	p4	(ATAA)5	20	3175130	3175149	AACCAAATATTGTTCTTCTTATTCTTTCCATTTTTCACTATTCTTACTTTCCATGCTCGATTACCATTGCCATGAGGAACAGTGAGAGTTCCCATCTCACCAAGCTCTTCACCAAATAACATAACACATTTTTTTGGGATCCTCTGAAAATGATTAAGGctccatatattatatatagtccCAAAAAAGTAAAACCCAATAATCAAATAATGCAGATAATAACACCATAATCAAAACAAACCCCAAAAGAATGCATAGTTTCTTGATCTAAGTTtataacaaaaacaaatgaaaaagaagaagaagagaatgtACCAATTTATGTAGTACAATGGTGGTCTCATCCACTACAAAGGCAAACAGTGGCCGGAGATTGGCTGGAGAATTTGAGAAGCGATG…	CTCATCCACTACAAAGGCAAACAG	24	60.083	AGTTTTCAAGGCCCTTCTTTTgtc	24	60.142	340	625	286
Chromosome1	815	p2	(AT)7	14	3182675	3182688	cacaattattacatgcctaaataaatcatgtaattaattaccatattaaaacaaatttccattttcagtttatactaaataacatattaattctaaatatatgtattaaattaaaaatggaaattaatgaatgtaatttattgactaaattaacaataggagaataatttatatttccaaataaataaaaaatatataaaaaaaaaatcgaaattttttcccttttttttttttttttttttgaaaaatacactgccataaacgacatgataaaatttccttaaacttccaaaaatcatgaaatcaattccaaatgaatctaaatgcaaaaattaagacattcatatagattttatgcatcgaaaatacataaaacaaagactttaaaaatcaccaaaa…
Chromosome1	819	p3	(TAT)6	18	3188927	3188944	tatagaaaaaaatattaatttttagatatttatataagttgatcaatagatatataaatatttatataaaatatatagaattaATTGGATAAGGTATTCAATTACCCCTATAAAGAGaaacaatattatttttggACAAATTGGTGTGAATGAAGAAATATTTTacttgttgtatttttttttaatgaaatataatatatattgtgtttACTTATAGTTAATAAGTATAATACTCACATAGTTTGTAAACAATGTGAGACtcttacaaaatatatattacttagaagacatattataaaatagataaatattaatagataataataaaaaatattcataaaatgaCATCTCAtttgatttatatttttctttatatatgagaaaaaaaaaataatgttt…
Chromosome1	820	p3	(GAG)5	15	3191423	3191437	GAGCTTGAGcttgatttattatttaatttgtgtgGCTATATCTTATTTTTCCATATTTGACCAAAATAACAAACCAAATTTTACCGTTCTTCCATAATTGATGCTAAAGCAATACTCATAAGTTAACTCataattctttttcctaatttTCCTTTTGACAATTCTTTCGAGGGCATgaattacataatttattttgagaaatattaaaaaatattaatagtaCCTAGAACTAAGAGTGCACTATTATTATTAGTGCAATTACGTATTaagttttatataatttaatttaataactattatCTAATAGAGTATGCTAATTATTGGTCTGGTCGTATGACCTGGTGTGATTGTCTATTTTCAGTTTTTGTTTTCTTGGTTTTTTGTTAAGATTTTTCTGGT…	GTGATTGTGAGGACTGTGTTTGAG	24	60.025	TCGACCTCTGTATCATCAACCAAA	24	59.778	407	561	155
Chromosome1	821	p2	(AT)8	16	3197152	3197167	TCTAGTTTTGATATTTCAGTTCagtttgttaaacgatctgggAACCAAGCGGCTAACTGGTTAGCTCGTTCTTCTGGTTCATGTCCTGATCGTATTTCCAGTAGGGGGTCTGTCCCTTCTGGTTTGGAAGCTATTTTGTTAGCTGATTTGCTTTAATGAAAGTTGCAAtctttgtttcaaaaaaaaaaatttaataactattataAAATATCACAACTTATTTTGTTAAACAACATAGAGTTTAGAAAGCAAAAATACAACATGAGAAAAAGATACAATAGTGTAAAATGGCAcatcacaacaagcatttaaacaaaataagcttgaaggaaaaaatatagaaaaatgaTGGTTTTCAAATATACACTTCCTACAGTAGTTAATCCCTCTATAATAAAG…
Chromosome1	822	p3	(TTC)12	36	3203855	3203890	TAGTCTTACCTTCTATTAAAGTTGTGAAATCTAGAAGaccaaaaaaaaagattgaagCTGGATGGGAAAAGAAACAACATAATAAATGCAGCAAATGTAGGGAGTTGGGGTACAACAAAAAAACATACAAGAGAAGAcaacaaaaatgaaaagaaacagaacaactaaaaaacaacagtagaacaacagAGGAAAACTGAACATATATTAGAGCATATGAGAACTGAAGAAAATAACTTACATACAATTTCATTATTCTCTATTACTATTAAAAATAGAGCAGTAcaataatattagaaaaatgtgatcaaaattgaaagaaaacaacagtaaaacaacattaaaacaataataaatcaataacaaaataagtCATCAGAGTTATCAAACGATACAACA…	CAAACGATACAACAACACCACTCA	24	59.965	tttTGTGGGTGTGTttcagagaga	24	60.567	386	675	290
Chromosome1	824	p3	(TTA)5	15	3221025	3221039	atgtgacttgcggtgtttacgggcccggtgtgGCACAGTATGTACTCATTTAATCATGAAGCGTACCAGAGTCACTATTCTCCAGACTTTATTACTACACTCACTTGTTCTCTCAAACTACTATTGTATTCGTAACAGTATGTACTCATTTTAATATGTGAGAAACATAAAATGAAGAATAatattaaaagtattttttgttagttttttatatttttaagctatatatgttattatattatttaagataccctgaagtaacttttttttttttaaatgtaactCTATAATGTTTTAAATGTGTCTgataaaatagttttataaaaataagtttatttttaatttaattttctaatttcaaatataaaaaatttaaaagtagtaaCTTGTTTtcataca…
Chromosome1	825	p2	(TA)6	12	3225346	3225357	AAACTTCAACCCTTTTGAAACAAGTCCTCAAAAATCCCCACCGCATCCTTTTTCTTCCACAAGACACGTAGGTACACCGTCACGGAGTCCAAGACTCCGTTCAGCGTCCATCTCAGGATGTCCTAACTGTGCAAGGCTCGAGTCTGTTCTCCACGAACAcgaaaaaattataaagaagGCTCATTTACGAGCCACGGAGGCCAAGCAAGAGTCATACAAACTCGCGGAACATCTGTACCATTCAGCCCACGCCATGCAAGAAGCCAACAGTTCAAGAGAAAAATTAGAGGGTATCATGGATGACATTCTCGACTACACCGAGGTGTCCATTCCCCACTACCTACTTCATGTGAAACAAGAATCACCAAGCACTACTCCAAGAGAAAGCCCTTCACGACC…	GTTCGGTTTCAGTCGtggtatttt	24	60.025	GTGCTTCAATCTCATTAAATGGCC	24	58.954	476	588	113
Chromosome1	827	p2	(TA)6	12	3239493	3239504	TCAAACAAATCCCATTTGAGCATTGGGGTGGTGTGGCTGTGGCCTCTGATTGGTCAGAGGGAAAATCACCCATTTGGTCAATTTCAATTCTCTCAAGAATCCATTTTGTTGATTCATCTTTGCTCACTTTTTCAGagatgttattattattaatgttgttgttattgttgttgttcatTACAACACCACCCTCTGTTTTTCAAACTCTATAAAGCTCTGTTTTTCTTCCACAAAAAATGTAAAGATCGAAGCTTTTGGATCTTTGGTTAAtgaaattaagagaaaaaagTTTAGATGAAATGGTCAAACTGGTGTCGAAGGAGGGAAAGAGTTATATAATGAAGGCTCACACAGGCTTTGTCTATTGTGTCTTTAATCTAATAATAGCAAAAACGACAG…	GTGTCGAAGGAGGGAAAGAGTTAT	24	60.082	CACTGCAGCCACgttcattttatt	24	60.852	312	585	274
Chromosome1	828	p3	(TAT)17	51	3241189	3241239	CTTAGGAAGTGAGTTTTCCGTCAGTGAGTTAGATAGAAGATCCTCTTTGAGTCTCTTTCGAATCTATCCATCGTTTGGTCTTCCTCCGTCGGTCCGAGGCGATAGGCTTTAAAccctcttttatttttctatcaAATTTCCGTCGGCACCTATACGTCTTCTTGGTTTTTCTTATTGTTACTTTTTTCGGGGAATGATCCTTATTTTGTCTTTCTTGCGTTTGTAGTTTGTGCTTTTTATTTGCTTTTATCTTCTGGGTTTTCAACTGGGCCATCTAGTATTGGGTCTTTCTTATTTTCGCTAATTATTTGGGTTTTGAGCTTTTGGGCATTTACTTTATTTGGGCCTTTACACTTTTTACGTTTTATTGGGCCTTTATTTTTTCTGTTCGTAATTTCC…	CCCCACAGACGTCCAAtagtaaaa	24	60.564	TCTTGGATGCATACTGTACTTAGc	24	58.398	400	684	285
Chromosome1	829	p2	(AT)7	14	3243401	3243414	aGGTTTAATCATTAACGTGTTGATTACCTCATCTAAcctaactatatatttatagttttttttttgaataatatatttatagttttaaaaaaatatacatgatAAATTTTGtaacataattttatttgacttgactttttttttacaatatttcTCACTTTTCTCCGAACGAATATACATTGCATTGCATGTACGCCAAAACCGAcgcataaaaatatatatatagtaatgtcatgtgtaatatttttgaattatactCTAACACAAAAGATTTCTGTTtgtatgtaattaattaattaaatttatcaaATCTCATATAATGTGGTCAAATTCTTTGGATCACTCACTTGTTTGCACGTTTATACCCTTTTAGTTTTAGCAAGGCATCTTTCAGATACA…	CACTTGTTTGCACGTTTATACCCT	24	60.024	GGGTGTAGTGTAAAGTAGGAGCAT	24	59.838	345	608	264
Chromosome1	830	p2	(AT)6	12	3251785	3251796	atttaattaattaataaataaatacactaaaaataaaagacaaaaccTAATTACAAATCTTCATCTCTCTCTCCTGCTCTTAACTTTCTCCAGATGCCATGCCTCCCATCATCGACGATGAACCGGCTGTCGTCCACCCAAGACCCGCGCGACCCCTGAATAACGAAGATGAAGGCTCCATCTTCACAACCTTGAACCCAGACGCAAAAGATATCTGCGAGAAATAAAAGGGAATTTAGGGGGTTCTCAAgatttgaggtttctgggtttggGGAAGCAATGATGGGGTTTCGAGTGGCGGAGAGACTGTTAGTGGCCTTCGTTTGGCTCACCGGGGTCGAGGATCAGCCGCTCATATGGCCACcgttctgattttttttttttcttttttggttttGA…	AGATCTGAAACTATGGTGTGGTGT	24	59.713	CTACATCACCATTACCATCACCCT	24	59.897	430	573	144
Chromosome1	831	p2	(AT)6	12	3259092	3259103	AACAGAATAAAACTTAAGGAGGTTTTACTACTAAAAATAAAGATTAAGAGATTAAATGTGTAACAATTGAAACATAGGGAGGTTTAGCtgcaaatttctcaaaaataaactcataataataaatttacaaatatcAGAAAACCTCTAATACACTTTTATTggtttcaaaaataaaaaataaaacaacaaaCTATTAAATATTCTCATTTAATGgacatatatttttcttttggactgccattttaaaaataattatttttaaaatagcatatattttatttatttttgaaaaaatatgaataattttatttgtaatatataatatttaaaataattaattgcatgcatataaaataaaatatgatgaTGTAAATTagtcaaaatttttaaaaacgaACC…
Chromosome1	832	p3	(TGA)6	18	3263297	3263314	taactaTATAACAACCCTCCTCGTTCTTTGCTCTAGGGTTTCAAGATTAATCTTCGCCTATTCTCTATTTTTTTGGGCTTTCGAATTCTCGTGCCTCGGTCGGTGATTTCGCCGCTTAAGCTCTCATCTTGTTTCGTTATAATGAGGTAATTTTCTCTGAAATTCCAATATTGTTTggtttttgttattgttttagtgTTTTGATTTGTGTAATACCAAGGTGGTTTTCGTGGATTTtgagtttgtttttttttttttttttgtgttgtgttTAATTAGGGTTGGGATTCGGATTTTTCTGTAACGGGTTGGAAGAGTTTGGAGAATTGGAGGAATTTTGGTTCTTGTTTTTTGTTTCTATTAATATATTATGATACATGGCGATTGAGAAAAACAACT…	GTTTTCTCCCGGTAGTAGGAAGAG	24	60.142	AGCACTCATTCCACACATCAATTG	24	60.082	425	689	265
Chromosome1	833	p2	(AT)11	22	3270044	3270065	acttatataaataataaaaatagaaataaataaaattaattgttgAATGTTATGAGAATgctataaaaaataatgaaaaatacatTGATGACAATGAATGATTTGATGATGGTTTTTTTAAACacaatttacaatataaaattatGCATATTTGTCAATAGAAAGAAAACATTTATAATCATGcacaaataatataacaaaaaatgtataaagaaaataaattcctaaataaataaataaatttggaAGCATGTcaatagttattattattatttcttttaagAGTGTCCATAGTTTTTagtgttacatttttttttttactattaccGAAATTAATacaaagaaatttttttattggaCAAAATGTGAAGTTCTCacacattaataaaaataaaaaat…
Chromosome1	834	p2	(AG)8	16	3273090	3273105	tttcactagtgttctactggtgttttatggttgttctactgttgttttgagttgttctgttctgtgttctactggtgttttataaaacacagtatttttaaaaatatttccgtgtgacagtatttttgtaaaagttaactaaattctagtatttttgtaattttccgTAAGGTTATCCTAAGGGTAACCAAATAactgtttttattatttttcataaaaagatttcatcaatttttctaataaaataatttttgaaaaaaaaagctttgttttaaaatgtgtaatttcatcACAAATTTACAGTTACTTAAGAAACAAACCTTTAGAAGAGCAATTATACAATGGGCCTGGAAGCCCATTAATGGTATAAGCATCTGAGACATTTGGGCCTCCACCAGT…	CCACCACTCTCCTGTACAACATTA	24	60.021	CTTACCCATTTCCTAAGCCCTACA	24	59.835	439	618	180
Chromosome1	835	p3	(TTA)5	15	3274480	3274494	GTTGTTAGAAAGAACAAACTATAGAAGAGTGGTGTCAAAGACAATCAAATTCGTTTGACCCCATAATTTGATTAAGGATAATATAAAATTTGCTAGAGATAACTATATATCTTAGGTGtataaattaaattcttattaagaAAGATTTTTAATGTGTCATTTTCCACATGCAAAATTCTCAACAGTTAATCTTTGTGACAAAGCTAATTAAACCTTGAATCGCTATCTACCATGTCCTTTTATTGTCGGATGGaggttataaaattataattatatattatatattttattatataataaagaaatataatgaAAATTGAATAGAAGGGGAAACCTCAAGTAAAGCAACTTCATCTCAAGCAAGTACAGAAGAGAACAGATCACACTgatgtttacatt…	GCAACTTCATCTCAAGCAAGTACA	24	59.786	TTAGCCGTAAAAGAACCCCAAAAC	24	59.962	345	639	295
Chromosome1	837	p2	(AT)7	14	3280044	3280057	TGAATGTTCATGAAACAAACAACCTGCATAGCGTTAGATTGGTCTCGAGGCGGTTGTTGGGGGACCATGCTGTTGTTTCAGAAGGTAGGCGAAGCCTTGCTTGGGGCCGTTCGATGGATACCTCTATCGAGTATTGTTCGTTGTCTTTGTCTCCTAAAATGATGTTGGGAATGGTAAATATTCCAAACTTCCTTAAAATCCTGTAACTGTGTACTTCCTATTTCGATGAAAGTTACAGATTTCtcaaaataaatgaacaatGAATGTGAAATCATAAACATAAATCTAGTTTGATAAAAACGAAAGAATAATCCACTTCAGTATATATATTGAAAGAAGTCAAAAACACAAGTAGCCTACAAAAAACACAAGAATACAGGATATATTCCACCTTAAACA…	CAGCATTGAGTAGTAAAGTTtgacc	25	58.397	TCGTTCAATCTACCTAGTGTTGCA	24	60.022	474	748	275
Chromosome1	838	p3	(AGA)5	15	3286261	3286275	CCCAAAATCAGACATAAATTAAGCTCATTTAAACCTAAAAATAGAAACTCCTAATCATTTTCCACAAATGCAGGATCAAATTTGGATGAAATTCAACTTTTTAATATACTGATTGAATCCGAAACTCAAGCAAATACTGATTATGTACCAGAAATTTAAAATCACAGTCAACGCAGCTCCGTGTATCCaatcccaaaaataaaaatctaagcTTTACAATCAAATCCAAAAACAGAGATCAGAATCTCCCAGACAACTCAACAAACAGAGATTTGATCAATCAAATCAAACAATGCAAGTCTTCATTGCACCGAAAATGAAAATTCAAACAAAAAACTGAATCGCAGCCAGATCGAAAATGACCGATCGAAAAAAACTACAACGAATTTaaccccaaaa…	cagtaAAATCTAAATGCCGGCTTG	24	58.963	ATTCCTCACCAACATTGCTTCAAG	24	60.022	428	550	123
Chromosome1	839	p2	(TA)6	12	3286434	3286445	CAGCTCCGTGTATCCaatcccaaaaataaaaatctaagcTTTACAATCAAATCCAAAAACAGAGATCAGAATCTCCCAGACAACTCAACAAACAGAGATTTGATCAATCAAATCAAACAATGCAAGTCTTCATTGCACCGAAAATGAAAATTCAAACAAAAAACTGAATCGCAGCCAGATCGAAAATGACCGATCGAAAAAAACTACAACGAATTTaaccccaaaaaaaaaacaaatcatttttaaaaaacttacagtaAAATCTAAATGCCGGCTTGAAAAGTTCAGCTTCAATTGCCTAAAATGGATAGAATTGATATAgacagagaagaagaagaagaaagaaatagGTTCTTGAAGCAATGTTGGTGAGGAATCTTAGATAGAGAAAGTCCTAGA…	GCAATGTTGGTGAGGAATCTTAGA	24	59.056	TCCTACGACACTCTCTCTCTTCAT	24	60.081	360	576	217
Chromosome1	840	p2	(TA)6	12	3288382	3288393	aacaaataaaaataataacctACAAAATCTAACCAAgttttttgggaaaaaaaattCACACATTTTTGGATCTCTCTATAATTATTGTGACTAACAAGCTTGAGTGCATTTTCAATTATTTACTATTTTGTTGtacaattataattaaaatgaagaagatatttaattttttaaaatgtaattttttattgggGCTATAATCCCACATTGGTAcagtttaataattattataaccAATTCATGGCTTAACAGTAGGGGGCAAAATGTATTATCGTATCGTGTTCGTGTCATATTTTATGTGATCTGCTTTTATATTTCGTGTTAAGCGTGTCGATCTGTTTTTGACACATGTCTAGTTATCTTAACTCTAACCCAACCCGTAAAAAATCGTATCGTGTT…	CACTGTGACCCGTTTTGCTATTAT	24	59.605	CACGACCAGCTTAACACGAATG	22	60.16	410	683	274
Chromosome1	841	p2	(AT)6	12	3288752	3288763	ACCCAACCCGTAAAAAATCGTATCGTGTTCGTGTTGACCCACTGTGACCCGTTTTGCTATTATTGAAGTTGGAATTGTAGAGAAAAATAATAGATTTAAGCTTCGTTAAAAAACTTATAtacatttatgtatatatatataataataaattataaaatttttaatttcatgttaaaaaattaaatttaaatttttataacttaaaattaaatcattaaatatatattttaatatatatattattattaattttttatttattatatttaaaaaatcgTGTCAAACGTGTCACATTCGTGTTAAGCTGGTCGTGTCGTGTTTGACCTGTTTTTATTTCGTGTCGACCCGTGTTTAATTTTTCTGACTCTAACCCATAAAATTCATGTCATGTTCGTGTGT…	CGAAATCCGTTTTACTACCCCTAC	24	59.194	GCTCCCATCAATCTTTATCACGTG	24	60.025	405	625	221
Chromosome1	842	p2	(AT)6	12	3292913	3292924	TATGCACGTCCGGGACTCCTAATTAAAACGACAATTGTTTTTCACCTAATAATCCTTCTTTAAGAGGAAAATTTAACACCGAAtctgtatataaataatataatatgtatatatttgactAGCTAGCTAGTGTGtcacaaacacatatacacatttGGTTATATAAATATGACTCATGTTTGTCCATGGAGTAGCTTCATCTAATAATTTGGACACGTTTCAACAAACCCATGTGGAGTTGATCAAGGAATTAGTGATCACAATCACAACAATGGAATCTCTCCTTTAaggaatttatatatatgtatattttcaCCTGAAAAAGTTTGGTATACTACTTGTCAtgaaatatataatatagtcCAGAAAATTGGCAAACAATGTTAATATATACTCCAT…	TAATCCTATTGAGTGAGTGAGGCA	24	59.038	CATGCATGGTTATTTCATCACAGC	24	59.257	420	609	190
Chromosome1	843	p2	(TA)7	14	3295075	3295088	tatttaaataatttattgaacttataaaaaaaaatacatgtacAACACAAATTTATTatgataattataataaataccatATCACTAATAATGTATATCTCAATTATGAGTATGCCACaccaataattaatattttggtgTGCATATTACTAGATACTATAACCTTAATTATATAGTGTGTtttgaattaaattataaaCAGCTTTAGTGTTAAGCATGATTAAGTTATTATACTCAATTATGTATAGTGGGAGTCATGGAATTTATAGCCACCGGACATTTAGACTATATGTCCaatacattaatatatatttaaaaaatatttttttttggacaaATATAGAGAATATATATGATTAACATATATATGATATAACTCCAACTAAATATTAAACTTAG…
Chromosome1	844	p2	(CA)10	20	3296249	3296268	GGCATGTTAAGTCTCTAATTACATCAATATGTTAATCCTCTAAAGACAACCAATCATTATCATTTTAGCTCACTTTTGATGGCCAATTACTTTGTAATTCTAATTTTTACACTCACTTAATCGTTGTATATACACACACTTCACTCATTTATATAAACAATTTAAGGGATTGAAGTAATTGAGTAAATTAaaagttctattttttttaaaaaaaaaatcattatatataagaaaaataggtTACGAACAATTCTATCTCAACGAGGTGACTAGTAGCAAGGGTAAAATCATATGCTTTTACATCTAAAATAATCTTACCTAATAATAAACACTCAAAATAAAACGTgacaaaattaaattagaacaattattttgaaatatcTAAAAGAATGGTATTAA…	GGTGACTAGTAGCAAGGGTAAAAT	24	58.258	CGATCCTCACATCACATGCAAAAT	24	60.202	265	562	298
Chromosome1	845	p2	(AT)6	12	3304679	3304690	ATAGAAACTAGATCATCCTTTAATTAAGGAGTGTAATataaattattgagaatttctCATTACACTTAtcacaaccaaataaaaaaaaaggtaaataccattttgaaccttgtgttttgcaaaagttacagattggaccctgtgttttgttaaatgacaaaatggaccctatattttctaaaataataaaaataggaccctgagcttaattttaacaactttttttttaatacaaccaacttgaagacaatgcttaatacgaacagatacaaaaaaatgtaaacagttttgtcataacacttttagatcgaattataattaaactttattttgacaaaaaatcaattcagggtcctatttgtactattttaaaaaatacagggtccattttgtcattta…
Chromosome1	846	p2	(TA)6	12	3309520	3309531	TATATtgagagaatattaataattttttttatttatcttttaaaaaagaaaaatatagataaaatgtctagaaaagataatataaatgtgagactgtatatgagtattaccttatatgtttgtgcttatttttagttttatttttaattttaccacccgAGGAGAAGGTTGAATTATATTAGAAtgtgaaaatattattggttcttattagtaatttgcaaagaatgtgaaagtctataaatatatagttgtgtagctattattagatatgaaatgagataatagaactttttcgattagaagattaatgtacattttactattaataacatacattattataacacaactatgtttttacttactaaaatactgacacatatattttattttaaaaac…	gacttggcacgtaacaatcaccta	24	61.094	GAGGATCTCATCTTTCATTTGACAC	25	57.986	475	732	258
Chromosome1	848	p2	(TA)6	12	3314100	3314111	tttgtcatCCTAATATTTTTAGGTGCATGATAAGACCTCTGACGTTGTTGAAAAGTTGAAGctttcaaagaaaaatattgtcAAGGTTTATAATTTGCTTTTCTAATTTGTCTTGTTTGAAATGTTCTCTGATTGTTGTTCattcatttgaaaaaaaaaatcatagcagaaagttgttttatagtttgttTAATGTTGTTTTGATATTGTTTTAACTGCTGCAGGACTTGATTTCTAGTGATGATGAACTTCAAAGTTGATCAGAATAGACTTGTTGTTCATTTCTATTCCTTTGGTAGAATGAAGTGAGTTGCAAACATTGAAAGTGTACAAGAAAATGTTTCAAAGTCTTTTAAGAAAGTTGAAGCCACTATACATGAATTAATGATTGAGCAGTGT…
Chromosome1	849	p2	(AC)8	16	3315547	3315562	AAGATTGGAATCTTTTCTTGTACACTTTCAATGTATGCAGCTCACTTCATTCTACTAAAGGAATAAAAATGGACGACAAACCTATTCTGATCAACATTGAAGTACATCATCACTGAAAATCAAGTTTCTTGCATTCAACTGCAATagcaaaacaaacaaaataaaaaatgaaagcatttataaaataacatataaacatCTTATAAACAACGCTAACGCAACACTATATCAACATAATCATTGAAAGCATTTACACAAATAACATATAAACAACTTATAAACAACATTAACACAACACTATATCAACAAAATTATCAAAcatctataaataaaaattgactaatttataaaactaaaatgaacaaaaataacaagtaaCAATATGAAAAGTTcaactta…	GCATTTCACCAAACACATGTCATG	24	59.849	GACCACATTGAGAGTTTACAAATGC	25	59.141	467	546	80
Chromosome1	850	p3	(AAT)9	27	3334530	3334556	TTGACATTCGTGGTCAAAGGTATAGCTTTGGTATTGTGGTTGTTGATAACACTGGAATTATGAAAGCTGGTGTTGTGAAGCCTTGTATTGGAGGTATCCCTGCAATCATAGCTGAAGCAAAGGCAATTTACCATGCTCTTCAGTGGGTTCAATTGCTTCACCTTCCAGTGGACGTTTTGAAGACTGGTTGTAAAACTATAGTGGATAAACTAAATGCTTGTAATTGGAATGCTAGTCCTCTGGATGATATTTTAATGGGGATTAAGAACTTGTTATCTTTCAGTCCTAATCTTAGAATTGAACATGTGTATAGGAATTCTAATTAACTGCTCATTGGGCAGCAAAGTTAGGATTAGGATTAGATAATGAGTTAGTTTAGAATAGTTCTTTGCCCTCTCT…
Chromosome1	851	p4	(TTTA)5	20	3335841	3335860	aattaaatttatatatttgaaaaggaattttatttattaagatccctgttattattattatatatgattattattagCACACTTGTATTATAAAACTTGATAAAAAGCCAACATAatcatatttaaataaataataaataaattaatcacaatttaGATTCTAAGTCCAAGTTGAGGTTCTAAAGCGTacgttaattttttattttcctgGAATCTTTATTTTCTAaccctaaattaattttaattttctttatttagaCTGAGGGATCCATTAATCTTATAATAAtgtattattatttgtaattaattttaagtacACACCCtgaattataataataataaaaaaaacagtcCAAACCTGAAtccgaaccaaaaccatttccttcaatagtaaaatta…
Chromosome1	852	p4	(ATAA)5	20	3338095	3338114	tatatgtaaaaagaaaaataaaaaataaaaatcagagATACATATTGGAATTATTGTAACCTCCAAAAGAAGCAAAACTAATATAACAATGTAGGGTTAGTACCCTTAATGTAGGGTATAGTATATGGTGTCTTTATTAGCACTTTACcataataaaatatacataagACCATGCCATAGGTTAGGTTAGGTCACTCTCAACTCAACTCTTTactacttattattattactcaCCTCTCACACTCTCTCAATGGAATcttattaactaattaattattataaaaattgtcaaaaagctccaaaaaaaaaaaaaaatcacacatATAGGCAAGTttgtttattataatataatgtaGAATATGTATATGAGTTGTATTATTGAACCAAACCCCATGTCAT…	ACGAGTCTATACAATTAATGCGGC	24	59.315	TCTGTCACTATTCACCCATTCctt	24	59.464	451	585	135
Chromosome1	855	p2	(AG)6	12	3361360	3361371	AGATATGGAAGGTGAGAAAGAGAGATTTTACTCAACGCCGAGGCCATCGTCGGAGAACCACTGTCGAACCACCATGCGCGGTGTTGCCTAGGTTTGACAGTGATAAAATGAATAGTGAACCGTGGGATCAAGAAGCCCATTCCAAGGAGGACACGCATCTAAAGCCTATTTATCAAGAGGAGGTCGAGAAGCCACTAAATCAGAGTCGAATATCTCGGACTCCATGGATTTCGGTGAACATCAAAATTCGATTTTAATGATCTTCAAGCTCGACCTTTAGAGGGGTTTTGTTCTCCAAGAGCTCCTGAGCTCAACCATATTGCTTACCGTTAAAAATAGTGCCACAATAATGTCGAAAAATTGATTGAAGGATTTCACAACCGAGATTTTGACTGGGCA…	TTTCACAACCGAGATTTTGACTGG	24	59.964	CTCATTCACCCCAACCTTTACAAC	24	60.022	373	558	186
Chromosome1	856	p2	(GA)10	20	3368244	3368263	tgtaaaatattattcaaaagttatataaatataactaaaactttgaaatatacatataatttagtactggtaaaaaaatatgaaaaagtaAAGCACGAATTTAAGCCAAGATATGAAAATGGGTTGGCCTATTTAAGAAATACGGGTCGGCACGAGTAAGGCACGGCACGTCCAAGCACGACACGAAAATACCGGGCCTACCCTTTAAAAATGATGGCACGACACGACCAGGACTGGACACGACACAACCTACATTTTTCTGTGGCATGGAACGACCCCTTTTTTGAAAAGCACGGATAAATACGGGTCGGGCCAGCACAGCACGCACGAACTTACACCCATTTTTTGAGAGATTATCTCATAAATATCAGTAATCGAATTCAgctatagatatttatt…	CGCACGAACTTACACCCATTTT	22	60.032	ACACATGGGCAagaaaattgagag	24	60.022	324	552	229
Chromosome1	857	p2	(AT)20	40	3371763	3371802	TGAAGAAAAGATTATGATTCTCTAAGGAAGCAAGTAAATTGGTGTCTGAAGGAGTGGTACCATTCTACAGATTCAGCAGTTGGCTTTGGGTTCCCACTCTATGAAACCGATCTAGGCTGAGGAAAACCGATCCAGACATGTATTACTAACATAACTATTAAAGATGTTATAATATTGATGAGCAACAGTAGTGGGAAGTCGAGGCATGGATCAACTTAGAGGAAAAAGACATGGCTTGATTTGAAGAGGATCCCGAGTTTCTGCAGTTCGCTTCTCACACCGGGCTCATAGGAATTCCACTTGCCATCCCTGCTCATATATGTAAGAATATGCACAAGTAACATTcttttaagaaaagaaaaaacaagtAACTAATAATAGGCCCCTACTCATTTAACC…	AATAATCCATTGCCCCATTGACAC	24	59.899	GCATGATGGAAGTGATTTTAGAAGG	25	58.498	461	735	275
Chromosome1	858	p3	(ATA)5	15	3375100	3375114	CTAAAATTTCACTAAACTATCAACAATAGACCGCATATAAAGCCACTAAAAACTCCATCAAGACCAAATCAAAGGCATAAAAAGCTCAAATGCTTAAACCCCAATATTTGAATGAATAAATACTGAAGAGCTAaagaaaaacaagaatttttattattaatttttttttcctaaaccTAATATTTGAATAAGCCAATTAAAGGGTACACAAAAACCCCACTTCACATCTGGAAACTAAAATCAAGCCCAACCTTTTTTACAGCTGAAACTCAGACCAAACCGTGTGCTTTGTTCAATCTCATACTCCAAGAACCTTTTTTATTCACTTCTCAAACTCTCAGCTTCTTTCACCCTATACCCAgattaaaattttgaacattTGAGTTGAATTGAAAAACT…	AAGACCCTTTTCCAATCAGTTCCT	24	60.141	CAAAACACACACACTTTCCTCTGT	24	60.083	463	724	262
Chromosome1	859	p3	(TTC)6	18	3398982	3398999	TGGTATAAAAGTCTACGACGAACTAACCTCTTCAGAACCTAGATACAAAAACAACAATAGTTATTAGAACATCTCGACAATAAAGGTGCCACAACCACAACAAAAAGTTTAGTACAAATTCTACTGACCTCTATTGCTCTTTTACCTCTACGCTGAGCTTGAGCACTAATAAGACGTCGGAGAACAACTCTTGAACCATACAACGGGCTACAATTCGAGTAAAATATGAACTAAGCTCCAATCTCATAGAAAATGTGATTACCATAGTAAAAGGTAGACTGGCTTACCTACTAGGATTCTTCACTATGGCTTCAAAAACTACTTCATCCGCCTACAAAAGAGAAAGGCTCAAATCAATAAACTTCTGTATATAATTCAGTCCACATAACAAacccattt…	ACTACTTCATCCGCCTACAAAAGA	24	59.778	GCGGTGTACATTGTCAAGAAAAGA	24	60.024	318	602	285
Chromosome1	860	p2	(AT)8	16	3399754	3399769	AAACATCAAATAAGCACAAATATACATCATTAATTCTCCAAAATTGCTCATTAAAATATGATCACCTAAGTAATTCAAGTTCACAGTCCAATTGATCTTACAAAATTGATACAACAATTAAAAGCTGAAACTCATTAATCTTGCTTATTCCTCTTCAAACAAACACAACATTAAGGCTCTAATCTTTCGAGCTGAAAATTAATTCAACTTCTTTCTATATGCAAAAAAAAGAAACCCGATCCTCCACTTGATCCCCATGAAAATTAGGGGAAAACATTTGTCAAAAACCAttattttgcaaaaaaaaaaaaatgattccAGCTACCGAAAACTACTGAATTAGAATCACAATTAAACCTTTCCCTCcaattttcattaaatttcTAAACAGCCAAACAG…	ttccAGCTACCGAAAACTACTGAA	24	59.961	ATCCATTTCCACGTTCATCTCTCT	24	59.837	316	564	249
Chromosome1	861	p2	(TC)32	64	3401597	3401660	TATGTACCTAATCATATCTTTCAAAACcgttaaaaattatttcgaaCTATTGAAgttgttgaatttaaaaattttcttctaattttattaataaacgcGTGACGTATATGTATGTTTAGGGGCACAATTTGGTATATAGAGATACattttagtacatatcaaagttcagaGAACACGATTTGATACATAGACAATCACCACGTTAGTAAAATTGCACGAAATTGATTAGGTTTCCTTGAAtacaataatctcaatagtttaagagaaatttttaatGACCTAAAGATTTCAAGAATATAATCTAATGTACGTCAAAGTTTAGGGATAAAAATCCTAACTAGTCTTGAAAATAGAATTTgggaattttgattttatatacttaaaaaattaaaaaaattt…	CACAATTCCCATcttctctgcatc	24	59.964	ggcggttgggatgtgagata	20	59.532	475	583	109
Chromosome1	862	p2	(CT)6	12	3402811	3402822	tttttggtttaataataaaattttttaattttttaagtatataaaatcaaatttcccatgcattttttaatattttttgtccTTTTTAGGTATTTATGGAAATATAGTTCGAACGATTGGGCCACGACGAAGGGATCGGGCTAGGGCCGTGGCCCAATTCAAGTTAGAGGCAAGCCCAATAGATAGATATTTAAAACGTGCGCTTACTCCAGATGGACCCCACCACAAAGGTGAGACGAATCTGATGGGTTTGGTCCGAATCAGGGCAGCTCCTCTTTCAATCCCAATCCACCGTCGTTTTGACGCTTTAGGCTGAAGTGTCACATAGTTATTGCTCTTGGCGACGTGAATTTAGTTTTCTTTCTTAATTTGCCTCAAACTGCTTAGGGAGGGGCAATT…	GAGGGGCAATTTCGTCAAACTAAA	24	60.023	TAAACCATAACCGAAGAGCAGGAA	24	60.02	389	658	270
Chromosome1	863	p3	(AGC)6	18	3409537	3409554	ataaaaaattactgTTTCTGTTCTGATTTGCGCAGTTGGTTGATGTTGTTCATGTCTTGCAGAGGGCTATGGATCTTTACAAGAAGCAAAGAACGGAAGCAATAGGTGTACCATTTTTGTCCAAGAGAACATTGAATGTTGTATCAGAATCAGAATCTCAGAAGCTAGAGGTCCATACTGATGTAGAAATGGTGAAGGACTCGGTTCCAACTCTAGATACAGAAATGGCAGATGCTTCGAATTCGAAGATGGATGTGGAGAATGCTGAACCTGTTATGCCTGTTGTGTCTGAGGTGAAATCGGAACCTGTTGTTTCACCTCCTACTTGCGAGATGCAGAATCACAATCCTCTCATTTCTCCAAAGTTGGAAGTGCCCACGGAAGAGGATGGTCAAGAGA…	ATGGTCAAGAGAATACAGAGGAGC	24	59.899	ACCCAAAGTCATACCTTCCTCTTC	24	60.019	388	655	268
Chromosome1	864	p2	(TG)7	14	3410049	3410062	gcagcagatGGAGCCTTGTCACCTGACAATGCATCACTGCCTGCCGCATCGGTTCGGTTGAGGGTGAACACATAGATGAAGATAGCAGCAGGGCCAACAATGGCCAATCTGTTGAGAATGAAGAGGAAGGTATGACTTTGGGTGATGGGATGAGTGGTCCTGTGTCTGTTCCAGGCGAAACATCCCCCAAGGATTGTGAGGCTGTGATGTCTGGGTCAAATGAGTCTGAGTCGGTAAATTTAAGTCGGATACATCATTCTCCTGAAAGTACACATTGAGACAATTTCTTTATCCATCATGTTCTTTTTTAATTGCCCTCTTGGTAAGCTAGTTTTGCCATTTCATATCTTGTTGCCTTCCCCTTTTCAGCAAAGGAAATAAAACTATATCATATGTGCC…	CTTTCGCTTTGTTGCTTTGTCTTC	24	60.027	GGCTATTTCAGAGATGAACCAAGC	24	59.964	462	711	250
Chromosome1	865	p2	(AT)7	14	3415882	3415895	aatttttctcttaATACATGAcatctaattatcttttttattttattattttttaaaaaactttataATAAATTTCTAACTTCATCTACTTagttctctttctctttttttttttttttttttttttttttttttttttccttttacaagttttaaaaatattattttttactatacaaataattatttgatTTCAAGAGTTAcattattgtaatttttatgttgatcattttaatatgtgagaagtatatattactaaaaaaaaaaccgaAATCAAATGTAACATTTTTGTGTCTTTTATATTCTCTTAAcaaataagtaattaatttttacacTTAAACAAAATTTGATGTATCAACAACTTGATAGGTTattaaaatgttttttttttttatttta…
Chromosome1	866	p2	(GA)15	30	3419721	3419750	ttgttgctcgtttcaattcattaatcaattccaaacagtgaactagaggaaaagatatacagactgccataaagatttctctctaatagtggtgaacatatgcaagcttacaaattggtattatatcatcttttcttttaagtttgaaaagagaattatggaaataattatataccagaaggttagtgggagtaatatttgttttatacgtagacaatatgttacaaatgatgataaaaattTTCTTTATATGAGGTGAAATAATTGActattgaaaaagatattctaAAAGTTTGTTTTGAAACTTCAAAGGAAAAGTCTGATAGAAGAGACTGAAATATAAGTCCCACCCGGCCACCGCAATTCCTGGAAGGTGACTTCAACAAAAGTTTTGTGTTA…	ACTGAAATATAAGTCCCACCCGG	23	59.864	TTAGCTTCAACCACATCCAACAAC	24	59.963	332	628	297
Chromosome1	867	p2	(TA)7	14	3428167	3428180	AATAGCACAACGAAACGTAaccattacatttatttattatttaattaatactgAAATACCAGATAAACAATAGTTGTTCCTTTTCATAAAAATGTAACGGCAAAAATATAACTACTCAAAAACTTGCCTTTTACAGGACAGAGGCAACATTCTCTCTTCACTTCCGGAGTTTCGCATGCTTTGCAAACCCATGAAGTAAAATCTCGAACATTTCTTGCTCCATAGCATTCTTGATGAACAGCTATTTGGCATCTGAAAGAAATATGAACATGTAAGTTTCCAAATACACACACTTTTATATTTAGTAAACAAACGTTCAGAGCAGGTCACATCACGGTCACAAAACAATACCTGTTgcaaatgataattttattgtaATCCCAATCTTCAACCCATCTA…	TTCAACCCATCTACATACAGCACA	24	60.02	CTCTCGTGTCTACCAAGCCTAAAA	24	60.322	387	619	233
Chromosome1	869	p2	(AT)6	12	3433536	3433547	tgaaatagataatatatattatatatgacaGATTCTTCATTCTTAGTTATCACTCTCtgttttttctttgaaaaaaggTTCGATCTTTTTAATAATATCTATGAAACTTTTGGtctgattaaatatataaggaAGAACCCAATAAAAATCTCaatattattcttttctttatttcttttgttgtaACGTAACGTTTTTCCAAGGGTAATAATTTCAGgccatcttcttcttctattttttttttcagaaaataattatatatatttaaatagatGCTTTGGTTTAATAGTTAAATTCTGGTAGATGGGCTTGGTTTGGATTACCATTTTGtgaagtttattattttttagaaagGAAAAAAGGAAAAGACTTTCTGGTAAAAATGGGTATGGAAATGGC…	TGTTAATAGAGCAACGTGACctga	24	60.022	TTAATGATGGGTGCATGGATTTCg	24	59.962	461	629	169
Chromosome1	870	p2	(TG)8	16	3437172	3437187	CATAAAATTAAATTCTGCTTCGTTGTAAGTATTcttggcaaaaaaaaaaaagaaataaaaagctAAAAATTCAGTATGAAtctctgaagaaaaaaaaaaaaataaaataaaaacaattttttttaaagagaatCATATTTTATGGGCTCTCAATCGAAATGATTGTTTCCTTTGAGTTTTATTAAACAtgttaaatgatataaataCTCATATCGGTAATTATATATTAGTTTAccgaaataataataaaaaaataaagataggTTCAGAAGGGTTAACccaataaaatcaacaaaatgaTTAGGCGggttaaactttttttttaattaagcgGATTacaattagatatttataacTCAATATTTATTTTGGGTTGGTAAAAATATACTATAACCTGAC…	ACTATAACCTGACCAAACTGACTCA	25	59.457	TGAAGCATGGTCCCTAAGTATACC	24	59.653	387	669	283
Chromosome1	871	p2	(AT)7	14	3468180	3468193	aaaggttggaaaataaaaaaaattgagaaaccGATTTATGGGGGGTATATATAGAAATCTATTATCGACAGAGACCCACCGATAATAATGGGACCCGTCAGTATTAATGTTATTAGCGGCGGATTTTTACTGATATTGATCCGCCACTATTACGTTTTAAATGCACTACGCGAGAATTTTTTCGCACTTATTATCTATCCAACAATAGCGGCAGACAATCCACTGGTATTAACTTCTACCCGCCTAgctattgtatttttttttattttttgtttatttttaatttttatataataatactaGCGGGCCCCAAAATCTACTATTAATATACCTATTAATAGGGGTGAATTAGGCCAGCCAGTATTAGGTCTgcctttaattaaaaaaattattgtagtg…	TTAATAGGGGTGAATTAGGCCAGC	24	60.447	gcaTGCACCTCTATTGTTTAAcca	24	59.842	335	606	272
Chromosome1	874	p3	(TAA)5	15	3480583	3480597	taattatgttatttatatattgtaCAAAGTCTTATATTAATTAAGAGTAATTAGTAGTCAAATTGTATgttgtaatttttatatatttaactcttttacttttttttttttgacaaaaaattcttttaattattattattttttaaaatttaaagtctcaattaacaaatattaCCATTAATTAATATCTATCACTGTGTACACATAAGAAAATTTTCCCATAATTAACCCTATTAATTATGTGtgagaacttaaatattttatataaaacatAAAGGTCGACGTTATTCTTTTTATGatctattaattttaaaataaaactcatATATGTATTACCTACACTATAATAATAACAACTTGTGACTATATGACAATATTGTTTTAGTTTGATAAGttaca…
Chromosome1	875	p3	(AAT)5	15	3480921	3480935	ACACTATAATAATAACAACTTGTGACTATATGACAATATTGTTTTAGTTTGATAAGttacaaataaattttttattatgatatatttttttttctcttgaagATATTATAGATTAATGAACAAGTTCATTACAACATTAACATTAATATATCAGTaacatttaataataataataaaaaaaaacatataaatgatctTAGTAGATGAATGTTGCTAAGGTTTAAGGTTCATCACTATGGATCAATctattaataattagtactcatctttaaaatttgaatgatcAATTGCTAGATTCATTTCTTGTCATCTTTTAGTGATATTGAGATTAATACATAATTCGATCGAATAATGTTCATAAAATTATCCTCGTGTGTTTTAACAATTGATGGTTCTAGA…
Chromosome1	876	p2	(AT)12	24	3481171	3481194	aataattagtactcatctttaaaatttgaatgatcAATTGCTAGATTCATTTCTTGTCATCTTTTAGTGATATTGAGATTAATACATAATTCGATCGAATAATGTTCATAAAATTATCCTCGTGTGTTTTAACAATTGATGGTTCTAGAATTCATTCATAATTAATCTTATTAGTCATTTGATGTGTAATataagaattaacaattatgACAAGATTTACGTTATGTTTTTGGTTTGCACttaataatgaataataataataataacacacACTCTTTGTCAAAAGCTTAAATCATTAATAGTACTTTGTTTTATCAACAATtcagaaaataattaataagtaaacAAATATTCAATTTGTAATCTaatgatataataataatatctctaacaaATGAA…
Chromosome1	877	p2	(AT)6	12	3483316	3483327	aaaaaaatataaatataattattatattgatttattatataattattagctaatataataattattcataagaaatgattaaaatatattattataattatatgaaaATTAGAATATTCTAcactaatttttgtaattaatgataagtttatgattaattaattataattatgtatattgtattatatgatatttatatattgatttGTTGAATTATTATTGGctaatatataattatcaaTAGGAAttaattgaaaacaaaaaaaaaaaatagcaaatataatgtaatttatattaaaatataattttttttttaatgaaaatataaaataaaaggttaaaatagtaatttaatatgtaaattctaaaaattattgacacttttatatagttatagat…	TTTACGTACCCTCCAAGTTGCTTA	24	59.96	TGGTAGGATTATGAATAGGACCTCA	25	58.37	426	627	202
Chromosome1	878	p2	(AT)6	12	3485387	3485398	ttaatacggacagatacaaaaaatgtaaacagttttgtcatagcacttttagatcggattataattaaactttattttgacaaaaaatcaattcagggtcctatttgtactatttagaaaatacagggttcattttatcatttaacaaaatacaaggtccaattagtaacttttgtaaaagagggtccaaaatagtatttaccccgatattttttaaaagttatttttctaagttatatgagacctggtcatacttaattacaccaatagcgGTATGATACCGAGAAGGTTGTTAGGCACTAGTAGTGCATTTTAGCAATtctctatatatatttgtataagtTGCATTTCTTAATATGTATGACCCTAAATAAGTATTAATtagtagaaaattaaatt…
Chromosome1	879	p2	(AT)8	16	3485631	3485646	ctggtcatacttaattacaccaatagcgGTATGATACCGAGAAGGTTGTTAGGCACTAGTAGTGCATTTTAGCAATtctctatatatatttgtataagtTGCATTTCTTAATATGTATGACCCTAAATAAGTATTAATtagtagaaaattaaatttgagattttatgtttattattttatatttaattaaagaaaatttcttatttttacatcagttgagaaaaataaaaaataaataaaaaaattattttattaatatatatatataaatttcttattcagcaagaaatatatataaaagcTTGATCACTTAGCTAAATatgtttaatataaatatatttttaatagattttttaattaaataactaaattaagtgtaaaaattaaaattattatttt…
Chromosome1	880	p2	(TA)7	14	3486527	3486540	cttaattatttaattttttatttaaatattaaaaagtaaaaagtgaaataagttaaagatttttttagaaaaaaaatggctacacttgttatcgattgactaGCTTAAGGcttcatacttagttcatctaattgtaacaaaataattaaatatcatttaaaaataattaattatttaaaaatttattataagaagagaatttatTTGTgtaaaagaagtttaatttttgtaaaaaaaataaattttattgtaaaattataattaaatgacttaattgttaaataattagagtaagggtataaataataaaaaaaacattatttataaattaattgctaaaagaggtcttgttacctatttaattaattattttaagaaaatagttaactatcattaatt…
Chromosome1	881	p2	(AT)6	12	3488607	3488618	GGCATGTAGAAGTGATTAATACTTTTGGTTTATTTGTGTTATATATCAACAAAAACACAAAGTGGGCATCATTGAAATGAATATAAGAACTAAATAAaatgtctatatatatatgtatatgtatgtatatgatTGACATTTCTACGATTGTAAAATGTCAAACTAAATGAAGggattgttgttgttgtggccCTTGGTGCATATGGGAAATGTTTAGGAATGTAGTGAGAGAAAATAACAAAGGTGAAAGAGATGGGATAATAGAGAAAAACAGCTGGAAATGATTGTCTCATAGTGGATTtcttttaatctatttattatgaaaattttgTCTTTTCTTTAGACGAGTTGTAATTGGAATTGCTTTGCTTTGCTTTGGCACGTGTGGGACCCTTTTGC…	GGGACCCTTTTGCTACCTCTTTAT	24	60.325	GTCAACTTCCAACTCAATCAACCC	24	60.262	387	606	220
Chromosome1	882	p2	(AT)6	12	3497756	3497767	ATTGAAAAGGCCAAGGTAGTGATCATTGAATTTGGGTCAAGAAAAAGAGTGTCAAGTTAAACACCAAATCTGAATACTTAATCTAAGTTTTGGATAGAGCCCCACCCATCGATGTCGACCCTAAATAGTGGAACAAACTCTAGAACTTCAAGATTCTTGAATGACATAAAATCATGTGGTGGAGTATCTTCTCGAAATCTCTTCCTCTTAGGAAAATCCTTGGAGATAGACTACAAATTGCTGATTCTTCATGCCCATTGCAGAGTAGTGAGTTGGAAAATATGGAATACTTATTTTTACACTGTAGCCTTTCTTCTCACCTAGGGGACTGATTCTAATCAATGATAATGGGATTACAATGTGAAATTGGGTTAAGTTCATTTGGAGCCTAAAGAAGAG…
Chromosome1	883	p3	(TCT)5	15	3506409	3506423	tgagacaaactgcttgtaagactcagttaattaattttagttaatcaattataattttgaaattagactatgtctagtttatgaagtTTCaataagatatggcttgattgtgaagaaaatagtgttttagggtttatttgttaataagagactttatggagtgtaattaataaatattataaatgacaattttatttatagttattttaattattaaataaatagttttgacatttatagggttgaagttGTAAAACGTGGGTATTtatgaaaataggtaaaatagttgaaaaaaaaatgacaaaaccaAACTTGTGTGGAGcccattaagtggtcggccatcaAGTGTTAAATTTAccttatttatcaatttttttattcctattaattcaatcctaa…	atccaactaatgcctccaaagcta	24	60.08	gtgggcatgtctcaatcactaatg	24	59.964	442	583	142
Chromosome1	884	p2	(TA)6	12	3519041	3519052	TGATAGGAAAAGTTTTTTTACCAATAATAATGGAAGGACTACATTAAACCACAACTATTATTGGTAACTTATCATAAATGGGTTAGCACTtaacaattttctttttctttcttcctaAAAGTTAATTTGTTGGGAAGCAACTGATTTTTATGCTACTCCTTTTTGTGGGATATCTTTTCTTCTTTGAGATTtactacaaataataataatgcattACCAAATAAGCACTTATAGTTAAGAATAACTTGTCATTATCATAGTATGTTTacttaatacatataaaaaagaCAGAAATTGGTTATGGACTTTTAAAGGGTTTTCATATCTTAATTCTGTAAACATTCATATAATTAGATATTTAAGGTATTTAATATTGTATTTTCATGAAACTTTGTAAGT…
Chromosome1	885	p2	(AT)6	12	3523121	3523132	atatccaattagattggattggatgttggatgtacTGTTCAAAAATCTAATCCAACATAATATcaaactaattaatattttatttagtttgaatgaataattagattttatttttctatacgtaaaataaatatgtatgtataaaaattaatattaaaattttactatttttttagaTTGAATGGATCCAGTTCAATCCAATAGATACTACTaggtctaaaatattagataaaccTGAATTAAATCAATAGATATACATGAAATACATCCAGCGGATAgaactgatccaatccaatatctATCAGAAGTTGGATCGATtagataattaaaattaattggatcaGATTGGATGGTTTAATGTAATatccaatatataattggatcggatcttattagatt…
Chromosome1	886	p2	(TA)7	14	3529847	3529860	AGAATGCCAATACTATTATGATTTTCATAAACCCTAAAGGGAAAACAGAGTCAAAGTTTAACCAATATGACAACTCACGTAAACACTTGATAATGTCTACACCTAAGATTTGCAGctaactaaaattcaaattttcaaCAGCTACCTAACTGTAATTATGTGAAATTAACTTATTGTCTAACCCCACATAAAAGGATCTCTATCTATATTGCATAAttcacattttattttcatcagcatccaaatcaaaaataaaaagattgcGGTATAGCACTTCAAATCCCAACAGAAATCAGTTATCCGTTTTTAATTGATCTTGGTCCCAACTAACTTAGCTGTCACTTAGTTAAGTTGTATCTTGAAGCCTTATATATTCAAGAATGAGGCTAGTGAGTACAG…	TCCCAACAGAAATCAGTTATCCGT	24	60.02	GAGTCACAGTCGAGCTATACAGAG	24	60.025	281	570	290
Chromosome1	887	p2	(TA)6	12	3540209	3540220	gatctAGAGATATTAGATATATgataaaattagttatattttctgtatttgtttgtgttagaaattgtcttaaagttgattatattaaaattaaaattgttgaaaattgagctaggatcctatttttaccatttaacAATACAGAAGATCTATTTTagcatttaacaaaacagaatgTTCAATTGGtattttttacaaaacacaaaatctaaaatgatatttattatttttttaattatgaaaataaaattgaaagaaTTTGTtgtatatgtaattattttattttatacgtaaataaaataaattagttgaatattgattttttagattataaattattttaaattttttaaattttatacaatactttaaataactaaaacatacacgattataaat…
Chromosome1	888	p3	(TCT)6	18	3541709	3541726	TAACAAGCTAATTATACacctaatttttaattttgtattataaattattttaaattttttaaaatttaacgaaatatattaaataactataactaCAAAAgtaaactaaatttttttttgaggtGAATTGTTTAAGCACCCAAAGCAATTTAAAACAACAGAACTATgtaaaagtaaaagaaaagggaaagaaagaatcattttactcttttttttttttttttttttatcttaaaaataacatacaaataataaaattgggATTGTTAATAGTAAATTAAATCTTACCAGTTTGGAGGAGAGACGAGGGTGTTTAAGCAAAGTTTGAGCTAAACCAGCTTTGATGACCTGAGAATCCATGGTGGTCTTGCAACCTATGATTGTGACAATATAACAATT…	TGATGATTGAAACAACTGTGCTGC	24	60.794	tttccaACTACCTAAAGCACCCAT	24	60.203	406	663	258
Chromosome1	890	p3	(AAG)7	21	3549998	3550018	tttttttaaaatttaaacatcTTCTTCTCAATCTGATCCCCAAATGCATCACCAAACATCACCGCTTGACTCTACCGACCCTCAGCTCCCACCATCAAAATCCACCACCCACCCTCTCCTCGTCACCACCTCTGGAGGTCCGGCTGCCACCCCAACTTCCACTGCTGGCGCCCGCCGTCGAATCGGTGTTACTGTTGATCTCTTCGACGAGAGCGCTTACGCCGTTCAGTGGGCTGTCAGCCACTACATCCGCCCTGGAGACGCTATAATTCTCCTCCACGTTAGCCCTACCTCCGTCCTCTTCGGCGCCGATTAGGGTTCCATTAACATCCACCCAAGGGTTTTGGGGTTGTGCGACGTGGTAACGATGGAAGGCTTGGGAGTGTCAGGGCTGGGAGG…	atacaagagagagaaagagggtgG	24	59.286	ggcgactaaactacctaaacccta	24	59.598	441	731	291
Chromosome1	891	p2	(GA)9	18	3551216	3551233	CCAAGCGGCATGTTGCCTCTTACTAGGCGACATGTCGCCTATTGGATGCATGGAGAACGTTTTGTCATATTTCATTGTATTCCGATAGTTCAAATGTTTTTGCTCCAGAAGACATTTTTTGCGATAAAAGTTGTGTAACCGAAAgtattcaatgaaaaatattttgaccttttACTCCAATGTTCTTCTGATCCTTAATACTCTCATACACAATTGTTAACATCTTTTAGTCAGTGagatttgaatttttaaagtttagttttcctaaacactataaatagggACCTAAAAGATTCATTTTATATGACTAGTGAGTTTCTATTAATGAGAACACGTTGCTAGAAACTATAAGCTTGATACAATAAAGACGAAATCTTACCTTGGTCGACATTGGGTAGT…	ACGAAATCTTACCTTGGTCGACAT	24	60.322	AACTAACTATCTCCCTTCCtcctg	24	58.787	368	541	174
Chromosome1	892	p3	(TAT)9	27	3560292	3560318	TAAATATTGTGGTGTTGCATGAACCACATCGATTCTTTAACTTTGATAAGCTGTTTCTACTAGTTTTTTCAACACCACcgagtaaaaaaaaatatgtatatgagaataaaaaaaacaagaattcaATAAAGACTTTTATTTAGTCTTTTGTGATAACTTCTACCTTTTAACTTATTCAATTCATAGTTATGTAAGAAATTGaaaatatgaatattattatttcgtCCCACCAAAACATTAAAATTGTAAAACTCTTAATTACAACACAAATGATCATGTTTTTGTGACTCTTTATAATTAGTCCGTAGTAAATAGCACCACATTATTTTAGGACAACTTTTCAATCATTTTCTAGAATTTTTATGTGTAACCAATAAACTAAAAAGAAATATGTTATAT…
Chromosome1	893	p2	(GA)6	12	3564011	3564022	AAAACAACTGAACGCACTTCAGATGAACAATCCTCAAACTGAAGTGCACGACCTGAAGAGAAACAAGAGCTCCTGGCAAGACAGTGAGCTGCTTTgtttgcagatcgtttaacaaaataaatttccacaaaatttaaaGACAATAACAATTGACGCACATCAATTACAAGTAAACCAAATTGAGACAACATAGGGATGTTTCTCTTTATAGCTTGAACACACAATAAACTATCAGATTCCAAAACAACATTTTGCCAATGATGTTTGTCAATCCAACTTAACGCCTCCTTGATACCAATGATTTCCGCCATTTCAGGATCAACCCGTCCCATCTTTCCCAAAGTAAAGGCTTCAATCAATCGACCATTGTTGTCTCTGGCTAAACAACCCAAACCAAAA…	CAAAGCACCATCCACATTTACCTT	24	60.021	gttgtaTGGCAGCAAAAGAGTTCT	24	60.023	417	607	191
Chromosome1	894	p2	(TA)6	12	3595819	3595830	GACCCACATACATGCAAGACCTAATTAACAATTGGTTTTTAGAGTCGTGACTTTTCTAGGAAAATATATTAGGATTAATATGTTTGAATTTAGATCCATATACAATCATATGGATGATATACAGTATAATGGTTGCATCATGTTATTTATATAGgcatatgattttgtcccgttattttactttcacggattgtaatccgtgatgtacgacagccgtcagatgagggagTAACACTCTCTATAATAAAGATTttgtatgttatatatatagggacacgattttatcccgtgatgtactttcacggaatgtattccgtggtacattagatgagtCTCAGAGTACATTAGATAAGTGTTAGGGtacgttactatttttttaactctAATTATCCCTAAATC…	TCCCTAAATCAATCTCAGACCTCA	24	58.72	GAGGTGTTTGCAAATGGGAtcttt	24	60.263	390	674	285
Chromosome1	895	p2	(TA)8	16	3597369	3597384	ACACTTAGCAATTTTTGGGTGTCAACACTTGCTAGTCTATAAGAATTTTTTCACGTGTTCTTGTAGACTAATTTTGGTGAGCTTTGTCTTCATCACTTAATCCCAAGGCTGGTGTTGTGGGCTATTTATCATAGGTCtttcagacatagtctaattgttcTTCAGCCCTTTATCATTGTATTAAGGTGTTGGTATGCTCGCGGATAAGAAGTATGCACGACCAGTAGATGCATGACCAGTAGACGGACATCAAGCCAGCTAGTAAATGTCCAATTGAGGTACAACCAACTGATGGGCACGACCAGCTGATGGACGACCATTTAGGGGTGTACGTTcttcggtttggtcgggttatagaatatttttattaaccCAATATAAATATCGAGTTGTAAACAT…
Chromosome1	896	p2	(AT)6	12	3614690	3614701	TTAATTATAGATTATTTTGCCTACAAAAACTAATACAAAGAGAGATACTTTAATGTATTATtaattaggggtgttcacaaagtatccgatccaatccaatccgcacgatccaatccaatccaatccgcaaaatgcggatatccgcacttgtgcggattgattggattgaaaatctaaaatccgtacttgtgcggattggatgttgtttgacctcaaaaagtaaccgatccaatccaatccgcactaactatatatattttttaaaaaatataatatataatatatattaataaaaaaaacacaaacttctaatttattaatcttttttagtaatatattgaattggtatattttatttattttgtaataaaaaatacaaaaaaaaaaaataattcttat…
Chromosome1	897	p6	(AAAGAA)5	30	3623847	3623876	TCTTGTATGGCTCTCTATTTTCTTATATGTTTATGAAATTATGtctattttttatgtttatgtTGACAGTTACTGAAGATTAGAATTGTTTGGGGTTGCTTATTTGATTGTATAAATACATTCTTGTAAAGGTATCAACTCCTTgtatgggttttttttttttttttttatttatgtacagAGAGAAAGcttgaagagaaagagagaatggaataatattaattaaaaaaaaccaaCAATGTTTTGAGAGTGACTGAAGGTAGAGACAAGCTGCTCAATGAAGATGAAGATTCGGgttcctcatcttcttcttcttcctagCTTTCATTGCCAAGATGAAGAGAGGCAAAGAGGTTTCTCTctcttctgttttttttttttttttggtttcagTGGTGA…	GGTTTAAGGGATTTTGGGGTTCTG	24	60.021	cgacttgtacacgtggcaaatttt	24	61.021	416	667	252
Chromosome1	898	p2	(AT)7	14	3627137	3627150	CAATATAGGTGGGATCTGATATAGCACCCTTAAGAATACAAAGTATGAATTGGGATTGGAAAATGTCAAGTGATGAGAGTGCTTGTGTGGGCGTGTGagagaaagtgaagaagaggagAGTTATCAGACTTAGGCTTAGACCTTGGAGGCTAGTATCAGACTTAAATTGAACTTAAGTTTTCTAGGTTAGAGTTAAGACTTTTATATAGGAAGTCTACCAAACTGCCCTTGAACATAGATATTATTCAGTTATTCTATTAGGCCTTTGGGGCCCAATTCGCAGCCCAAACTATGTCGTCCACGTGTAGAAGTGCACAGAAAACCTTGCAGAGCTTCTCTTGGCTGGCTAGACACCTGCAGGGAGCTGGCTGGTCGGTCATGGTGCAGTCCAGAAGTTGG…	TGTAGAAGTGCACAGAAAACCTTG	24	59.665	gttctggcttaactgattttgtgc	24	59.319	304	546	243
Chromosome1	900	p6	(AATGAG)5	30	3635693	3635722	TCATAAGTAAATTCAGATAGAATGGGATGCAAGAGAGTGAAAAACAAATTGTAACTCTATGATTGATAGTGATGCCAAAACTTGTTATTGATGatagatatatttttattagttgtTATTGATGATATATAGGAGTGCCAATGATGTTATAATCTTTCATAATTATATTAACTAGTTAATATAGTATTGATATCAGATATATCTCGATTAGAACTTACATCTCGATCCAAGTGACAAAATGAGATCGGTCAAAATTACTACAAAAACTATCgtataataattttgtaactCCATTAATTCCAACCAGTCTAATTGGATGTAAAAATTTCATCAAAATGCAAAACAATTTTGATTAAATATCTATCATGAGTGAATAACTTAGGTCAacattcaatttgt…
Chromosome1	902	p3	(TTA)5	15	3642010	3642024	tagtttaatttttttttcatatccatGTATGTTATAACTAttatatcctacaaaattttgagaaatttagaataatttacaatatagaaaatattgTTCAAACAgcctattttacacgcgtataaaataaaatagtcacgagtgcaacacactgtttgaacacAATTTTCGGTGTGTTAAACTTtttcgaatttcttaaaattttgcaagatgtattaaataactataatttacataaccataagaaaaatttcattaaaaaattatttcagataCTAAAATGGATAAAGATGTATAGATGCATATCTTTTAAGAATGTAGTATAGAATTTTCCATAATTTAATAATCACATAAAATATTTGAAACTAGGTTTTagacaataaaaattatattttttta…	AAGCCAGCTGTTGtaggatttt	22	58.5	AATTGCTACATGAATCCACACCAC	24	59.842	473	568	96
Chromosome1	903	p2	(TA)6	12	3657975	3657986	ATATTTTTGTGGGAGACACCTATTATTCGATTCCTTTCCTTTTATTTATCCCACGAACAAAgtataatgaatataaaataaaagattaagatattgaatatttctttttcaaaattaaatatatatgcatatagtcacatatatattataaaaaattctaCAATCCCTCTCAAAAAAAGTTCATCCATgcattaatattttttcatcTCAAAAACACAATTATGTCTAcaacatttaaaaaatttagaaaaatttaatatgtcaaaaataaattttaaataatataataatttttttaaaaaatttataaaatattttaaacaattatataaaaaaaatagactaaattttttattaaaaatgtcCATTATAAAATTTTCCTCAGTTTTATTTCCTAAA…
Chromosome1	904	p5	(AATAC)5	25	3659219	3659243	AACCcgaataaataaacatttttaaaaaaaaaaaaaaattcatcccTAATAAATAGTAAGTAAACCTAAATAAGTAAAAAGTATTAGTATTTAGTAAATATAAATCCTAATCGATTCGTCCCCAAACGAAacagaagagaagaagaaagaccTGAATCGAATTGATCAGTCATCATCTCATCTTCTCCAGCGAGTTCTCATTCCTGGGATCGGCTCAGTTCGATTCCTCCAAGCAAGTTGTCCACCGCTACTAAGTACTTAGGTATCTTCTTTCTCTCTTATTCAGTTCTTTAAGTTTAAAGTTAAATTATAtatagggctcgtttggaacgtcgtattaggtcgtattgtattatattaaattgtattttatgcaatatttttatgtaaaactatgtg…
Chromosome1	905	p5	(GTATT)5	25	3660725	3660749	AAGAGGCGGCCGCCTTAGGCCCCCACCGCTCAAGGCcccatttcgaaaaaaaaaataaattaaatatagttagtaataaaataaataataatacttttaatattaaatatgtgTTGTAGCTTAGTgataatttgattaattaacaACTAAGAAGTTTAGAGTTCAAATCCCAATAGGCAATAGCCTTACTAGTTTTTGAACACAAAATTAATTgtacaaatattttaaatggAGATCCCAATACTTGTAAATGTTTAAAAGTTAAAAGCTTTATAtaactttctttattttatgaAAGTTTTGATTTAACCATAATTTTAAAGTCTAAATTCCAAACTTATTATGATAAGCTATTTGTTAAATTCCAATACGATGTCCCTAAATAAATAGGGTGTTACA…
Chromosome1	906	p2	(AT)6	12	3663935	3663946	tatttatacaattttaaaaaatacaagatctattttgtcatttaacaaaacagaagatCCAAttataacttttacaaaacataaGGTCAAAAATAGCATTTACTCTTATATCTTCCCTTTTAATCTTtgatattcaaaattaaacttcaTACCATAAAATATAATTCATGATTTAAGAAGTTTACCATAAACcattattaatatatgaattatGATTCCTAAACCTTATTTTCTTATCATATactttaattgaaaattatatttataattaaatggttTTATTCTCTTTAGTTTTATTAATTTGACTCATCTCTAAGACACAAAAGGCCAATAATTACCACAAAAAAtactcatttatttatttacaagaTACATATGTATTACATTTTAGTCAATATT…
Chromosome1	908	p2	(AT)7	14	3666415	3666428	gaaaataacaacaaaaaaacaacaaaaatacatacatataacaaaaaattaaccacaaatgaacaaaatttcaacataaaaagaccgtattttatgtaaataaaatcaaaaaaatcgtaaaaatatttaaaattccgtgaaaccgtatttttgttatttttttgttgtttcggtgcatttgtgaaattaacccttcTTTTTACTTattatgtttttaaattttttagtctatttttaatactatttgtaaatttttaaattttttttttgaataatttacaatatataaaataaaatttaaatagttcattactatatataaaaaataatatgtagaataaaatatgtaaaatattggtattctaaaaatttataaataataattataacataatatat…
Chromosome1	909	p3	(GAA)5	15	3667953	3667967	TCAAAACGCCAGCAGCAGGGCTAATCTGGATATTTGCATAGGGATTAAGTTGTCCATGTTCAAAATCATGGTCTTTACAACACTTCATAACGTACATGTAATCAGTTGGAATTGCACCAAATCCAATTTTATCCCATTCCACGTCAGCATATTCATCCACATCACCCCCTACATTTCTGCTCTCCCATTTATTACGTCACCaaatttaatatgtaataatatCCAAATatagtaataaaaaattatatcaatTTTACAGCTTAATTACAAGATAATAATCATTATCCACACCCCAATTCTACCATTATAATtattcatgatttttttttctggaaaaaaaataatgaaatctggtaatataattaatcttaccCATATGTTTGTTGAGGCAAAGATGCA…	CCAAATCGTCCAAACTTCatgtca	24	60.023	TCTGAGAAGAAGCCATACTCTTTCA	25	59.518	415	567	153
Chromosome1	910	p3	(ATT)6	18	3668430	3668447	atttttgaaaaaatggaaatttgaagaagaagaagaaaatatatatagaaaccTTAATTTGATGATGAAAGAGTATGGCTTCTTCTCAGAAATTGAATCATCTTTAattgtatgtatataaatatatgaaacTGTTTAAAAGGAAGGAAGAAAATTGTGGTGTATTATAGTATTGGAAATCTAGGATATATAATATGGAgaagaattaattaattgatgaaGTACGTGAGAGTTTTTTCttcttgatttttatttaatttttatagagATCGACAAAGAGAGTAGCTAGAGTGAGAATGGCCAACCTCAAAAGGTGAGGATTACAACTCATACaagtaaatggatgagaatAAGCTATTTGTGtggaaaaacaaaaataaaataaattattaattaaat…	GTAGCTAGAGTGAGAATGGCCAAC	24	60.976	TTCATTGCCACCATTACATGCATG	24	60.681	282	581	300
Chromosome1	911	p2	(AT)7	14	3671410	3671423	aaatataactaagtatatgTGCAATGCAAGTAACAAAACCTAGTATATAAATAAACTAGGTTGATGTTACGTACAATGCacgtataattagttttttttaattaattaagtttaattaagTGATGTTCAGTGCAATACATGCAATTCAATTTTTTCATTAggtaagatatttttattttttaatttttgaaataggATTTGAGAGATTTTGatctttaaaatttttttagctATTGCGGCTGTGCTCATTAgatgtgattatatatatacgtattttatatatgtaaaataaaaattatataaattttttattatacgtattttatattaatttttctctatatataagaattatattagaaaatattttgacGAAATATATTATgtctaaacatatat…
Chromosome1	912	p2	(TA)8	16	3673261	3673276	TTTACTTATAAAATATACTGACACACAATTTACAATACCACTATTTAAtatacctaaaaataatttcaaataataattaataatatgttttttttaattatttattgtattgttTGTAAATAAAGTAGAAAACACCTAGCATAAAACTAAGtttacgtgcctcgcacgtaatatCTAACTAGTATTATaataaatgtaaatatatagatgtaatttttattttaaatatatataataaaattaatttttatatgaaaTATCTACATACATAGtgattattataaatataatttttatttttaaatatatatataaataattttattttttatataaaatacttacataatttttatttttaaatatataatattataaaattaataaaaaaatattata…
Chromosome1	913	p2	(AT)6	12	3674465	3674476	tttagccgtgcaaaaaaaattcaaaaatggtAGGATTTGTTAcagagatatgtgggtaagatatttttttaatttaaaaaaagattgtttaattttttaggtttaattattgggtttatttatttattaacgtTTAACGTTGACAGTCTGTTAAGTTAATCGTGTAAGGCTAAATAAAAAaggaatcgttaaaccaagaatcgttaaaccaagaatttccgttaaataggcacttttaataatatatatcataaatatctCTCTTTACACTATATtatatgttcatacaaaaatatttaacttaaactcaactttttcttttcttatttttcttgataaaaaactttttttataaatttttttttactgatggaacaatctcagcccatatgatataaa…	ggaacaatctcagcccatatgata	24	58.191	GTGCCAAGAATTAATCCTTATCCAC	25	58.261	372	632	261
Chromosome1	914	p2	(TA)6	12	3687006	3687017	AACAGCAGAAACTAAATCGAAATTACAGAAAAATAATTACAACCCAAATAATAAACTTACAAATCAATAATTCCCATTCAGTTTCATCAAGCAGAAGACTAAAGATTTTTAAGCATAAAATGGAGAATTAAGACTGATTATTAATCTTGAACAGCAATTACCTACCAAGAAATCCTTCGAATCAGTCCTTTTCAACACCAAGGATAGGTATCCAGTGGATCCGATCACAGAATAAGAAACTGCATCACAACCACACACGacccaaaagaaaaataaagttaaaTCAATTGAAAAGTGATAAACTTGAAAAGACAATAAAAACAAAGgtttaaactttttttaaaagaaaaatgaaatggGACCTGAGAAAACGATCGGCCatgaaaggaagaagaagat…	gaaatggGACCTGAGAAAACGATC	24	59.905	AAGTAAACGCGTCTCAACTTCAAG	24	60.026	353	645	293
Chromosome1	915	p2	(GA)17	34	3689388	3689421	TTAGCTGTTAACTGCCAGGTTGGATTGTCCACGTAGACATAATATACatgtggcacaattttattagtccacgtaaaaattatttaaaaaaattaaaaaatgaatataCATGTGGCGCAGAAGAACGAGCTTGGAGCTACTGCCAGTTTGGTGTGGTAAGTTTGCCCGAGAGTTTGCAAGAAATTTTCTGGGTTTTGTTTTGTGAGCTAGAAATTTCTGGGTTCGTGTTCTTGTGTTCTTGAGTTTGAGATGTGAGTTTTTTGGGTTGTGTGAACCGAGAAAGGAGCAAGTTCTGGGTTCGTCAAGGCCGGAGGATGTCGAAGACAGTCGGTGCCGGaggtgaagaagaagatgaggtACCGGTGGTTGTAGAGactaagaagaagaagagttgaAGGA…	GGTTTTGGGGaggttttagagaga	24	60.203	TAGGTGTTAAGTGCTATGTTGGAC	24	58.515	440	738	299
Chromosome1	916	p3	(TTA)9	27	3692559	3692585	TAGACCCGAACTCGGACCTAGACTGGAGACCTAACCCGAGACTTGGACTCGGACCGAAACCCAAGACCCAAACCGAGACTCGGGATCCAAGACCCGAACACGGACCTGAActtggactcgaacccagactcAGACACGGGACCCAGACTCTGACCCAGatccaaacctagacctaggacccgAGTTCCGGACCCAAGACTTGGGACCTAGATcgagacccggacccggacatGGACACGAGACCCGGATCTGGACTtagacctggactcggacccagacccagacccaaacccagacccaaactcaaaataattaataaaaatacatttaaagcaattaataatattctataAATGTAAAGCATGAATagtaaactttaaaaaaaatgtacattttaca…	caaacccagacccaaactcaaaat	24	60.142	tgatacatgtcaaagtttggaggac	25	59.295	287	571	285
Chromosome1	917	p3	(ATT)5	15	3697580	3697594	AATTAATATacgttttattaatataaataaataaattatgatAATTTCCACGTCACTTTGTtgaattaattatcaatataaattttgtgtaattattataaaatggaAATATGTAATTACTATATTCGTTGGCAGTTAAGTTATTGacaagttgatattttcataataattaattaaagttgaccAGTTCACTTGTACAAACAAAATTTATAGTTGACCTTTCTTCCTTGAAAATTTCATTTTACAAGTAAtgtttatctatttatttattttttttcctggTTAATGGataattacaaataaatatatattgtgttttattctattttttattggTCTTCCTATTTATTTTTATCACGAGGATAactattataataaataaagaaaaaaaaacaaaaa…	GACCTGATATGCCATAATCCAAACA	25	59.23	AGAACCAATCGCACAAATCTGAGT	24	61.044	448	712	265
Chromosome1	918	p2	(AG)7	14	3698718	3698731	GTCATAGGCAGAGAAGTGCATCTCACGGAGTGAGCTTCCCGGAGGAGAGCATAAGACACACCTTTACTCTCCTAGAGGCTGGAGTTGTAACAAGGCATCTCCGGGAGGGAAAAAGATTGTTCGAACAGTCACTTCgtatttaatgttgcatggggGGAAACATATCAGAACCTCCATAAGAAGATTTGACAGATGGGGTAAGCCTCTCTTACAGCGATTACACGATAATCGACGAGTCTAGTGATGGCTCCATTATGAAGACTCACATCAATCAAGGAAGGATAAGAGATTATATTCACATAATCTCTAAGATACCTACGGCATAGGTCATGTATTTCTTATTTTGTATCTGCGAGAAATTTGTGCCCCTAAGAGGCTAACACAAAAAGACAAGTGATC…	AGAATGGAAAAGGAGTCGATCGAT	24	59.9	ttaatgagccttagtccacgagtc	24	60.142	449	583	135
Chromosome1	919	p2	(TA)7	14	3720428	3720441	atagattttatgcacgaaaacatgaaaaaatatatactttaataacACGAAGTTTCAAAAGATTTTCAATacttagatcgatctataatactatcGAATATAGCAATAtatatagaattcgaaataaaaccgataaaataaaaaacaaaaaaaattaaatttacacCGATcaaatttatgttatatatatatgcatgtatatcactaaataaaaatgaatattatgaaTCTTATTATGcgataaaatatatatataagtacaatatatataaaatatatacatatatgtaaatataccgatttgaaaaatatattatactGTAAGTATATGAgtagatatatatagatatatatgaacagtatgaataaagatatatatatgtatatactgtgaaaata…	tatatgcaccAACCGAACGAaaac	24	60.143	ctctgccttgattttggttgagtt	24	59.962	443	540	98
Chromosome1	920	p3	(TTC)5	15	3727767	3727781	AGCCTTGTAGGCTCTATCTTGTAATCTTTTTACTTGAATTCAATAACACTCACTGTGatgttttcttctcttttctacTGTTAATCTGTTATTGAGTAATTGAGGCAGCAGGTTATATCATAGTCCAGGGGGTATTTTCAacaaccttaaaagttcagggagcatgatttagtacatgtcaaagaagttagaaattttaattagccAAATataaaatgtgaaaaaatgccTGGTCATTATAAGATGATTAAAGGCCCAGGTGGAAGCCCAATCTTGCGGCCCATTTTGTTAATTGGGCAAAGGAATACCCAAACCAAACCaacttcctctctctcttctttctatCTCTGTAGTCTCTTCTTCTGCGTCAATGGCCATTTTTGGTAAACCCTCTTAGAA…	CAAACCAAACCaacttcctctctc	24	59.963	GGGTTTTGAGGTGGGTTAAGAATG	24	60.021	310	587	278
Chromosome1	922	p3	(AGA)5	15	3738314	3738328	TAACTACTAGAGTGTCCATTGTTTTGACAAGAGCATCAAAACAAGTTGTTCCCACAGTCACAAATACTATCTTCTTCTTAGGCTCCATGAAATCCATAGCATCTCCCAGCTGATTATGTAtctccaaaaataaaattttccaaatGAAAATTATCAATGACTACTCTCCTCTTTAgcaattaaatataataacGTTAATTGACAGAGATAAGATATCAAGAATTTGAACAATTgataacaaaacaaaagaaaaaaaaaagtgaaaaattaaattagccaACTTTAATCCAAGGCAACATTTGCCCAGAAGGAACAGCTCCCATAGTTCCCATAGTTGGAACACCAACATTTGcttagaaaagtaaaaataaacctTGAGTGCATAAAACCCATTTTACA…	ATCTCCAACCACAATCAAATGCAG	24	60.082	ACTATTGGGTCGTATTGATTGGGT	24	59.835	409	706	298
Chromosome1	923	p2	(TG)7	14	3743167	3743180	AAGTCATAGACTTGCCTGAGTCAGTGTTGTCGCATCTGCAATGACAAAGGGGACATTCACGAATCGTGCCAAGGTTTTGGCAAGTAATGTCTTCCCTGTACTTGAACGGCATTAAGGAGAAGAAGTGAGACGTGTAACTAAAagcaacaagaaaattaacagggaaacatataaaacaagaaaatgaTCAGGATCTCCTTAATAGCATAACGACTTGTATAAGGGtgtctaatactttatatgggGTGAAAATTTAACATTCTTAGCACAATGCAAAGTGTAATAATATAAGATGAGATATTAAAAGTAGTATGCATTAGTTTAGACCAAGTGATATATTACCTGAGCCTGTCGGACCCATCAAAAGAATATTACTTTTCTCTAGTTCCACTCTTTCAT…	TCTTTCATCATCAGTCCCTTCAGG	24	60.081	AGTGTTGTTATTCTGGTGTATGCC	24	59.3	392	683	292
Chromosome1	924	p5	(TTGAA)5	25	3743541	3743565	CTTTTCTCTAGTTCCACTCTTTCATCATCAGTCCCTTCAGGTTTTTGGGTAGCTGAATCTCCTGCGGGCCTAAATTCCCCAGCAATGATAGACAATTATAAACCAAAGATTTCTTCTTACAACactgtgtgtgtgtgtgtaagGGAAAGGAAAGCAAATAGATTCATTATATGTATGAATACTGACCATTTCTGTTGGGACTCATGATGAATTCTCTTATAATGGTTGTAAACAGCCACAGAAAGCACCTGAAATCAAAACACAATTATGACTGCAAAACATTATGGCATACACCAGAATAACAACACTTGCTTTCTTTGATAATTTAACTGAAGTCTAAATTACTATATGATTCGTATTACTAGTTGCAACAACTTCAAAATGCagcttaatttttta…	CTAAGCCAAACATTACCATCCCAT	24	59.105	GGGCTGGATAAGTTTGTAATTGGG	24	59.901	436	614	179
Chromosome1	925	p3	(AAT)5	15	3748970	3748984	GAACGCCACGGACGACTGCAGTTGATCCCAGTCACCGATAACAACGCGGGAAGCCCGGCCGGCGACGATCTGGCGTGGTGGACCGGAGATTTTTGGCGGCTGAAGATGGAGGAGTGTGTTAGTAGGAGTATTGAGGAGAGTGGTGGAATAGGTTTAAGATTTTCAAacttcacatttttttttattttttttttatttaataatttatgaaaactttaaataaaatacCCAATAATTAGCAATTTCATTTCTTAGCTTTTTAGTTTTTACACTAGAGTTGTGCCCTTATAATGTAGTGTTTGTTAataatattcttaaaaatataatttttacaatAAGATGATTTTTCTATCCtactatgttaaatttttttgtaaaatgagtAATCATAAAATGATA…
Chromosome1	926	p2	(GA)9	18	3752908	3752925	CTTTGCAAAAAAAAATCCCCAAAAGATAAAACTGTCAAAATGATAATACACACATGTGCTACAATATTATTTGCAAATgtaaataaacatttaaaaataaaataaaatcattaaaaaaaacattttttttctttttttttaagagtTGTTTGGCTTCATAACTTACAAatttgaaaacagtttttaaaaactaacaGAGCGAGCTTagacaaaattttttaaaaactacaaTTTAAGAGGGTCTACCTACGTCCCCAAGCAAACCAGCACAGGAAGCACCACACTTCCTAGCCCAATTGACCAAGATATGAGCTAAACTATTGTCTTTTCTAAGCAACAAACTTTTCATGAAATTCATACAAACACAAATATATTCAACAAAACAAATCTCAGATTCAA…	TCCCAATTAACTCACACAACcaga	24	60.141	TCCTTCCTTCTTCCATCAACCAAT	24	59.955	472	558	87
Chromosome1	927	p2	(TC)10	20	3761899	3761918	atgcAATTAAGTATAACtcttttgtattttaattttgaaagtATTATGTTAAGAAATTCACCATTCACAAGCCATCTTGATAGTGTTTAACACTATAATAATAGAATATTATTGGTGCCTATCACCGTTTATAAGTGGCGCTCCACGATAGTTAGTGATATTCTCTAAAAGTTATTTTCGTAAATTATATAAGacttaatacttaattacattaataatagtatgacacaaaaaaaaaaatactaaggaCCGATATACTTTTTAAGCATTCTCATAACAACACTCAATAAAATAGGTAATCAATTCTGCCGAAATGATGATTTTGACTTTCAGGTCATCATTAATGCTTTCACCAATCAATTAGCTATTTATAGACTTTTTCACTTTTCATTCTAATGA…	GGGGAGCTCATTTCACAAATCTTT	24	59.779	AGCTAGCTTTGTCACCACCAATAT	24	60.325	467	568	102
Chromosome1	928	p2	(CT)23	46	3762349	3762394	GAAAATTCAGAATATAGGGGAGCTCATTTCACAAATCTTTCAATagatatctctctctctctctctctctaatttaTGTGGCCCATGATATTATATATTGGTGGTGACAAAGCTAGCTGCACAGTTGCCAACTCTTTCTTTCTTAATAAGTCTTATCTAATATCTACATAGTCAAGTAAGTAAAGATGATGCTTTATTCAAGAGCTGTggattttgtttattaatgagTAGATAATTATGCttggaatatgcaaactgacaAAAGCTTCAAAGTCTTCTGATTTAGAGAAAGACAATTCCTTAAGAAACTACAATAGAAGGGACGAAATGAAAGAGAGAGATTCATGTGAAGAAGAAATATGACCATTTTTAAAGGGTaacaagagagagaaaaagaat…	TTCCAAGCAaatctctctctcctc	24	60.081	GTTGTTTAAGGGTATTGTTGGCCA	24	59.961	476	619	144
Chromosome1	929	p3	(ATT)5	15	3762813	3762827	TACTCACAATTTTCCAAGCAaatctctctctcctcctctctctctctctctctctctctctctctctctctctctctctcttacatTCATGGAAGTTAACACAACTGGTGAAGCTGCAGAGCCACCTGGTCTGGCCAACAATACCCTTAAACAACACTCTTCACATTTTCATAATAACCAAGGCCACCATCATCATCACCACCACCATGGAACTTTTCCTTCAAAATCCCTTGTCATAATCATCATATCAGTCTTCTCAGTTCTGGTCCTTCTTGCCATTTTTCTCATCATATTAATGCTTAAACGACTCAAATCAGCACCCAAAAAAAACAGTGCCCTTTACAATGAAAGTAATAGCATCAACAATGGAAGTGGCAGTTTTATTACTCAAACTTCCAT…	AACTTCAACTCTAGCCCAGGTAAG	24	60.02	ACCCAGATCAGAAATCCGTAGTTA	24	59.04	401	696	296
Chromosome1	930	p2	(TA)7	14	3771065	3771078	TAGTGATGAGAGGAGTAACCAATAATCTTAGGGTTAATATCCTAACATCACCTCTTCGAGGTGGGACACTCTAATAACAATAATTACTGAAAAACCTAACTTCAAGACTTTAGCATATCgacaaaaatttgaaattccttAGTCAAGAATATGAGAATTTGGGAAAAAACAAATTCAAAGCTACCCACAAAAAAATGCATAATATAAACACAGAGAATTACAAACTTAACACCACTGAACTGCATTTTCACGAAAAATCGAAACTAAAGAATAGTAAAGAACATGCATTGGACTAAATTTGGTACCCAAACAAAACATTTAAAGGCCGAAGCTAAGCTTTCTATGATCTCTTTTGTTTTCTACGCAACCAAACAGAAATGAAGAGGGAAATTATGAAAG…	CCCAAACAAAACATTTAAAGGCCG	24	60.024	TCTCTGATTCTCTgattctctctct	25	58.096	305	552	248
Chromosome1	931	p2	(AT)7	14	3775031	3775044	agaATATTACAATAGttctaggggtgttcatcagatccaatccgcacttttttggtcaaacattTTGGATCAAATTCAATCCGCATAATAGTttaaattcaatccaatccgcaatagtgcggattatTAGATCGgttgtttttttaataataaactatttaatatttcatagaaaaaaaattaaaaaaagactattgttttttaatctccaataataatttatttctatcTCCATTTATATAAATCAAAccaatattatacatatatgtcaatatatatgtatgtactcatctttagatttacactaaaatatatgtattcattactaaaataaataagttagtgcattatttaaaattatgtgcaTGTGTTAATGtgaataagaataatttttctagt…
Chromosome1	932	p3	(ACA)5	15	3776516	3776530	tatagtttttatatgctattatatatcgtggaaaaaaatcatttaatagtatattagtttaagtttatggtatatttatattggtctaAAGTATATCGTttgtatataatatgtatatcgtgaaggatataaagaaaaaaaaactattaaatattaatttaagtatgaggtatagttatatttgactgaggtatattgattttatgttcattggtatttcatgaaggaaagaacaagaaaaaaaaaacttgtggaatattaattaagtttttgtattttttttttcactatgctggtagtatattaatttttgactatggtatatctgcttatgattgtgatatatatttttgtatgcTACTGTAGATTGTGGAAAACaattcatttaatagtatatta…
Chromosome1	933	p3	(TTC)6	18	3784848	3784865	GTTTTCTCTTTTTGATGCAACAACATCAATCTCatcaataaatataattgaaGGGGCAGTCTTGTGTGCTTTCTGAAAAAGCTCTCTTATATTTTCTTCAGACTCACCTAAAGTAGTTATTGAAAAAGTTGAAACATCAATCACAACATCAACATTTATATGATgtgaaaataaaagataaaaatttataCCTGAAACTCCTGAGACAAAATCAGGGGCAGATATATTGTAAAAGGGATATCCAGTCTGGTTAGCAATGGCATGAGCCAATTTGGTCTTACCACAGCCCGGTGGTCCATGCAACAAAAGGCCAGAAATTGGCTGAACTCCAAGCCACTCCAATAGCTGATGCTGATAGAGAGGCATGAGCACCTTCTTCTCAAGCTGTTTCAAAACCCC…	CACCTTCTTCTCAAGCTGTTTCAA	24	59.664	GTTGATAATGGGGTTGTGTCGATG	24	60.202	370	648	279
Chromosome1	934	p2	(AT)8	16	3788144	3788159	ACAATAACTTAACTTGCCTTATGAGTAGGAAAAGTAGAAAGTACCAAatcaaagtttaaaaaaaaaaacagaaggGAGAAACCGaactaatttaaaaagagaAGGCCTTTTAATAACAACCCATATAATtaacacttttttttaaaaaaaaaaaaaaaaaaatcaaatcaaatgAAAACCCCATTAGAATCACTATGAGAATTTATATATTTCAATTTAGTTTGGAGATAAAGAGAAAAATAGACAGTAGCTGAAGATCCAAGTTGAATAACATTTACATCCTTCTACTTTTTACCAAATTAGATATATAAGAATTCAGATGTGGTTTTAAGGCCAAAGAAACTatcaaaaagataaaaaatacaTAGTTATACTTCAACATTAAATATCATCCCTACT…	tcgctaactaatcATGGAAAGCTC	24	58.95	TACAAACTATGAGGCCACACTGAA	24	59.959	431	665	235
Chromosome1	937	p2	(AT)11	22	3793509	3793530	atatagggtctcggtccccgagctcctcactcattctgtttataacagcaaattccatctaaagagagttgagagagcgaggaagcccgattacccatggtagtcaatttcctttgcagatcaaagcttatgtgggtttgaagctcaagattcaatggctggaggtatttcgatccttattcatagtgtatatatgtttgattaattccgcactttatacTTAATCATGtatgtttcagtttatacatataaaagtctaacagttggtatcagagcggtttttatctctgccttgattttagtttgagtttcatatatatatatactcgtatatacagtgtttatatatatatatttaattcagtgttgatatatatatttattttcgtttgtgtatat…
Chromosome1	938	p2	(TA)7	14	3793650	3793663	agctcaagattcaatggctggaggtatttcgatccttattcatagtgtatatatgtttgattaattccgcactttatacTTAATCATGtatgtttcagtttatacatataaaagtctaacagttggtatcagagcggtttttatctctgccttgattttagtttgagtttcatatatatatatactcgtatatacagtgtttatatatatatatttaattcagtgttgatatatatatttattttcgtttgtgtatatatttatatattcatattcattcaatcccaattatatatacatatatattttcatacatatatacttgtttattcattcagttcatatatatatcatatacatatatatatatatatatatattttcttcatttcattacgt…
Chromosome1	939	p3	(TTA)5	15	3808352	3808366	tattaaaaaataaataaataaaaaatgatatttttaaaaaattataaattaaaaaaattacgtaaaattaaattaaaacatttaaaattaGATAAGTTATACTTCATTAACAAAAATCCaaaataatcattttttttaattataatacgaaataaatgaaattaaaagataattttttttaagaaaaaaataaaatgaaaaattaataccataaaatatcttaatttgaATCTCTAAGTACtaatttaaacaaaatatattttgtacaATCCTATTCCAAATAGGAGTCagttaatttttctattttttttaataataattaaatgttttatttgaaaaaataaatgaaattaaaagtCCCTTAAAAGATAAAACTCTTTtacgaaaaataaatataaa…	ctttcAACCGTACACCAATACAAGT	25	59.762	CTTCTGTTGAAAGGCGTAGATTCC	24	59.906	430	726	297
Chromosome1	940	p2	(AT)7	14	3809717	3809730	GTATATACTTTTGTGATGTaaagaaacaaataaaattataatgataatataatatGCTAAATACTTTAGTAAATTACTTATAAAAAATAGTAGAtagcttaaaataaaatttgtaaaatcacatgtagatttttttatataaaatatactatgcaaaaataaaaaataacagactaaaaataaaaatatattacttactaatataaaaaaaaaagtaacaagttactagttactaaattatatagattaattttttaaaaaaatcatatacatacaatataataaattatatctcacactaacACAATTTCAAAAGCTTTTATTTCTTAACTAATTAAATCTCTCCatatctcattctcattcactacaataaatatatatacatacatatattactTA…
Chromosome1	941	p2	(TC)9	18	3810529	3810546	CAAGActattttattgttttgttttgtgttgatACAGTTggttatttgttttgttttcactactacaaattacCCTTTCTATGTCTCTTTCTAGTCCAACAAATTAGTGTTAGACACGAAATTTTTTTGAAGAGATTTCAAGTCCAACAATGATGCACTACAAAAAAATATGTATCATGTCCATTAATGTTGGACTAGAAAAAAGTAAGGAAGTTACatgttaaaaatataattaaatattatttttggtgGACCACATCCAGCGTCCAGCTATGATAGAcgtattttgtttttttttttaaaaaaaatgaaaaattactttcactcagacaaaaaataattttttttggtacaATCAAACTTTATATGCATTTTATTTAGGGAAAAAAAGCTGAAATC…	cGTAAACCTAAAACACATACATctgcc	27	60.886	TGATGGAGAGAGAacggaagaaag	24	60.082	472	698	227
Chromosome1	942	p2	(CT)6	12	3810926	3810937	TCATCAGCCATTTATTATTTCTctctcatttatttattttaaaattatctcTCATacaaaccaaaagaaaaaaccGTAAACCTAAAACACATACATctgccttctctctctctctctctctttgtttCTCTTGTGCGGTGCCAACCCAGGTGGGGAACGACCATCTTCGGTCATCAGTGGTCCAAAGGGACTAATAAACAAGATTTCTCGGCCCCAGTAACCCCGAACCTCCATCCCCACCCTTGAGCTCTTTCTCTCATcgtctttcttcctctctctttcttccgtTCTCTCTCCATCAAGTCCAGCCAAACCAGCGACGTATGGTGAGCTTTGACGTGTCTGTCAAGGTGTAGACCAATAACGGAGATCCCAAAGGTTACTTTGTGCGCAACTCAA…	TCTTTGACTTGTCTACTCATGCGA	24	60.022	caaaatcaaacAGCCACGAACATG	24	60.085	420	612	193
[truncated: 52,896 more rows]
